# Supplementary material for: Gallbladder removal induces hepatic transcriptional and metabolic shifts with cholesterol dysregulation as a key feature
Source: Sci Rep. 2026 Apr 6;16:16087. doi: 10.1038/s41598-026-46659-8 (PMC13199440; doi:10.1038/s41598-026-46659-8)
Supplement: Supplementary file 3 — Supplementary Material 3 [file 41598_2026_46659_MOESM3_ESM.xlsx]

## Sheet: Supplementary Table 1
Supplementary Table 1. List of deregulatd genes in the liver on the seventh day postcholecystectomy (Sham vs Cocy7).
id	baseMean	foldChange(Cocy7_lv/Sham7_lv)	log2FoldChange	pval	padj	Regulation	Name	Description	Entrez_geneID
ENSMUSG00000023087	290.863	6.0289	2.5919	2.556e-58	2.927e-54	Up Regulation	Noct	nocturnin [Source:MGI Symbol;Acc:MGI:109382]	12457
ENSMUSG00000090877	373.565	4.8362	2.2739	1.883e-20	1.078e-16	Up Regulation	Hspa1b	heat shock protein 1B [Source:MGI Symbol;Acc:MGI:99517]	15511
ENSMUSG00000074794	1889.43	0.1839	-2.443	2.152e-14	8.217e-11	Down Regulation	Arrdc3	arrestin domain containing 3 [Source:MGI Symbol;Acc:MGI:2145242]	105171
ENSMUSG00000024042	205.583	2.7184	1.4428	9.182e-14	2.63e-10	Up Regulation	Sik1	salt inducible kinase 1 [Source:MGI Symbol;Acc:MGI:104754]	17691
ENSMUSG00000022353	2540.58	0.5891	-0.7634	1.384e-13	3.17e-10	Down Regulation	Mtss1	MTSS I-BAR domain containing 1 [Source:MGI Symbol;Acc:MGI:2384818]	211401
ENSMUSG00000005483	505.338	2.0235	1.0168	1.173e-12	2.24e-09	Up Regulation	Dnajb1	DnaJ heat shock protein family (Hsp40) member B1 [Source:MGI Symbol;Acc:MGI:1931874]	81489
ENSMUSG00000027346	1473.66	0.4849	-1.044	3.443e-12	5.635e-09	Down Regulation	Gpcpd1	glycerophosphocholine phosphodiesterase 1 [Source:MGI Symbol;Acc:MGI:104898]	74182
ENSMUSG00000030847	650.16	1.8687	0.902	3.918e-10	5.61e-07	Up Regulation	Bag3	BCL2-associated athanogene 3 [Source:MGI Symbol;Acc:MGI:1352493]	29810
ENSMUSG00000034168	377.599	0.6048	-0.7254	5.657e-10	7.2e-07	Down Regulation	Irf2bpl	interferon regulatory factor 2 binding protein-like [Source:MGI Symbol;Acc:MGI:2442463]	238330
ENSMUSG00000078817	707.073	0.5459	-0.8733	9.864e-10	1.13e-06	Down Regulation	Nlrp12	NLR family, pyrin domain containing 12 [Source:MGI Symbol;Acc:MGI:2676630]	378425
ENSMUSG00000049044	2606.81	0.6299	-0.6669	1.182e-09	1.231e-06	Down Regulation	Rapgef4	Rap guanine nucleotide exchange factor (GEF) 4 [Source:MGI Symbol;Acc:MGI:1917723]	56508
ENSMUSG00000071369	876.666	0.51	-0.9715	1.428e-09	1.363e-06	Down Regulation	Map3k5	mitogen-activated protein kinase kinase kinase 5 [Source:MGI Symbol;Acc:MGI:1346876]	26408
ENSMUSG00000019866	617.601	0.6627	-0.5935	2.186e-09	1.9e-06	Down Regulation	Crybg1	crystallin beta-gamma domain containing 1 [Source:MGI Symbol;Acc:MGI:109544]	11630
ENSMUSG00000031853	110.244	0.5127	-0.9639	2.34e-09	1.9e-06	Down Regulation	Map3k21	mitogen-activated protein kinase kinase kinase 21 [Source:MGI Symbol;Acc:MGI:2385307]	234878
ENSMUSG00000091971	15.6849	12.3292	3.624	2.488e-09	1.9e-06	Up Regulation	Hspa1a	heat shock protein 1A [Source:MGI Symbol;Acc:MGI:96244]	193740
ENSMUSG00000034584	245.402	0.6729	-0.5716	4.356e-09	3.118e-06	Nodiff	Exph5	exophilin 5 [Source:MGI Symbol;Acc:MGI:2443248]	320051
ENSMUSG00000019916	310.547	1.9733	0.9806	8.669e-09	5.841e-06	Up Regulation	P4ha1	procollagen-proline, 2-oxoglutarate 4-dioxygenase (proline 4-hydroxylase), alpha 1 polypeptide [Source:MGI Symbol;Acc:MGI:97463]	18451
ENSMUSG00000028035	596.25	1.6589	0.7303	1.412e-08	8.984e-06	Up Regulation	Dnajb4	DnaJ heat shock protein family (Hsp40) member B4 [Source:MGI Symbol;Acc:MGI:1914285]	67035
ENSMUSG00000031431	2949.57	2.1518	1.1056	1.83e-08	1.056e-05	Up Regulation	Tsc22d3	TSC22 domain family, member 3 [Source:MGI Symbol;Acc:MGI:1196284]	14605
ENSMUSG00000046404	415.4	1.8481	0.8861	1.844e-08	1.056e-05	Up Regulation	Yod1	YOD1 deubiquitinase [Source:MGI Symbol;Acc:MGI:2442596]	226418
ENSMUSG00000041272	55.7742	0.366	-1.45	1.984e-08	1.082e-05	Down Regulation	Tox	thymocyte selection-associated high mobility group box [Source:MGI Symbol;Acc:MGI:2181659]	252838
ENSMUSG00000030364	183.736	0.3465	-1.529	4.484e-08	2.335e-05	Down Regulation	Clec2h	C-type lectin domain family 2, member h [Source:MGI Symbol;Acc:MGI:2136934]	94071
ENSMUSG00000037025	457.728	0.4049	-1.304	8.727e-08	4.346e-05	Down Regulation	Foxa2	forkhead box A2 [Source:MGI Symbol;Acc:MGI:1347476]	15376
ENSMUSG00000010601	1710.88	1.473	0.5588	9.959e-08	4.638e-05	Nodiff	Apol7a	apolipoprotein L 7a [Source:MGI Symbol;Acc:MGI:1923011]	75761
ENSMUSG00000098188	166.131	0.6466	-0.629	1.021e-07	4.638e-05	Down Regulation	Sowahc	sosondowah ankyrin repeat domain family member C [Source:MGI Symbol;Acc:MGI:3606051]	268301
ENSMUSG00000039157	306.489	1.5563	0.6381	1.053e-07	4.638e-05	Up Regulation	Fam102a	family with sequence similarity 102, member A [Source:MGI Symbol;Acc:MGI:2138935]	98952
ENSMUSG00000044134	75.586	0.5203	-0.9425	1.845e-07	7.829e-05	Down Regulation	Pheta1	PH domain containing endocytic trafficking adaptor 1 [Source:MGI Symbol;Acc:MGI:2442708]	231717
ENSMUSG00000037110	678.054	0.7098	-0.4946	2.239e-07	9.161e-05	Nodiff	Ralgapa2	Ral GTPase activating protein, alpha subunit 2 (catalytic) [Source:MGI Symbol;Acc:MGI:3036245]	241694
ENSMUSG00000033416	2796.66	0.7796	-0.3593	3.768e-07	0.0001488	Nodiff	Gucd1	guanylyl cyclase domain containing 1 [Source:MGI Symbol;Acc:MGI:1916028]	68778
ENSMUSG00000020108	321.028	3.4525	1.7877	4.681e-07	0.0001787	Up Regulation	Ddit4	DNA-damage-inducible transcript 4 [Source:MGI Symbol;Acc:MGI:1921997]	74747
ENSMUSG00000025089	3851.47	0.7303	-0.4534	5.843e-07	0.0002159	Nodiff	Gfra1	glial cell line derived neurotrophic factor family receptor alpha 1 [Source:MGI Symbol;Acc:MGI:1100842]	14585
ENSMUSG00000026113	379.299	0.6203	-0.6891	6.491e-07	0.0002324	Down Regulation	Inpp4a	inositol polyphosphate-4-phosphatase, type I [Source:MGI Symbol;Acc:MGI:1931123]	269180
ENSMUSG00000032383	752.706	1.3722	0.4565	6.84e-07	0.0002374	Nodiff	Ppib	peptidylprolyl isomerase B [Source:MGI Symbol;Acc:MGI:97750]	19035
ENSMUSG00000020893	226.531	1.728	0.7891	8.506e-07	0.0002866	Up Regulation	Per1	period circadian clock 1 [Source:MGI Symbol;Acc:MGI:1098283]	18626
ENSMUSG00000019970	308.118	2.1264	1.0884	1.04e-06	0.0003405	Up Regulation	Sgk1	serum/glucocorticoid regulated kinase 1 [Source:MGI Symbol;Acc:MGI:1340062]	20393
ENSMUSG00000047230	2023.66	1.3652	0.4491	1.186e-06	0.0003773	Nodiff	Cldn2	claudin 2 [Source:MGI Symbol;Acc:MGI:1276110]	12738
ENSMUSG00000045094	504.135	0.6007	-0.7352	2.066e-06	0.0006397	Down Regulation	Arhgef37	Rho guanine nucleotide exchange factor (GEF) 37 [Source:MGI Symbol;Acc:MGI:3045339]	328967
ENSMUSG00000026819	2485.59	2.079	1.0559	2.385e-06	0.0007188	Up Regulation	Slc25a25	solute carrier family 25 (mitochondrial carrier, phosphate carrier), member 25 [Source:MGI Symbol;Acc:MGI:1915913]	227731
ENSMUSG00000036432	211.802	1.5104	0.5949	2.558e-06	0.0007358	Up Regulation	Siah2	siah E3 ubiquitin protein ligase 2 [Source:MGI Symbol;Acc:MGI:108062]	20439
ENSMUSG00000020889	364.791	0.183	-2.45	2.569e-06	0.0007358	Down Regulation	Nr1d1	nuclear receptor subfamily 1, group D, member 1 [Source:MGI Symbol;Acc:MGI:2444210]	217166
ENSMUSG00000034957	4198.23	0.646	-0.6303	3.545e-06	0.0009809	Down Regulation	Cebpa	CCAAT/enhancer binding protein (C/EBP), alpha [Source:MGI Symbol;Acc:MGI:99480]	12606
ENSMUSG00000022528	82.6895	0.3983	-1.328	3.597e-06	0.0009809	Down Regulation	Hes1	hes family bHLH transcription factor 1 [Source:MGI Symbol;Acc:MGI:104853]	15205
ENSMUSG00000041930	115.539	2.4461	1.2905	3.871e-06	0.001031	Up Regulation	Fam222a	family with sequence similarity 222, member A [Source:MGI Symbol;Acc:MGI:3605543]	433940
ENSMUSG00000033863	3178.28	0.7073	-0.4995	3.99e-06	0.001039	Nodiff	Klf9	Kruppel-like factor 9 [Source:MGI Symbol;Acc:MGI:1333856]	16601
ENSMUSG00000052934	740.864	0.5128	-0.9636	4.328e-06	0.001102	Down Regulation	Fbxo31	F-box protein 31 [Source:MGI Symbol;Acc:MGI:1354708]	76454
ENSMUSG00000026977	381.58	0.7144	-0.4851	4.473e-06	0.001107	Nodiff	Marchf7	membrane associated ring-CH-type finger 7 [Source:MGI Symbol;Acc:MGI:1931053]	57438
ENSMUSG00000027820	600.446	1.5087	0.5933	4.553e-06	0.001107	Up Regulation	Mme	membrane metallo endopeptidase [Source:MGI Symbol;Acc:MGI:97004]	17380
ENSMUSG00000092021	65.754	0.4144	-1.271	4.639e-06	0.001107	Down Regulation	Gbp11	guanylate binding protein 11 [Source:MGI Symbol;Acc:MGI:3646307]	634650
ENSMUSG00000026278	179.185	0.6609	-0.5974	5.708e-06	0.001333	Down Regulation	Bok	BCL2-related ovarian killer [Source:MGI Symbol;Acc:MGI:1858494]	51800
ENSMUSG00000033149	734.501	1.2628	0.3366	5.819e-06	0.001333	Nodiff	Phldb2	pleckstrin homology like domain, family B, member 2 [Source:MGI Symbol;Acc:MGI:2444981]	208177
ENSMUSG00000038256	84.5827	0.6124	-0.7074	6.035e-06	0.001356	Down Regulation	Bcl9	B cell CLL/lymphoma 9 [Source:MGI Symbol;Acc:MGI:1924828]	77578
ENSMUSG00000007812	545.443	0.7245	-0.4649	8.009e-06	0.001764	Nodiff	Zfp655	zinc finger protein 655 [Source:MGI Symbol;Acc:MGI:1919861]	72611
ENSMUSG00000041444	266.465	0.7223	-0.4693	8.291e-06	0.001792	Nodiff	Arhgap32	Rho GTPase activating protein 32 [Source:MGI Symbol;Acc:MGI:2450166]	330914
ENSMUSG00000025612	709.614	0.6534	-0.6139	8.556e-06	0.001815	Down Regulation	Bach1	BTB and CNC homology 1, basic leucine zipper transcription factor 1 [Source:MGI Symbol;Acc:MGI:894680]	12013
ENSMUSG00000055148	74.1238	1.8646	0.8989	8.782e-06	0.001829	Up Regulation	Klf2	Kruppel-like factor 2 (lung) [Source:MGI Symbol;Acc:MGI:1342772]	16598
ENSMUSG00000035878	1823.83	0.5797	-0.7867	9.042e-06	0.00185	Down Regulation	Hykk	hydroxylysine kinase 1 [Source:MGI Symbol;Acc:MGI:2443139]	235386
ENSMUSG00000027397	248.798	1.6094	0.6865	1.013e-05	0.002036	Up Regulation	Slc20a1	solute carrier family 20, member 1 [Source:MGI Symbol;Acc:MGI:108392]	20515
ENSMUSG00000023206	298.315	0.6269	-0.6737	1.13e-05	0.002233	Down Regulation	Il15ra	interleukin 15 receptor, alpha chain [Source:MGI Symbol;Acc:MGI:104644]	16169
ENSMUSG00000045671	228.115	0.6084	-0.7169	1.195e-05	0.00232	Down Regulation	Spred2	sprouty-related EVH1 domain containing 2 [Source:MGI Symbol;Acc:MGI:2150019]	114716
ENSMUSG00000019820	536.999	0.7692	-0.3786	1.274e-05	0.002433	Nodiff	Utrn	utrophin [Source:MGI Symbol;Acc:MGI:104631]	22288
ENSMUSG00000039646	110.686	1.8336	0.8747	1.367e-05	0.00255	Up Regulation	Vasn	vasorin [Source:MGI Symbol;Acc:MGI:2177651]	246154
ENSMUSG00000020300	1398.3	0.6911	-0.533	1.38e-05	0.00255	Nodiff	Cpeb4	cytoplasmic polyadenylation element binding protein 4 [Source:MGI Symbol;Acc:MGI:1914829]	67579
ENSMUSG00000018849	1093.08	1.4712	0.557	1.422e-05	0.002573	Nodiff	Wwc1	WW, C2 and coiled-coil domain containing 1 [Source:MGI Symbol;Acc:MGI:2388637]	211652
ENSMUSG00000039220	831.236	1.9906	0.9932	1.468e-05	0.002573	Up Regulation	Ppp1r10	protein phosphatase 1, regulatory subunit 10 [Source:MGI Symbol;Acc:MGI:1289273]	52040
ENSMUSG00000009772	141.421	0.4863	-1.04	1.478e-05	0.002573	Down Regulation	Nuak2	NUAK family, SNF1-like kinase, 2 [Source:MGI Symbol;Acc:MGI:1921387]	74137
ENSMUSG00000049791	423.096	0.658	-0.604	1.483e-05	0.002573	Down Regulation	Fzd4	frizzled class receptor 4 [Source:MGI Symbol;Acc:MGI:108520]	14366
ENSMUSG00000029188	33.8242	2.6476	1.4047	1.811e-05	0.003094	Up Regulation	Slc34a2	solute carrier family 34 (sodium phosphate), member 2 [Source:MGI Symbol;Acc:MGI:1342284]	20531
ENSMUSG00000022462	3298.36	1.7859	0.8366	1.857e-05	0.003094	Up Regulation	Slc38a2	solute carrier family 38, member 2 [Source:MGI Symbol;Acc:MGI:1915010]	67760
ENSMUSG00000050973	58.1195	0.558	-0.8418	1.883e-05	0.003094	Down Regulation	Gdpgp1	GDP-D-glucose phosphorylase 1 [Source:MGI Symbol;Acc:MGI:2443429]	269952
ENSMUSG00000022797	374.412	1.7768	0.8293	1.89e-05	0.003094	Up Regulation	Tfrc	transferrin receptor [Source:MGI Symbol;Acc:MGI:98822]	22042
ENSMUSG00000037443	1694.83	0.6966	-0.5215	1.967e-05	0.003173	Nodiff	Cep85	centrosomal protein 85 [Source:MGI Symbol;Acc:MGI:1917262]	70012
ENSMUSG00000026024	1508.41	1.3586	0.4421	2.031e-05	0.003231	Nodiff	Als2	alsin Rho guanine nucleotide exchange factor [Source:MGI Symbol;Acc:MGI:1921268]	74018
ENSMUSG00000029178	1336.81	1.6382	0.7121	2.268e-05	0.00356	Up Regulation	Klf3	Kruppel-like factor 3 (basic) [Source:MGI Symbol;Acc:MGI:1342773]	16599
ENSMUSG00000039738	63.8988	1.6515	0.7237	2.389e-05	0.00366	Up Regulation	Slx4	SLX4 structure-specific endonuclease subunit homolog (S. cerevisiae) [Source:MGI Symbol;Acc:MGI:106299]	52864
ENSMUSG00000022828	291.351	1.431	0.517	2.396e-05	0.00366	Nodiff	Gtf2e1	general transcription factor II E, polypeptide 1 (alpha subunit) [Source:MGI Symbol;Acc:MGI:1921447]	74197
ENSMUSG00000053113	122.419	0.543	-0.8809	2.48e-05	0.003737	Down Regulation	Socs3	suppressor of cytokine signaling 3 [Source:MGI Symbol;Acc:MGI:1201791]	12702
ENSMUSG00000027796	252.201	0.5195	-0.9449	2.721e-05	0.004048	Down Regulation	Smad9	SMAD family member 9 [Source:MGI Symbol;Acc:MGI:1859993]	55994
ENSMUSG00000020707	183.877	0.6724	-0.5726	2.828e-05	0.004153	Nodiff	Rnf135	ring finger protein 135 [Source:MGI Symbol;Acc:MGI:1919206]	71956
ENSMUSG00000022723	291.191	1.4944	0.5796	2.964e-05	0.004297	Nodiff	Crybg3	beta-gamma crystallin domain containing 3 [Source:MGI Symbol;Acc:MGI:2676311]	224273
ENSMUSG00000030126	572.562	1.4215	0.5074	3.099e-05	0.004437	Nodiff	Tmcc1	transmembrane and coiled coil domains 1 [Source:MGI Symbol;Acc:MGI:2442368]	330401
ENSMUSG00000041849	338.972	0.7514	-0.4124	3.264e-05	0.004616	Nodiff	Card6	caspase recruitment domain family, member 6 [Source:MGI Symbol;Acc:MGI:3032959]	239319
ENSMUSG00000033446	176.082	0.7285	-0.4571	3.316e-05	0.004632	Nodiff	Lpar6	lysophosphatidic acid receptor 6 [Source:MGI Symbol;Acc:MGI:1914418]	67168
ENSMUSG00000029273	3100.55	0.67	-0.5777	3.504e-05	0.004836	Nodiff	Sult1d1	sulfotransferase family 1D, member 1 [Source:MGI Symbol;Acc:MGI:1926341]	53315
ENSMUSG00000027598	1257.07	0.7734	-0.3706	3.615e-05	0.00493	Nodiff	Itch	itchy, E3 ubiquitin protein ligase [Source:MGI Symbol;Acc:MGI:1202301]	16396
ENSMUSG00000030852	613.27	0.5467	-0.8712	3.67e-05	0.004946	Down Regulation	Tacc2	transforming, acidic coiled-coil containing protein 2 [Source:MGI Symbol;Acc:MGI:1928899]	57752
ENSMUSG00000024785	1715.41	0.7269	-0.4602	3.793e-05	0.005035	Nodiff	Rcl1	RNA terminal phosphate cyclase-like 1 [Source:MGI Symbol;Acc:MGI:1913275]	59028
ENSMUSG00000061393	40.3653	0.5313	-0.9123	3.824e-05	0.005035	Down Regulation	Acvr2b	activin receptor IIB [Source:MGI Symbol;Acc:MGI:87912]	11481
ENSMUSG00000029246	532.219	1.5791	0.6591	3.911e-05	0.005091	Up Regulation	Ppat	phosphoribosyl pyrophosphate amidotransferase [Source:MGI Symbol;Acc:MGI:2387203]	231327
ENSMUSG00000030004	336.717	1.4954	0.5806	4.255e-05	0.005464	Nodiff	Nat8	N-acetyltransferase 8 (GCN5-related) [Source:MGI Symbol;Acc:MGI:1915646]	68396
ENSMUSG00000039967	111.192	0.6121	-0.7081	4.293e-05	0.005464	Down Regulation	Zfp292	zinc finger protein 292 [Source:MGI Symbol;Acc:MGI:1353423]	30046
ENSMUSG00000055991	261.819	0.7439	-0.4268	4.514e-05	0.005683	Nodiff	Zkscan5	zinc finger with KRAB and SCAN domains 5 [Source:MGI Symbol;Acc:MGI:107533]	22757
ENSMUSG00000025509	956.374	0.7221	-0.4696	4.706e-05	0.005859	Nodiff	Pnpla2	patatin-like phospholipase domain containing 2 [Source:MGI Symbol;Acc:MGI:1914103]	66853
ENSMUSG00000024222	1251.86	0.4161	-1.265	4.85e-05	0.005974	Down Regulation	Fkbp5	FK506 binding protein 5 [Source:MGI Symbol;Acc:MGI:104670]	14229
ENSMUSG00000035049	116.28	1.8288	0.8709	5.303e-05	0.006462	Up Regulation	Rrp12	ribosomal RNA processing 12 homolog [Source:MGI Symbol;Acc:MGI:2147437]	107094
ENSMUSG00000044254	583.939	1.9284	0.9474	5.377e-05	0.006483	Up Regulation	Pcsk9	proprotein convertase subtilisin/kexin type 9 [Source:MGI Symbol;Acc:MGI:2140260]	100102
ENSMUSG00000022010	957.905	1.671	0.7407	5.736e-05	0.006828	Up Regulation	Tsc22d1	TSC22 domain family, member 1 [Source:MGI Symbol;Acc:MGI:109127]	21807
ENSMUSG00000020182	1723.43	1.4979	0.583	5.782e-05	0.006828	Nodiff	Ddc	dopa decarboxylase [Source:MGI Symbol;Acc:MGI:94876]	13195
ENSMUSG00000028381	285.179	0.7321	-0.4499	5.967e-05	0.006937	Nodiff	Ugcg	UDP-glucose ceramide glucosyltransferase [Source:MGI Symbol;Acc:MGI:1332243]	22234
ENSMUSG00000021366	294.405	0.6767	-0.5634	5.996e-05	0.006937	Nodiff	Hivep1	human immunodeficiency virus type I enhancer binding protein 1 [Source:MGI Symbol;Acc:MGI:96100]	110521
ENSMUSG00000038174	299.069	0.7191	-0.4758	6.064e-05	0.006946	Nodiff	Fam126b	family with sequence similarity 126, member B [Source:MGI Symbol;Acc:MGI:1098784]	213056
ENSMUSG00000025854	553.525	1.3502	0.4332	6.329e-05	0.007179	Nodiff	Fam20c	FAM20C, golgi associated secretory pathway kinase [Source:MGI Symbol;Acc:MGI:2136853]	80752
ENSMUSG00000027351	369.295	0.6906	-0.5341	6.836e-05	0.007678	Nodiff	Spred1	sprouty protein with EVH-1 domain 1, related sequence [Source:MGI Symbol;Acc:MGI:2150016]	114715
ENSMUSG00000020766	376.821	1.3117	0.3915	7.016e-05	0.007779	Nodiff	Galk1	galactokinase 1 [Source:MGI Symbol;Acc:MGI:95730]	14635
ENSMUSG00000056501	329.635	1.7298	0.7906	7.116e-05	0.007779	Up Regulation	Cebpb	CCAAT/enhancer binding protein (C/EBP), beta [Source:MGI Symbol;Acc:MGI:88373]	12608
ENSMUSG00000045098	465.495	0.8154	-0.2944	7.132e-05	0.007779	Nodiff	Kmt5b	lysine methyltransferase 5B [Source:MGI Symbol;Acc:MGI:2444557]	225888
ENSMUSG00000036390	12.7319	0.3387	-1.562	7.198e-05	0.007779	Down Regulation	Gadd45a	growth arrest and DNA-damage-inducible 45 alpha [Source:MGI Symbol;Acc:MGI:107799]	13197
ENSMUSG00000037003	540.686	0.5931	-0.7537	7.507e-05	0.008012	Down Regulation	Tns2	tensin 2 [Source:MGI Symbol;Acc:MGI:2387586]	209039
ENSMUSG00000044252	1906.49	0.793	-0.3345	7.554e-05	0.008012	Nodiff	Osbpl1a	oxysterol binding protein-like 1A [Source:MGI Symbol;Acc:MGI:1927551]	64291
ENSMUSG00000026116	912.763	0.7403	-0.4338	8.039e-05	0.008448	Nodiff	Tmem131	transmembrane protein 131 [Source:MGI Symbol;Acc:MGI:1927110]	56030
ENSMUSG00000037697	298.439	1.4796	0.5652	8.433e-05	0.008782	Nodiff	Ddhd1	DDHD domain containing 1 [Source:MGI Symbol;Acc:MGI:2150302]	114874
ENSMUSG00000024014	219.644	0.4857	-1.042	9.41e-05	0.009711	Down Regulation	Pim1	proviral integration site 1 [Source:MGI Symbol;Acc:MGI:97584]	18712
ENSMUSG00000073468	230.674	0.7606	-0.3947	9.548e-05	0.009765	Nodiff	Sft2d1	SFT2 domain containing 1 [Source:MGI Symbol;Acc:MGI:1918689]	106489
ENSMUSG00000030096	1956.09	1.2916	0.3692	0.0001007	0.009976	Nodiff	Slc6a6	solute carrier family 6 (neurotransmitter transporter, taurine), member 6 [Source:MGI Symbol;Acc:MGI:98488]	21366
ENSMUSG00000026072	1645.32	0.6052	-0.7246	0.0001015	0.009976	Down Regulation	Il1r1	interleukin 1 receptor, type I [Source:MGI Symbol;Acc:MGI:96545]	16177
ENSMUSG00000072623	38.7533	2.6717	1.4177	0.0001018	0.009976	Up Regulation	Zfp9	zinc finger protein 9 [Source:MGI Symbol;Acc:MGI:99210]	22750
ENSMUSG00000042747	581.886	1.2238	0.2914	0.0001019	0.009976	Nodiff	Krtcap2	keratinocyte associated protein 2 [Source:MGI Symbol;Acc:MGI:1913309]	66059
ENSMUSG00000047153	495.799	0.7103	-0.4935	0.0001019	0.009976	Nodiff	Khnyn	KH and NYN domain containing [Source:MGI Symbol;Acc:MGI:2451333]	219094
ENSMUSG00000078650	7938.78	2.3058	1.2052	0.0001043	0.01012	Up Regulation	G6pc	glucose-6-phosphatase, catalytic [Source:MGI Symbol;Acc:MGI:95607]	14377
ENSMUSG00000026153	382.381	1.2392	0.3094	0.0001121	0.01075	Nodiff	Fam135a	family with sequence similarity 135, member A [Source:MGI Symbol;Acc:MGI:1915437]	68187
ENSMUSG00000021411	1011.92	1.3373	0.4193	0.0001128	0.01075	Nodiff	Pxdc1	PX domain containing 1 [Source:MGI Symbol;Acc:MGI:1914145]	66895
ENSMUSG00000008348	2999.56	1.6704	0.7402	0.0001135	0.01075	Up Regulation	Ubc	ubiquitin C [Source:MGI Symbol;Acc:MGI:98889]	22190
ENSMUSG00000060427	112.927	0.6817	-0.5529	0.0001212	0.01138	Nodiff	Zfp868	zinc finger protein 868 [Source:MGI Symbol;Acc:MGI:2142546]	234362
ENSMUSG00000037797	3611.91	1.2925	0.3702	0.0001227	0.01143	Nodiff	Adh4	alcohol dehydrogenase 4 (class II), pi polypeptide [Source:MGI Symbol;Acc:MGI:1349472]	26876
ENSMUSG00000020387	268.052	0.6475	-0.627	0.0001253	0.01145	Down Regulation	Jade2	jade family PHD finger 2 [Source:MGI Symbol;Acc:MGI:1924151]	76901
ENSMUSG00000022791	330.599	0.7644	-0.3875	0.0001257	0.01145	Nodiff	Tnk2	tyrosine kinase, non-receptor, 2 [Source:MGI Symbol;Acc:MGI:1858308]	51789
ENSMUSG00000043639	79.2904	0.571	-0.8084	0.0001259	0.01145	Down Regulation	Rbm20	RNA binding motif protein 20 [Source:MGI Symbol;Acc:MGI:1920963]	73713
ENSMUSG00000026981	47.5799	0.5269	-0.9244	0.0001325	0.01195	Down Regulation	Il1rn	interleukin 1 receptor antagonist [Source:MGI Symbol;Acc:MGI:96547]	16181
ENSMUSG00000030822	459.404	0.786	-0.3475	0.0001347	0.01206	Nodiff	Prr14	proline rich 14 [Source:MGI Symbol;Acc:MGI:2384565]	233895
ENSMUSG00000038914	597.533	1.3234	0.4042	0.0001359	0.01207	Nodiff	Dido1	death inducer-obliterator 1 [Source:MGI Symbol;Acc:MGI:1344352]	23856
ENSMUSG00000095325	102.063	0.6469	-0.6283	0.0001445	0.01274	Down Regulation	Zfp870	zinc finger protein 870 [Source:MGI Symbol;Acc:MGI:3029586]	240066
ENSMUSG00000029657	1343.21	1.5081	0.5927	0.0001526	0.01335	Up Regulation	Hsph1	heat shock 105kDa/110kDa protein 1 [Source:MGI Symbol;Acc:MGI:105053]	15505
ENSMUSG00000043671	372.776	1.6307	0.7055	0.0001576	0.01367	Up Regulation	Dpy19l3	dpy-19-like 3 (C. elegans) [Source:MGI Symbol;Acc:MGI:2443952]	233115
ENSMUSG00000004071	1566.88	0.7086	-0.497	0.0001597	0.01375	Nodiff	Cdip1	cell death inducing Trp53 target 1 [Source:MGI Symbol;Acc:MGI:1913876]	66626
ENSMUSG00000026797	37.0215	1.882	0.9123	0.0001622	0.01386	Up Regulation	Stxbp1	syntaxin binding protein 1 [Source:MGI Symbol;Acc:MGI:107363]	20910
ENSMUSG00000001062	157.994	0.7314	-0.4513	0.0001641	0.01393	Nodiff	Vps9d1	VPS9 domain containing 1 [Source:MGI Symbol;Acc:MGI:1914143]	72325
ENSMUSG00000029314	59.9067	0.5409	-0.8867	0.0001763	0.01485	Down Regulation	Gpat3	glycerol-3-phosphate acyltransferase 3 [Source:MGI Symbol;Acc:MGI:3603816]	231510
ENSMUSG00000041438	270.536	1.3215	0.4021	0.0001776	0.01485	Nodiff	Utp4	UTP4 small subunit processome component [Source:MGI Symbol;Acc:MGI:1096573]	21771
ENSMUSG00000050567	292.566	0.782	-0.3547	0.0001794	0.01486	Nodiff	Maml1	mastermind like transcriptional coactivator 1 [Source:MGI Symbol;Acc:MGI:1890504]	103806
ENSMUSG00000042348	291.676	0.7059	-0.5025	0.0001803	0.01486	Nodiff	Arl15	ADP-ribosylation factor-like 15 [Source:MGI Symbol;Acc:MGI:2442308]	218639
ENSMUSG00000042041	108.995	0.5582	-0.8413	0.0001827	0.01495	Down Regulation	2010003K11Rik	RIKEN cDNA 2010003K11 gene [Source:MGI Symbol;Acc:MGI:1917111]	69861
ENSMUSG00000079470	110.869	1.9005	0.9264	0.0001882	0.01529	Up Regulation	Utp14b	UTP14B small subunit processome component [Source:MGI Symbol;Acc:MGI:2445092]	195434
ENSMUSG00000079494	138.584	1.889	0.9176	0.0001974	0.01592	Up Regulation	Nat8f5	N-acetyltransferase 8 (GCN5-related) family member 5 [Source:MGI Symbol;Acc:MGI:1916299]	69049
ENSMUSG00000035811	5426.67	1.3524	0.4356	0.0001994	0.01598	Nodiff	Ugt2b35	UDP glucuronosyltransferase 2 family, polypeptide B35 [Source:MGI Symbol;Acc:MGI:3576100]	243085
ENSMUSG00000049577	546.245	1.3846	0.4695	0.0002149	0.01709	Nodiff	Zfpm1	zinc finger protein, multitype 1 [Source:MGI Symbol;Acc:MGI:1095400]	22761
ENSMUSG00000066071	4688.03	1.3843	0.4692	0.0002271	0.01784	Nodiff	Cyp4a12a	cytochrome P450, family 4, subfamily a, polypeptide 12a [Source:MGI Symbol;Acc:MGI:88612]	277753
ENSMUSG00000030245	84.0123	1.5031	0.588	0.0002274	0.01784	Up Regulation	Golt1b	golgi transport 1B [Source:MGI Symbol;Acc:MGI:1914214]	66964
ENSMUSG00000020530	957.681	0.7936	-0.3334	0.0002319	0.01807	Nodiff	Ggnbp2	gametogenetin binding protein 2 [Source:MGI Symbol;Acc:MGI:2387356]	217039
ENSMUSG00000001419	480.998	1.365	0.4489	0.0002357	0.01824	Nodiff	Mef2d	myocyte enhancer factor 2D [Source:MGI Symbol;Acc:MGI:99533]	17261
ENSMUSG00000024431	1441.59	0.8366	-0.2574	0.0002404	0.01848	Nodiff	Nr3c1	nuclear receptor subfamily 3, group C, member 1 [Source:MGI Symbol;Acc:MGI:95824]	14815
ENSMUSG00000021270	2632.1	1.4518	0.5379	0.0002488	0.019	Nodiff	Hsp90aa1	heat shock protein 90, alpha (cytosolic), class A member 1 [Source:MGI Symbol;Acc:MGI:96250]	15519
ENSMUSG00000028044	69.5506	1.8247	0.8677	0.0002525	0.01916	Up Regulation	Cks1b	CDC28 protein kinase 1b [Source:MGI Symbol;Acc:MGI:1889208]	54124
ENSMUSG00000020538	1824.41	1.745	0.8033	0.0002552	0.01923	Up Regulation	Srebf1	sterol regulatory element binding transcription factor 1 [Source:MGI Symbol;Acc:MGI:107606]	20787
ENSMUSG00000042684	13.6081	3.5079	1.8106	0.0002569	0.01923	Up Regulation	Npl	N-acetylneuraminate pyruvate lyase [Source:MGI Symbol;Acc:MGI:1921341]	74091
ENSMUSG00000024254	1353.14	0.5752	-0.7978	0.0002754	0.02041	Down Regulation	Abcg8	ATP binding cassette subfamily G member 8 [Source:MGI Symbol;Acc:MGI:1914720]	67470
ENSMUSG00000042628	1364.98	0.7824	-0.354	0.0002762	0.02041	Nodiff	Zfyve1	zinc finger, FYVE domain containing 1 [Source:MGI Symbol;Acc:MGI:3026685]	217695
ENSMUSG00000028633	77.5106	1.6892	0.7563	0.0002832	0.02079	Up Regulation	Ctps	cytidine 5'-triphosphate synthase [Source:MGI Symbol;Acc:MGI:1858304]	51797
ENSMUSG00000031841	38.6086	1.7798	0.8317	0.000286	0.02087	Up Regulation	Cdh13	cadherin 13 [Source:MGI Symbol;Acc:MGI:99551]	12554
ENSMUSG00000055322	2137.62	0.6263	-0.6752	0.0002905	0.02106	Down Regulation	Tns1	tensin 1 [Source:MGI Symbol;Acc:MGI:104552]	21961
ENSMUSG00000063760	582.704	0.7992	-0.3234	0.000308	0.02219	Nodiff	Rnf217	ring finger protein 217 [Source:MGI Symbol;Acc:MGI:3610311]	268291
ENSMUSG00000034639	70.9926	0.6418	-0.6398	0.0003156	0.02259	Down Regulation	Setmar	SET domain without mariner transposase fusion [Source:MGI Symbol;Acc:MGI:1921979]	74729
ENSMUSG00000020140	121.719	1.7619	0.8172	0.0003275	0.0233	Up Regulation	Lgr5	leucine rich repeat containing G protein coupled receptor 5 [Source:MGI Symbol;Acc:MGI:1341817]	14160
ENSMUSG00000042328	181.334	0.648	-0.626	0.0003339	0.02361	Down Regulation	Hps4	HPS4, biogenesis of lysosomal organelles complex 3 subunit 2 [Source:MGI Symbol;Acc:MGI:2177742]	192232
ENSMUSG00000032754	807.703	0.6431	-0.6369	0.0003383	0.02377	Down Regulation	Slc8b1	solute carrier family 8 (sodium/lithium/calcium exchanger), member B1 [Source:MGI Symbol;Acc:MGI:2180781]	170756
ENSMUSG00000020250	2544.12	1.2395	0.3098	0.0003441	0.02391	Nodiff	Txnrd1	thioredoxin reductase 1 [Source:MGI Symbol;Acc:MGI:1354175]	50493
ENSMUSG00000024430	107.578	1.877	0.9084	0.0003444	0.02391	Up Regulation	Cabyr	calcium-binding tyrosine-(Y)-phosphorylation regulated (fibrousheathin 2) [Source:MGI Symbol;Acc:MGI:1918382]	71132
ENSMUSG00000014905	2092.1	1.5368	0.6199	0.0003464	0.02391	Up Regulation	Dnajb9	DnaJ heat shock protein family (Hsp40) member B9 [Source:MGI Symbol;Acc:MGI:1351618]	27362
ENSMUSG00000029772	521.704	1.3556	0.4389	0.0003536	0.02425	Nodiff	Ahcyl2	S-adenosylhomocysteine hydrolase-like 2 [Source:MGI Symbol;Acc:MGI:1921590]	74340
ENSMUSG00000029313	762.321	0.8325	-0.2644	0.0003587	0.02432	Nodiff	Aff1	AF4/FMR2 family, member 1 [Source:MGI Symbol;Acc:MGI:1100819]	17355
ENSMUSG00000036611	245.203	1.4094	0.4951	0.0003588	0.02432	Nodiff	Eepd1	endonuclease/exonuclease/phosphatase family domain containing 1 [Source:MGI Symbol;Acc:MGI:1914734]	67484
ENSMUSG00000042745	60.7467	0.5975	-0.743	0.0003742	0.02521	Down Regulation	Id1	inhibitor of DNA binding 1, HLH protein [Source:MGI Symbol;Acc:MGI:96396]	15901
ENSMUSG00000058006	197.204	1.3459	0.4286	0.0003873	0.02594	Nodiff	Mdn1	midasin AAA ATPase 1 [Source:MGI Symbol;Acc:MGI:1926159]	100019
ENSMUSG00000008301	270.898	0.7965	-0.3283	0.0004089	0.02723	Nodiff	Phax	phosphorylated adaptor for RNA export [Source:MGI Symbol;Acc:MGI:1891839]	56698
ENSMUSG00000062901	1741.33	0.7143	-0.4854	0.0004163	0.02757	Nodiff	Klhl24	kelch-like 24 [Source:MGI Symbol;Acc:MGI:1923035]	75785
ENSMUSG00000026202	2474.84	1.337	0.419	0.0004208	0.0277	Nodiff	Tuba4a	tubulin, alpha 4A [Source:MGI Symbol;Acc:MGI:1095410]	22145
ENSMUSG00000064225	6303.8	1.2949	0.3729	0.000429	0.02808	Nodiff	Paqr9	progestin and adipoQ receptor family member IX [Source:MGI Symbol;Acc:MGI:1922802]	75552
ENSMUSG00000047746	9.7717	0.3125	-1.678	0.000431	1	Down Regulation	Fbxo40	F-box protein 40 [Source:MGI Symbol;Acc:MGI:2443753]	207215
ENSMUSG00000010608	767.483	1.2044	0.2684	0.0004401	0.02865	Nodiff	Rbm25	RNA binding motif protein 25 [Source:MGI Symbol;Acc:MGI:1914289]	67039
ENSMUSG00000058886	150.991	1.3594	0.443	0.0004523	0.02927	Nodiff	Deaf1	DEAF1, transcription factor [Source:MGI Symbol;Acc:MGI:1858496]	54006
ENSMUSG00000017550	20.191	0.4332	-1.207	0.0004656	0.02996	Down Regulation	Atad5	ATPase family, AAA domain containing 5 [Source:MGI Symbol;Acc:MGI:2442925]	237877
ENSMUSG00000040447	339.49	0.7464	-0.422	0.0005159	0.03302	Nodiff	Spns2	spinster homolog 2 [Source:MGI Symbol;Acc:MGI:2384936]	216892
ENSMUSG00000117975	24.422	1.9992	0.9994	0.0005196	0.03306	Up Regulation	Itprip	inositol 1,4,5-triphosphate receptor interacting protein [Source:MGI Symbol;Acc:MGI:3042776]	414801
ENSMUSG00000036721	99.5635	0.6748	-0.5674	0.0005248	0.03311	Nodiff	Zscan12	zinc finger and SCAN domain containing 12 [Source:MGI Symbol;Acc:MGI:1099444]	22758
ENSMUSG00000003546	706.736	0.834	-0.262	0.000526	0.03311	Nodiff	Klc4	kinesin light chain 4 [Source:MGI Symbol;Acc:MGI:1922014]	74764
ENSMUSG00000027630	792.923	0.7579	-0.4	0.0005303	0.03319	Nodiff	Tbl1xr1	transducin (beta)-like 1X-linked receptor 1 [Source:MGI Symbol;Acc:MGI:2441730]	81004
ENSMUSG00000045538	210.481	0.7772	-0.3636	0.0005358	0.03322	Nodiff	Ddx28	DEAD box helicase 28 [Source:MGI Symbol;Acc:MGI:1919236]	71986
ENSMUSG00000030870	755.985	1.2268	0.2949	0.0005378	0.03322	Nodiff	Ubfd1	ubiquitin family domain containing 1 [Source:MGI Symbol;Acc:MGI:107301]	28018
ENSMUSG00000057342	485.14	0.6159	-0.6992	0.0005393	0.03322	Down Regulation	Sphk2	sphingosine kinase 2 [Source:MGI Symbol;Acc:MGI:1861380]	56632
ENSMUSG00000042851	18.0043	0.4415	-1.179	0.0005459	0.03344	Down Regulation	Zc3h6	zinc finger CCCH type containing 6 [Source:MGI Symbol;Acc:MGI:1926001]	78751
ENSMUSG00000042500	87.8157	0.6861	-0.5435	0.0005602	0.03389	Nodiff	Ago4	argonaute RISC catalytic subunit 4 [Source:MGI Symbol;Acc:MGI:1924100]	76850
ENSMUSG00000070923	1016.19	0.8688	-0.203	0.0005606	0.03389	Nodiff	Klhl9	kelch-like 9 [Source:MGI Symbol;Acc:MGI:2180122]	242521
ENSMUSG00000045466	37.7384	0.6045	-0.7263	0.0005622	0.03389	Down Regulation	Zfp956	zinc finger protein 956 [Source:MGI Symbol;Acc:MGI:2141515]	101197
ENSMUSG00000015243	3518.25	1.2661	0.3404	0.000579	0.03472	Nodiff	Abca1	ATP-binding cassette, sub-family A (ABC1), member 1 [Source:MGI Symbol;Acc:MGI:99607]	11303
ENSMUSG00000020107	396.448	0.8237	-0.2798	0.0005862	0.03498	Nodiff	Anapc16	anaphase promoting complex subunit 16 [Source:MGI Symbol;Acc:MGI:1289325]	52717
ENSMUSG00000032300	278.63	1.6696	0.7395	0.0005977	0.0353	Up Regulation	1700017B05Rik	RIKEN cDNA 1700017B05 gene [Source:MGI Symbol;Acc:MGI:1921461]	74211
ENSMUSG00000038612	2025.4	0.8602	-0.2173	0.0005978	0.0353	Nodiff	Mcl1	myeloid cell leukemia sequence 1 [Source:MGI Symbol;Acc:MGI:101769]	17210
ENSMUSG00000023243	620.736	2.1182	1.0829	0.0006102	0.03573	Up Regulation	Kcnk5	potassium channel, subfamily K, member 5 [Source:MGI Symbol;Acc:MGI:1336175]	16529
ENSMUSG00000030067	365.487	0.7071	-0.5	0.0006122	0.03573	Nodiff	Foxp1	forkhead box P1 [Source:MGI Symbol;Acc:MGI:1914004]	108655
ENSMUSG00000022091	426.937	0.655	-0.6105	0.0006145	0.03573	Down Regulation	Sorbs3	sorbin and SH3 domain containing 3 [Source:MGI Symbol;Acc:MGI:700013]	20410
ENSMUSG00000045639	230.508	0.7269	-0.4602	0.0006236	0.03608	Nodiff	Zfp629	zinc finger protein 629 [Source:MGI Symbol;Acc:MGI:2444524]	320683
ENSMUSG00000089809	246.97	1.6784	0.7471	0.0006339	0.03638	Up Regulation	Rasgef1b	RasGEF domain family, member 1B [Source:MGI Symbol;Acc:MGI:2443755]	320292
ENSMUSG00000026788	430.421	0.792	-0.3364	0.0006368	0.03638	Nodiff	Zbtb43	zinc finger and BTB domain containing 43 [Source:MGI Symbol;Acc:MGI:1919084]	71834
ENSMUSG00000030539	81.6387	0.5831	-0.7782	0.0006384	0.03638	Down Regulation	Sema4b	sema domain, immunoglobulin domain (Ig), transmembrane domain (TM) and short cytoplasmic domain, (semaphorin) 4B [Source:MGI Symbol;Acc:MGI:107559]	20352
ENSMUSG00000048249	452.719	0.6538	-0.6131	0.000648	0.03675	Down Regulation	Crebrf	CREB3 regulatory factor [Source:MGI Symbol;Acc:MGI:1924378]	77128
ENSMUSG00000061353	4795.44	1.2373	0.3072	0.0006515	0.03676	Nodiff	Cxcl12	chemokine (C-X-C motif) ligand 12 [Source:MGI Symbol;Acc:MGI:103556]	20315
ENSMUSG00000054814	209.305	1.3186	0.399	0.0006557	0.03682	Nodiff	Usp46	ubiquitin specific peptidase 46 [Source:MGI Symbol;Acc:MGI:1916977]	69727
ENSMUSG00000021938	97.973	1.5442	0.6269	0.0006662	0.03723	Up Regulation	Pspc1	paraspeckle protein 1 [Source:MGI Symbol;Acc:MGI:1913895]	66645
ENSMUSG00000015093	32.5468	1.9293	0.9481	0.0006751	0.03754	Up Regulation	Clic3	chloride intracellular channel 3 [Source:MGI Symbol;Acc:MGI:1916704]	69454
ENSMUSG00000027300	97.7406	0.6815	-0.5532	0.0006862	0.03797	Nodiff	Ubox5	U box domain containing 5 [Source:MGI Symbol;Acc:MGI:2154658]	140629
ENSMUSG00000085793	121.769	0.7416	-0.4314	0.0006999	0.03837	Nodiff	Lin52	lin-52 DREAM MuvB core complex component [Source:MGI Symbol;Acc:MGI:3045391]	217708
ENSMUSG00000067279	1404.91	1.4204	0.5063	0.0007001	0.03837	Nodiff	Ppp1r3c	protein phosphatase 1, regulatory subunit 3C [Source:MGI Symbol;Acc:MGI:1858229]	53412
ENSMUSG00000050953	65.3356	1.5963	0.6747	0.000705	0.03846	Up Regulation	Gja1	gap junction protein, alpha 1 [Source:MGI Symbol;Acc:MGI:95713]	14609
ENSMUSG00000032733	294.438	0.8023	-0.3178	0.0007097	0.03853	Nodiff	Snx33	sorting nexin 33 [Source:MGI Symbol;Acc:MGI:2443239]	235406
ENSMUSG00000020038	318.366	1.4506	0.5366	0.0007202	0.03891	Nodiff	Cry1	cryptochrome 1 (photolyase-like) [Source:MGI Symbol;Acc:MGI:1270841]	12952
ENSMUSG00000042524	1004.25	0.7609	-0.3942	0.0007237	0.03892	Nodiff	Sun2	Sad1 and UNC84 domain containing 2 [Source:MGI Symbol;Acc:MGI:2443011]	223697
ENSMUSG00000049103	30.2972	0.4783	-1.064	0.0007382	0.03951	Down Regulation	Ccr2	chemokine (C-C motif) receptor 2 [Source:MGI Symbol;Acc:MGI:106185]	12772
ENSMUSG00000023055	457.942	0.7058	-0.5027	0.0007584	0.04041	Nodiff	Calcoco1	calcium binding and coiled coil domain 1 [Source:MGI Symbol;Acc:MGI:1914738]	67488
ENSMUSG00000038773	529.665	0.8133	-0.2982	0.0007627	0.04045	Nodiff	Kdm3b	KDM3B lysine (K)-specific demethylase 3B [Source:MGI Symbol;Acc:MGI:1923356]	277250
ENSMUSG00000018548	220.362	1.2749	0.3504	0.0007887	0.04163	Nodiff	Trim37	tripartite motif-containing 37 [Source:MGI Symbol;Acc:MGI:2153072]	68729
ENSMUSG00000042557	414.405	0.8086	-0.3065	0.0007926	0.04165	Nodiff	Sin3a	transcriptional regulator, SIN3A (yeast) [Source:MGI Symbol;Acc:MGI:107157]	20466
ENSMUSG00000039831	966.1	0.696	-0.5228	0.0008057	0.04214	Nodiff	Arhgap29	Rho GTPase activating protein 29 [Source:MGI Symbol;Acc:MGI:2443818]	214137
ENSMUSG00000034684	60.8107	1.5742	0.6546	0.0008706	0.04533	Up Regulation	Sema3f	sema domain, immunoglobulin domain (Ig), short basic domain, secreted, (semaphorin) 3F [Source:MGI Symbol;Acc:MGI:1096347]	20350
ENSMUSG00000031355	130.77	0.5964	-0.7456	0.0008787	0.04555	Down Regulation	Arhgap6	Rho GTPase activating protein 6 [Source:MGI Symbol;Acc:MGI:1196332]	11856
ENSMUSG00000041779	300.827	0.7182	-0.4775	0.0008871	0.04562	Nodiff	Tram2	translocating chain-associating membrane protein 2 [Source:MGI Symbol;Acc:MGI:1924817]	170829
ENSMUSG00000028944	461.311	0.785	-0.3493	0.000888	0.04562	Nodiff	Prkag2	protein kinase, AMP-activated, gamma 2 non- catalytic subunit [Source:MGI Symbol;Acc:MGI:1336153]	108099
ENSMUSG00000032376	550.135	0.7749	-0.368	0.0008951	0.04577	Nodiff	Usp3	ubiquitin specific peptidase 3 [Source:MGI Symbol;Acc:MGI:2152450]	235441
ENSMUSG00000024440	56.5024	1.6712	0.7409	0.0009047	0.04606	Up Regulation	Pcdh12	protocadherin 12 [Source:MGI Symbol;Acc:MGI:1855700]	53601
ENSMUSG00000003032	18.9539	2.018	1.0129	0.0009229	0.0465	Up Regulation	Klf4	Kruppel-like factor 4 (gut) [Source:MGI Symbol;Acc:MGI:1342287]	16600
ENSMUSG00000024975	1833.86	0.8018	-0.3187	0.0009267	0.0465	Nodiff	Pdcd4	programmed cell death 4 [Source:MGI Symbol;Acc:MGI:107490]	18569
ENSMUSG00000041895	343.433	0.7393	-0.4358	0.0009274	0.0465	Nodiff	Wipi1	WD repeat domain, phosphoinositide interacting 1 [Source:MGI Symbol;Acc:MGI:1261864]	52639
ENSMUSG00000061079	95.3769	0.7311	-0.4518	0.0009295	0.0465	Nodiff	Zfp143	zinc finger protein 143 [Source:MGI Symbol;Acc:MGI:1277969]	20841
ENSMUSG00000025981	333.935	1.3944	0.4797	0.0009376	0.0467	Nodiff	Coq10b	coenzyme Q10B [Source:MGI Symbol;Acc:MGI:1915126]	67876
ENSMUSG00000031627	1158.3	0.7133	-0.4874	0.0009437	0.04679	Nodiff	Irf2	interferon regulatory factor 2 [Source:MGI Symbol;Acc:MGI:96591]	16363
ENSMUSG00000033294	144.943	1.3584	0.4419	0.0009542	0.04711	Nodiff	Noc4l	NOC4 like [Source:MGI Symbol;Acc:MGI:2140843]	100608
ENSMUSG00000018143	199.329	0.7368	-0.4406	0.0009651	0.04745	Nodiff	Mafk	v-maf musculoaponeurotic fibrosarcoma oncogene family, protein K (avian) [Source:MGI Symbol;Acc:MGI:99951]	17135
ENSMUSG00000045268	87.4876	0.6752	-0.5667	0.0009695	0.04746	Nodiff	Zfp691	zinc finger protein 691 [Source:MGI Symbol;Acc:MGI:3041163]	195522
ENSMUSG00000058056	1292.38	1.3484	0.4312	0.0009945	0.04848	Nodiff	Palld	palladin, cytoskeletal associated protein [Source:MGI Symbol;Acc:MGI:1919583]	72333
ENSMUSG00000031889	1036.64	0.7326	-0.4488	0.001004	0.04863	Nodiff	Phaf1	phagosome assembly factor 1 [Source:MGI Symbol;Acc:MGI:2443049]	234678
ENSMUSG00000038415	220.426	0.3188	-1.649	0.001006	0.04863	Down Regulation	Foxq1	forkhead box Q1 [Source:MGI Symbol;Acc:MGI:1298228]	15220
ENSMUSG00000005718	47.7469	0.5501	-0.8623	0.00101	0.04863	Down Regulation	Tfap4	transcription factor AP4 [Source:MGI Symbol;Acc:MGI:103239]	83383
ENSMUSG00000032776	353.436	1.3906	0.4757	0.00103	0.04936	Nodiff	Mctp2	multiple C2 domains, transmembrane 2 [Source:MGI Symbol;Acc:MGI:2685335]	244049
ENSMUSG00000024427	161.577	0.3935	-1.346	0.001051	0.0501	Down Regulation	Spry4	sprouty RTK signaling antagonist 4 [Source:MGI Symbol;Acc:MGI:1345144]	24066
ENSMUSG00000033319	388.779	0.8186	-0.2887	0.001054	0.0501	Nodiff	Fem1c	fem 1 homolog c [Source:MGI Symbol;Acc:MGI:2444737]	240263
ENSMUSG00000003721	6133.18	0.7358	-0.4426	0.001077	0.05097	Nodiff	Insig2	insulin induced gene 2 [Source:MGI Symbol;Acc:MGI:1920249]	72999
ENSMUSG00000022587	5425.84	0.7061	-0.502	0.001101	0.05191	Nodiff	Ly6e	lymphocyte antigen 6 complex, locus E [Source:MGI Symbol;Acc:MGI:106651]	17069
ENSMUSG00000004446	202.097	0.7685	-0.3798	0.001109	0.05207	Nodiff	Bid	BH3 interacting domain death agonist [Source:MGI Symbol;Acc:MGI:108093]	12122
ENSMUSG00000041134	34.5523	1.8865	0.9157	0.001119	0.05233	Up Regulation	Cyyr1	cysteine and tyrosine-rich protein 1 [Source:MGI Symbol;Acc:MGI:2152187]	224405
ENSMUSG00000029377	7.0481	3.861	1.949	0.001144	1	Up Regulation	Ereg	epiregulin [Source:MGI Symbol;Acc:MGI:107508]	13874
ENSMUSG00000027075	147.455	0.6762	-0.5645	0.001145	0.05334	Nodiff	Slc43a1	solute carrier family 43, member 1 [Source:MGI Symbol;Acc:MGI:1931352]	72401
ENSMUSG00000074622	1112.89	1.6724	0.7419	0.001153	0.05348	Up Regulation	Mafb	v-maf musculoaponeurotic fibrosarcoma oncogene family, protein B (avian) [Source:MGI Symbol;Acc:MGI:104555]	16658
ENSMUSG00000038068	1615.36	0.8047	-0.3136	0.001198	0.0552	Nodiff	Rnf144b	ring finger protein 144B [Source:MGI Symbol;Acc:MGI:2384986]	218215
ENSMUSG00000021712	204.837	0.7724	-0.3726	0.0012	0.0552	Nodiff	Trim23	tripartite motif-containing 23 [Source:MGI Symbol;Acc:MGI:1933161]	81003
ENSMUSG00000039981	116.093	0.7126	-0.4888	0.00121	0.05546	Nodiff	Zc3h12d	zinc finger CCCH type containing 12D [Source:MGI Symbol;Acc:MGI:3045313]	237256
ENSMUSG00000052539	474.399	1.258	0.3311	0.001221	0.05571	Nodiff	Magi3	membrane associated guanylate kinase, WW and PDZ domain containing 3 [Source:MGI Symbol;Acc:MGI:1923484]	99470
ENSMUSG00000024298	1157.49	0.7254	-0.4632	0.001227	0.0558	Nodiff	Zfp871	zinc finger protein 871 [Source:MGI Symbol;Acc:MGI:1921793]	208292
ENSMUSG00000028211	1892.57	2.0796	1.0563	0.001237	0.05599	Up Regulation	Trp53inp1	transformation related protein 53 inducible nuclear protein 1 [Source:MGI Symbol;Acc:MGI:1926609]	60599
ENSMUSG00000032548	1670.06	1.2284	0.2968	0.001248	0.05627	Nodiff	Slco2a1	solute carrier organic anion transporter family, member 2a1 [Source:MGI Symbol;Acc:MGI:1346021]	24059
ENSMUSG00000045441	327.105	0.7348	-0.4445	0.001264	0.05665	Nodiff	Gprin3	GPRIN family member 3 [Source:MGI Symbol;Acc:MGI:1924785]	243385
ENSMUSG00000028359	188.687	0.5045	-0.987	0.001266	0.05665	Down Regulation	Orm3	orosomucoid 3 [Source:MGI Symbol;Acc:MGI:97445]	18407
ENSMUSG00000045328	4.0198	6.5326	2.7077	0.00128	1	Up Regulation	Cenpe	centromere protein E [Source:MGI Symbol;Acc:MGI:1098230]	229841
ENSMUSG00000029381	129.457	1.4315	0.5176	0.001285	0.0573	Nodiff	Shroom3	shroom family member 3 [Source:MGI Symbol;Acc:MGI:1351655]	27428
ENSMUSG00000024925	329.983	1.2765	0.3522	0.001305	0.05792	Nodiff	Rnaseh2c	ribonuclease H2, subunit C [Source:MGI Symbol;Acc:MGI:1915459]	68209
ENSMUSG00000037007	107.218	0.6711	-0.5753	0.001339	0.05878	Nodiff	Zfp113	zinc finger protein 113 [Source:MGI Symbol;Acc:MGI:1929116]	56314
ENSMUSG00000047554	459.962	1.2484	0.3201	0.001341	0.05878	Nodiff	Tmem41b	transmembrane protein 41B [Source:MGI Symbol;Acc:MGI:1289225]	233724
ENSMUSG00000029189	270.792	1.254	0.3266	0.001347	0.05878	Nodiff	Sel1l3	sel-1 suppressor of lin-12-like 3 (C. elegans) [Source:MGI Symbol;Acc:MGI:1916941]	231238
ENSMUSG00000074743	69.9046	1.6964	0.7625	0.001348	0.05878	Up Regulation	Thbd	thrombomodulin [Source:MGI Symbol;Acc:MGI:98736]	21824
ENSMUSG00000022840	25.0991	1.7981	0.8465	0.001349	0.05878	Up Regulation	Adcy5	adenylate cyclase 5 [Source:MGI Symbol;Acc:MGI:99673]	224129
ENSMUSG00000003134	311.291	0.5848	-0.7739	0.001405	0.06091	Down Regulation	Tbc1d8	TBC1 domain family, member 8 [Source:MGI Symbol;Acc:MGI:1927225]	54610
ENSMUSG00000018166	2948.37	0.6687	-0.5806	0.00141	0.06091	Nodiff	Erbb3	erb-b2 receptor tyrosine kinase 3 [Source:MGI Symbol;Acc:MGI:95411]	13867
ENSMUSG00000019947	1858.84	0.5175	-0.9503	0.001418	0.06091	Down Regulation	Arid5b	AT rich interactive domain 5B (MRF1-like) [Source:MGI Symbol;Acc:MGI:2175912]	71371
ENSMUSG00000032012	1127.57	1.176	0.2338	0.001423	0.06091	Nodiff	Nectin1	nectin cell adhesion molecule 1 [Source:MGI Symbol;Acc:MGI:1926483]	58235
ENSMUSG00000041264	359.582	1.2974	0.3756	0.001432	0.06091	Nodiff	Uspl1	ubiquitin specific peptidase like 1 [Source:MGI Symbol;Acc:MGI:2442342]	231915
ENSMUSG00000039529	1010.07	1.2779	0.3537	0.001435	0.06091	Nodiff	Atp8b1	ATPase, class I, type 8B, member 1 [Source:MGI Symbol;Acc:MGI:1859665]	54670
ENSMUSG00000063808	162.552	0.7532	-0.4089	0.001436	0.06091	Nodiff	Gpatch1	G patch domain containing 1 [Source:MGI Symbol;Acc:MGI:1914721]	67471
ENSMUSG00000013539	559.829	0.7982	-0.3251	0.001469	0.0621	Nodiff	Tango2	transport and golgi organization 2 [Source:MGI Symbol;Acc:MGI:101825]	27883
ENSMUSG00000070056	482.801	1.2179	0.2844	0.001477	0.06216	Nodiff	Mfhas1	malignant fibrous histiocytoma amplified sequence 1 [Source:MGI Symbol;Acc:MGI:1098644]	52065
ENSMUSG00000025969	149.621	1.6825	0.7506	0.001481	0.06216	Up Regulation	Nrp2	neuropilin 2 [Source:MGI Symbol;Acc:MGI:1100492]	18187
ENSMUSG00000037725	17.4857	2.7243	1.4459	0.001522	0.06362	Up Regulation	Ckap2	cytoskeleton associated protein 2 [Source:MGI Symbol;Acc:MGI:1931797]	80986
ENSMUSG00000002617	7.9649	0.3266	-1.614	0.001525	1	Down Regulation	Zfp40	zinc finger protein 40 [Source:MGI Symbol;Acc:MGI:99185]	22700
ENSMUSG00000032372	498.867	0.7955	-0.3301	0.001537	0.06404	Nodiff	Plscr2	phospholipid scramblase 2 [Source:MGI Symbol;Acc:MGI:1270860]	18828
ENSMUSG00000060803	17774.3	1.4094	0.495	0.001555	0.06441	Nodiff	Gstp1	glutathione S-transferase, pi 1 [Source:MGI Symbol;Acc:MGI:95865]	14870
ENSMUSG00000059824	17.3078	0.2229	-2.166	0.001561	0.06441	Down Regulation	Dbp	D site albumin promoter binding protein [Source:MGI Symbol;Acc:MGI:94866]	13170
ENSMUSG00000034575	276.956	1.3262	0.4073	0.001568	0.06441	Nodiff	Tent4a	terminal nucleotidyltransferase 4A [Source:MGI Symbol;Acc:MGI:2682295]	210106
ENSMUSG00000020961	251.921	1.2462	0.3175	0.001569	0.06441	Nodiff	Ston2	stonin 2 [Source:MGI Symbol;Acc:MGI:1918272]	108800
ENSMUSG00000028654	190.945	0.7041	-0.5061	0.001579	0.0646	Nodiff	Mycl	v-myc avian myelocytomatosis viral oncogene lung carcinoma derived [Source:MGI Symbol;Acc:MGI:96799]	16918
ENSMUSG00000030498	849.106	0.7921	-0.3362	0.00159	0.06474	Nodiff	Gas2	growth arrest specific 2 [Source:MGI Symbol;Acc:MGI:95657]	14453
ENSMUSG00000079083	44.3669	0.6057	-0.7233	0.001598	0.06474	Down Regulation	Jrkl	Jrk-like [Source:MGI Symbol;Acc:MGI:1924782]	77532
ENSMUSG00000052512	615.11	1.3847	0.4696	0.001602	0.06474	Nodiff	Nav2	neuron navigator 2 [Source:MGI Symbol;Acc:MGI:2183691]	78286
ENSMUSG00000038244	620.962	1.3309	0.4123	0.001607	0.06474	Nodiff	Mical2	microtubule associated monooxygenase, calponin and LIM domain containing 2 [Source:MGI Symbol;Acc:MGI:2444947]	320878
ENSMUSG00000039474	170.214	1.3583	0.4418	0.001611	0.06474	Nodiff	Wfs1	wolframin ER transmembrane glycoprotein [Source:MGI Symbol;Acc:MGI:1328355]	22393
ENSMUSG00000070780	1320.48	0.7074	-0.4993	0.001616	0.06474	Nodiff	Rbm47	RNA binding motif protein 47 [Source:MGI Symbol;Acc:MGI:2384294]	245945
ENSMUSG00000023852	451.43	1.2669	0.3413	0.001626	0.06491	Nodiff	Chd1	chromodomain helicase DNA binding protein 1 [Source:MGI Symbol;Acc:MGI:88393]	12648
ENSMUSG00000002409	134.527	0.7372	-0.4398	0.001633	0.06496	Nodiff	Dyrk1b	dual-specificity tyrosine-(Y)-phosphorylation regulated kinase 1b [Source:MGI Symbol;Acc:MGI:1330302]	13549
ENSMUSG00000040505	844.814	0.6748	-0.5676	0.001658	0.06571	Nodiff	Abcg5	ATP binding cassette subfamily G member 5 [Source:MGI Symbol;Acc:MGI:1351659]	27409
ENSMUSG00000028150	752.11	1.3033	0.3822	0.001732	0.06842	Nodiff	Rorc	RAR-related orphan receptor gamma [Source:MGI Symbol;Acc:MGI:104856]	19885
ENSMUSG00000030046	63.8232	1.6708	0.7406	0.001751	0.06876	Up Regulation	Bmp10	bone morphogenetic protein 10 [Source:MGI Symbol;Acc:MGI:1338820]	12154
ENSMUSG00000021051	1057.53	0.7682	-0.3805	0.001753	0.06876	Nodiff	Ppp2r5e	protein phosphatase 2, regulatory subunit B', epsilon [Source:MGI Symbol;Acc:MGI:1349473]	26932
ENSMUSG00000052336	15.802	0.4069	-1.297	0.001762	0.06889	Down Regulation	Cx3cr1	chemokine (C-X3-C motif) receptor 1 [Source:MGI Symbol;Acc:MGI:1333815]	13051
ENSMUSG00000110218	1.6572	16.9152	4.0803	0.001768	1	Up Regulation	Tincr	TINCR ubiquitin domain containing [Source:MGI Symbol;Acc:MGI:5012404]	100504425
ENSMUSG00000025408	62.7865	1.6905	0.7574	0.001768	0.06889	Up Regulation	Ddit3	DNA-damage inducible transcript 3 [Source:MGI Symbol;Acc:MGI:109247]	13198
ENSMUSG00000046179	128.411	0.5118	-0.9663	0.001806	0.06997	Down Regulation	E2f8	E2F transcription factor 8 [Source:MGI Symbol;Acc:MGI:1922038]	108961
ENSMUSG00000021127	2966.37	0.7101	-0.4939	0.001808	0.06997	Nodiff	Zfp36l1	zinc finger protein 36, C3H type-like 1 [Source:MGI Symbol;Acc:MGI:107946]	12192
ENSMUSG00000038481	166.798	0.7435	-0.4276	0.00182	0.07	Nodiff	Cdk19	cyclin-dependent kinase 19 [Source:MGI Symbol;Acc:MGI:1925584]	78334
ENSMUSG00000091586	275.76	0.7534	-0.4085	0.001821	0.07	Nodiff	Cyp4f17	cytochrome P450, family 4, subfamily f, polypeptide 17 [Source:MGI Symbol;Acc:MGI:3646233]	208285
ENSMUSG00000030583	117.206	0.7321	-0.45	0.001847	0.07074	Nodiff	Sipa1l3	signal-induced proliferation-associated 1 like 3 [Source:MGI Symbol;Acc:MGI:1921456]	74206
ENSMUSG00000022553	265.114	0.7448	-0.4252	0.001853	0.07074	Nodiff	Maf1	MAF1 homolog, negative regulator of RNA polymerase III [Source:MGI Symbol;Acc:MGI:1916127]	68877
ENSMUSG00000074825	92.785	0.6602	-0.599	0.001861	0.07083	Down Regulation	Itpripl1	inositol 1,4,5-triphosphate receptor interacting protein-like 1 [Source:MGI Symbol;Acc:MGI:1920588]	73338
ENSMUSG00000044646	39.4606	2.7746	1.4723	0.001893	0.07182	Up Regulation	Zbtb7c	zinc finger and BTB domain containing 7C [Source:MGI Symbol;Acc:MGI:2443302]	207259
ENSMUSG00000055065	2652.46	1.2206	0.2876	0.001983	0.07497	Nodiff	Ddx17	DEAD box helicase 17 [Source:MGI Symbol;Acc:MGI:1914290]	67040
ENSMUSG00000045314	124.817	0.6502	-0.621	0.001992	0.07506	Down Regulation	Sowahb	sosondowah ankyrin repeat domain family member B [Source:MGI Symbol;Acc:MGI:1925338]	78088
ENSMUSG00000016758	31.0878	0.523	-0.9352	0.002018	0.07572	Down Regulation	Bik	BCL2-interacting killer [Source:MGI Symbol;Acc:MGI:1206591]	12124
ENSMUSG00000021775	624.252	0.4898	-1.03	0.002023	0.07572	Down Regulation	Nr1d2	nuclear receptor subfamily 1, group D, member 2 [Source:MGI Symbol;Acc:MGI:2449205]	353187
ENSMUSG00000070368	62.8846	1.5719	0.6525	0.002047	0.07635	Up Regulation	Prok1	prokineticin 1 [Source:MGI Symbol;Acc:MGI:2180370]	246691
ENSMUSG00000030207	763.473	0.8306	-0.2679	0.002053	0.07635	Nodiff	Fam234b	family with sequence similarity 234, member B [Source:MGI Symbol;Acc:MGI:1921775]	74525
ENSMUSG00000028517	2130.13	0.8178	-0.2902	0.002063	0.07649	Nodiff	Plpp3	phospholipid phosphatase 3 [Source:MGI Symbol;Acc:MGI:1915166]	67916
ENSMUSG00000060512	407.162	1.2107	0.2759	0.002086	0.07658	Nodiff	0610040J01Rik	RIKEN cDNA 0610040J01 gene [Source:MGI Symbol;Acc:MGI:1923511]	76261
ENSMUSG00000047728	1979.92	0.8358	-0.2588	0.00209	0.07658	Nodiff	Ly6g2	lymphocyte antigen 6 complex, locus G2 [Source:MGI Symbol;Acc:MGI:2385015]	223631
ENSMUSG00000044468	370.676	1.4866	0.572	0.002096	0.07658	Nodiff	Tent5c	terminal nucleotidyltransferase 5C [Source:MGI Symbol;Acc:MGI:1921895]	74645
ENSMUSG00000035133	856.049	0.7592	-0.3974	0.002097	0.07658	Nodiff	Arhgap5	Rho GTPase activating protein 5 [Source:MGI Symbol;Acc:MGI:1332637]	11855
ENSMUSG00000040520	397.043	0.829	-0.2705	0.002099	0.07658	Nodiff	Manea	mannosidase, endo-alpha [Source:MGI Symbol;Acc:MGI:2444484]	242362
ENSMUSG00000022100	1155.33	1.1376	0.186	0.002125	0.07726	Nodiff	Xpo7	exportin 7 [Source:MGI Symbol;Acc:MGI:1929705]	65246
ENSMUSG00000056973	13664.4	1.2587	0.332	0.002135	0.07738	Nodiff	Ces1d	carboxylesterase 1D [Source:MGI Symbol;Acc:MGI:2148202]	104158
ENSMUSG00000030259	941.523	1.1357	0.1836	0.002187	0.07903	Nodiff	Rassf8	Ras association (RalGDS/AF-6) domain family (N- terminal) member 8 [Source:MGI Symbol;Acc:MGI:1918573]	71323
ENSMUSG00000056962	190.777	1.2706	0.3455	0.002198	0.07913	Nodiff	Jmjd6	jumonji domain containing 6 [Source:MGI Symbol;Acc:MGI:1858910]	107817
ENSMUSG00000025815	1072.69	0.7789	-0.3604	0.002208	0.07913	Nodiff	Dhtkd1	dehydrogenase E1 and transketolase domain containing 1 [Source:MGI Symbol;Acc:MGI:2445096]	209692
ENSMUSG00000006273	830.413	0.8639	-0.2111	0.002211	0.07913	Nodiff	Atp6v1b2	ATPase, H+ transporting, lysosomal V1 subunit B2 [Source:MGI Symbol;Acc:MGI:109618]	11966
ENSMUSG00000035184	173.672	0.6137	-0.7044	0.002223	0.07932	Down Regulation	Fam124a	family with sequence similarity 124, member A [Source:MGI Symbol;Acc:MGI:3645930]	629059
ENSMUSG00000015812	6.8793	3.0818	1.6238	0.00223	1	Up Regulation	Gnrh1	gonadotropin releasing hormone 1 [Source:MGI Symbol;Acc:MGI:95789]	14714
ENSMUSG00000003234	658.612	1.1987	0.2614	0.002263	0.0805	Nodiff	Abcf3	ATP-binding cassette, sub-family F (GCN20), member 3 [Source:MGI Symbol;Acc:MGI:1351656]	27406
ENSMUSG00000036136	20.4761	0.4878	-1.036	0.002279	0.08082	Down Regulation	Fam110c	family with sequence similarity 110, member C [Source:MGI Symbol;Acc:MGI:1918813]	104943
ENSMUSG00000002017	571.797	1.2136	0.2793	0.002302	0.08139	Nodiff	Fam98a	family with sequence similarity 98, member A [Source:MGI Symbol;Acc:MGI:1919972]	72722
ENSMUSG00000026960	209.114	0.7876	-0.3444	0.002314	0.08139	Nodiff	Arl6ip6	ADP-ribosylation factor-like 6 interacting protein 6 [Source:MGI Symbol;Acc:MGI:1929507]	65103
ENSMUSG00000051147	290.63	0.8261	-0.2756	0.002316	0.08139	Nodiff	Nat2	N-acetyltransferase 2 (arylamine N- acetyltransferase) [Source:MGI Symbol;Acc:MGI:109201]	17961
ENSMUSG00000005225	440.817	1.2334	0.3027	0.002377	0.08302	Nodiff	Plekha8	pleckstrin homology domain containing, family A (phosphoinositide binding specific) member 8 [Source:MGI Symbol;Acc:MGI:2681164]	231999
ENSMUSG00000031812	1839.3	0.8149	-0.2952	0.002377	0.08302	Nodiff	Map1lc3b	microtubule-associated protein 1 light chain 3 beta [Source:MGI Symbol;Acc:MGI:1914693]	67443
ENSMUSG00000040740	91.1519	0.4573	-1.129	0.00239	0.08321	Down Regulation	Slc25a34	solute carrier family 25, member 34 [Source:MGI Symbol;Acc:MGI:2686215]	384071
ENSMUSG00000022389	720.234	0.6329	-0.66	0.002427	0.08424	Down Regulation	Tef	thyrotroph embryonic factor [Source:MGI Symbol;Acc:MGI:98663]	21685
ENSMUSG00000030087	2157.64	1.5125	0.597	0.002438	0.08426	Up Regulation	Klf15	Kruppel-like factor 15 [Source:MGI Symbol;Acc:MGI:1929988]	66277
ENSMUSG00000027479	549.686	1.2099	0.2749	0.002442	0.08426	Nodiff	Mapre1	microtubule-associated protein, RP/EB family, member 1 [Source:MGI Symbol;Acc:MGI:891995]	13589
ENSMUSG00000024059	11.3602	2.2372	1.1617	0.002444	1	Up Regulation	Clip4	CAP-GLY domain containing linker protein family, member 4 [Source:MGI Symbol;Acc:MGI:1919100]	78785
ENSMUSG00000015748	148.887	1.3689	0.4531	0.002459	0.08458	Nodiff	Prpf3	pre-mRNA processing factor 3 [Source:MGI Symbol;Acc:MGI:1918017]	70767
ENSMUSG00000048439	52.7042	0.6656	-0.5873	0.00247	0.08472	Down Regulation	Nupl2	nucleoporin like 2 [Source:MGI Symbol;Acc:MGI:2387631]	231042
ENSMUSG00000036006	50.3491	1.8982	0.9246	0.002487	0.08504	Up Regulation	Ripor2	RHO family interacting cell polarization regulator 2 [Source:MGI Symbol;Acc:MGI:2444879]	193385
ENSMUSG00000042647	161.165	0.7356	-0.4431	0.002498	0.08515	Nodiff	Acad12	acyl-Coenzyme A dehydrogenase family, member 12 [Source:MGI Symbol;Acc:MGI:2443320]	338350
ENSMUSG00000041483	437.208	1.372	0.4563	0.002545	0.0865	Nodiff	Zfp281	zinc finger protein 281 [Source:MGI Symbol;Acc:MGI:3029290]	226442
ENSMUSG00000000686	280.469	0.7455	-0.4237	0.002552	0.0865	Nodiff	Abhd15	abhydrolase domain containing 15 [Source:MGI Symbol;Acc:MGI:1914727]	67477
ENSMUSG00000057322	357.989	1.2206	0.2876	0.002578	0.08711	Nodiff	Rpl38	ribosomal protein L38 [Source:MGI Symbol;Acc:MGI:1914921]	67671
ENSMUSG00000028952	132.175	0.7008	-0.513	0.002592	0.08732	Nodiff	Zbtb48	zinc finger and BTB domain containing 48 [Source:MGI Symbol;Acc:MGI:2140248]	100090
ENSMUSG00000034858	1706.91	0.6353	-0.6545	0.002616	0.08787	Down Regulation	Fam214a	family with sequence similarity 214, member A [Source:MGI Symbol;Acc:MGI:2387648]	235493
ENSMUSG00000095440	161.276	0.7704	-0.3764	0.002649	0.08867	Nodiff	Fignl2	fidgetin-like 2 [Source:MGI Symbol;Acc:MGI:3646919]	668225
ENSMUSG00000026970	517.409	0.7864	-0.3466	0.002655	0.08867	Nodiff	Rbms1	RNA binding motif, single stranded interacting protein 1 [Source:MGI Symbol;Acc:MGI:1861774]	56878
ENSMUSG00000020312	4.1346	0.2104	-2.249	0.002696	1	Down Regulation	Shc2	SHC (Src homology 2 domain containing) transforming protein 2 [Source:MGI Symbol;Acc:MGI:106180]	216148
ENSMUSG00000024395	574.195	0.7387	-0.437	0.00273	0.09034	Nodiff	Lims2	LIM and senescent cell antigen like domains 2 [Source:MGI Symbol;Acc:MGI:2385067]	225341
ENSMUSG00000016028	359.613	1.3431	0.4256	0.002735	0.09034	Nodiff	Celsr1	cadherin, EGF LAG seven-pass G-type receptor 1 [Source:MGI Symbol;Acc:MGI:1100883]	12614
ENSMUSG00000032525	406.495	1.2557	0.3284	0.002735	0.09034	Nodiff	Nktr	natural killer tumor recognition sequence [Source:MGI Symbol;Acc:MGI:97346]	18087
ENSMUSG00000039533	43.9288	0.5017	-0.995	0.002737	0.09034	Down Regulation	Mmd2	monocyte to macrophage differentiation-associated 2 [Source:MGI Symbol;Acc:MGI:1922354]	75104
ENSMUSG00000027306	28.1659	2.0061	1.0044	0.002791	0.09188	Up Regulation	Nusap1	nucleolar and spindle associated protein 1 [Source:MGI Symbol;Acc:MGI:2675669]	108907
ENSMUSG00000004891	32.7482	1.8264	0.869	0.002808	0.09217	Up Regulation	Nes	nestin [Source:MGI Symbol;Acc:MGI:101784]	18008
ENSMUSG00000009733	129.068	0.7692	-0.3786	0.002835	0.0926	Nodiff	Tfcp2	transcription factor CP2 [Source:MGI Symbol;Acc:MGI:98509]	21422
ENSMUSG00000011427	165.974	1.292	0.3696	0.002838	0.0926	Nodiff	Zfp790	zinc finger protein 790 [Source:MGI Symbol;Acc:MGI:1923431]	233056
ENSMUSG00000043015	9.2117	0.4105	-1.285	0.002854	1	Down Regulation	Nemp2	nuclear envelope integral membrane protein 2 [Source:MGI Symbol;Acc:MGI:2444113]	227094
ENSMUSG00000037526	309.824	0.7278	-0.4583	0.002885	0.0939	Nodiff	Atg14	autophagy related 14 [Source:MGI Symbol;Acc:MGI:1261775]	100504663
ENSMUSG00000045064	87.5584	0.6006	-0.7355	0.002982	0.09652	Down Regulation	Zc2hc1c	zinc finger, C2HC-type containing 1C [Source:MGI Symbol;Acc:MGI:1919600]	72350
ENSMUSG00000057409	59.3065	0.6724	-0.5726	0.002983	0.09652	Nodiff	Zfp53	zinc finger protein 53 [Source:MGI Symbol;Acc:MGI:99200]	24132
ENSMUSG00000034158	1720.24	1.2328	0.3019	0.002995	0.09665	Nodiff	Lrrc58	leucine rich repeat containing 58 [Source:MGI Symbol;Acc:MGI:2443542]	320184
ENSMUSG00000095253	87.1996	0.7494	-0.4163	0.003026	0.09736	Nodiff	Zfp799	zinc finger protein 799 [Source:MGI Symbol;Acc:MGI:2443934]	240064
ENSMUSG00000000184	86.6257	1.5933	0.672	0.003069	0.09844	Up Regulation	Ccnd2	cyclin D2 [Source:MGI Symbol;Acc:MGI:88314]	12444
ENSMUSG00000061436	403.357	1.3834	0.4682	0.003077	0.09844	Nodiff	Hipk2	homeodomain interacting protein kinase 2 [Source:MGI Symbol;Acc:MGI:1314872]	15258
ENSMUSG00000046139	329.543	1.2164	0.2826	0.003099	0.09887	Nodiff	Patl1	protein associated with topoisomerase II homolog 1 (yeast) [Source:MGI Symbol;Acc:MGI:2147679]	225929
ENSMUSG00000037410	408.349	1.343	0.4255	0.003109	0.09892	Nodiff	Tbc1d2b	TBC1 domain family, member 2B [Source:MGI Symbol;Acc:MGI:1914266]	67016
ENSMUSG00000097148	380.954	0.7245	-0.4649	0.003121	0.09905	Nodiff	Gm3839	predicted pseudogene 3839 [Source:MGI Symbol;Acc:MGI:3782011]	-
ENSMUSG00000037415	1200.13	0.7559	-0.4037	0.003143	0.09945	Nodiff	Ranbp10	RAN binding protein 10 [Source:MGI Symbol;Acc:MGI:1921584]	74334
ENSMUSG00000046785	508.841	1.3646	0.4485	0.003162	0.09965	Nodiff	Epm2aip1	EPM2A (laforin) interacting protein 1 [Source:MGI Symbol;Acc:MGI:1925031]	77781
ENSMUSG00000024580	623.372	0.6937	-0.5276	0.003166	0.09965	Nodiff	Grpel2	GrpE-like 2, mitochondrial [Source:MGI Symbol;Acc:MGI:1334416]	17714
ENSMUSG00000024053	27.2712	1.8385	0.8786	0.003182	0.09968	Up Regulation	Emilin2	elastin microfibril interfacer 2 [Source:MGI Symbol;Acc:MGI:2389136]	246707
ENSMUSG00000055980	183.43	1.4777	0.5634	0.003188	0.09968	Nodiff	Irs1	insulin receptor substrate 1 [Source:MGI Symbol;Acc:MGI:99454]	16367
ENSMUSG00000024900	5978.21	0.7994	-0.323	0.003194	0.09968	Nodiff	Cpt1a	carnitine palmitoyltransferase 1a, liver [Source:MGI Symbol;Acc:MGI:1098296]	12894
ENSMUSG00000036904	191.957	0.7493	-0.4164	0.003205	0.09978	Nodiff	Fzd8	frizzled class receptor 8 [Source:MGI Symbol;Acc:MGI:108460]	14370
ENSMUSG00000041075	270.81	0.7676	-0.3816	0.003241	0.1006	Nodiff	Fzd7	frizzled class receptor 7 [Source:MGI Symbol;Acc:MGI:108570]	14369
ENSMUSG00000005802	240.068	0.8207	-0.2851	0.003253	0.1007	Nodiff	Slc30a4	solute carrier family 30 (zinc transporter), member 4 [Source:MGI Symbol;Acc:MGI:1345282]	22785
ENSMUSG00000047731	5576.87	0.8033	-0.316	0.00333	0.1028	Nodiff	Wbp1l	WW domain binding protein 1 like [Source:MGI Symbol;Acc:MGI:107577]	226178
ENSMUSG00000047417	279.062	0.8229	-0.2812	0.003341	0.1029	Nodiff	Rexo1	REX1, RNA exonuclease 1 [Source:MGI Symbol;Acc:MGI:1914182]	66932
ENSMUSG00000029471	191.159	1.3199	0.4004	0.003358	0.1031	Nodiff	Camkk2	calcium/calmodulin-dependent protein kinase kinase 2, beta [Source:MGI Symbol;Acc:MGI:2444812]	207565
ENSMUSG00000033871	55.3822	0.449	-1.155	0.003383	0.1036	Down Regulation	Ppargc1b	peroxisome proliferative activated receptor, gamma, coactivator 1 beta [Source:MGI Symbol;Acc:MGI:2444934]	170826
ENSMUSG00000051043	1239.35	0.8281	-0.2721	0.003417	0.1041	Nodiff	Gprc5c	G protein-coupled receptor, family C, group 5, member C [Source:MGI Symbol;Acc:MGI:1917605]	70355
ENSMUSG00000040605	102.592	1.3866	0.4716	0.003427	0.1041	Nodiff	Bace2	beta-site APP-cleaving enzyme 2 [Source:MGI Symbol;Acc:MGI:1860440]	56175
ENSMUSG00000026638	983.387	1.2176	0.284	0.003432	0.1041	Nodiff	Irf6	interferon regulatory factor 6 [Source:MGI Symbol;Acc:MGI:1859211]	54139
ENSMUSG00000026839	4864.18	0.5099	-0.9717	0.003436	0.1041	Down Regulation	Upp2	uridine phosphorylase 2 [Source:MGI Symbol;Acc:MGI:1923904]	76654
ENSMUSG00000092008	124.19	0.5553	-0.8488	0.003452	0.1042	Down Regulation	Cyp2c69	cytochrome P450, family 2, subfamily c, polypeptide 69 [Source:MGI Symbol;Acc:MGI:3721049]	100043108
ENSMUSG00000022215	71.4706	1.5254	0.6091	0.003455	0.1042	Up Regulation	Fitm1	fat storage-inducing transmembrane protein 1 [Source:MGI Symbol;Acc:MGI:1915930]	68680
ENSMUSG00000040599	315.614	1.3361	0.418	0.003473	0.1044	Nodiff	Mis12	MIS12 kinetochore complex component [Source:MGI Symbol;Acc:MGI:1914389]	67139
ENSMUSG00000030089	17.1627	0.5112	-0.968	0.003495	0.1048	Down Regulation	Slc41a3	solute carrier family 41, member 3 [Source:MGI Symbol;Acc:MGI:1918949]	71699
ENSMUSG00000032114	2181.44	0.8305	-0.268	0.003526	0.1048	Nodiff	Slc37a4	solute carrier family 37 (glucose-6-phosphate transporter), member 4 [Source:MGI Symbol;Acc:MGI:1316650]	14385
ENSMUSG00000022508	583.298	2.445	1.2898	0.00353	0.1048	Up Regulation	Bcl6	B cell leukemia/lymphoma 6 [Source:MGI Symbol;Acc:MGI:107187]	12053
ENSMUSG00000000787	3195.76	1.1166	0.1592	0.003536	0.1048	Nodiff	Ddx3x	DEAD box helicase 3, X-linked [Source:MGI Symbol;Acc:MGI:103064]	13205
ENSMUSG00000058806	44.6833	1.6619	0.7328	0.00354	0.1048	Up Regulation	Col13a1	collagen, type XIII, alpha 1 [Source:MGI Symbol;Acc:MGI:1277201]	12817
ENSMUSG00000056019	60.5596	0.7092	-0.4957	0.003542	0.1048	Nodiff	Zfp709	zinc finger protein 709 [Source:MGI Symbol;Acc:MGI:2384299]	236193
ENSMUSG00000032501	787.46	0.7159	-0.4822	0.003555	0.1049	Nodiff	Trib1	tribbles pseudokinase 1 [Source:MGI Symbol;Acc:MGI:2443397]	211770
ENSMUSG00000041782	137.411	0.6732	-0.5709	0.003565	0.1049	Nodiff	Lad1	ladinin [Source:MGI Symbol;Acc:MGI:109343]	16763
ENSMUSG00000027439	856.835	0.8564	-0.2236	0.003573	0.1049	Nodiff	Gzf1	GDNF-inducible zinc finger protein 1 [Source:MGI Symbol;Acc:MGI:1921783]	74533
ENSMUSG00000020361	2141.92	1.1468	0.1977	0.003601	0.1055	Nodiff	Hspa4	heat shock protein 4 [Source:MGI Symbol;Acc:MGI:1342292]	15525
ENSMUSG00000032484	6.2474	0.1412	-2.824	0.003603	1	Down Regulation	Ngp	neutrophilic granule protein [Source:MGI Symbol;Acc:MGI:105983]	18054
ENSMUSG00000043831	178.757	0.7965	-0.3283	0.00362	0.1056	Nodiff	Lysmd4	LysM, putative peptidoglycan-binding, domain containing 4 [Source:MGI Symbol;Acc:MGI:1922349]	75099
ENSMUSG00000062376	93.1938	0.7514	-0.4123	0.003622	0.1056	Nodiff	Borcs7	BLOC-1 related complex subunit 7 [Source:MGI Symbol;Acc:MGI:1913689]	66439
ENSMUSG00000019806	213.306	0.8145	-0.2961	0.003646	0.1058	Nodiff	Aig1	androgen-induced 1 [Source:MGI Symbol;Acc:MGI:1913503]	66253
ENSMUSG00000036752	1632.11	1.3494	0.4323	0.003647	0.1058	Nodiff	Tubb4b	tubulin, beta 4B class IVB [Source:MGI Symbol;Acc:MGI:1915472]	227613
ENSMUSG00000016520	553.317	1.2965	0.3747	0.003727	0.1078	Nodiff	Lnx2	ligand of numb-protein X 2 [Source:MGI Symbol;Acc:MGI:2155959]	140887
ENSMUSG00000041926	275.43	1.217	0.2834	0.003748	0.1081	Nodiff	Rnpep	arginyl aminopeptidase (aminopeptidase B) [Source:MGI Symbol;Acc:MGI:2384902]	215615
ENSMUSG00000015127	105.657	1.3577	0.4412	0.003761	0.1083	Nodiff	Unkl	unkempt family like zinc finger [Source:MGI Symbol;Acc:MGI:1921404]	74154
ENSMUSG00000000881	309.332	0.8323	-0.2649	0.003796	0.109	Nodiff	Dlg3	discs large MAGUK scaffold protein 3 [Source:MGI Symbol;Acc:MGI:1888986]	53310
ENSMUSG00000019210	1331.22	0.8819	-0.1814	0.00381	0.1091	Nodiff	Atp6v1e1	ATPase, H+ transporting, lysosomal V1 subunit E1 [Source:MGI Symbol;Acc:MGI:894326]	11973
ENSMUSG00000030691	378.37	0.7939	-0.3331	0.003821	0.1092	Nodiff	Fchsd2	FCH and double SH3 domains 2 [Source:MGI Symbol;Acc:MGI:2448475]	207278
ENSMUSG00000070544	786.181	1.1492	0.2006	0.00387	0.11	Nodiff	Top1	topoisomerase (DNA) I [Source:MGI Symbol;Acc:MGI:98788]	21969
ENSMUSG00000000555	391.357	1.2947	0.3726	0.003871	0.11	Nodiff	Itga5	integrin alpha 5 (fibronectin receptor alpha) [Source:MGI Symbol;Acc:MGI:96604]	16402
ENSMUSG00000064284	51.8258	0.6845	-0.5468	0.003903	0.1105	Nodiff	Cdpf1	cysteine rich, DPF motif domain containing 1 [Source:MGI Symbol;Acc:MGI:1919605]	72355
ENSMUSG00000050373	75.017	0.7182	-0.4775	0.003916	0.1105	Nodiff	Snx21	sorting nexin family member 21 [Source:MGI Symbol;Acc:MGI:1917729]	101113
ENSMUSG00000056617	2.6175	10.9351	3.4509	0.003918	1	Up Regulation	4931429L15Rik	RIKEN cDNA 4931429L15 gene [Source:MGI Symbol;Acc:MGI:1921611]	74361
ENSMUSG00000027331	18.4602	2.3047	1.2046	0.003918	0.1105	Up Regulation	Knstrn	kinetochore-localized astrin/SPAG5 binding [Source:MGI Symbol;Acc:MGI:1289298]	51944
ENSMUSG00000019944	1314.92	0.7411	-0.4323	0.003951	0.1112	Nodiff	Rhobtb1	Rho-related BTB domain containing 1 [Source:MGI Symbol;Acc:MGI:1916538]	69288
ENSMUSG00000025384	55.2785	1.4299	0.5159	0.003998	0.112	Nodiff	Faap100	Fanconi anemia core complex associated protein 100 [Source:MGI Symbol;Acc:MGI:1919135]	71885
ENSMUSG00000039167	142.393	1.5782	0.6583	0.004009	0.112	Up Regulation	Adgrl4	adhesion G protein-coupled receptor L4 [Source:MGI Symbol;Acc:MGI:2655562]	170757
ENSMUSG00000002910	118.454	1.7778	0.8301	0.004017	0.112	Up Regulation	Arrdc2	arrestin domain containing 2 [Source:MGI Symbol;Acc:MGI:1918057]	70807
ENSMUSG00000015305	912.637	0.8588	-0.2196	0.004018	0.112	Nodiff	Sash1	SAM and SH3 domain containing 1 [Source:MGI Symbol;Acc:MGI:1917347]	70097
ENSMUSG00000036568	294.161	0.8409	-0.2501	0.004089	0.1137	Nodiff	Bicral	BRD4 interacting chromatin remodeling complex associated protein like [Source:MGI Symbol;Acc:MGI:2673855]	210982
ENSMUSG00000036944	35.844	0.6031	-0.7296	0.004104	0.1138	Down Regulation	Tmem71	transmembrane protein 71 [Source:MGI Symbol;Acc:MGI:2146049]	213068
ENSMUSG00000052917	111.563	0.7534	-0.4085	0.004149	0.1148	Nodiff	Senp7	SUMO1/sentrin specific peptidase 7 [Source:MGI Symbol;Acc:MGI:1913565]	66315
ENSMUSG00000052117	227.092	0.566	-0.8212	0.004275	0.1178	Down Regulation	D630039A03Rik	RIKEN cDNA D630039A03 gene [Source:MGI Symbol;Acc:MGI:2442889]	242484
ENSMUSG00000033943	329.15	0.7686	-0.3797	0.004278	0.1178	Nodiff	Mga	MAX gene associated [Source:MGI Symbol;Acc:MGI:1352483]	29808
ENSMUSG00000070527	3.9172	0.2329	-2.102	0.004291	1	Down Regulation	Mkrn3	makorin, ring finger protein, 3 [Source:MGI Symbol;Acc:MGI:2181178]	22652
ENSMUSG00000030062	2501.38	1.1987	0.2615	0.004302	0.118	Nodiff	Rpn1	ribophorin I [Source:MGI Symbol;Acc:MGI:98084]	103963
ENSMUSG00000033799	95.1402	1.3846	0.4694	0.00432	0.118	Nodiff	Tasor2	transcription activation suppressor family member 2 [Source:MGI Symbol;Acc:MGI:2145274]	105203
ENSMUSG00000046280	61.8925	1.64	0.7137	0.004326	0.118	Up Regulation	She	src homology 2 domain-containing transforming protein E [Source:MGI Symbol;Acc:MGI:1099462]	214547
ENSMUSG00000039031	190.354	0.7801	-0.3582	0.004326	0.118	Nodiff	Arhgap18	Rho GTPase activating protein 18 [Source:MGI Symbol;Acc:MGI:1921160]	73910
ENSMUSG00000020472	293.199	0.8096	-0.3047	0.004344	0.1182	Nodiff	Zkscan17	zinc finger with KRAB and SCAN domains 17 [Source:MGI Symbol;Acc:MGI:2679270]	268417
ENSMUSG00000032175	356.363	0.8244	-0.2787	0.004362	0.1184	Nodiff	Tyk2	tyrosine kinase 2 [Source:MGI Symbol;Acc:MGI:1929470]	54721
ENSMUSG00000038705	235.804	0.7921	-0.3362	0.004378	0.1185	Nodiff	Gmeb2	glucocorticoid modulatory element binding protein 2 [Source:MGI Symbol;Acc:MGI:2652836]	229004
ENSMUSG00000000538	377.245	0.8237	-0.2799	0.004409	0.1191	Nodiff	Tom1l2	target of myb1-like 2 (chicken) [Source:MGI Symbol;Acc:MGI:2443306]	216810
ENSMUSG00000045672	293.596	1.3747	0.4592	0.004438	0.1196	Nodiff	Col27a1	collagen, type XXVII, alpha 1 [Source:MGI Symbol;Acc:MGI:2672118]	373864
ENSMUSG00000028184	839.9	1.3151	0.3952	0.004475	0.1203	Nodiff	Adgrl2	adhesion G protein-coupled receptor L2 [Source:MGI Symbol;Acc:MGI:2139714]	99633
ENSMUSG00000060314	9.029	0.3254	-1.62	0.004495	1	Down Regulation	Zfp941	zinc finger protein 941 [Source:MGI Symbol;Acc:MGI:3039601]	407812
ENSMUSG00000027358	189.768	1.5085	0.5931	0.004497	0.1206	Up Regulation	Bmp2	bone morphogenetic protein 2 [Source:MGI Symbol;Acc:MGI:88177]	12156
ENSMUSG00000034640	115.017	0.7265	-0.461	0.004533	0.1213	Nodiff	Tiparp	TCDD-inducible poly(ADP-ribose) polymerase [Source:MGI Symbol;Acc:MGI:2159210]	99929
ENSMUSG00000031481	36.598	1.8766	0.9081	0.004562	0.1218	Up Regulation	Tpte	transmembrane phosphatase with tensin homology [Source:MGI Symbol;Acc:MGI:2446460]	234129
ENSMUSG00000050503	12.2897	2.5415	1.3457	0.004578	0.122	Up Regulation	Fbxl22	F-box and leucine-rich repeat protein 22 [Source:MGI Symbol;Acc:MGI:1921415]	74165
ENSMUSG00000047394	92.3911	0.7045	-0.5054	0.004589	0.122	Nodiff	Odf3b	outer dense fiber of sperm tails 3B [Source:MGI Symbol;Acc:MGI:1917363]	70113
ENSMUSG00000001056	238.483	1.2245	0.2922	0.004607	0.1222	Nodiff	Nhp2	NHP2 ribonucleoprotein [Source:MGI Symbol;Acc:MGI:1098547]	52530
ENSMUSG00000007216	23.2951	0.5829	-0.7786	0.004641	0.1228	Down Regulation	Zfp775	zinc finger protein 775 [Source:MGI Symbol;Acc:MGI:2683557]	243372
ENSMUSG00000042903	543.608	0.8346	-0.2608	0.004695	0.1239	Nodiff	Foxo4	forkhead box O4 [Source:MGI Symbol;Acc:MGI:1891915]	54601
ENSMUSG00000035161	298.577	1.2848	0.3615	0.004787	0.126	Nodiff	Ints6	integrator complex subunit 6 [Source:MGI Symbol;Acc:MGI:1202397]	18130
ENSMUSG00000026698	151.204	0.7844	-0.3504	0.004843	0.127	Nodiff	Pigc	phosphatidylinositol glycan anchor biosynthesis, class C [Source:MGI Symbol;Acc:MGI:1914542]	67292
ENSMUSG00000027905	157.423	0.7445	-0.4257	0.004846	0.127	Nodiff	Ddx20	DEAD box helicase 20 [Source:MGI Symbol;Acc:MGI:1858415]	53975
ENSMUSG00000052253	406.864	1.1715	0.2283	0.005044	0.1318	Nodiff	Zfp622	zinc finger protein 622 [Source:MGI Symbol;Acc:MGI:1289282]	52521
ENSMUSG00000032194	571.028	1.2346	0.3041	0.005051	0.1318	Nodiff	Kank2	KN motif and ankyrin repeat domains 2 [Source:MGI Symbol;Acc:MGI:2384568]	235041
ENSMUSG00000029053	318.716	0.7949	-0.3311	0.005069	0.132	Nodiff	Prkcz	protein kinase C, zeta [Source:MGI Symbol;Acc:MGI:97602]	18762
ENSMUSG00000042680	687.048	0.7969	-0.3275	0.005092	0.1323	Nodiff	Garem1	GRB2 associated regulator of MAPK1 subtype 1 [Source:MGI Symbol;Acc:MGI:2685790]	381126
ENSMUSG00000096910	62.7665	0.6579	-0.604	0.005107	0.1324	Down Regulation	Zfp955b	zinc finger protein 955B [Source:MGI Symbol;Acc:MGI:4834573]	100043468
ENSMUSG00000025422	28.997	0.59	-0.7612	0.005171	0.1336	Down Regulation	Agap2	ArfGAP with GTPase domain, ankyrin repeat and PH domain 2 [Source:MGI Symbol;Acc:MGI:3580016]	216439
ENSMUSG00000030051	44.6166	0.6773	-0.5622	0.005178	0.1336	Nodiff	Aplf	aprataxin and PNKP like factor [Source:MGI Symbol;Acc:MGI:1919353]	72103
ENSMUSG00000024308	1164.58	0.8841	-0.1778	0.005225	0.1344	Nodiff	Tapbp	TAP binding protein [Source:MGI Symbol;Acc:MGI:1201689]	21356
ENSMUSG00000026434	1726.26	0.8208	-0.285	0.005233	0.1344	Nodiff	Nucks1	nuclear casein kinase and cyclin-dependent kinase substrate 1 [Source:MGI Symbol;Acc:MGI:1934811]	98415
ENSMUSG00000034135	1026.59	0.7425	-0.4295	0.005267	0.1344	Nodiff	Sik3	SIK family kinase 3 [Source:MGI Symbol;Acc:MGI:2446296]	70661
ENSMUSG00000032531	456.668	0.7208	-0.4723	0.005271	0.1344	Nodiff	Amotl2	angiomotin-like 2 [Source:MGI Symbol;Acc:MGI:1929286]	56332
ENSMUSG00000059325	360.402	0.7192	-0.4756	0.005273	0.1344	Nodiff	Hopx	HOP homeobox [Source:MGI Symbol;Acc:MGI:1916782]	74318
ENSMUSG00000045817	763.108	0.6307	-0.6651	0.00529	0.1344	Down Regulation	Zfp36l2	zinc finger protein 36, C3H type-like 2 [Source:MGI Symbol;Acc:MGI:107945]	12193
ENSMUSG00000028630	1058.4	0.8003	-0.3213	0.005293	0.1344	Nodiff	Dyrk2	dual-specificity tyrosine-(Y)-phosphorylation regulated kinase 2 [Source:MGI Symbol;Acc:MGI:1330301]	69181
ENSMUSG00000058672	1462.58	1.5717	0.6523	0.005315	0.1346	Up Regulation	Tubb2a	tubulin, beta 2A class IIA [Source:MGI Symbol;Acc:MGI:107861]	22151
ENSMUSG00000015656	19157.8	1.2503	0.3223	0.005326	0.1346	Nodiff	Hspa8	heat shock protein 8 [Source:MGI Symbol;Acc:MGI:105384]	15481
ENSMUSG00000021136	1633.25	0.8537	-0.2282	0.005343	0.1346	Nodiff	Smoc1	SPARC related modular calcium binding 1 [Source:MGI Symbol;Acc:MGI:1929878]	64075
ENSMUSG00000025608	97.0736	1.4365	0.5225	0.005347	0.1346	Nodiff	Podxl	podocalyxin-like [Source:MGI Symbol;Acc:MGI:1351317]	27205
ENSMUSG00000026749	1010.92	1.2539	0.3264	0.005371	0.1349	Nodiff	Nek6	NIMA (never in mitosis gene a)-related expressed kinase 6 [Source:MGI Symbol;Acc:MGI:1891638]	59126
ENSMUSG00000051695	2011.42	1.1418	0.1913	0.005476	0.1369	Nodiff	Pcbp1	poly(rC) binding protein 1 [Source:MGI Symbol;Acc:MGI:1345635]	23983
ENSMUSG00000049657	205.79	0.8033	-0.3159	0.005482	0.1369	Nodiff	Zbtb5	zinc finger and BTB domain containing 5 [Source:MGI Symbol;Acc:MGI:1924601]	230119
ENSMUSG00000038967	1388.54	0.7996	-0.3226	0.005494	0.1369	Nodiff	Pdk2	pyruvate dehydrogenase kinase, isoenzyme 2 [Source:MGI Symbol;Acc:MGI:1343087]	18604
ENSMUSG00000040128	1518.24	1.1937	0.2555	0.005496	0.1369	Nodiff	Pnrc1	proline-rich nuclear receptor coactivator 1 [Source:MGI Symbol;Acc:MGI:1917838]	108767
ENSMUSG00000017723	21.09	0.592	-0.7562	0.00551	0.1369	Down Regulation	Wfdc2	WAP four-disulfide core domain 2 [Source:MGI Symbol;Acc:MGI:1914951]	67701
ENSMUSG00000066406	1133.81	1.3622	0.4459	0.005548	0.1375	Nodiff	Akap13	A kinase (PRKA) anchor protein 13 [Source:MGI Symbol;Acc:MGI:2676556]	75547
ENSMUSG00000045948	240.585	1.2401	0.3105	0.005557	0.1375	Nodiff	Mrps12	mitochondrial ribosomal protein S12 [Source:MGI Symbol;Acc:MGI:1346333]	24030
ENSMUSG00000067288	332.371	1.2431	0.314	0.005573	0.1375	Nodiff	Rps28	ribosomal protein S28 [Source:MGI Symbol;Acc:MGI:1859516]	54127
ENSMUSG00000021275	280.167	1.2354	0.3049	0.00558	0.1375	Nodiff	Tecpr2	tectonin beta-propeller repeat containing 2 [Source:MGI Symbol;Acc:MGI:2144865]	104859
ENSMUSG00000041992	105.791	1.4774	0.563	0.005608	0.1378	Nodiff	Rapgef5	Rap guanine nucleotide exchange factor (GEF) 5 [Source:MGI Symbol;Acc:MGI:2444365]	217944
ENSMUSG00000002870	62.5513	1.5854	0.6649	0.005617	0.1378	Up Regulation	Mcm2	minichromosome maintenance complex component 2 [Source:MGI Symbol;Acc:MGI:105380]	17216
ENSMUSG00000022911	175.505	0.601	-0.7346	0.005675	0.1386	Down Regulation	Arl13b	ADP-ribosylation factor-like 13B [Source:MGI Symbol;Acc:MGI:1915396]	68146
ENSMUSG00000006134	815.954	1.1811	0.2402	0.005691	0.1386	Nodiff	Crkl	v-crk avian sarcoma virus CT10 oncogene homolog- like [Source:MGI Symbol;Acc:MGI:104686]	12929
ENSMUSG00000028521	2293.48	1.2345	0.3039	0.005693	0.1386	Nodiff	Slc35d1	solute carrier family 35 (UDP-glucuronic acid/UDP- N-acetylgalactosamine dual transporter), member D1 [Source:MGI Symbol;Acc:MGI:2140361]	242585
ENSMUSG00000042726	607.437	0.8595	-0.2184	0.005697	0.1386	Nodiff	Trafd1	TRAF type zinc finger domain containing 1 [Source:MGI Symbol;Acc:MGI:1923551]	231712
ENSMUSG00000055612	27.0051	0.573	-0.8034	0.005737	0.1392	Down Regulation	Cdca7	cell division cycle associated 7 [Source:MGI Symbol;Acc:MGI:1914203]	66953
ENSMUSG00000028393	1108.01	1.1693	0.2256	0.00577	0.1397	Nodiff	Alad	aminolevulinate, delta-, dehydratase [Source:MGI Symbol;Acc:MGI:96853]	17025
ENSMUSG00000028653	216.161	0.7643	-0.3877	0.00578	0.1397	Nodiff	Trit1	tRNA isopentenyltransferase 1 [Source:MGI Symbol;Acc:MGI:1914216]	66966
ENSMUSG00000028599	632.701	1.4227	0.5086	0.005815	0.1402	Nodiff	Tnfrsf1b	tumor necrosis factor receptor superfamily, member 1b [Source:MGI Symbol;Acc:MGI:1314883]	21938
ENSMUSG00000059248	1324.12	1.1803	0.2392	0.005903	0.1418	Nodiff	Septin9	septin 9 [Source:MGI Symbol;Acc:MGI:1858222]	53860
ENSMUSG00000038422	258.701	1.5206	0.6047	0.005906	0.1418	Up Regulation	Hdhd3	haloacid dehalogenase-like hydrolase domain containing 3 [Source:MGI Symbol;Acc:MGI:1919998]	72748
ENSMUSG00000022848	875.365	0.8264	-0.2751	0.005928	0.1421	Nodiff	Slc49a4	solute carrier family 49 member 4 [Source:MGI Symbol;Acc:MGI:2387188]	224132
ENSMUSG00000044447	392.444	1.2468	0.3183	0.005991	0.1433	Nodiff	Dock5	dedicator of cytokinesis 5 [Source:MGI Symbol;Acc:MGI:2652871]	68813
ENSMUSG00000024236	578.185	1.3215	0.4022	0.006008	0.1433	Nodiff	Svil	supervillin [Source:MGI Symbol;Acc:MGI:2147319]	225115
ENSMUSG00000028334	216.949	1.2158	0.2819	0.006018	0.1433	Nodiff	Nans	N-acetylneuraminic acid synthase (sialic acid synthase) [Source:MGI Symbol;Acc:MGI:2149820]	94181
ENSMUSG00000022408	27.9019	1.793	0.8424	0.006043	0.1434	Up Regulation	Fam83f	family with sequence similarity 83, member F [Source:MGI Symbol;Acc:MGI:2146227]	213956
ENSMUSG00000020482	611.869	1.238	0.308	0.006045	0.1434	Nodiff	Ccdc117	coiled-coil domain containing 117 [Source:MGI Symbol;Acc:MGI:2144383]	104479
ENSMUSG00000063727	65.7321	1.4833	0.5688	0.006067	0.1436	Nodiff	Tnfrsf11b	tumor necrosis factor receptor superfamily, member 11b (osteoprotegerin) [Source:MGI Symbol;Acc:MGI:109587]	18383
ENSMUSG00000035992	684.417	0.7585	-0.3988	0.006099	0.1439	Nodiff	Fnip1	folliculin interacting protein 1 [Source:MGI Symbol;Acc:MGI:2444668]	216742
ENSMUSG00000045294	5418.48	1.7271	0.7883	0.006106	0.1439	Up Regulation	Insig1	insulin induced gene 1 [Source:MGI Symbol;Acc:MGI:1916289]	231070
ENSMUSG00000000579	8.755	0.4422	-1.177	0.00615	1	Down Regulation	Dynlt1c	dynein light chain Tctex-type 1C [Source:MGI Symbol;Acc:MGI:3807476]	100040563
ENSMUSG00000034911	84.2267	1.3359	0.4178	0.006158	0.1449	Nodiff	Ushbp1	USH1 protein network component harmonin binding protein 1 [Source:MGI Symbol;Acc:MGI:1922920]	234395
ENSMUSG00000029512	1232.97	0.7835	-0.3521	0.006172	0.1449	Nodiff	Ulk1	unc-51 like kinase 1 [Source:MGI Symbol;Acc:MGI:1270126]	22241
ENSMUSG00000041301	2.7854	0.155	-2.69	0.006192	1	Down Regulation	Cftr	cystic fibrosis transmembrane conductance regulator [Source:MGI Symbol;Acc:MGI:88388]	12638
ENSMUSG00000049232	152.944	0.7493	-0.4163	0.006204	0.1451	Nodiff	Tigd2	tigger transposable element derived 2 [Source:MGI Symbol;Acc:MGI:1915390]	68140
ENSMUSG00000031960	3957.68	1.191	0.2522	0.006207	0.1451	Nodiff	Aars	alanyl-tRNA synthetase [Source:MGI Symbol;Acc:MGI:2384560]	234734
ENSMUSG00000003778	227.516	0.8164	-0.2927	0.006239	0.1456	Nodiff	Brd8	bromodomain containing 8 [Source:MGI Symbol;Acc:MGI:1925906]	78656
ENSMUSG00000027199	135.213	1.4385	0.5245	0.006316	0.1471	Nodiff	Gatm	glycine amidinotransferase (L-arginine:glycine amidinotransferase) [Source:MGI Symbol;Acc:MGI:1914342]	67092
ENSMUSG00000074890	148.994	0.7816	-0.3555	0.006335	0.1472	Nodiff	Lcmt2	leucine carboxyl methyltransferase 2 [Source:MGI Symbol;Acc:MGI:1353659]	329504
ENSMUSG00000063015	3918.85	0.8847	-0.1768	0.006423	0.1489	Nodiff	Ccni	cyclin I [Source:MGI Symbol;Acc:MGI:1341077]	12453
ENSMUSG00000029050	446.022	1.3206	0.4012	0.006502	0.1502	Nodiff	Ski	ski sarcoma viral oncogene homolog (avian) [Source:MGI Symbol;Acc:MGI:98310]	20481
ENSMUSG00000002103	836.347	1.1469	0.1978	0.006504	0.1502	Nodiff	Acp2	acid phosphatase 2, lysosomal [Source:MGI Symbol;Acc:MGI:87882]	11432
ENSMUSG00000043753	4.3827	4.0033	2.0012	0.006558	1	Up Regulation	Dmrta1	doublesex and mab-3 related transcription factor like family A1 [Source:MGI Symbol;Acc:MGI:2653627]	242523
ENSMUSG00000022383	1716.85	0.7248	-0.4643	0.006571	0.1514	Nodiff	Ppara	peroxisome proliferator activated receptor alpha [Source:MGI Symbol;Acc:MGI:104740]	19013
ENSMUSG00000026812	528.413	0.8129	-0.2989	0.006592	0.1516	Nodiff	Tsc1	TSC complex subunit 1 [Source:MGI Symbol;Acc:MGI:1929183]	64930
ENSMUSG00000050332	106.849	0.7352	-0.4438	0.006609	0.1517	Nodiff	Amer1	APC membrane recruitment 1 [Source:MGI Symbol;Acc:MGI:1919595]	72345
ENSMUSG00000033610	4441.98	0.809	-0.3058	0.006631	0.1518	Nodiff	Pank1	pantothenate kinase 1 [Source:MGI Symbol;Acc:MGI:1922985]	75735
ENSMUSG00000003228	197.472	1.2829	0.3595	0.00664	0.1518	Nodiff	Grk5	G protein-coupled receptor kinase 5 [Source:MGI Symbol;Acc:MGI:109161]	14773
ENSMUSG00000075273	90.837	0.7149	-0.4842	0.006657	0.1518	Nodiff	Ttc30b	tetratricopeptide repeat domain 30B [Source:MGI Symbol;Acc:MGI:1919671]	72421
ENSMUSG00000028811	548.681	1.2088	0.2736	0.006665	0.1518	Nodiff	Yars	tyrosyl-tRNA synthetase [Source:MGI Symbol;Acc:MGI:2147627]	107271
ENSMUSG00000023034	14.4651	2.7943	1.4825	0.006697	0.1522	Up Regulation	Nr4a1	nuclear receptor subfamily 4, group A, member 1 [Source:MGI Symbol;Acc:MGI:1352454]	15370
ENSMUSG00000037331	3498.91	1.1376	0.186	0.006732	0.1523	Nodiff	Larp1	La ribonucleoprotein domain family, member 1 [Source:MGI Symbol;Acc:MGI:1890165]	73158
ENSMUSG00000051391	1821.64	1.1685	0.2247	0.006735	0.1523	Nodiff	Ywhag	tyrosine 3-monooxygenase/tryptophan 5-monooxygenase activation protein, gamma polypeptide [Source:MGI Symbol;Acc:MGI:108109]	22628
ENSMUSG00000020455	200.729	0.7295	-0.455	0.006739	0.1523	Nodiff	Trim11	tripartite motif-containing 11 [Source:MGI Symbol;Acc:MGI:2137355]	94091
ENSMUSG00000063888	1117.8	1.1594	0.2134	0.006807	0.1533	Nodiff	Rpl7l1	ribosomal protein L7-like 1 [Source:MGI Symbol;Acc:MGI:1913479]	66229
ENSMUSG00000041920	108.219	1.4367	0.5228	0.006825	0.1533	Nodiff	Slc16a6	solute carrier family 16 (monocarboxylic acid transporters), member 6 [Source:MGI Symbol;Acc:MGI:2144585]	104681
ENSMUSG00000028410	3883.92	1.2406	0.3111	0.006828	0.1533	Nodiff	Dnaja1	DnaJ heat shock protein family (Hsp40) member A1 [Source:MGI Symbol;Acc:MGI:1270129]	15502
ENSMUSG00000018727	47.9265	0.6541	-0.6125	0.006838	0.1533	Down Regulation	Cpsf4l	cleavage and polyadenylation specific factor 4-like [Source:MGI Symbol;Acc:MGI:1277182]	52670
ENSMUSG00000071076	81.2605	1.401	0.4865	0.006866	0.1536	Nodiff	Jund	jun D proto-oncogene [Source:MGI Symbol;Acc:MGI:96648]	16478
ENSMUSG00000038418	282.795	0.2355	-2.086	0.006959	0.1553	Down Regulation	Egr1	early growth response 1 [Source:MGI Symbol;Acc:MGI:95295]	13653
ENSMUSG00000052557	189.564	0.6663	-0.5858	0.00697	0.1553	Down Regulation	Gan	giant axonal neuropathy [Source:MGI Symbol;Acc:MGI:1890619]	209239
ENSMUSG00000074971	7.2307	0.3744	-1.418	0.006984	1	Down Regulation	Fibin	fin bud initiation factor homolog (zebrafish) [Source:MGI Symbol;Acc:MGI:1914856]	67606
ENSMUSG00000028430	362.081	1.2047	0.2686	0.007032	0.1564	Nodiff	Nol6	nucleolar protein family 6 (RNA-associated) [Source:MGI Symbol;Acc:MGI:2140151]	230082
ENSMUSG00000034247	352.622	0.8192	-0.2877	0.007057	0.1566	Nodiff	Plekhm1	pleckstrin homology domain containing, family M (with RUN domain) member 1 [Source:MGI Symbol;Acc:MGI:2443207]	353047
ENSMUSG00000032035	283.719	1.3572	0.4407	0.007069	0.1566	Nodiff	Ets1	E26 avian leukemia oncogene 1, 5' domain [Source:MGI Symbol;Acc:MGI:95455]	23871
ENSMUSG00000029561	93.763	0.7019	-0.5107	0.007081	0.1566	Nodiff	Oasl2	2'-5' oligoadenylate synthetase-like 2 [Source:MGI Symbol;Acc:MGI:1344390]	23962
ENSMUSG00000020564	179.331	0.7364	-0.4415	0.007095	0.1566	Nodiff	Atxn7l1	ataxin 7-like 1 [Source:MGI Symbol;Acc:MGI:3584458]	380753
ENSMUSG00000044991	63.8276	0.7092	-0.4958	0.007188	0.1583	Nodiff	Shld1	shieldin complex subunit 1 [Source:MGI Symbol;Acc:MGI:1920997]	73747
ENSMUSG00000034343	565.549	1.1499	0.2015	0.007233	0.159	Nodiff	Ube2f	ubiquitin-conjugating enzyme E2F (putative) [Source:MGI Symbol;Acc:MGI:1915171]	67921
ENSMUSG00000009406	88.4277	0.6993	-0.516	0.007264	0.1593	Nodiff	Elk1	ELK1, member of ETS oncogene family [Source:MGI Symbol;Acc:MGI:101833]	13712
ENSMUSG00000053094	1256.53	1.1593	0.2133	0.007272	0.1593	Nodiff	Tmem248	transmembrane protein 248 [Source:MGI Symbol;Acc:MGI:1918917]	71667
ENSMUSG00000046862	127.577	0.7406	-0.4331	0.007296	0.1595	Nodiff	Pramel12	PRAME like 12 [Source:MGI Symbol;Acc:MGI:2140473]	242736
ENSMUSG00000053286	374.628	1.1888	0.2495	0.007327	0.1599	Nodiff	Trmt1l	tRNA methyltransferase 1 like [Source:MGI Symbol;Acc:MGI:1916185]	98685
ENSMUSG00000040170	156.847	0.677	-0.5627	0.007373	0.1606	Nodiff	Fmo2	flavin containing monooxygenase 2 [Source:MGI Symbol;Acc:MGI:1916776]	55990
ENSMUSG00000029787	401.274	0.7992	-0.3234	0.007417	0.1609	Nodiff	Avl9	AVL9 cell migration associated [Source:MGI Symbol;Acc:MGI:1926187]	78937
ENSMUSG00000070709	39.6874	0.6771	-0.5625	0.007418	0.1609	Nodiff	Zfp974	zinc finger protein 974 [Source:MGI Symbol;Acc:MGI:1920680]	73430
ENSMUSG00000025405	781.643	1.2839	0.3606	0.007467	0.1617	Nodiff	Inhbc	inhibin beta-C [Source:MGI Symbol;Acc:MGI:105932]	16325
ENSMUSG00000031974	542.01	1.1768	0.2348	0.007609	0.1645	Nodiff	Abcb10	ATP-binding cassette, sub-family B (MDR/TAP), member 10 [Source:MGI Symbol;Acc:MGI:1860508]	56199
ENSMUSG00000036748	129.141	0.794	-0.3328	0.007657	0.165	Nodiff	Cuedc2	CUE domain containing 2 [Source:MGI Symbol;Acc:MGI:1914366]	67116
ENSMUSG00000038195	269.715	0.8088	-0.3061	0.007663	0.165	Nodiff	Rilp	Rab interacting lysosomal protein [Source:MGI Symbol;Acc:MGI:2144271]	280408
ENSMUSG00000045180	442.557	0.7903	-0.3395	0.007685	0.165	Nodiff	Shroom2	shroom family member 2 [Source:MGI Symbol;Acc:MGI:107194]	110380
ENSMUSG00000004070	664.707	0.8069	-0.3095	0.007692	0.165	Nodiff	Hmox2	heme oxygenase 2 [Source:MGI Symbol;Acc:MGI:109373]	15369
ENSMUSG00000022346	111.944	0.3456	-1.533	0.007712	0.1651	Down Regulation	Myc	myelocytomatosis oncogene [Source:MGI Symbol;Acc:MGI:97250]	17869
ENSMUSG00000035759	65.0596	0.7172	-0.4795	0.007724	0.1651	Nodiff	Bbs10	Bardet-Biedl syndrome 10 (human) [Source:MGI Symbol;Acc:MGI:1919019]	71769
ENSMUSG00000027243	280.909	0.8165	-0.2924	0.007742	0.1651	Nodiff	Harbi1	harbinger transposase derived 1 [Source:MGI Symbol;Acc:MGI:2443194]	241547
ENSMUSG00000058260	72.6764	1.5503	0.6326	0.007762	0.1651	Up Regulation	Serpina9	serine (or cysteine) peptidase inhibitor, clade A (alpha-1 antiproteinase, antitrypsin), member 9 [Source:MGI Symbol;Acc:MGI:1919157]	71907
ENSMUSG00000047617	274.227	1.4653	0.5512	0.007769	0.1651	Nodiff	Paxx	non-homologous end joining factor [Source:MGI Symbol;Acc:MGI:2442831]	227622
ENSMUSG00000062604	295.434	0.8179	-0.2899	0.007782	0.1651	Nodiff	Srpk2	serine/arginine-rich protein specific kinase 2 [Source:MGI Symbol;Acc:MGI:1201408]	20817
ENSMUSG00000019849	672.487	1.1765	0.2345	0.0078	0.1652	Nodiff	Prep	prolyl endopeptidase [Source:MGI Symbol;Acc:MGI:1270863]	19072
ENSMUSG00000000282	134.548	0.6675	-0.5832	0.007818	0.1652	Nodiff	Mnt	max binding protein [Source:MGI Symbol;Acc:MGI:109150]	17428
ENSMUSG00000047909	126.014	0.7311	-0.4519	0.007833	0.1652	Nodiff	Ankrd16	ankyrin repeat domain 16 [Source:MGI Symbol;Acc:MGI:2444796]	320816
ENSMUSG00000019715	521.885	0.8454	-0.2422	0.007982	0.1681	Nodiff	Gle1	GLE1 RNA export mediator (yeast) [Source:MGI Symbol;Acc:MGI:1921662]	74412
ENSMUSG00000033335	777.891	1.1571	0.2105	0.008052	0.1692	Nodiff	Dnm2	dynamin 2 [Source:MGI Symbol;Acc:MGI:109547]	13430
ENSMUSG00000002307	228.734	0.8153	-0.2946	0.008066	0.1692	Nodiff	Daxx	Fas death domain-associated protein [Source:MGI Symbol;Acc:MGI:1197015]	13163
ENSMUSG00000034714	1067.36	1.2191	0.2858	0.008084	0.1693	Nodiff	Ttyh2	tweety family member 2 [Source:MGI Symbol;Acc:MGI:2157091]	117160
ENSMUSG00000036103	1079.06	0.8762	-0.1906	0.008106	0.1695	Nodiff	Colec12	collectin sub-family member 12 [Source:MGI Symbol;Acc:MGI:2152907]	140792
ENSMUSG00000026311	119.56	0.8008	-0.3205	0.008152	0.17	Nodiff	Asb1	ankyrin repeat and SOCS box-containing 1 [Source:MGI Symbol;Acc:MGI:1929735]	65247
ENSMUSG00000049516	396.342	1.2109	0.276	0.008168	0.17	Nodiff	Spty2d1	SPT2 chromatin protein domain containing 1 [Source:MGI Symbol;Acc:MGI:2142062]	101685
ENSMUSG00000079550	24.1198	1.9439	0.9589	0.008176	0.17	Up Regulation	Mpp4	membrane protein, palmitoylated 4 (MAGUK p55 subfamily member 4) [Source:MGI Symbol;Acc:MGI:2386681]	227157
ENSMUSG00000035305	64.1057	1.4623	0.5483	0.008201	0.1702	Nodiff	Ror1	receptor tyrosine kinase-like orphan receptor 1 [Source:MGI Symbol;Acc:MGI:1347520]	26563
ENSMUSG00000040525	166.073	0.7979	-0.3257	0.008235	0.1706	Nodiff	Cblc	Casitas B-lineage lymphoma c [Source:MGI Symbol;Acc:MGI:1931457]	80794
ENSMUSG00000027698	473.835	0.7593	-0.3972	0.008351	0.1727	Nodiff	Nceh1	neutral cholesterol ester hydrolase 1 [Source:MGI Symbol;Acc:MGI:2443191]	320024
ENSMUSG00000034936	412.612	2.3903	1.2572	0.008396	0.1733	Up Regulation	Arl4d	ADP-ribosylation factor-like 4D [Source:MGI Symbol;Acc:MGI:1933155]	80981
ENSMUSG00000052271	21.6665	4.7692	2.2537	0.008414	0.1733	Up Regulation	Bhlha15	basic helix-loop-helix family, member a15 [Source:MGI Symbol;Acc:MGI:891976]	17341
ENSMUSG00000019699	37.7969	1.6378	0.7118	0.008436	0.1735	Up Regulation	Akt3	thymoma viral proto-oncogene 3 [Source:MGI Symbol;Acc:MGI:1345147]	23797
ENSMUSG00000036580	794.352	0.7932	-0.3343	0.008474	0.174	Nodiff	Spg20	spastic paraplegia 20, spartin (Troyer syndrome) homolog (human) [Source:MGI Symbol;Acc:MGI:2139806]	229285
ENSMUSG00000037440	373.483	0.6881	-0.5392	0.008545	0.1749	Nodiff	Vnn1	vanin 1 [Source:MGI Symbol;Acc:MGI:108395]	22361
ENSMUSG00000033032	35.3794	1.5676	0.6486	0.008549	0.1749	Up Regulation	Afap1l1	actin filament associated protein 1-like 1 [Source:MGI Symbol;Acc:MGI:2147199]	106877
ENSMUSG00000070661	39.4059	0.5957	-0.7474	0.008664	0.1769	Down Regulation	Rnf186	ring finger protein 186 [Source:MGI Symbol;Acc:MGI:1914075]	66825
ENSMUSG00000056493	443.016	0.7831	-0.3528	0.008777	0.1789	Nodiff	Foxk1	forkhead box K1 [Source:MGI Symbol;Acc:MGI:1347488]	17425
ENSMUSG00000024516	300.219	1.2089	0.2738	0.008801	0.1791	Nodiff	Sec11c	SEC11 homolog C, signal peptidase complex subunit [Source:MGI Symbol;Acc:MGI:1913536]	66286
ENSMUSG00000031386	799.988	1.144	0.1941	0.008853	0.1798	Nodiff	Hcfc1	host cell factor C1 [Source:MGI Symbol;Acc:MGI:105942]	15161
ENSMUSG00000052302	207.664	0.6956	-0.5237	0.008923	0.1804	Nodiff	Tbc1d30	TBC1 domain family, member 30 [Source:MGI Symbol;Acc:MGI:1921944]	74694
ENSMUSG00000014601	241.149	1.2157	0.2817	0.008935	0.1804	Nodiff	Strip1	striatin interacting protein 1 [Source:MGI Symbol;Acc:MGI:2443884]	229707
ENSMUSG00000015202	127.111	1.4024	0.4879	0.008943	0.1804	Nodiff	Cnksr3	Cnksr family member 3 [Source:MGI Symbol;Acc:MGI:2674130]	215748
ENSMUSG00000010051	338.179	1.2455	0.3168	0.008944	0.1804	Nodiff	Hyal1	hyaluronoglucosaminidase 1 [Source:MGI Symbol;Acc:MGI:96298]	15586
ENSMUSG00000002658	304.286	1.2615	0.3351	0.008986	0.1809	Nodiff	Gtf2f1	general transcription factor IIF, polypeptide 1 [Source:MGI Symbol;Acc:MGI:1923848]	98053
ENSMUSG00000057229	352.791	0.8229	-0.2813	0.00901	0.1811	Nodiff	Dmac2	distal membrane arm assembly complex 2 [Source:MGI Symbol;Acc:MGI:1913599]	66349
ENSMUSG00000040270	119.391	1.6242	0.6998	0.009079	0.1814	Up Regulation	Bach2	BTB and CNC homology, basic leucine zipper transcription factor 2 [Source:MGI Symbol;Acc:MGI:894679]	12014
ENSMUSG00000060733	1435.63	0.8084	-0.3069	0.009079	0.1814	Nodiff	Ipmk	inositol polyphosphate multikinase [Source:MGI Symbol;Acc:MGI:1916968]	69718
ENSMUSG00000009681	677.496	1.1454	0.1959	0.009082	0.1814	Nodiff	Bcr	BCR activator of RhoGEF and GTPase [Source:MGI Symbol;Acc:MGI:88141]	110279
ENSMUSG00000020205	403.353	0.4989	-1.003	0.009106	0.1814	Down Regulation	Phlda1	pleckstrin homology like domain, family A, member 1 [Source:MGI Symbol;Acc:MGI:1096880]	21664
ENSMUSG00000042406	1120.05	1.4453	0.5313	0.009113	0.1814	Nodiff	Atf4	activating transcription factor 4 [Source:MGI Symbol;Acc:MGI:88096]	11911
ENSMUSG00000036104	741.752	0.8303	-0.2683	0.009122	0.1814	Nodiff	Rab3gap1	RAB3 GTPase activating protein subunit 1 [Source:MGI Symbol;Acc:MGI:2445001]	226407
ENSMUSG00000022358	61.7167	0.5832	-0.7779	0.009153	0.1816	Down Regulation	Fbxo32	F-box protein 32 [Source:MGI Symbol;Acc:MGI:1914981]	67731
ENSMUSG00000027200	201.695	1.3279	0.4091	0.00917	0.1816	Nodiff	Sema6d	sema domain, transmembrane domain (TM), and cytoplasmic domain, (semaphorin) 6D [Source:MGI Symbol;Acc:MGI:2387661]	214968
ENSMUSG00000047945	119.806	1.4329	0.519	0.009193	0.1816	Nodiff	Marcksl1	MARCKS-like 1 [Source:MGI Symbol;Acc:MGI:97143]	17357
ENSMUSG00000047407	248.457	0.7303	-0.4535	0.009202	0.1816	Nodiff	Tgif1	TGFB-induced factor homeobox 1 [Source:MGI Symbol;Acc:MGI:1194497]	21815
ENSMUSG00000040365	393.889	0.8341	-0.2618	0.009223	0.1816	Nodiff	Trim41	tripartite motif-containing 41 [Source:MGI Symbol;Acc:MGI:2384814]	211007
ENSMUSG00000021952	242.941	1.2265	0.2946	0.009241	0.1816	Nodiff	Xpo4	exportin 4 [Source:MGI Symbol;Acc:MGI:1888526]	57258
ENSMUSG00000074785	233.263	1.4695	0.5554	0.009249	0.1816	Nodiff	Plxnc1	plexin C1 [Source:MGI Symbol;Acc:MGI:1890127]	54712
ENSMUSG00000008035	307.827	1.624	0.6996	0.009256	0.1816	Up Regulation	Mid1ip1	Mid1 interacting protein 1 (gastrulation specific G12-like (zebrafish)) [Source:MGI Symbol;Acc:MGI:1915291]	68041
ENSMUSG00000020027	396.217	0.246	-2.023	0.009314	0.1821	Down Regulation	Socs2	suppressor of cytokine signaling 2 [Source:MGI Symbol;Acc:MGI:1201787]	216233
ENSMUSG00000026436	618.062	0.8607	-0.2164	0.009332	0.1821	Nodiff	Elk4	ELK4, member of ETS oncogene family [Source:MGI Symbol;Acc:MGI:102853]	13714
ENSMUSG00000059810	166.724	0.41	-1.286	0.009344	0.1821	Down Regulation	Rgs3	regulator of G-protein signaling 3 [Source:MGI Symbol;Acc:MGI:1354734]	50780
ENSMUSG00000023274	36.3896	1.6014	0.6793	0.00935	0.1821	Up Regulation	Cd4	CD4 antigen [Source:MGI Symbol;Acc:MGI:88335]	12504
ENSMUSG00000048118	224.818	1.2081	0.2727	0.00939	0.1826	Nodiff	Arid4a	AT rich interactive domain 4A (RBP1-like) [Source:MGI Symbol;Acc:MGI:2444354]	238247
ENSMUSG00000038403	1380.77	0.8518	-0.2313	0.009421	0.1829	Nodiff	Hjv	hemojuvelin BMP co-receptor [Source:MGI Symbol;Acc:MGI:1916835]	69585
ENSMUSG00000027067	840.032	1.122	0.1661	0.009435	0.1829	Nodiff	Ssrp1	structure specific recognition protein 1 [Source:MGI Symbol;Acc:MGI:107912]	20833
ENSMUSG00000032079	6969.1	0.8324	-0.2647	0.00949	0.1836	Nodiff	Apoa5	apolipoprotein A-V [Source:MGI Symbol;Acc:MGI:1913363]	66113
ENSMUSG00000022020	142.28	1.2689	0.3435	0.009608	0.1853	Nodiff	Naa16	N(alpha)-acetyltransferase 16, NatA auxiliary subunit [Source:MGI Symbol;Acc:MGI:1914147]	66897
ENSMUSG00000004880	199.009	1.3414	0.4238	0.00962	0.1853	Nodiff	Lbr	lamin B receptor [Source:MGI Symbol;Acc:MGI:2138281]	98386
ENSMUSG00000026986	462.773	0.8174	-0.291	0.009626	0.1853	Nodiff	Hnmt	histamine N-methyltransferase [Source:MGI Symbol;Acc:MGI:2153181]	140483
ENSMUSG00000024986	1886.59	0.69	-0.5352	0.00966	0.1853	Nodiff	Hhex	hematopoietically expressed homeobox [Source:MGI Symbol;Acc:MGI:96086]	15242
ENSMUSG00000091144	80.6081	1.6027	0.6805	0.009667	0.1853	Up Regulation	Phf11c	PHD finger protein 11C [Source:MGI Symbol;Acc:MGI:3648476]	628705
ENSMUSG00000031864	126.964	1.2683	0.3429	0.009674	0.1853	Nodiff	Ints10	integrator complex subunit 10 [Source:MGI Symbol;Acc:MGI:1918135]	70885
ENSMUSG00000038859	583.61	0.7113	-0.4915	0.009688	0.1853	Nodiff	Baiap2l1	BAI1-associated protein 2-like 1 [Source:MGI Symbol;Acc:MGI:1914148]	66898
ENSMUSG00000022270	2092.39	0.5957	-0.7474	0.009731	0.1855	Down Regulation	Retreg1	reticulophagy regulator 1 [Source:MGI Symbol;Acc:MGI:1913520]	66270
ENSMUSG00000025173	570.004	0.785	-0.3493	0.00974	0.1855	Nodiff	Wdr45b	WD repeat domain 45B [Source:MGI Symbol;Acc:MGI:1914090]	66840
ENSMUSG00000064354	3062.39	1.2118	0.2771	0.009747	0.1855	Nodiff	mt-Co2	mitochondrially encoded cytochrome c oxidase II [Source:MGI Symbol;Acc:MGI:102503]	-
ENSMUSG00000033763	39.5323	1.7042	0.7691	0.009783	0.1859	Up Regulation	Mtss2	MTSS I-BAR domain containing 2 [Source:MGI Symbol;Acc:MGI:3039591]	244654
ENSMUSG00000038267	1640.51	1.1676	0.2235	0.009808	0.186	Nodiff	Slc22a23	solute carrier family 22, member 23 [Source:MGI Symbol;Acc:MGI:1920352]	73102
ENSMUSG00000024002	828.224	1.1386	0.1873	0.009872	0.1868	Nodiff	Brd4	bromodomain containing 4 [Source:MGI Symbol;Acc:MGI:1888520]	57261
ENSMUSG00000022280	551.226	0.8289	-0.2707	0.009884	0.1868	Nodiff	Rnf19a	ring finger protein 19A [Source:MGI Symbol;Acc:MGI:1353623]	30945
ENSMUSG00000001670	38402.9	1.9358	0.953	0.009977	0.1883	Up Regulation	Tat	tyrosine aminotransferase [Source:MGI Symbol;Acc:MGI:98487]	234724
ENSMUSG00000032633	393.588	0.7317	-0.4507	0.01002	0.1887	Nodiff	Flcn	folliculin [Source:MGI Symbol;Acc:MGI:2442184]	216805
ENSMUSG00000038831	167.03	0.6781	-0.5605	0.01003	0.1887	Nodiff	Ralgps1	Ral GEF with PH domain and SH3 binding motif 1 [Source:MGI Symbol;Acc:MGI:1922008]	241308
ENSMUSG00000045302	1206.1	1.1742	0.2317	0.0101	0.1896	Nodiff	Preb	prolactin regulatory element binding [Source:MGI Symbol;Acc:MGI:1355326]	50907
ENSMUSG00000084883	223.77	1.2572	0.3302	0.01012	0.1896	Nodiff	Ccdc85c	coiled-coil domain containing 85C [Source:MGI Symbol;Acc:MGI:3644008]	668158
ENSMUSG00000032565	105.17	0.7617	-0.3928	0.01015	0.1896	Nodiff	Nudt16	nudix (nucleoside diphosphate linked moiety X)-type motif 16 [Source:MGI Symbol;Acc:MGI:1922936]	75686
ENSMUSG00000027859	33.5501	0.6527	-0.6154	0.01015	0.1896	Down Regulation	Ngf	nerve growth factor [Source:MGI Symbol;Acc:MGI:97321]	18049
ENSMUSG00000020097	1626.34	1.1663	0.222	0.01017	0.1896	Nodiff	Sgpl1	sphingosine phosphate lyase 1 [Source:MGI Symbol;Acc:MGI:1261415]	20397
ENSMUSG00000005672	73.9858	1.5581	0.6398	0.01018	0.1896	Up Regulation	Kit	KIT proto-oncogene receptor tyrosine kinase [Source:MGI Symbol;Acc:MGI:96677]	16590
ENSMUSG00000018931	101.891	0.7161	-0.4817	0.01023	0.1902	Nodiff	Natd1	N-acetyltransferase domain containing 1 [Source:MGI Symbol;Acc:MGI:1344388]	24083
ENSMUSG00000034312	485.337	1.1931	0.2547	0.01029	0.1908	Nodiff	Iqsec1	IQ motif and Sec7 domain 1 [Source:MGI Symbol;Acc:MGI:1196356]	232227
ENSMUSG00000026873	17.7631	1.7601	0.8157	0.01031	0.1908	Up Regulation	Phf19	PHD finger protein 19 [Source:MGI Symbol;Acc:MGI:1921266]	74016
ENSMUSG00000024479	1266.25	1.2237	0.2912	0.01031	0.1908	Nodiff	Mal2	mal, T cell differentiation protein 2 [Source:MGI Symbol;Acc:MGI:2146021]	105853
ENSMUSG00000052212	1.1084	11.283	3.4961	0.01037	1	Up Regulation	Cd177	CD177 antigen [Source:MGI Symbol;Acc:MGI:1916141]	68891
ENSMUSG00000030257	95.3964	1.8102	0.8561	0.01037	0.1915	Up Regulation	Srgap3	SLIT-ROBO Rho GTPase activating protein 3 [Source:MGI Symbol;Acc:MGI:2152938]	259302
ENSMUSG00000036885	943.197	0.6832	-0.5496	0.01038	0.1915	Nodiff	Arhgef26	Rho guanine nucleotide exchange factor (GEF) 26 [Source:MGI Symbol;Acc:MGI:1918053]	622434
ENSMUSG00000032536	936.952	0.8796	-0.1851	0.01042	0.192	Nodiff	Trak1	trafficking protein, kinesin binding 1 [Source:MGI Symbol;Acc:MGI:1914345]	67095
ENSMUSG00000022507	633.272	0.8527	-0.2299	0.0105	0.193	Nodiff	1810013L24Rik	RIKEN cDNA 1810013L24 gene [Source:MGI Symbol;Acc:MGI:1916303]	69053
ENSMUSG00000032735	721.725	0.806	-0.3111	0.01058	0.1943	Nodiff	Ablim3	actin binding LIM protein family, member 3 [Source:MGI Symbol;Acc:MGI:2442582]	319713
ENSMUSG00000022272	592.545	1.2482	0.3199	0.01063	0.1948	Nodiff	Myo10	myosin X [Source:MGI Symbol;Acc:MGI:107716]	17909
ENSMUSG00000050390	1040.79	0.7941	-0.3326	0.01065	0.1949	Nodiff	C77080	expressed sequence C77080 [Source:MGI Symbol;Acc:MGI:2140651]	97130
ENSMUSG00000041762	697.955	1.1796	0.2383	0.01068	0.1951	Nodiff	Gpr155	G protein-coupled receptor 155 [Source:MGI Symbol;Acc:MGI:1915776]	68526
ENSMUSG00000049323	762.908	0.8633	-0.2121	0.01073	0.1958	Nodiff	Smcr8	Smith-Magenis syndrome chromosome region, candidate 8 homolog (human) [Source:MGI Symbol;Acc:MGI:2444720]	237782
ENSMUSG00000032557	431.777	1.232	0.301	0.01076	0.196	Nodiff	Uba5	ubiquitin-like modifier activating enzyme 5 [Source:MGI Symbol;Acc:MGI:1913913]	66663
ENSMUSG00000041841	1059.76	1.1544	0.2072	0.01078	0.196	Nodiff	Rpl37	ribosomal protein L37 [Source:MGI Symbol;Acc:MGI:1914531]	67281
ENSMUSG00000032611	4.4451	4.0632	2.0226	0.01085	1	Up Regulation	1700102P08Rik	RIKEN cDNA 1700102P08 gene [Source:MGI Symbol;Acc:MGI:2148248]	112418
ENSMUSG00000053390	84.771	0.7404	-0.4337	0.01086	0.1971	Nodiff	Zfp952	zinc finger protein 952 [Source:MGI Symbol;Acc:MGI:2441928]	240067
ENSMUSG00000055912	1070.03	1.1522	0.2044	0.01088	0.1971	Nodiff	Tmem150a	transmembrane protein 150A [Source:MGI Symbol;Acc:MGI:2385244]	232086
ENSMUSG00000074102	293.94	1.2271	0.2953	0.01089	0.1971	Nodiff	Rbm15b	RNA binding motif protein 15B [Source:MGI Symbol;Acc:MGI:1923598]	109095
ENSMUSG00000047963	1141.23	1.3276	0.4088	0.01092	0.1974	Nodiff	Stbd1	starch binding domain 1 [Source:MGI Symbol;Acc:MGI:1261768]	52331
ENSMUSG00000030909	968.059	1.2709	0.3459	0.01095	0.1976	Nodiff	Anks4b	ankyrin repeat and sterile alpha motif domain containing 4B [Source:MGI Symbol;Acc:MGI:1919324]	72074
ENSMUSG00000038872	147.861	1.3351	0.417	0.01103	0.1987	Nodiff	Zfhx3	zinc finger homeobox 3 [Source:MGI Symbol;Acc:MGI:99948]	11906
ENSMUSG00000021918	272.364	1.1787	0.2372	0.01107	0.1991	Nodiff	Nek4	NIMA (never in mitosis gene a)-related expressed kinase 4 [Source:MGI Symbol;Acc:MGI:1344404]	23955
ENSMUSG00000073421	310.815	0.7837	-0.3515	0.01112	0.1996	Nodiff	H2-Ab1	histocompatibility 2, class II antigen A, beta 1 [Source:MGI Symbol;Acc:MGI:103070]	14961
ENSMUSG00000037820	1137.83	1.268	0.3425	0.01115	0.1998	Nodiff	Tgm2	transglutaminase 2, C polypeptide [Source:MGI Symbol;Acc:MGI:98731]	21817
ENSMUSG00000033083	44.8092	1.4786	0.5642	0.01122	0.2009	Nodiff	Tbc1d4	TBC1 domain family, member 4 [Source:MGI Symbol;Acc:MGI:2429660]	210789
ENSMUSG00000032860	176.129	0.7338	-0.4466	0.01124	0.2009	Nodiff	P2ry2	purinergic receptor P2Y, G-protein coupled 2 [Source:MGI Symbol;Acc:MGI:105107]	18442
ENSMUSG00000029372	8.1794	0.4368	-1.195	0.01124	1	Down Regulation	Ppbp	pro-platelet basic protein [Source:MGI Symbol;Acc:MGI:1888712]	57349
ENSMUSG00000047371	224.429	0.7523	-0.4106	0.01129	0.2013	Nodiff	Zfp768	zinc finger protein 768 [Source:MGI Symbol;Acc:MGI:2384582]	233890
ENSMUSG00000032715	63.0811	0.5388	-0.8921	0.01131	0.2013	Down Regulation	Trib3	tribbles pseudokinase 3 [Source:MGI Symbol;Acc:MGI:1345675]	228775
ENSMUSG00000014243	71.5214	1.3151	0.3951	0.01132	0.2013	Nodiff	Zswim7	zinc finger SWIM-type containing 7 [Source:MGI Symbol;Acc:MGI:1916997]	69747
ENSMUSG00000048878	841.616	1.2456	0.3169	0.0114	0.2022	Nodiff	Hexim1	hexamethylene bis-acetamide inducible 1 [Source:MGI Symbol;Acc:MGI:2385923]	192231
ENSMUSG00000038777	12.3379	0.5118	-0.9663	0.01141	0.2022	Down Regulation	Sema6c	sema domain, transmembrane domain (TM), and cytoplasmic domain, (semaphorin) 6C [Source:MGI Symbol;Acc:MGI:1338032]	20360
ENSMUSG00000020307	572.883	1.218	0.2845	0.01143	0.2022	Nodiff	Cdc34	cell division cycle 34 [Source:MGI Symbol;Acc:MGI:102657]	216150
ENSMUSG00000020899	140.948	0.8138	-0.2973	0.01144	0.2022	Nodiff	Pfas	phosphoribosylformylglycinamidine synthase (FGAR amidotransferase) [Source:MGI Symbol;Acc:MGI:2684864]	237823
ENSMUSG00000052794	39.2039	0.6316	-0.6629	0.0115	0.2029	Down Regulation	1700030K09Rik	RIKEN cDNA 1700030K09 gene [Source:MGI Symbol;Acc:MGI:1919504]	72254
ENSMUSG00000042066	33.9515	1.6161	0.6925	0.01156	0.2035	Up Regulation	Tmcc2	transmembrane and coiled-coil domains 2 [Source:MGI Symbol;Acc:MGI:1916125]	68875
ENSMUSG00000110353	223.362	0.7287	-0.4566	0.01157	0.2035	Nodiff	Gm33543	predicted gene, 33543 [Source:MGI Symbol;Acc:MGI:5592702]	-
ENSMUSG00000041685	474.207	0.8521	-0.2308	0.01174	0.2062	Nodiff	Fcho2	FCH domain only 2 [Source:MGI Symbol;Acc:MGI:3505790]	218503
ENSMUSG00000027981	94.5051	0.78	-0.3584	0.01175	0.2062	Nodiff	Rnpc3	RNA-binding region (RNP1, RRM) containing 3 [Source:MGI Symbol;Acc:MGI:1914475]	67225
ENSMUSG00000021981	1328.09	0.8893	-0.1693	0.0118	0.2064	Nodiff	Cab39l	calcium binding protein 39-like [Source:MGI Symbol;Acc:MGI:1914081]	69008
ENSMUSG00000031631	210.629	0.8131	-0.2985	0.01181	0.2064	Nodiff	Cfap97	cilia and flagella associated protein 97 [Source:MGI Symbol;Acc:MGI:1914006]	66756
ENSMUSG00000038172	768.652	1.1621	0.2167	0.01182	0.2064	Nodiff	Ttc39b	tetratricopeptide repeat domain 39B [Source:MGI Symbol;Acc:MGI:1917113]	69863
ENSMUSG00000047638	1513.66	0.8304	-0.2681	0.01189	0.2072	Nodiff	Nr1h4	nuclear receptor subfamily 1, group H, member 4 [Source:MGI Symbol;Acc:MGI:1352464]	20186
ENSMUSG00000030020	23.8483	1.6606	0.7317	0.01194	0.2079	Up Regulation	Prickle2	prickle planar cell polarity protein 2 [Source:MGI Symbol;Acc:MGI:1925144]	243548
ENSMUSG00000049932	58.9311	1.4606	0.5466	0.01196	0.2079	Nodiff	H2ax	H2A.X variant histone [Source:MGI Symbol;Acc:MGI:102688]	15270
ENSMUSG00000022769	587.176	1.4268	0.5128	0.012	0.2082	Nodiff	Sdf2l1	stromal cell-derived factor 2-like 1 [Source:MGI Symbol;Acc:MGI:2149842]	64136
ENSMUSG00000037395	80.4059	0.7298	-0.4543	0.01201	0.2082	Nodiff	Rcor3	REST corepressor 3 [Source:MGI Symbol;Acc:MGI:2441920]	214742
ENSMUSG00000021198	3.6706	0.1434	-2.802	0.01205	1	Down Regulation	Unc79	unc-79 homolog [Source:MGI Symbol;Acc:MGI:2684729]	217843
ENSMUSG00000021097	2205.19	0.8171	-0.2914	0.01207	0.2089	Nodiff	Clmn	calmin [Source:MGI Symbol;Acc:MGI:2136957]	94040
ENSMUSG00000006576	5.3996	0.3354	-1.576	0.01213	1	Down Regulation	Slc4a3	solute carrier family 4 (anion exchanger), member 3 [Source:MGI Symbol;Acc:MGI:109350]	20536
ENSMUSG00000024899	4118.06	0.8169	-0.2918	0.01217	0.2102	Nodiff	Papss2	3'-phosphoadenosine 5'-phosphosulfate synthase 2 [Source:MGI Symbol;Acc:MGI:1330223]	23972
ENSMUSG00000022948	44.2158	1.6512	0.7235	0.01223	0.2111	Up Regulation	Setd4	SET domain containing 4 [Source:MGI Symbol;Acc:MGI:2136890]	224440
ENSMUSG00000034110	67.4029	1.4304	0.5164	0.01225	0.2111	Nodiff	Kctd7	potassium channel tetramerisation domain containing 7 [Source:MGI Symbol;Acc:MGI:2442265]	212919
ENSMUSG00000050271	13.7555	2.391	1.2576	0.01227	0.2111	Up Regulation	Prag1	PEAK1 related kinase activating pseudokinase 1 [Source:MGI Symbol;Acc:MGI:1196223]	244418
ENSMUSG00000038861	320.509	1.1569	0.2103	0.01235	0.2115	Nodiff	Pi4kb	phosphatidylinositol 4-kinase beta [Source:MGI Symbol;Acc:MGI:1334433]	107650
ENSMUSG00000023988	247.941	1.2859	0.3627	0.01238	0.2115	Nodiff	Bysl	bystin-like [Source:MGI Symbol;Acc:MGI:1858419]	53414
ENSMUSG00000064370	177816	1.1588	0.2126	0.0124	0.2115	Nodiff	mt-Cytb	mitochondrially encoded cytochrome b [Source:MGI Symbol;Acc:MGI:102501]	-
ENSMUSG00000034173	53.2062	0.621	-0.6874	0.01241	0.2115	Down Regulation	Chchd2l	coiled-coil-helix-coiled-coil-helix domain containing 2-like [Source:MGI Symbol;Acc:MGI:1919220]	71970
ENSMUSG00000040928	361.612	0.8328	-0.264	0.01242	0.2115	Nodiff	S100pbp	S100P binding protein [Source:MGI Symbol;Acc:MGI:1921898]	74648
ENSMUSG00000018899	231.357	0.7209	-0.472	0.01243	0.2115	Nodiff	Irf1	interferon regulatory factor 1 [Source:MGI Symbol;Acc:MGI:96590]	16362
ENSMUSG00000036898	46.8464	0.6572	-0.6057	0.01243	0.2115	Down Regulation	Zfp157	zinc finger protein 157 [Source:MGI Symbol;Acc:MGI:1919404]	72154
ENSMUSG00000029373	7.4135	0.4015	-1.317	0.01249	1	Down Regulation	Pf4	platelet factor 4 [Source:MGI Symbol;Acc:MGI:1888711]	56744
ENSMUSG00000066043	744.042	0.849	-0.2362	0.0125	0.2124	Nodiff	Phactr4	phosphatase and actin regulator 4 [Source:MGI Symbol;Acc:MGI:2140327]	100169
ENSMUSG00000059554	164.349	0.7928	-0.3349	0.01253	0.2124	Nodiff	Ccdc28a	coiled-coil domain containing 28A [Source:MGI Symbol;Acc:MGI:2443508]	215814
ENSMUSG00000057054	210.457	0.7767	-0.3646	0.01253	0.2124	Nodiff	Inca1	inhibitor of CDK, cyclin A1 interacting protein 1 [Source:MGI Symbol;Acc:MGI:2144284]	103844
ENSMUSG00000030509	223.121	0.8416	-0.2488	0.01261	0.2134	Nodiff	Asb7	ankyrin repeat and SOCS box-containing 7 [Source:MGI Symbol;Acc:MGI:2152835]	117589
ENSMUSG00000028128	33.7861	0.6528	-0.6153	0.01264	0.2136	Down Regulation	F3	coagulation factor III [Source:MGI Symbol;Acc:MGI:88381]	14066
ENSMUSG00000035845	142.625	1.3206	0.4012	0.01268	0.2139	Nodiff	Alg12	asparagine-linked glycosylation 12 (alpha-1,6- mannosyltransferase) [Source:MGI Symbol;Acc:MGI:2385025]	223774
ENSMUSG00000040466	689.596	1.2017	0.2651	0.01279	0.2154	Nodiff	Blvrb	biliverdin reductase B (flavin reductase (NADPH)) [Source:MGI Symbol;Acc:MGI:2385271]	233016
ENSMUSG00000028318	63.372	1.3397	0.4219	0.01288	0.2166	Nodiff	Polr1e	polymerase (RNA) I polypeptide E [Source:MGI Symbol;Acc:MGI:1929022]	64424
ENSMUSG00000072704	899.231	1.1228	0.1672	0.01292	0.2171	Nodiff	Smim10l1	small integral membrane protein 10 like 1 [Source:MGI Symbol;Acc:MGI:1914379]	381820
ENSMUSG00000020422	573.547	1.182	0.2413	0.01307	0.2192	Nodiff	Tns3	tensin 3 [Source:MGI Symbol;Acc:MGI:2443012]	319939
ENSMUSG00000038957	259.315	0.844	-0.2447	0.01312	0.2194	Nodiff	Edc3	enhancer of mRNA decapping 3 [Source:MGI Symbol;Acc:MGI:2142951]	353190
ENSMUSG00000024589	1491.75	0.8242	-0.2789	0.01312	0.2194	Nodiff	Nedd4l	neural precursor cell expressed, developmentally down-regulated gene 4-like [Source:MGI Symbol;Acc:MGI:1933754]	83814
ENSMUSG00000030747	5990.14	0.841	-0.2498	0.01315	0.2194	Nodiff	Dgat2	diacylglycerol O-acyltransferase 2 [Source:MGI Symbol;Acc:MGI:1915050]	67800
ENSMUSG00000032796	58.675	1.42	0.5059	0.01316	0.2194	Nodiff	Lama1	laminin, alpha 1 [Source:MGI Symbol;Acc:MGI:99892]	16772
ENSMUSG00000020089	3003.6	1.1573	0.2107	0.01319	0.2197	Nodiff	Ppa1	pyrophosphatase (inorganic) 1 [Source:MGI Symbol;Acc:MGI:97831]	67895
ENSMUSG00000038069	207.668	0.8254	-0.2769	0.01322	0.2197	Nodiff	Cdkn2aip	CDKN2A interacting protein [Source:MGI Symbol;Acc:MGI:1918175]	70925
ENSMUSG00000036452	287.502	0.7892	-0.3416	0.01331	0.2209	Nodiff	Arhgap26	Rho GTPase activating protein 26 [Source:MGI Symbol;Acc:MGI:1918552]	71302
ENSMUSG00000034412	91.5625	0.7453	-0.424	0.01335	0.2213	Nodiff	Tbc1d10a	TBC1 domain family, member 10a [Source:MGI Symbol;Acc:MGI:2144164]	103724
ENSMUSG00000026031	1991.64	1.2122	0.2777	0.01343	0.2224	Nodiff	Cflar	CASP8 and FADD-like apoptosis regulator [Source:MGI Symbol;Acc:MGI:1336166]	12633
ENSMUSG00000057541	175.606	1.299	0.3774	0.01346	0.2225	Nodiff	Pus7	pseudouridylate synthase 7 [Source:MGI Symbol;Acc:MGI:1925947]	78697
ENSMUSG00000052298	221.035	1.2345	0.3039	0.01353	0.2227	Nodiff	Cdc42se2	CDC42 small effector 2 [Source:MGI Symbol;Acc:MGI:1919979]	72729
ENSMUSG00000042548	405.456	0.7874	-0.3448	0.01353	0.2227	Nodiff	Asxl1	ASXL transcriptional regulator 1 [Source:MGI Symbol;Acc:MGI:2684063]	228790
ENSMUSG00000037570	58.069	0.7204	-0.4731	0.01353	0.2227	Nodiff	Mcrs1	microspherule protein 1 [Source:MGI Symbol;Acc:MGI:1858420]	51812
ENSMUSG00000021619	51.6791	0.7214	-0.4711	0.01358	0.2232	Nodiff	Atg10	autophagy related 10 [Source:MGI Symbol;Acc:MGI:1914045]	66795
ENSMUSG00000031774	402.432	1.1506	0.2024	0.01363	0.2236	Nodiff	Psme3ip1	proteasome activator subunit 3 interacting protein 1 [Source:MGI Symbol;Acc:MGI:1919637]	102122
ENSMUSG00000027342	274.767	0.8385	-0.2541	0.01366	0.2237	Nodiff	Pcna	proliferating cell nuclear antigen [Source:MGI Symbol;Acc:MGI:97503]	18538
ENSMUSG00000042426	272.048	1.2666	0.3409	0.01367	0.2237	Nodiff	Dhx29	DEAH (Asp-Glu-Ala-His) box polypeptide 29 [Source:MGI Symbol;Acc:MGI:2145374]	218629
ENSMUSG00000037754	45.1314	1.4848	0.5703	0.0137	0.2239	Nodiff	Ppp1r16b	protein phosphatase 1, regulatory subunit 16B [Source:MGI Symbol;Acc:MGI:2151841]	228852
ENSMUSG00000025190	4660.38	0.7348	-0.4445	0.01376	0.2245	Nodiff	Got1	glutamic-oxaloacetic transaminase 1, soluble [Source:MGI Symbol;Acc:MGI:95791]	14718
ENSMUSG00000022724	142.676	1.254	0.3266	0.01384	0.2252	Nodiff	Riox2	ribosomal oxygenase 2 [Source:MGI Symbol;Acc:MGI:1914264]	67014
ENSMUSG00000017421	1026.69	1.1706	0.2272	0.01384	0.2252	Nodiff	Zfp207	zinc finger protein 207 [Source:MGI Symbol;Acc:MGI:1340045]	22680
ENSMUSG00000035722	77.4763	1.3198	0.4003	0.01386	0.2252	Nodiff	Abca7	ATP-binding cassette, sub-family A (ABC1), member 7 [Source:MGI Symbol;Acc:MGI:1351646]	27403
ENSMUSG00000031995	12.8699	0.4818	-1.054	0.0139	0.2254	Down Regulation	St14	suppression of tumorigenicity 14 (colon carcinoma) [Source:MGI Symbol;Acc:MGI:1338881]	19143
ENSMUSG00000036339	557.575	0.8868	-0.1734	0.01391	0.2254	Nodiff	Tmem260	transmembrane protein 260 [Source:MGI Symbol;Acc:MGI:2443219]	218989
ENSMUSG00000087141	2198.79	0.7443	-0.4261	0.01404	0.2271	Nodiff	Plcxd2	phosphatidylinositol-specific phospholipase C, X domain containing 2 [Source:MGI Symbol;Acc:MGI:3647874]	433022
ENSMUSG00000025229	175.545	1.4922	0.5775	0.01416	0.2288	Nodiff	Pitx3	paired-like homeodomain transcription factor 3 [Source:MGI Symbol;Acc:MGI:1100498]	18742
ENSMUSG00000001103	14.039	2.2007	1.138	0.01418	0.2288	Up Regulation	Sebox	SEBOX homeobox [Source:MGI Symbol;Acc:MGI:108012]	18292
ENSMUSG00000002068	9.9286	2.2221	1.152	0.01421	1	Up Regulation	Ccne1	cyclin E1 [Source:MGI Symbol;Acc:MGI:88316]	12447
ENSMUSG00000037669	1055.14	1.1655	0.221	0.01426	0.2297	Nodiff	Ldah	lipid droplet associated hydrolase [Source:MGI Symbol;Acc:MGI:1916082]	68832
ENSMUSG00000078908	220.94	0.8399	-0.2517	0.01428	0.2297	Nodiff	Mon1b	MON1 homolog B, secretory traffciking associated [Source:MGI Symbol;Acc:MGI:1923231]	270096
ENSMUSG00000044617	181.452	0.7435	-0.4276	0.01437	0.2308	Nodiff	Zbtb39	zinc finger and BTB domain containing 39 [Source:MGI Symbol;Acc:MGI:2443316]	320080
ENSMUSG00000017950	12799.3	0.8907	-0.167	0.01447	0.2316	Nodiff	Hnf4a	hepatic nuclear factor 4, alpha [Source:MGI Symbol;Acc:MGI:109128]	15378
ENSMUSG00000043065	33.2831	0.6674	-0.5833	0.01447	0.2316	Nodiff	Spice1	spindle and centriole associated protein 1 [Source:MGI Symbol;Acc:MGI:1196252]	212514
ENSMUSG00000020175	147.104	1.325	0.406	0.0145	0.2316	Nodiff	Rab36	RAB36, member RAS oncogene family [Source:MGI Symbol;Acc:MGI:1924127]	76877
ENSMUSG00000037465	315.465	0.4896	-1.03	0.01451	0.2316	Down Regulation	Klf10	Kruppel-like factor 10 [Source:MGI Symbol;Acc:MGI:1101353]	21847
ENSMUSG00000031842	158.645	0.7551	-0.4053	0.01455	0.2316	Nodiff	Pde4c	phosphodiesterase 4C, cAMP specific [Source:MGI Symbol;Acc:MGI:99556]	110385
ENSMUSG00000034947	110.019	1.2948	0.3728	0.01456	0.2316	Nodiff	Tmem106a	transmembrane protein 106A [Source:MGI Symbol;Acc:MGI:1922056]	217203
ENSMUSG00000054519	65.9323	0.7349	-0.4443	0.01456	0.2316	Nodiff	Zfp867	zinc finger protein 867 [Source:MGI Symbol;Acc:MGI:2681848]	237775
ENSMUSG00000016554	292.541	1.1695	0.2259	0.01458	0.2317	Nodiff	Eif3d	eukaryotic translation initiation factor 3, subunit D [Source:MGI Symbol;Acc:MGI:1933181]	55944
ENSMUSG00000024843	1423.52	1.2232	0.2906	0.01465	0.2321	Nodiff	Chka	choline kinase alpha [Source:MGI Symbol;Acc:MGI:107760]	12660
ENSMUSG00000004552	5.2228	3.9534	1.9831	0.01466	1	Up Regulation	Ctse	cathepsin E [Source:MGI Symbol;Acc:MGI:107361]	13034
ENSMUSG00000037935	550.846	1.1417	0.1912	0.01466	0.2321	Nodiff	Smarce1	SWI/SNF related, matrix associated, actin dependent regulator of chromatin, subfamily e, member 1 [Source:MGI Symbol;Acc:MGI:1927347]	57376
ENSMUSG00000019990	70.0464	0.7403	-0.4338	0.01467	0.2321	Nodiff	Pde7b	phosphodiesterase 7B [Source:MGI Symbol;Acc:MGI:1352752]	29863
ENSMUSG00000031586	543.029	0.8192	-0.2877	0.0147	0.2323	Nodiff	Rbpms	RNA binding protein gene with multiple splicing [Source:MGI Symbol;Acc:MGI:1334446]	19663
ENSMUSG00000020780	851.38	1.1886	0.2493	0.01476	0.2329	Nodiff	Srp68	signal recognition particle 68 [Source:MGI Symbol;Acc:MGI:1917447]	217337
ENSMUSG00000030410	176.611	0.7888	-0.3423	0.01484	0.2338	Nodiff	Dmwd	dystrophia myotonica-containing WD repeat motif [Source:MGI Symbol;Acc:MGI:94907]	13401
ENSMUSG00000004934	185.547	0.8301	-0.2687	0.01493	0.2349	Nodiff	Pias4	protein inhibitor of activated STAT 4 [Source:MGI Symbol;Acc:MGI:2136940]	59004
ENSMUSG00000038335	177.658	1.3073	0.3866	0.01498	0.2353	Nodiff	Tsr1	TSR1 20S rRNA accumulation [Source:MGI Symbol;Acc:MGI:2144566]	104662
ENSMUSG00000021240	154.08	0.7668	-0.3831	0.015	0.2353	Nodiff	Abcd4	ATP-binding cassette, sub-family D (ALD), member 4 [Source:MGI Symbol;Acc:MGI:1349217]	19300
ENSMUSG00000015839	880.391	1.168	0.224	0.01503	0.2353	Nodiff	Nfe2l2	nuclear factor, erythroid derived 2, like 2 [Source:MGI Symbol;Acc:MGI:108420]	18024
ENSMUSG00000049404	1179.36	0.8059	-0.3113	0.01503	0.2353	Nodiff	Rarres1	retinoic acid receptor responder (tazarotene induced) 1 [Source:MGI Symbol;Acc:MGI:1924461]	109222
ENSMUSG00000044715	175.472	0.7421	-0.4304	0.01508	0.2353	Nodiff	Gskip	GSK3B interacting protein [Source:MGI Symbol;Acc:MGI:1914037]	66787
ENSMUSG00000014245	61.3791	0.7318	-0.4504	0.01508	0.2353	Nodiff	Pigl	phosphatidylinositol glycan anchor biosynthesis, class L [Source:MGI Symbol;Acc:MGI:2681271]	327942
ENSMUSG00000022951	381.818	1.4656	0.5515	0.01511	0.2355	Nodiff	Rcan1	regulator of calcineurin 1 [Source:MGI Symbol;Acc:MGI:1890564]	54720
ENSMUSG00000001403	20.1679	2.2479	1.1686	0.01516	0.2359	Up Regulation	Ube2c	ubiquitin-conjugating enzyme E2C [Source:MGI Symbol;Acc:MGI:1915862]	68612
ENSMUSG00000025130	27248.7	1.112	0.1531	0.01528	0.2374	Nodiff	P4hb	prolyl 4-hydroxylase, beta polypeptide [Source:MGI Symbol;Acc:MGI:97464]	18453
ENSMUSG00000026077	147.828	1.4159	0.5018	0.01529	0.2374	Nodiff	Npas2	neuronal PAS domain protein 2 [Source:MGI Symbol;Acc:MGI:109232]	18143
ENSMUSG00000037992	278.119	0.7843	-0.3506	0.01533	0.2375	Nodiff	Rara	retinoic acid receptor, alpha [Source:MGI Symbol;Acc:MGI:97856]	19401
ENSMUSG00000035064	134.342	1.2997	0.3781	0.01534	0.2375	Nodiff	Eef2k	eukaryotic elongation factor-2 kinase [Source:MGI Symbol;Acc:MGI:1195261]	13631
ENSMUSG00000038943	16.4087	2.2141	1.1467	0.01538	0.2378	Up Regulation	Prc1	protein regulator of cytokinesis 1 [Source:MGI Symbol;Acc:MGI:1858961]	233406
ENSMUSG00000041702	471.604	0.8704	-0.2003	0.01543	0.2382	Nodiff	Btbd7	BTB (POZ) domain containing 7 [Source:MGI Symbol;Acc:MGI:1917858]	238386
ENSMUSG00000073411	8494.07	0.8814	-0.1821	0.01546	0.2382	Nodiff	H2-D1	histocompatibility 2, D region locus 1 [Source:MGI Symbol;Acc:MGI:95896]	14964
ENSMUSG00000000826	1119.17	1.1503	0.202	0.01549	0.2382	Nodiff	Dnajc5	DnaJ heat shock protein family (Hsp40) member C5 [Source:MGI Symbol;Acc:MGI:892995]	13002
ENSMUSG00000117284	31.751	0.6596	-0.6003	0.01549	0.2382	Down Regulation	Gm7072	predicted gene 7072 [Source:MGI Symbol;Acc:MGI:3648314]	631624
ENSMUSG00000029192	344.189	0.8597	-0.2181	0.01552	0.2382	Nodiff	Tbc1d14	TBC1 domain family, member 14 [Source:MGI Symbol;Acc:MGI:1098708]	100855
ENSMUSG00000028426	4580.78	1.1241	0.1687	0.01557	0.2385	Nodiff	Rad23b	RAD23 homolog B, nucleotide excision repair protein [Source:MGI Symbol;Acc:MGI:105128]	19359
ENSMUSG00000032594	691.324	0.864	-0.2109	0.01557	0.2385	Nodiff	Ip6k1	inositol hexaphosphate kinase 1 [Source:MGI Symbol;Acc:MGI:1351633]	27399
ENSMUSG00000033126	58.3809	1.3815	0.4662	0.01563	0.2386	Nodiff	Ybey	ybeY metallopeptidase [Source:MGI Symbol;Acc:MGI:2656825]	216119
ENSMUSG00000032066	359.443	0.8414	-0.2492	0.01564	0.2386	Nodiff	Bco2	beta-carotene oxygenase 2 [Source:MGI Symbol;Acc:MGI:2177469]	170752
ENSMUSG00000031563	294.732	1.2103	0.2754	0.01566	0.2386	Nodiff	Wwc2	WW, C2 and coiled-coil domain containing 2 [Source:MGI Symbol;Acc:MGI:1261872]	52357
ENSMUSG00000037343	346.419	0.7859	-0.3476	0.01568	0.2386	Nodiff	Taf2	TATA-box binding protein associated factor 2 [Source:MGI Symbol;Acc:MGI:2443028]	319944
ENSMUSG00000053560	229.201	0.6771	-0.5625	0.01568	0.2386	Nodiff	Ier2	immediate early response 2 [Source:MGI Symbol;Acc:MGI:104815]	15936
ENSMUSG00000024118	946.836	0.7923	-0.336	0.01572	0.2388	Nodiff	Tedc2	tubulin epsilon and delta complex 2 [Source:MGI Symbol;Acc:MGI:1919266]	72016
ENSMUSG00000026640	541.041	1.3494	0.4324	0.01581	0.2396	Nodiff	Plxna2	plexin A2 [Source:MGI Symbol;Acc:MGI:107684]	18845
ENSMUSG00000037411	12.9657	0.4821	-1.053	0.01582	0.2396	Down Regulation	Serpine1	serine (or cysteine) peptidase inhibitor, clade E, member 1 [Source:MGI Symbol;Acc:MGI:97608]	18787
ENSMUSG00000022849	57.2655	1.3432	0.4257	0.01584	0.2396	Nodiff	Hspbap1	Hspb associated protein 1 [Source:MGI Symbol;Acc:MGI:1913917]	66667
ENSMUSG00000052684	223.021	1.6295	0.7044	0.01586	0.2396	Up Regulation	Jun	jun proto-oncogene [Source:MGI Symbol;Acc:MGI:96646]	16476
ENSMUSG00000029923	5.0006	0.3413	-1.551	0.0159	1	Down Regulation	Rab19	RAB19, member RAS oncogene family [Source:MGI Symbol;Acc:MGI:103292]	19331
ENSMUSG00000026656	591.208	1.3359	0.4178	0.01594	0.2403	Nodiff	Fcgr2b	Fc receptor, IgG, low affinity IIb [Source:MGI Symbol;Acc:MGI:95499]	14130
ENSMUSG00000031700	7242.25	0.8277	-0.2729	0.01594	0.2403	Nodiff	Gpt2	glutamic pyruvate transaminase (alanine aminotransferase) 2 [Source:MGI Symbol;Acc:MGI:1915391]	108682
ENSMUSG00000070000	3.4883	0.2932	-1.77	0.01594	1	Down Regulation	Fcho1	FCH domain only 1 [Source:MGI Symbol;Acc:MGI:1921265]	74015
ENSMUSG00000001280	873.978	0.8487	-0.2367	0.01602	0.2411	Nodiff	Sp1	trans-acting transcription factor 1 [Source:MGI Symbol;Acc:MGI:98372]	20683
ENSMUSG00000027185	292.568	1.1518	0.204	0.01619	0.2431	Nodiff	Nat10	N-acetyltransferase 10 [Source:MGI Symbol;Acc:MGI:2138939]	98956
ENSMUSG00000032883	463.866	1.7898	0.8398	0.01621	0.2431	Up Regulation	Acsl3	acyl-CoA synthetase long-chain family member 3 [Source:MGI Symbol;Acc:MGI:1921455]	74205
ENSMUSG00000001415	442.774	1.2349	0.3044	0.01621	0.2431	Nodiff	Smg5	SMG5 nonsense mediated mRNA decay factor [Source:MGI Symbol;Acc:MGI:2447364]	229512
ENSMUSG00000009092	69.074	3.0495	1.6086	0.01623	0.2431	Up Regulation	Derl3	Der1-like domain family, member 3 [Source:MGI Symbol;Acc:MGI:1917627]	70377
ENSMUSG00000025155	734.153	1.1603	0.2144	0.01629	0.2436	Nodiff	Dus1l	dihydrouridine synthase 1-like (S. cerevisiae) [Source:MGI Symbol;Acc:MGI:1915980]	68730
ENSMUSG00000068037	2.791	4.3263	2.1131	0.01638	1	Up Regulation	Mas1	MAS1 oncogene [Source:MGI Symbol;Acc:MGI:96918]	17171
ENSMUSG00000034248	631.392	1.267	0.3414	0.01642	0.2452	Nodiff	Slc25a37	solute carrier family 25, member 37 [Source:MGI Symbol;Acc:MGI:1914962]	67712
ENSMUSG00000061959	2866.72	1.1927	0.2542	0.01647	0.2453	Nodiff	Ces1e	carboxylesterase 1E [Source:MGI Symbol;Acc:MGI:95432]	13897
ENSMUSG00000042842	55.1733	0.5968	-0.7446	0.01648	0.2453	Down Regulation	Serpinb6b	serine (or cysteine) peptidase inhibitor, clade B, member 6b [Source:MGI Symbol;Acc:MGI:894688]	20708
ENSMUSG00000037336	5.3734	2.6531	1.4077	0.01651	1	Up Regulation	Mfsd2b	major facilitator superfamily domain containing 2B [Source:MGI Symbol;Acc:MGI:3583946]	432628
ENSMUSG00000025986	88.8991	1.4294	0.5154	0.01652	0.2453	Nodiff	Slc39a10	solute carrier family 39 (zinc transporter), member 10 [Source:MGI Symbol;Acc:MGI:1914515]	227059
ENSMUSG00000011179	1004.8	1.2567	0.3297	0.01652	0.2453	Nodiff	Odc1	ornithine decarboxylase, structural 1 [Source:MGI Symbol;Acc:MGI:97402]	18263
ENSMUSG00000054252	390.827	0.7638	-0.3888	0.01655	0.2453	Nodiff	Fgfr3	fibroblast growth factor receptor 3 [Source:MGI Symbol;Acc:MGI:95524]	14184
ENSMUSG00000054484	331.619	0.8481	-0.2377	0.01658	0.2453	Nodiff	Tmem62	transmembrane protein 62 [Source:MGI Symbol;Acc:MGI:2139461]	96957
ENSMUSG00000035105	332.961	1.3212	0.4019	0.01661	0.2453	Nodiff	Egln3	egl-9 family hypoxia-inducible factor 3 [Source:MGI Symbol;Acc:MGI:1932288]	112407
ENSMUSG00000025402	101.374	0.7103	-0.4934	0.01661	0.2453	Nodiff	Nab2	Ngfi-A binding protein 2 [Source:MGI Symbol;Acc:MGI:107563]	17937
ENSMUSG00000020333	1.1444	0.1195	-3.065	0.01663	1	Down Regulation	Acsl6	acyl-CoA synthetase long-chain family member 6 [Source:MGI Symbol;Acc:MGI:894291]	216739
ENSMUSG00000018362	676.167	1.2184	0.285	0.01669	0.2453	Nodiff	Kpna2	karyopherin (importin) alpha 2 [Source:MGI Symbol;Acc:MGI:103561]	16647
ENSMUSG00000022809	1274.96	0.8042	-0.3144	0.0167	0.2453	Nodiff	Nr1i2	nuclear receptor subfamily 1, group I, member 2 [Source:MGI Symbol;Acc:MGI:1337040]	18171
ENSMUSG00000044786	1014.24	1.4873	0.5727	0.01671	0.2453	Nodiff	Zfp36	zinc finger protein 36 [Source:MGI Symbol;Acc:MGI:99180]	22695
ENSMUSG00000033377	557.176	0.7055	-0.5034	0.01671	0.2453	Nodiff	Palmd	palmdelphin [Source:MGI Symbol;Acc:MGI:2148896]	114301
ENSMUSG00000020827	557.866	1.1559	0.2091	0.01674	0.2453	Nodiff	Mink1	misshapen-like kinase 1 (zebrafish) [Source:MGI Symbol;Acc:MGI:1355329]	50932
ENSMUSG00000041235	244.36	0.7704	-0.3763	0.01674	0.2453	Nodiff	Chd7	chromodomain helicase DNA binding protein 7 [Source:MGI Symbol;Acc:MGI:2444748]	320790
ENSMUSG00000087598	87.9085	0.7558	-0.404	0.01675	0.2453	Nodiff	Zfp111	zinc finger protein 111 [Source:MGI Symbol;Acc:MGI:1929114]	56707
ENSMUSG00000026109	3.9854	0.1727	-2.533	0.01679	1	Down Regulation	Tmeff2	transmembrane protein with EGF-like and two follistatin-like domains 2 [Source:MGI Symbol;Acc:MGI:1861735]	56363
ENSMUSG00000006392	537.32	1.1555	0.2086	0.01683	0.2461	Nodiff	Med8	mediator complex subunit 8 [Source:MGI Symbol;Acc:MGI:1915269]	80509
ENSMUSG00000062785	69.3306	1.3566	0.44	0.01696	0.2476	Nodiff	Kcnc3	potassium voltage gated channel, Shaw-related subfamily, member 3 [Source:MGI Symbol;Acc:MGI:96669]	16504
ENSMUSG00000032185	245.079	1.1667	0.2225	0.01697	0.2476	Nodiff	Carm1	coactivator-associated arginine methyltransferase 1 [Source:MGI Symbol;Acc:MGI:1913208]	59035
ENSMUSG00000027559	39746.7	1.2645	0.3386	0.01709	0.249	Nodiff	Car3	carbonic anhydrase 3 [Source:MGI Symbol;Acc:MGI:88270]	12350
ENSMUSG00000033237	387.911	0.8374	-0.256	0.0173	0.2518	Nodiff	Arid2	AT rich interactive domain 2 (ARID, RFX-like) [Source:MGI Symbol;Acc:MGI:1924294]	77044
ENSMUSG00000039740	393.009	1.269	0.3436	0.01742	0.2533	Nodiff	Alg2	asparagine-linked glycosylation 2 (alpha-1,3- mannosyltransferase) [Source:MGI Symbol;Acc:MGI:1914731]	56737
ENSMUSG00000023913	38.286	0.6705	-0.5767	0.01747	0.2536	Nodiff	Pla2g7	phospholipase A2, group VII (platelet-activating factor acetylhydrolase, plasma) [Source:MGI Symbol;Acc:MGI:1351327]	27226
ENSMUSG00000003123	80.2811	0.7105	-0.4932	0.01749	0.2536	Nodiff	Lipe	lipase, hormone sensitive [Source:MGI Symbol;Acc:MGI:96790]	16890
ENSMUSG00000022672	134.196	1.2409	0.3114	0.01752	0.2538	Nodiff	Prkdc	protein kinase, DNA activated, catalytic polypeptide [Source:MGI Symbol;Acc:MGI:104779]	19090
ENSMUSG00000070002	325.183	0.7576	-0.4005	0.01757	0.2538	Nodiff	Ell	elongation factor RNA polymerase II [Source:MGI Symbol;Acc:MGI:109377]	13716
ENSMUSG00000058638	534.779	0.8859	-0.1748	0.0176	0.2538	Nodiff	Zfp110	zinc finger protein 110 [Source:MGI Symbol;Acc:MGI:1890378]	65020
ENSMUSG00000032411	327.314	0.866	-0.2075	0.01761	0.2538	Nodiff	Tfdp2	transcription factor Dp 2 [Source:MGI Symbol;Acc:MGI:107167]	211586
ENSMUSG00000021466	539.805	0.804	-0.3147	0.01761	0.2538	Nodiff	Ptch1	patched 1 [Source:MGI Symbol;Acc:MGI:105373]	19206
ENSMUSG00000073888	61.4953	0.7426	-0.4293	0.01766	0.2541	Nodiff	Ccl27a	chemokine (C-C motif) ligand 27A [Source:MGI Symbol;Acc:MGI:1343459]	20301
ENSMUSG00000074277	109.919	0.7905	-0.3391	0.01772	0.2547	Nodiff	Phldb3	pleckstrin homology like domain, family B, member 3 [Source:MGI Symbol;Acc:MGI:3642959]	232970
ENSMUSG00000041084	837.709	1.2336	0.3029	0.01781	0.2547	Nodiff	Ostc	oligosaccharyltransferase complex subunit (non- catalytic) [Source:MGI Symbol;Acc:MGI:1913607]	66357
ENSMUSG00000024498	225.674	1.2856	0.3624	0.01784	0.2547	Nodiff	Tcerg1	transcription elongation regulator 1 (CA150) [Source:MGI Symbol;Acc:MGI:1926421]	56070
ENSMUSG00000036594	420.033	0.7857	-0.3479	0.01784	0.2547	Nodiff	H2-Aa	histocompatibility 2, class II antigen A, alpha [Source:MGI Symbol;Acc:MGI:95895]	14960
ENSMUSG00000023980	152.635	0.8011	-0.32	0.01785	0.2547	Nodiff	Taf8	TATA-box binding protein associated factor 8 [Source:MGI Symbol;Acc:MGI:1926879]	63856
ENSMUSG00000066440	598.877	0.8853	-0.1758	0.01787	0.2547	Nodiff	Zfyve26	zinc finger, FYVE domain containing 26 [Source:MGI Symbol;Acc:MGI:1924767]	211978
ENSMUSG00000038775	13.9142	0.4846	-1.045	0.01787	0.2547	Down Regulation	Vill	villin-like [Source:MGI Symbol;Acc:MGI:1201781]	22351
ENSMUSG00000025271	744.987	0.7234	-0.4672	0.01788	0.2547	Nodiff	Pfkfb1	6-phosphofructo-2-kinase/fructose-2,6-biphosphatase 1 [Source:MGI Symbol;Acc:MGI:107816]	18639
ENSMUSG00000023150	2277.34	0.7848	-0.3497	0.01791	0.2548	Nodiff	Ivns1abp	influenza virus NS1A binding protein [Source:MGI Symbol;Acc:MGI:2152389]	117198
ENSMUSG00000040139	79.1772	0.7458	-0.4232	0.01801	0.2551	Nodiff	9430038I01Rik	RIKEN cDNA 9430038I01 gene [Source:MGI Symbol;Acc:MGI:1924502]	77252
ENSMUSG00000009090	904.406	1.1029	0.1413	0.01804	0.2551	Nodiff	Ap1b1	adaptor protein complex AP-1, beta 1 subunit [Source:MGI Symbol;Acc:MGI:1096368]	11764
ENSMUSG00000031885	384.341	0.81	-0.304	0.01804	0.2551	Nodiff	Cbfb	core binding factor beta [Source:MGI Symbol;Acc:MGI:99851]	12400
ENSMUSG00000062997	60.6693	1.4429	0.529	0.01806	0.2551	Nodiff	Rpl35	ribosomal protein L35 [Source:MGI Symbol;Acc:MGI:1913739]	66489
ENSMUSG00000025184	167.17	0.8095	-0.3049	0.01807	0.2551	Nodiff	R3hcc1l	R3H domain and coiled-coil containing 1 like [Source:MGI Symbol;Acc:MGI:1196316]	52013
ENSMUSG00000026626	2731.44	1.1332	0.1804	0.01808	0.2551	Nodiff	Ppp2r5a	protein phosphatase 2, regulatory subunit B', alpha [Source:MGI Symbol;Acc:MGI:2388479]	226849
ENSMUSG00000020513	64.0924	1.3543	0.4376	0.01809	0.2551	Nodiff	Tubd1	tubulin, delta 1 [Source:MGI Symbol;Acc:MGI:1891826]	56427
ENSMUSG00000052928	512.521	0.7695	-0.378	0.01811	0.2551	Nodiff	Ctif	CBP80/20-dependent translation initiation factor [Source:MGI Symbol;Acc:MGI:2685518]	269037
ENSMUSG00000026866	4574.22	0.868	-0.2042	0.01814	0.2553	Nodiff	Kynu	kynureninase [Source:MGI Symbol;Acc:MGI:1918039]	70789
ENSMUSG00000006442	227.714	1.3585	0.442	0.01819	0.2556	Nodiff	Srm	spermidine synthase [Source:MGI Symbol;Acc:MGI:102690]	20810
ENSMUSG00000035877	1561.11	0.855	-0.226	0.01822	0.2557	Nodiff	Zhx3	zinc fingers and homeoboxes 3 [Source:MGI Symbol;Acc:MGI:2444772]	320799
ENSMUSG00000050777	450.827	1.192	0.2534	0.01824	0.2557	Nodiff	Tmem37	transmembrane protein 37 [Source:MGI Symbol;Acc:MGI:2157899]	170706
ENSMUSG00000037712	2658.02	1.2159	0.282	0.01834	0.2568	Nodiff	Fermt2	fermitin family member 2 [Source:MGI Symbol;Acc:MGI:2385001]	218952
ENSMUSG00000035258	69.5847	1.3589	0.4424	0.01846	0.2579	Nodiff	Abi3bp	ABI family member 3 binding protein [Source:MGI Symbol;Acc:MGI:2444583]	320712
ENSMUSG00000038520	326.331	0.8382	-0.2546	0.01846	0.2579	Nodiff	Tbc1d17	TBC1 domain family, member 17 [Source:MGI Symbol;Acc:MGI:2449973]	233204
ENSMUSG00000024393	1749.79	1.1085	0.1487	0.01848	0.2579	Nodiff	Prrc2a	proline-rich coiled-coil 2A [Source:MGI Symbol;Acc:MGI:1915467]	53761
ENSMUSG00000044749	3176.2	0.8423	-0.2476	0.01854	0.2579	Nodiff	Abca6	ATP-binding cassette, sub-family A (ABC1), member 6 [Source:MGI Symbol;Acc:MGI:1923434]	76184
ENSMUSG00000089960	490.503	1.3115	0.3912	0.01855	0.2579	Nodiff	Ugt1a1	UDP glucuronosyltransferase 1 family, polypeptide A1 [Source:MGI Symbol;Acc:MGI:98898]	394436
ENSMUSG00000029009	391.537	1.3042	0.3832	0.01855	0.2579	Nodiff	Mthfr	methylenetetrahydrofolate reductase [Source:MGI Symbol;Acc:MGI:106639]	17769
ENSMUSG00000032485	1558.34	0.8576	-0.2217	0.0188	0.261	Nodiff	Scap	SREBF chaperone [Source:MGI Symbol;Acc:MGI:2135958]	235623
ENSMUSG00000022443	2632.17	1.283	0.3595	0.01883	0.2611	Nodiff	Myh9	myosin, heavy polypeptide 9, non-muscle [Source:MGI Symbol;Acc:MGI:107717]	17886
ENSMUSG00000063590	259.411	1.4625	0.5484	0.01886	0.2611	Nodiff	Slc22a28	solute carrier family 22, member 28 [Source:MGI Symbol;Acc:MGI:3645714]	434674
ENSMUSG00000007039	20.6543	1.7362	0.7959	0.01888	0.2611	Up Regulation	Ddah2	dimethylarginine dimethylaminohydrolase 2 [Source:MGI Symbol;Acc:MGI:1859016]	51793
ENSMUSG00000037710	1538.94	0.8381	-0.2548	0.01889	0.2611	Nodiff	Cisd1	CDGSH iron sulfur domain 1 [Source:MGI Symbol;Acc:MGI:1261855]	52637
ENSMUSG00000030180	473.89	0.8744	-0.1937	0.01917	0.2646	Nodiff	Kdm5a	lysine (K)-specific demethylase 5A [Source:MGI Symbol;Acc:MGI:2136980]	214899
ENSMUSG00000003555	74.6381	0.4351	-1.201	0.01921	0.2648	Down Regulation	Cyp17a1	cytochrome P450, family 17, subfamily a, polypeptide 1 [Source:MGI Symbol;Acc:MGI:88586]	13074
ENSMUSG00000033577	1138.51	1.1457	0.1962	0.01924	0.2649	Nodiff	Myo6	myosin VI [Source:MGI Symbol;Acc:MGI:104785]	17920
ENSMUSG00000042742	193.233	0.8304	-0.2681	0.01927	0.265	Nodiff	Bmt2	base methyltransferase of 25S rRNA 2 [Source:MGI Symbol;Acc:MGI:2141466]	101148
ENSMUSG00000052713	25.9509	0.6219	-0.6852	0.01929	0.265	Down Regulation	Zfp608	zinc finger protein 608 [Source:MGI Symbol;Acc:MGI:2442338]	269023
ENSMUSG00000030966	119.078	0.773	-0.3715	0.01934	0.2653	Nodiff	Trim21	tripartite motif-containing 21 [Source:MGI Symbol;Acc:MGI:106657]	20821
ENSMUSG00000030423	172.065	0.8359	-0.2586	0.01938	0.2654	Nodiff	Pop4	processing of precursor 4, ribonuclease P/MRP family, (S. cerevisiae) [Source:MGI Symbol;Acc:MGI:1913411]	66161
ENSMUSG00000042790	294.615	0.834	-0.2619	0.01939	0.2654	Nodiff	Rnf214	ring finger protein 214 [Source:MGI Symbol;Acc:MGI:2444451]	-
ENSMUSG00000078612	100.366	1.4027	0.4882	0.01947	0.2661	Nodiff	Fyb2	FYN binding protein 2 [Source:MGI Symbol;Acc:MGI:2685466]	242594
ENSMUSG00000000204	6.6119	0.3451	-1.535	0.0195	1	Down Regulation	Slfn4	schlafen 4 [Source:MGI Symbol;Acc:MGI:1329010]	20558
ENSMUSG00000057110	225.305	0.7749	-0.3679	0.01951	0.2662	Nodiff	Cntrl	centriolin [Source:MGI Symbol;Acc:MGI:1889576]	26920
ENSMUSG00000027715	20.6766	1.9079	0.932	0.01952	0.2662	Up Regulation	Ccna2	cyclin A2 [Source:MGI Symbol;Acc:MGI:108069]	12428
ENSMUSG00000078866	160.515	1.4612	0.5471	0.01959	0.2668	Nodiff	Zfp970	zinc finger protein 970 [Source:MGI Symbol;Acc:MGI:3652255]	628308
ENSMUSG00000032062	244.249	0.8197	-0.2868	0.01961	0.2668	Nodiff	2310030G06Rik	RIKEN cDNA 2310030G06 gene [Source:MGI Symbol;Acc:MGI:1914202]	66952
ENSMUSG00000073725	1443.18	0.893	-0.1633	0.01965	0.267	Nodiff	Lmbrd1	LMBR1 domain containing 1 [Source:MGI Symbol;Acc:MGI:1915671]	68421
ENSMUSG00000026987	184.895	0.821	-0.2845	0.01969	0.267	Nodiff	Baz2b	bromodomain adjacent to zinc finger domain, 2B [Source:MGI Symbol;Acc:MGI:2442782]	407823
ENSMUSG00000030768	35.3091	1.4547	0.5407	0.0197	0.267	Nodiff	Disp1	dispatched RND transporter family member 1 [Source:MGI Symbol;Acc:MGI:1916147]	68897
ENSMUSG00000015843	49.1898	1.4317	0.5178	0.01972	0.267	Nodiff	Rxrg	retinoid X receptor gamma [Source:MGI Symbol;Acc:MGI:98216]	20183
ENSMUSG00000029634	491.429	0.8664	-0.2069	0.01981	0.2679	Nodiff	Rnf6	ring finger protein (C3H2C3 type) 6 [Source:MGI Symbol;Acc:MGI:1921382]	74132
ENSMUSG00000033706	201.436	1.2133	0.2789	0.01989	0.2686	Nodiff	Smyd5	SET and MYND domain containing 5 [Source:MGI Symbol;Acc:MGI:108048]	232187
ENSMUSG00000017418	724.043	1.2207	0.2877	0.01991	0.2686	Nodiff	Arl5b	ADP-ribosylation factor-like 5B [Source:MGI Symbol;Acc:MGI:1923119]	75869
ENSMUSG00000022708	1445.34	1.3724	0.4567	0.02007	0.2705	Nodiff	Zbtb20	zinc finger and BTB domain containing 20 [Source:MGI Symbol;Acc:MGI:1929213]	56490
ENSMUSG00000021200	31.5766	1.7561	0.8124	0.02011	0.2707	Up Regulation	Asb2	ankyrin repeat and SOCS box-containing 2 [Source:MGI Symbol;Acc:MGI:1929743]	65256
ENSMUSG00000095930	44.3464	0.6731	-0.5712	0.02017	0.2712	Nodiff	Nim1k	NIM1 serine/threonine protein kinase [Source:MGI Symbol;Acc:MGI:2442399]	245269
ENSMUSG00000021065	59.5728	1.4064	0.492	0.02032	0.2729	Nodiff	Fut8	fucosyltransferase 8 [Source:MGI Symbol;Acc:MGI:1858901]	53618
ENSMUSG00000078580	60.5482	0.7169	-0.4802	0.02056	0.2758	Nodiff	E430018J23Rik	RIKEN cDNA E430018J23 gene [Source:MGI Symbol;Acc:MGI:2141981]	101604
ENSMUSG00000025880	153.986	0.667	-0.5843	0.02066	0.2766	Nodiff	Smad7	SMAD family member 7 [Source:MGI Symbol;Acc:MGI:1100518]	17131
ENSMUSG00000098905	57.6263	0.69	-0.5352	0.02067	0.2766	Nodiff	Zfp953	zinc finger protein 953 [Source:MGI Symbol;Acc:MGI:3612873]	629016
ENSMUSG00000067825	351.447	0.7962	-0.3288	0.02069	0.2766	Nodiff	Pex26	peroxisomal biogenesis factor 26 [Source:MGI Symbol;Acc:MGI:1921293]	74043
ENSMUSG00000052137	59.894	1.3549	0.4382	0.02075	0.2766	Nodiff	Rbm12b2	RNA binding motif protein 12 B2 [Source:MGI Symbol;Acc:MGI:1924854]	77604
ENSMUSG00000056121	454.266	1.1423	0.1919	0.02075	0.2766	Nodiff	Fez2	fasciculation and elongation protein zeta 2 (zygin II) [Source:MGI Symbol;Acc:MGI:2675856]	225020
ENSMUSG00000025511	439.271	1.2229	0.2903	0.02077	0.2766	Nodiff	Tspan4	tetraspanin 4 [Source:MGI Symbol;Acc:MGI:1928097]	64540
ENSMUSG00000028822	1167.36	0.883	-0.1795	0.02081	0.2766	Nodiff	Tmem50a	transmembrane protein 50A [Source:MGI Symbol;Acc:MGI:1919067]	71817
ENSMUSG00000058301	799.735	1.15	0.2016	0.02082	0.2766	Nodiff	Upf1	UPF1 regulator of nonsense transcripts homolog (yeast) [Source:MGI Symbol;Acc:MGI:107995]	19704
ENSMUSG00000090394	94.9724	0.7401	-0.4342	0.02084	0.2766	Nodiff	4930523C07Rik	RIKEN cDNA 4930523C07 gene [Source:MGI Symbol;Acc:MGI:1914897]	67647
ENSMUSG00000070509	5.6538	0.4024	-1.313	0.02085	1	Down Regulation	Rgma	repulsive guidance molecule family member A [Source:MGI Symbol;Acc:MGI:2679262]	244058
ENSMUSG00000003779	21.1588	2.1898	1.1308	0.02089	0.277	Up Regulation	Kif20a	kinesin family member 20A [Source:MGI Symbol;Acc:MGI:1201682]	19348
ENSMUSG00000028958	85.4116	0.7749	-0.3679	0.02104	0.2786	Nodiff	Tmub1	transmembrane and ubiquitin-like domain containing 1 [Source:MGI Symbol;Acc:MGI:1923764]	64295
ENSMUSG00000058355	1127.95	1.1737	0.2311	0.0211	0.2791	Nodiff	Abce1	ATP-binding cassette, sub-family E (OABP), member 1 [Source:MGI Symbol;Acc:MGI:1195458]	24015
ENSMUSG00000036292	527.307	1.1527	0.205	0.02117	0.2793	Nodiff	Gramd1c	GRAM domain containing 1C [Source:MGI Symbol;Acc:MGI:2443024]	207798
ENSMUSG00000024896	535.403	0.8958	-0.1587	0.02118	0.2793	Nodiff	Minpp1	multiple inositol polyphosphate histidine phosphatase 1 [Source:MGI Symbol;Acc:MGI:1336159]	17330
ENSMUSG00000024436	201.926	1.2397	0.31	0.02123	0.2793	Nodiff	Mrps18b	mitochondrial ribosomal protein S18B [Source:MGI Symbol;Acc:MGI:1914223]	66973
ENSMUSG00000022498	517.388	1.2133	0.2789	0.02124	0.2793	Nodiff	Txndc11	thioredoxin domain containing 11 [Source:MGI Symbol;Acc:MGI:1923620]	106200
ENSMUSG00000027999	134.151	0.7517	-0.4118	0.02124	0.2793	Nodiff	Pla2g12a	phospholipase A2, group XIIA [Source:MGI Symbol;Acc:MGI:1913600]	66350
ENSMUSG00000002897	325.291	0.8192	-0.2878	0.02139	0.281	Nodiff	Il17ra	interleukin 17 receptor A [Source:MGI Symbol;Acc:MGI:107399]	16172
ENSMUSG00000046380	11.1843	0.4756	-1.072	0.0214	1	Down Regulation	Jrk	jerky [Source:MGI Symbol;Acc:MGI:106214]	16469
ENSMUSG00000050545	15.1482	1.7349	0.7949	0.02145	0.2815	Up Regulation	Fam228b	family with sequence similarity 228, member B [Source:MGI Symbol;Acc:MGI:2442121]	207921
ENSMUSG00000024231	673.635	1.1431	0.1929	0.02156	0.2824	Nodiff	Cul2	cullin 2 [Source:MGI Symbol;Acc:MGI:1918995]	71745
ENSMUSG00000034282	4.1011	0.337	-1.569	0.02158	1	Down Regulation	Evpl	envoplakin [Source:MGI Symbol;Acc:MGI:107507]	14027
ENSMUSG00000032902	1524.12	1.2228	0.2902	0.02159	0.2824	Nodiff	Slc16a1	solute carrier family 16 (monocarboxylic acid transporters), member 1 [Source:MGI Symbol;Acc:MGI:106013]	20501
ENSMUSG00000002250	290.26	1.74	0.7991	0.0216	0.2824	Up Regulation	Ppard	peroxisome proliferator activator receptor delta [Source:MGI Symbol;Acc:MGI:101884]	19015
ENSMUSG00000051495	725.04	1.4338	0.5199	0.02164	0.2825	Nodiff	Irf2bp2	interferon regulatory factor 2 binding protein 2 [Source:MGI Symbol;Acc:MGI:2443921]	270110
ENSMUSG00000035673	322.526	0.7866	-0.3463	0.02165	0.2825	Nodiff	Sbno2	strawberry notch 2 [Source:MGI Symbol;Acc:MGI:2448490]	216161
ENSMUSG00000022014	44.1438	0.6492	-0.6232	0.02173	0.2832	Down Regulation	Epsti1	epithelial stromal interaction 1 (breast) [Source:MGI Symbol;Acc:MGI:1915168]	108670
ENSMUSG00000030651	10.3149	0.4469	-1.162	0.02193	1	Down Regulation	Art2b	ADP-ribosyltransferase 2b [Source:MGI Symbol;Acc:MGI:107545]	11872
ENSMUSG00000025626	173.617	1.2309	0.2997	0.02199	0.2863	Nodiff	Phf6	PHD finger protein 6 [Source:MGI Symbol;Acc:MGI:1918248]	70998
ENSMUSG00000053279	25130.9	1.1625	0.2172	0.02217	0.2882	Nodiff	Aldh1a1	aldehyde dehydrogenase family 1, subfamily A1 [Source:MGI Symbol;Acc:MGI:1353450]	11668
ENSMUSG00000021280	4.255	0.2993	-1.74	0.02223	1	Down Regulation	Exoc3l4	exocyst complex component 3-like 4 [Source:MGI Symbol;Acc:MGI:1921363]	74190
ENSMUSG00000025492	6498.52	0.8715	-0.1984	0.02224	0.2888	Nodiff	Ifitm3	interferon induced transmembrane protein 3 [Source:MGI Symbol;Acc:MGI:1913391]	66141
ENSMUSG00000071324	1.4748	0.1479	-2.757	0.02227	1	Down Regulation	Armc2	armadillo repeat containing 2 [Source:MGI Symbol;Acc:MGI:1916449]	213402
ENSMUSG00000067872	1.5556	0.08643	-3.532	0.02228	1	Down Regulation	Ccdc87	coiled-coil domain containing 87 [Source:MGI Symbol;Acc:MGI:3026882]	399599
ENSMUSG00000026840	40.321	0.6021	-0.7319	0.02229	0.2892	Down Regulation	Lamc3	laminin gamma 3 [Source:MGI Symbol;Acc:MGI:1344394]	23928
ENSMUSG00000093661	99.5049	0.7281	-0.4579	0.02234	0.2895	Nodiff	Eif4e3	eukaryotic translation initiation factor 4E member 3 [Source:MGI Symbol;Acc:MGI:1914142]	66892
ENSMUSG00000074623	28.9088	0.5654	-0.8225	0.02244	0.2904	Down Regulation	Gm826	predicted gene 826 [Source:MGI Symbol;Acc:MGI:2685672]	329554
ENSMUSG00000074207	14736.5	1.1424	0.1921	0.02268	0.2932	Nodiff	Adh1	alcohol dehydrogenase 1 (class I) [Source:MGI Symbol;Acc:MGI:87921]	11522
ENSMUSG00000029438	165.01	0.7703	-0.3766	0.0227	0.2932	Nodiff	Bcl7a	B cell CLL/lymphoma 7A [Source:MGI Symbol;Acc:MGI:1924295]	77045
ENSMUSG00000032369	278.259	0.7928	-0.3351	0.02274	0.2933	Nodiff	Plscr1	phospholipid scramblase 1 [Source:MGI Symbol;Acc:MGI:893575]	22038
ENSMUSG00000030655	640.423	0.8513	-0.2322	0.02277	0.2934	Nodiff	Smg1	SMG1 nonsense mediated mRNA decay associated PI3K related kinase [Source:MGI Symbol;Acc:MGI:1919742]	233789
ENSMUSG00000026036	216.983	1.2015	0.2648	0.02281	0.2934	Nodiff	Nif3l1	Ngg1 interacting factor 3-like 1 (S. pombe) [Source:MGI Symbol;Acc:MGI:1929485]	65102
ENSMUSG00000022858	763.136	1.1662	0.2218	0.02285	0.2934	Nodiff	Tra2b	transformer 2 beta [Source:MGI Symbol;Acc:MGI:106016]	20462
ENSMUSG00000058230	2163.58	1.0951	0.1311	0.02286	0.2934	Nodiff	Arhgap35	Rho GTPase activating protein 35 [Source:MGI Symbol;Acc:MGI:1929494]	232906
ENSMUSG00000054405	374.477	0.876	-0.191	0.02288	0.2934	Nodiff	Dnajc8	DnaJ heat shock protein family (Hsp40) member C8 [Source:MGI Symbol;Acc:MGI:1915848]	68598
ENSMUSG00000018379	1422.05	1.1626	0.2174	0.02289	0.2934	Nodiff	Srsf1	serine and arginine-rich splicing factor 1 [Source:MGI Symbol;Acc:MGI:98283]	110809
ENSMUSG00000030275	1769.29	1.1263	0.1716	0.02294	0.2935	Nodiff	Etnk1	ethanolamine kinase 1 [Source:MGI Symbol;Acc:MGI:1922570]	75320
ENSMUSG00000049807	139.762	1.2102	0.2753	0.02305	0.2944	Nodiff	Arhgap23	Rho GTPase activating protein 23 [Source:MGI Symbol;Acc:MGI:3697726]	58996
ENSMUSG00000075703	1597.77	1.1527	0.2051	0.02305	0.2944	Nodiff	Selenoi	selenoprotein I [Source:MGI Symbol;Acc:MGI:107898]	28042
ENSMUSG00000025200	249.178	0.8448	-0.2434	0.0231	0.2946	Nodiff	Cwf19l1	CWF19-like 1, cell cycle control (S. pombe) [Source:MGI Symbol;Acc:MGI:1919752]	72502
ENSMUSG00000038156	21.1303	1.6433	0.7166	0.02331	0.2967	Up Regulation	Spon1	spondin 1, (f-spondin) extracellular matrix protein [Source:MGI Symbol;Acc:MGI:2385287]	233744
ENSMUSG00000063889	394.971	1.2028	0.2664	0.02332	0.2967	Nodiff	Crem	cAMP responsive element modulator [Source:MGI Symbol;Acc:MGI:88495]	12916
ENSMUSG00000039841	141.619	0.8028	-0.3169	0.02333	0.2967	Nodiff	Zfp800	zinc finger protein 800 [Source:MGI Symbol;Acc:MGI:1889334]	627049
ENSMUSG00000050122	16.7773	0.5544	-0.851	0.02337	0.2968	Down Regulation	Vwa3b	von Willebrand factor A domain containing 3B [Source:MGI Symbol;Acc:MGI:1918103]	70853
ENSMUSG00000055730	5873.98	1.1596	0.2136	0.02351	0.2982	Nodiff	Ces2a	carboxylesterase 2A [Source:MGI Symbol;Acc:MGI:2142491]	102022
ENSMUSG00000079457	5.1494	0.3834	-1.383	0.02356	1	Down Regulation	Gm7609	predicted pseudogene 7609 [Source:MGI Symbol;Acc:MGI:3644536]	665378
ENSMUSG00000031443	1732.12	0.8942	-0.1613	0.0236	0.2988	Nodiff	F7	coagulation factor VII [Source:MGI Symbol;Acc:MGI:109325]	14068
ENSMUSG00000022130	440.885	0.8498	-0.2348	0.02361	0.2988	Nodiff	Tgds	TDP-glucose 4,6-dehydratase [Source:MGI Symbol;Acc:MGI:1923605]	76355
ENSMUSG00000024413	1214.43	0.8043	-0.3142	0.02365	0.299	Nodiff	Npc1	NPC intracellular cholesterol transporter 1 [Source:MGI Symbol;Acc:MGI:1097712]	18145
ENSMUSG00000022884	4349.86	0.8831	-0.1793	0.02372	0.2993	Nodiff	Eif4a2	eukaryotic translation initiation factor 4A2 [Source:MGI Symbol;Acc:MGI:106906]	13682
ENSMUSG00000018648	21.0363	0.5936	-0.7525	0.02373	0.2993	Down Regulation	Dusp14	dual specificity phosphatase 14 [Source:MGI Symbol;Acc:MGI:1927168]	56405
ENSMUSG00000021824	1533.81	0.8221	-0.2827	0.02376	0.2993	Nodiff	Ap3m1	adaptor-related protein complex 3, mu 1 subunit [Source:MGI Symbol;Acc:MGI:1929212]	55946
ENSMUSG00000028354	29.957	0.6152	-0.701	0.0238	0.2993	Down Regulation	Fmn2	formin 2 [Source:MGI Symbol;Acc:MGI:1859252]	54418
ENSMUSG00000052914	1681.52	0.8764	-0.1903	0.02381	0.2993	Nodiff	Cyp2j6	cytochrome P450, family 2, subfamily j, polypeptide 6 [Source:MGI Symbol;Acc:MGI:1270148]	13110
ENSMUSG00000040842	1322.13	1.1376	0.186	0.02389	0.2998	Nodiff	Szrd1	SUZ RNA binding domain containing 1 [Source:MGI Symbol;Acc:MGI:1098672]	213491
ENSMUSG00000008373	169.128	1.2071	0.2715	0.0239	0.2998	Nodiff	Prpf31	pre-mRNA processing factor 31 [Source:MGI Symbol;Acc:MGI:1916238]	68988
ENSMUSG00000029014	187.252	1.2001	0.2632	0.02408	0.3016	Nodiff	Dnajc2	DnaJ heat shock protein family (Hsp40) member C2 [Source:MGI Symbol;Acc:MGI:99470]	22791
ENSMUSG00000032220	1494.75	0.7597	-0.3964	0.02409	0.3016	Nodiff	Myo1e	myosin IE [Source:MGI Symbol;Acc:MGI:106621]	71602
ENSMUSG00000028330	385.077	1.1647	0.2199	0.02417	0.3023	Nodiff	Ncbp1	nuclear cap binding protein subunit 1 [Source:MGI Symbol;Acc:MGI:1891840]	433702
ENSMUSG00000037851	862.005	1.1964	0.2588	0.02422	0.3026	Nodiff	Iars	isoleucine-tRNA synthetase [Source:MGI Symbol;Acc:MGI:2145219]	105148
ENSMUSG00000035960	57.2034	1.3549	0.4382	0.02429	0.303	Nodiff	Apex1	apurinic/apyrimidinic endonuclease 1 [Source:MGI Symbol;Acc:MGI:88042]	11792
ENSMUSG00000041135	76.8305	0.6989	-0.5169	0.02433	0.303	Nodiff	Ripk2	receptor (TNFRSF)-interacting serine-threonine kinase 2 [Source:MGI Symbol;Acc:MGI:1891456]	192656
ENSMUSG00000030980	521.09	1.1359	0.1839	0.02436	0.303	Nodiff	Knop1	lysine rich nucleolar protein 1 [Source:MGI Symbol;Acc:MGI:1913606]	66356
ENSMUSG00000018678	58.5918	0.7346	-0.445	0.02436	0.303	Nodiff	Sp2	Sp2 transcription factor [Source:MGI Symbol;Acc:MGI:1926162]	78912
ENSMUSG00000070565	180.502	1.2556	0.3283	0.02439	0.303	Nodiff	Rasal2	RAS protein activator like 2 [Source:MGI Symbol;Acc:MGI:2443881]	226525
ENSMUSG00000054889	1128.32	1.1647	0.22	0.02441	0.303	Nodiff	Dsp	desmoplakin [Source:MGI Symbol;Acc:MGI:109611]	109620
ENSMUSG00000069114	101.813	0.7734	-0.3708	0.02446	0.3033	Nodiff	Zbtb10	zinc finger and BTB domain containing 10 [Source:MGI Symbol;Acc:MGI:2139883]	229055
ENSMUSG00000048379	489.946	0.8713	-0.1987	0.02458	0.3044	Nodiff	Socs4	suppressor of cytokine signaling 4 [Source:MGI Symbol;Acc:MGI:1914546]	67296
ENSMUSG00000046160	34.405	1.7547	0.8112	0.02467	0.3051	Up Regulation	Olig1	oligodendrocyte transcription factor 1 [Source:MGI Symbol;Acc:MGI:1355334]	50914
ENSMUSG00000042834	292.151	1.4414	0.5275	0.02474	0.3057	Nodiff	Nrep	neuronal regeneration related protein [Source:MGI Symbol;Acc:MGI:99444]	27528
ENSMUSG00000031796	297.222	0.8065	-0.3102	0.02478	0.3059	Nodiff	Cfap20	cilia and flagella associated protein 20 [Source:MGI Symbol;Acc:MGI:107428]	14894
ENSMUSG00000047466	236.091	1.2279	0.2962	0.02483	0.3061	Nodiff	8030462N17Rik	RIKEN cDNA 8030462N17 gene [Source:MGI Symbol;Acc:MGI:2444951]	212163
ENSMUSG00000037085	65.5982	0.7603	-0.3953	0.02486	0.3061	Nodiff	Trmt12	tRNA methyltransferase 12 [Source:MGI Symbol;Acc:MGI:1915510]	68260
ENSMUSG00000072972	4.9359	2.8965	1.5343	0.02489	1	Up Regulation	Adam4	a disintegrin and metallopeptidase domain 4 [Source:MGI Symbol;Acc:MGI:104731]	11498
ENSMUSG00000018160	499.127	0.8642	-0.2106	0.02492	0.3061	Nodiff	Med1	mediator complex subunit 1 [Source:MGI Symbol;Acc:MGI:1100846]	19014
ENSMUSG00000037316	495.511	0.8534	-0.2287	0.02492	0.3061	Nodiff	Bag4	BCL2-associated athanogene 4 [Source:MGI Symbol;Acc:MGI:1914634]	67384
ENSMUSG00000042797	489.487	0.819	-0.2881	0.02493	0.3061	Nodiff	Aqp11	aquaporin 11 [Source:MGI Symbol;Acc:MGI:1913583]	66333
ENSMUSG00000024766	49.2857	0.7522	-0.4108	0.02497	0.3063	Nodiff	Lipo3	lipase, member O3 [Source:MGI Symbol;Acc:MGI:2147592]	381236
ENSMUSG00000018378	28.4999	0.6827	-0.5508	0.02501	0.3064	Nodiff	Cuedc1	CUE domain containing 1 [Source:MGI Symbol;Acc:MGI:2144281]	103841
ENSMUSG00000025279	649.52	1.352	0.4351	0.02504	0.3064	Nodiff	Dnase1l3	deoxyribonuclease 1-like 3 [Source:MGI Symbol;Acc:MGI:1314633]	13421
ENSMUSG00000022673	83.4907	1.3216	0.4023	0.0251	0.3068	Nodiff	Mcm4	minichromosome maintenance complex component 4 [Source:MGI Symbol;Acc:MGI:103199]	17217
ENSMUSG00000046658	58.8409	0.7081	-0.498	0.02523	0.3081	Nodiff	Zfp316	zinc finger protein 316 [Source:MGI Symbol;Acc:MGI:1860402]	54201
ENSMUSG00000023015	24.6659	2.1391	1.097	0.0253	0.3087	Up Regulation	Racgap1	Rac GTPase-activating protein 1 [Source:MGI Symbol;Acc:MGI:1349423]	26934
ENSMUSG00000006711	39.6481	1.457	0.543	0.02535	0.3087	Nodiff	D130043K22Rik	RIKEN cDNA D130043K22 gene [Source:MGI Symbol;Acc:MGI:3036268]	210108
ENSMUSG00000051978	32.2351	0.6877	-0.5401	0.02536	0.3087	Nodiff	Erich1	glutamate rich 1 [Source:MGI Symbol;Acc:MGI:3588201]	234086
ENSMUSG00000073755	84.4424	0.7763	-0.3653	0.02556	0.3107	Nodiff	5730409E04Rik	RIKEN cDNA 5730409E04Rik gene [Source:MGI Symbol;Acc:MGI:3609248]	230757
ENSMUSG00000075232	688.035	1.2556	0.3284	0.0256	0.3107	Nodiff	Amd1	S-adenosylmethionine decarboxylase 1 [Source:MGI Symbol;Acc:MGI:88004]	11702
ENSMUSG00000042286	307.323	1.3484	0.4312	0.02563	0.3107	Nodiff	Stab1	stabilin 1 [Source:MGI Symbol;Acc:MGI:2178742]	192187
ENSMUSG00000000441	488.138	1.1283	0.1741	0.02563	0.3107	Nodiff	Raf1	v-raf-leukemia viral oncogene 1 [Source:MGI Symbol;Acc:MGI:97847]	110157
ENSMUSG00000073460	12.865	1.8778	0.9091	0.02568	0.3107	Up Regulation	Pnldc1	poly(A)-specific ribonuclease (PARN)-like domain containing 1 [Source:MGI Symbol;Acc:MGI:2685159]	240023
ENSMUSG00000002346	1066.64	0.7645	-0.3874	0.0257	0.3107	Nodiff	Slc25a42	solute carrier family 25, member 42 [Source:MGI Symbol;Acc:MGI:1920345]	73095
ENSMUSG00000034973	239.926	0.8518	-0.2314	0.02572	0.3107	Nodiff	Dop1a	DOP1 leucine zipper like protein A [Source:MGI Symbol;Acc:MGI:1289294]	320615
ENSMUSG00000055305	58.6331	0.6906	-0.5341	0.02576	0.3107	Nodiff	Zfp93	zinc finger protein 93 [Source:MGI Symbol;Acc:MGI:107611]	22755
ENSMUSG00000040936	2.1239	0.1962	-2.35	0.02577	1	Down Regulation	Ulk4	unc-51-like kinase 4 [Source:MGI Symbol;Acc:MGI:1921622]	209012
ENSMUSG00000026628	16.4901	2.1156	1.0811	0.02578	0.3107	Up Regulation	Atf3	activating transcription factor 3 [Source:MGI Symbol;Acc:MGI:109384]	11910
ENSMUSG00000076431	48.0627	0.6051	-0.7247	0.02579	0.3107	Down Regulation	Sox4	SRY (sex determining region Y)-box 4 [Source:MGI Symbol;Acc:MGI:98366]	20677
ENSMUSG00000021427	2476.67	1.1825	0.2418	0.02586	0.311	Nodiff	Ssr1	signal sequence receptor, alpha [Source:MGI Symbol;Acc:MGI:105082]	107513
ENSMUSG00000033985	207.487	0.7836	-0.3519	0.02587	0.311	Nodiff	Tesk2	testis-specific kinase 2 [Source:MGI Symbol;Acc:MGI:2385204]	230661
ENSMUSG00000054517	157.998	1.2498	0.3217	0.02593	0.3114	Nodiff	Trim65	tripartite motif-containing 65 [Source:MGI Symbol;Acc:MGI:2442815]	338364
ENSMUSG00000051224	36.2965	0.717	-0.4799	0.02598	0.3116	Nodiff	Tceanc	transcription elongation factor A (SII) N-terminal and central domain containing [Source:MGI Symbol;Acc:MGI:2685236]	245695
ENSMUSG00000021488	1133.3	1.0914	0.1262	0.02601	0.3117	Nodiff	Nsd1	nuclear receptor-binding SET-domain protein 1 [Source:MGI Symbol;Acc:MGI:1276545]	18193
ENSMUSG00000068015	124.644	1.2375	0.3074	0.0261	0.3124	Nodiff	Lrch1	leucine-rich repeats and calponin homology (CH) domain containing 1 [Source:MGI Symbol;Acc:MGI:2443390]	380916
ENSMUSG00000021091	10961.9	0.8134	-0.2979	0.02613	0.3125	Nodiff	Serpina3n	serine (or cysteine) peptidase inhibitor, clade A, member 3N [Source:MGI Symbol;Acc:MGI:105045]	20716
ENSMUSG00000035914	67.6397	1.3277	0.4089	0.02617	0.3125	Nodiff	Cd276	CD276 antigen [Source:MGI Symbol;Acc:MGI:2183926]	102657
ENSMUSG00000033594	359.356	1.3921	0.4773	0.02621	0.3127	Nodiff	Spata2l	spermatogenesis associated 2-like [Source:MGI Symbol;Acc:MGI:1926029]	78779
ENSMUSG00000032312	834.107	0.867	-0.206	0.02627	0.313	Nodiff	Csk	c-src tyrosine kinase [Source:MGI Symbol;Acc:MGI:88537]	12988
ENSMUSG00000015396	19.5176	1.6654	0.7359	0.02631	0.313	Up Regulation	Cd83	CD83 antigen [Source:MGI Symbol;Acc:MGI:1328316]	12522
ENSMUSG00000026456	69.1615	0.7707	-0.3757	0.02631	0.313	Nodiff	Cyb5r1	cytochrome b5 reductase 1 [Source:MGI Symbol;Acc:MGI:1919267]	72017
ENSMUSG00000024713	168.594	0.822	-0.2828	0.02636	0.3131	Nodiff	Pcsk5	proprotein convertase subtilisin/kexin type 5 [Source:MGI Symbol;Acc:MGI:97515]	18552
ENSMUSG00000030265	628.043	1.1993	0.2622	0.02644	0.3131	Nodiff	Kras	Kirsten rat sarcoma viral oncogene homolog [Source:MGI Symbol;Acc:MGI:96680]	16653
ENSMUSG00000021754	220.588	0.7768	-0.3643	0.02644	0.3131	Nodiff	Map3k1	mitogen-activated protein kinase kinase kinase 1 [Source:MGI Symbol;Acc:MGI:1346872]	26401
ENSMUSG00000016510	168.329	0.8314	-0.2663	0.02646	0.3131	Nodiff	Mtif3	mitochondrial translational initiation factor 3 [Source:MGI Symbol;Acc:MGI:1923616]	76366
ENSMUSG00000034006	891.535	1.204	0.2678	0.0265	0.3131	Nodiff	Slc66a2	solute carrier family 66 member 2 [Source:MGI Symbol;Acc:MGI:1914193]	66943
ENSMUSG00000040811	117.104	0.7647	-0.3871	0.02658	0.3131	Nodiff	Eml2	echinoderm microtubule associated protein like 2 [Source:MGI Symbol;Acc:MGI:1919455]	72205
ENSMUSG00000022032	581.83	0.4542	-1.138	0.02663	0.3131	Down Regulation	Scara5	scavenger receptor class A, member 5 [Source:MGI Symbol;Acc:MGI:1918395]	71145
ENSMUSG00000037361	475.563	1.1327	0.1798	0.02667	0.3131	Nodiff	Sf3b6	splicing factor 3B, subunit 6 [Source:MGI Symbol;Acc:MGI:1913305]	66055
ENSMUSG00000079355	15.4019	1.7879	0.8383	0.0267	0.3131	Up Regulation	Ackr4	atypical chemokine receptor 4 [Source:MGI Symbol;Acc:MGI:2181676]	252837
ENSMUSG00000023043	2551.48	1.2612	0.3348	0.0267	0.3131	Nodiff	Krt18	keratin 18 [Source:MGI Symbol;Acc:MGI:96692]	16668
ENSMUSG00000036002	173.511	0.814	-0.297	0.02671	0.3131	Nodiff	Fam214b	family with sequence similarity 214, member B [Source:MGI Symbol;Acc:MGI:2441854]	230088
ENSMUSG00000006538	27.7062	2.1477	1.1028	0.02673	0.3131	Up Regulation	Ihh	Indian hedgehog [Source:MGI Symbol;Acc:MGI:96533]	16147
ENSMUSG00000031574	36.7466	0.6793	-0.5578	0.02673	0.3131	Nodiff	Star	steroidogenic acute regulatory protein [Source:MGI Symbol;Acc:MGI:102760]	20845
ENSMUSG00000026349	495.687	0.8346	-0.2608	0.02674	0.3131	Nodiff	Ccnt2	cyclin T2 [Source:MGI Symbol;Acc:MGI:1920199]	72949
ENSMUSG00000020592	4305.41	1.1593	0.2132	0.02675	0.3131	Nodiff	Sdc1	syndecan 1 [Source:MGI Symbol;Acc:MGI:1349162]	20969
ENSMUSG00000051037	21.3606	0.5188	-0.9468	0.02676	0.3131	Down Regulation	Zfp455	zinc finger protein 455 [Source:MGI Symbol;Acc:MGI:3040708]	218311
ENSMUSG00000026123	293.161	1.1658	0.2213	0.02678	0.3131	Nodiff	Plekhb2	pleckstrin homology domain containing, family B (evectins) member 2 [Source:MGI Symbol;Acc:MGI:2385825]	226971
ENSMUSG00000033767	300.929	0.8618	-0.2145	0.02685	0.3135	Nodiff	Tmem131l	transmembrane 131 like [Source:MGI Symbol;Acc:MGI:2443399]	229473
ENSMUSG00000050747	4.484	0.2987	-1.743	0.02692	1	Down Regulation	Trim15	tripartite motif-containing 15 [Source:MGI Symbol;Acc:MGI:1916347]	69097
ENSMUSG00000031858	347.098	0.864	-0.2108	0.02694	0.3142	Nodiff	Mau2	MAU2 sister chromatid cohesion factor [Source:MGI Symbol;Acc:MGI:1921799]	74549
ENSMUSG00000031425	9.7149	0.4449	-1.169	0.02694	1	Down Regulation	Plp1	proteolipid protein (myelin) 1 [Source:MGI Symbol;Acc:MGI:97623]	18823
ENSMUSG00000057788	145.179	1.196	0.2582	0.02699	0.3145	Nodiff	Ddx49	DEAD box helicase 49 [Source:MGI Symbol;Acc:MGI:2136689]	234374
ENSMUSG00000014602	3.6871	0.3193	-1.647	0.02712	1	Down Regulation	Kif1a	kinesin family member 1A [Source:MGI Symbol;Acc:MGI:108391]	16560
ENSMUSG00000050440	5888.82	1.3947	0.4799	0.0272	0.316	Nodiff	Hamp	hepcidin antimicrobial peptide [Source:MGI Symbol;Acc:MGI:1933533]	84506
ENSMUSG00000018433	227.904	1.2001	0.2632	0.0272	0.316	Nodiff	Nol11	nucleolar protein 11 [Source:MGI Symbol;Acc:MGI:1916229]	68979
ENSMUSG00000038975	553.789	0.8846	-0.177	0.0272	0.316	Nodiff	Rabggtb	Rab geranylgeranyl transferase, b subunit [Source:MGI Symbol;Acc:MGI:99537]	19352
ENSMUSG00000034329	36.2423	0.6935	-0.5281	0.02725	0.3163	Nodiff	Brip1	BRCA1 interacting protein C-terminal helicase 1 [Source:MGI Symbol;Acc:MGI:2442836]	237911
ENSMUSG00000054091	302.42	1.138	0.1865	0.02731	0.3167	Nodiff	1810037I17Rik	RIKEN cDNA 1810037I17 gene [Source:MGI Symbol;Acc:MGI:1914954]	67704
ENSMUSG00000027502	1096.17	0.8897	-0.1686	0.02746	0.3174	Nodiff	Rtf2	replication termination factor 2 [Source:MGI Symbol;Acc:MGI:1913654]	66404
ENSMUSG00000060510	394.75	0.8416	-0.2487	0.02746	0.3174	Nodiff	Zfp266	zinc finger protein 266 [Source:MGI Symbol;Acc:MGI:1924769]	77519
ENSMUSG00000020883	664.563	0.8476	-0.2386	0.02747	0.3174	Nodiff	Fbxl20	F-box and leucine-rich repeat protein 20 [Source:MGI Symbol;Acc:MGI:1919444]	72194
ENSMUSG00000033166	156.124	1.2039	0.2677	0.02748	0.3174	Nodiff	Dis3	DIS3 homolog, exosome endoribonuclease and 3'-5' exoribonuclease [Source:MGI Symbol;Acc:MGI:1919912]	72662
ENSMUSG00000040498	4.9316	2.8966	1.5344	0.02755	1	Up Regulation	Igsf23	immunoglobulin superfamily, member 23 [Source:MGI Symbol;Acc:MGI:1917330]	70080
ENSMUSG00000021823	352.543	1.1809	0.2399	0.02755	0.3177	Nodiff	Vcl	vinculin [Source:MGI Symbol;Acc:MGI:98927]	22330
ENSMUSG00000037679	639.826	1.2232	0.2906	0.02757	0.3177	Nodiff	Inf2	inverted formin, FH2 and WH2 domain containing [Source:MGI Symbol;Acc:MGI:1917685]	70435
ENSMUSG00000069324	7825.21	0.8138	-0.2973	0.02761	0.3178	Nodiff	Gm5096	predicted gene 5096 [Source:MGI Symbol;Acc:MGI:3643681]	-
ENSMUSG00000018583	1042.52	1.1397	0.1886	0.02766	0.3181	Nodiff	G3bp1	GTPase activating protein (SH3 domain) binding protein 1 [Source:MGI Symbol;Acc:MGI:1351465]	27041
ENSMUSG00000031490	330.513	0.8551	-0.2259	0.02773	0.3184	Nodiff	Eif4ebp1	eukaryotic translation initiation factor 4E binding protein 1 [Source:MGI Symbol;Acc:MGI:103267]	13685
ENSMUSG00000001323	708.019	1.1072	0.1469	0.02774	0.3184	Nodiff	Srr	serine racemase [Source:MGI Symbol;Acc:MGI:1351636]	27364
ENSMUSG00000029260	9457.23	1.1263	0.1716	0.02778	0.3185	Nodiff	Ugt2b34	UDP glucuronosyltransferase 2 family, polypeptide B34 [Source:MGI Symbol;Acc:MGI:2140962]	100727
ENSMUSG00000036863	99.1445	0.758	-0.3998	0.02786	0.319	Nodiff	Syde2	synapse defective 1, Rho GTPase, homolog 2 (C. elegans) [Source:MGI Symbol;Acc:MGI:3036264]	214804
ENSMUSG00000004931	286.445	1.149	0.2004	0.02787	0.319	Nodiff	Apba3	amyloid beta (A4) precursor protein-binding, family A, member 3 [Source:MGI Symbol;Acc:MGI:1888527]	57267
ENSMUSG00000058254	272.581	1.2639	0.3379	0.02794	0.3194	Nodiff	Tspan7	tetraspanin 7 [Source:MGI Symbol;Acc:MGI:1298407]	21912
ENSMUSG00000055435	446.734	1.2544	0.327	0.02799	0.3197	Nodiff	Maf	avian musculoaponeurotic fibrosarcoma oncogene homolog [Source:MGI Symbol;Acc:MGI:96909]	17132
ENSMUSG00000038370	78.4196	1.3629	0.4467	0.02816	0.3212	Nodiff	Pcp4l1	Purkinje cell protein 4-like 1 [Source:MGI Symbol;Acc:MGI:1913675]	66425
ENSMUSG00000078566	871.395	0.8217	-0.2834	0.02822	0.3212	Nodiff	Bnip3	BCL2/adenovirus E1B interacting protein 3 [Source:MGI Symbol;Acc:MGI:109326]	12176
ENSMUSG00000053253	600.574	0.8749	-0.1929	0.02824	0.3212	Nodiff	Ndfip2	Nedd4 family interacting protein 2 [Source:MGI Symbol;Acc:MGI:1923523]	76273
ENSMUSG00000063275	82.7299	1.2532	0.3257	0.02825	0.3212	Nodiff	Hacd1	3-hydroxyacyl-CoA dehydratase 1 [Source:MGI Symbol;Acc:MGI:1353592]	30963
ENSMUSG00000038762	1012.89	1.0997	0.1371	0.02828	0.3212	Nodiff	Abcf1	ATP-binding cassette, sub-family F (GCN20), member 1 [Source:MGI Symbol;Acc:MGI:1351658]	224742
ENSMUSG00000070420	63.6895	0.7736	-0.3703	0.02829	0.3212	Nodiff	Zscan25	zinc finger and SCAN domain containing 25 [Source:MGI Symbol;Acc:MGI:3647079]	666311
ENSMUSG00000036372	309.313	1.1626	0.2173	0.0284	0.322	Nodiff	Tmem258	transmembrane protein 258 [Source:MGI Symbol;Acc:MGI:1916288]	69038
ENSMUSG00000067813	370.138	1.2256	0.2935	0.02842	0.322	Nodiff	Xkr9	X-linked Kx blood group related 9 [Source:MGI Symbol;Acc:MGI:2686466]	381246
ENSMUSG00000066643	59.7949	1.357	0.4404	0.02849	0.3223	Nodiff	Wdr35	WD repeat domain 35 [Source:MGI Symbol;Acc:MGI:1921932]	74682
ENSMUSG00000045319	322.413	1.2431	0.3139	0.0285	0.3223	Nodiff	Proser2	proline and serine rich 2 [Source:MGI Symbol;Acc:MGI:2442238]	227545
ENSMUSG00000059479	17.9681	0.5709	-0.8088	0.02856	0.3226	Down Regulation	B3gnt8	UDP-GlcNAc:betaGal beta-1,3-N- acetylglucosaminyltransferase 8 [Source:MGI Symbol;Acc:MGI:2385269]	232984
ENSMUSG00000053600	38.2302	0.7031	-0.5083	0.0286	0.3227	Nodiff	Zfp472	zinc finger protein 472 [Source:MGI Symbol;Acc:MGI:2385049]	224691
ENSMUSG00000045095	580.079	1.1419	0.1914	0.02864	0.3229	Nodiff	Magi1	membrane associated guanylate kinase, WW and PDZ domain containing 1 [Source:MGI Symbol;Acc:MGI:1203522]	14924
ENSMUSG00000040524	358.073	0.7876	-0.3445	0.02868	0.323	Nodiff	Zfp609	zinc finger protein 609 [Source:MGI Symbol;Acc:MGI:2674092]	214812
ENSMUSG00000025355	1113.22	1.1592	0.2131	0.02873	0.3233	Nodiff	Mmp19	matrix metallopeptidase 19 [Source:MGI Symbol;Acc:MGI:1927899]	58223
ENSMUSG00000034998	300.105	0.8491	-0.236	0.02894	0.3253	Nodiff	Foxn2	forkhead box N2 [Source:MGI Symbol;Acc:MGI:1347478]	14236
ENSMUSG00000026475	163.603	0.3297	-1.601	0.02897	0.3253	Down Regulation	Rgs16	regulator of G-protein signaling 16 [Source:MGI Symbol;Acc:MGI:108407]	19734
ENSMUSG00000051346	382.148	0.843	-0.2464	0.02902	0.3256	Nodiff	Spryd4	SPRY domain containing 4 [Source:MGI Symbol;Acc:MGI:1913951]	66701
ENSMUSG00000024772	549.107	1.1612	0.2156	0.02905	0.3256	Nodiff	Ehd1	EH-domain containing 1 [Source:MGI Symbol;Acc:MGI:1341878]	13660
ENSMUSG00000060044	28.898	1.6712	0.7409	0.02908	0.3256	Up Regulation	Tmem26	transmembrane protein 26 [Source:MGI Symbol;Acc:MGI:2143537]	327766
ENSMUSG00000018868	3.4508	0.1534	-2.705	0.02912	1	Down Regulation	Pnpla5	patatin-like phospholipase domain containing 5 [Source:MGI Symbol;Acc:MGI:1923022]	75772
ENSMUSG00000003526	2265.97	0.8592	-0.219	0.02913	0.3259	Nodiff	Prodh	proline dehydrogenase [Source:MGI Symbol;Acc:MGI:97770]	19125
ENSMUSG00000026064	8.2441	2.1824	1.1259	0.02919	1	Up Regulation	Ptp4a1	protein tyrosine phosphatase 4a1 [Source:MGI Symbol;Acc:MGI:1277096]	19243
ENSMUSG00000079298	1.5336	0.1394	-2.842	0.02932	1	Down Regulation	Klrb1b	killer cell lectin-like receptor subfamily B member 1B [Source:MGI Symbol;Acc:MGI:107539]	80782
ENSMUSG00000019891	36.76	0.6686	-0.5809	0.02937	0.3282	Nodiff	Dcbld1	discoidin, CUB and LCCL domain containing 1 [Source:MGI Symbol;Acc:MGI:1913936]	66686
ENSMUSG00000038482	363.511	1.1831	0.2426	0.0294	0.3283	Nodiff	Tfdp1	transcription factor Dp 1 [Source:MGI Symbol;Acc:MGI:101934]	21781
ENSMUSG00000022105	140.102	0.8244	-0.2785	0.02948	0.3286	Nodiff	Rb1	RB transcriptional corepressor 1 [Source:MGI Symbol;Acc:MGI:97874]	19645
ENSMUSG00000063558	1582.43	1.1895	0.2504	0.02952	0.3286	Nodiff	Aox1	aldehyde oxidase 1 [Source:MGI Symbol;Acc:MGI:88035]	11761
ENSMUSG00000030124	22.527	1.6786	0.7472	0.02953	0.3286	Up Regulation	Lag3	lymphocyte-activation gene 3 [Source:MGI Symbol;Acc:MGI:106588]	16768
ENSMUSG00000039887	219.477	1.168	0.2241	0.02955	0.3286	Nodiff	Alg14	asparagine-linked glycosylation 14 [Source:MGI Symbol;Acc:MGI:1914039]	66789
ENSMUSG00000050379	22.8543	0.6136	-0.7046	0.02958	0.3287	Down Regulation	Septin6	septin 6 [Source:MGI Symbol;Acc:MGI:1888939]	56526
ENSMUSG00000022247	265.241	1.2063	0.2706	0.02965	0.3291	Nodiff	Brix1	BRX1, biogenesis of ribosomes [Source:MGI Symbol;Acc:MGI:1915082]	67832
ENSMUSG00000021385	149.114	1.2091	0.2739	0.02974	0.3293	Nodiff	Ippk	inositol 1,3,4,5,6-pentakisphosphate 2-kinase [Source:MGI Symbol;Acc:MGI:1922928]	75678
ENSMUSG00000030157	1513.19	0.8042	-0.3143	0.02974	0.3293	Nodiff	Clec2d	C-type lectin domain family 2, member d [Source:MGI Symbol;Acc:MGI:2135589]	93694
ENSMUSG00000032690	43.9044	0.6977	-0.5194	0.0298	0.3293	Nodiff	Oas2	2'-5' oligoadenylate synthetase 2 [Source:MGI Symbol;Acc:MGI:2180852]	246728
ENSMUSG00000032846	52.3029	1.3269	0.4081	0.02983	0.3293	Nodiff	Zswim6	zinc finger SWIM-type containing 6 [Source:MGI Symbol;Acc:MGI:1914513]	67263
ENSMUSG00000052056	174.169	0.787	-0.3455	0.02984	0.3293	Nodiff	Zfp217	zinc finger protein 217 [Source:MGI Symbol;Acc:MGI:2685408]	228913
ENSMUSG00000060459	5529.44	0.8901	-0.168	0.02985	0.3293	Nodiff	Kng2	kininogen 2 [Source:MGI Symbol;Acc:MGI:3027157]	385643
ENSMUSG00000061536	182.919	0.7901	-0.3399	0.02987	0.3293	Nodiff	Sec22c	SEC22 homolog C, vesicle trafficking protein [Source:MGI Symbol;Acc:MGI:2447871]	215474
ENSMUSG00000027430	120.597	1.2141	0.2799	0.02998	0.3302	Nodiff	Dtd1	D-tyrosyl-tRNA deacylase 1 [Source:MGI Symbol;Acc:MGI:1913294]	66044
ENSMUSG00000040429	29.2044	0.6478	-0.6265	0.03008	0.331	Down Regulation	Mterf1a	mitochondrial transcription termination factor 1a [Source:MGI Symbol;Acc:MGI:1918240]	545725
ENSMUSG00000073176	9.145	1.8805	0.9111	0.0301	1	Up Regulation	Zfp449	zinc finger protein 449 [Source:MGI Symbol;Acc:MGI:1925869]	78619
ENSMUSG00000002052	973.833	1.0954	0.1314	0.03021	0.3321	Nodiff	Supt6	SPT6, histone chaperone and transcription elongation factor [Source:MGI Symbol;Acc:MGI:107726]	20926
ENSMUSG00000053574	1.4987	0.1487	-2.75	0.03024	1	Down Regulation	4930563E22Rik	RIKEN cDNA 4930563E22 gene [Source:MGI Symbol;Acc:MGI:1922554]	75304
ENSMUSG00000025577	140.439	0.7285	-0.457	0.03029	0.3324	Nodiff	Cbx2	chromobox 2 [Source:MGI Symbol;Acc:MGI:88289]	12416
ENSMUSG00000038301	616.319	0.7773	-0.3635	0.03031	0.3324	Nodiff	Snx10	sorting nexin 10 [Source:MGI Symbol;Acc:MGI:1919232]	71982
ENSMUSG00000009013	224.298	1.3223	0.403	0.03032	0.3324	Nodiff	Dynll1	dynein light chain LC8-type 1 [Source:MGI Symbol;Acc:MGI:1861457]	56455
ENSMUSG00000061613	596.985	1.1817	0.2409	0.03035	0.3324	Nodiff	U2af1	U2 small nuclear ribonucleoprotein auxiliary factor (U2AF) 1 [Source:MGI Symbol;Acc:MGI:98884]	108121
ENSMUSG00000026621	6502.42	0.8885	-0.1705	0.03038	0.3324	Nodiff	Mtarc1	mitochondrial amidoxime reducing component 1 [Source:MGI Symbol;Acc:MGI:1913362]	66112
ENSMUSG00000026457	1598.18	0.9011	-0.1503	0.03042	0.3325	Nodiff	Adipor1	adiponectin receptor 1 [Source:MGI Symbol;Acc:MGI:1919924]	72674
ENSMUSG00000039347	11.2334	0.5572	-0.8436	0.03047	1	Down Regulation	Atp6v0e2	ATPase, H+ transporting, lysosomal V0 subunit E2 [Source:MGI Symbol;Acc:MGI:1923502]	76252
ENSMUSG00000018965	698.066	1.137	0.1852	0.03055	0.3337	Nodiff	Ywhah	tyrosine 3-monooxygenase/tryptophan 5-monooxygenase activation protein, eta polypeptide [Source:MGI Symbol;Acc:MGI:109194]	22629
ENSMUSG00000063273	439.66	1.1373	0.1857	0.03061	0.3339	Nodiff	Naa15	N(alpha)-acetyltransferase 15, NatA auxiliary subunit [Source:MGI Symbol;Acc:MGI:1922088]	74838
ENSMUSG00000013846	3386.73	1.2054	0.2695	0.03064	0.3339	Nodiff	St3gal1	ST3 beta-galactoside alpha-2,3-sialyltransferase 1 [Source:MGI Symbol;Acc:MGI:98304]	20442
ENSMUSG00000001211	3073.17	0.8699	-0.2011	0.03082	0.3355	Nodiff	Agpat3	1-acylglycerol-3-phosphate O-acyltransferase 3 [Source:MGI Symbol;Acc:MGI:1336186]	28169
ENSMUSG00000074797	310.382	1.1727	0.2298	0.03084	0.3355	Nodiff	Itpa	inosine triphosphatase (nucleoside triphosphate pyrophosphatase) [Source:MGI Symbol;Acc:MGI:96622]	16434
ENSMUSG00000038768	264.328	1.2954	0.3734	0.03087	0.3356	Nodiff	9130409I23Rik	RIKEN cDNA 9130409I23 gene [Source:MGI Symbol;Acc:MGI:3588271]	619326
ENSMUSG00000029695	6544.72	0.8541	-0.2275	0.03099	0.3365	Nodiff	Aass	aminoadipate-semialdehyde synthase [Source:MGI Symbol;Acc:MGI:1353573]	30956
ENSMUSG00000024335	1661.25	1.3214	0.4021	0.03106	0.3369	Nodiff	Brd2	bromodomain containing 2 [Source:MGI Symbol;Acc:MGI:99495]	14312
ENSMUSG00000036053	212.355	1.2294	0.298	0.0311	0.337	Nodiff	Fmnl2	formin-like 2 [Source:MGI Symbol;Acc:MGI:1918659]	71409
ENSMUSG00000044469	233.548	0.8129	-0.2989	0.03118	0.3374	Nodiff	Tnfaip8l1	tumor necrosis factor, alpha-induced protein 8-like 1 [Source:MGI Symbol;Acc:MGI:1913693]	66443
ENSMUSG00000030871	169.227	1.1878	0.2483	0.0312	0.3374	Nodiff	Ears2	glutamyl-tRNA synthetase 2, mitochondrial [Source:MGI Symbol;Acc:MGI:1914667]	67417
ENSMUSG00000032601	2128.07	1.1189	0.162	0.03128	0.3378	Nodiff	Prkar2a	protein kinase, cAMP dependent regulatory, type II alpha [Source:MGI Symbol;Acc:MGI:108025]	19087
ENSMUSG00000038803	24.5027	1.6876	0.755	0.03129	0.3378	Up Regulation	Ost4	oligosaccharyltransferase complex subunit 4 (non- catalytic) [Source:MGI Symbol;Acc:MGI:1914945]	67695
ENSMUSG00000032228	406.427	1.1218	0.1658	0.03131	0.3378	Nodiff	Tcf12	transcription factor 12 [Source:MGI Symbol;Acc:MGI:101877]	21406
ENSMUSG00000048478	3.5561	0.348	-1.523	0.03131	1	Down Regulation	Spata33	spermatogenesis associated 33 [Source:MGI Symbol;Acc:MGI:2444920]	320869
ENSMUSG00000040018	534.716	1.1202	0.1638	0.03148	0.3393	Nodiff	Cox15	cytochrome c oxidase assembly protein 15 [Source:MGI Symbol;Acc:MGI:1920112]	226139
ENSMUSG00000067212	3149.29	0.8795	-0.1853	0.03155	0.3396	Nodiff	H2-T23	histocompatibility 2, T region locus 23 [Source:MGI Symbol;Acc:MGI:95957]	15040
ENSMUSG00000073096	32.8246	0.6975	-0.5198	0.03158	0.3396	Nodiff	Lrrc61	leucine rich repeat containing 61 [Source:MGI Symbol;Acc:MGI:2652848]	243371
ENSMUSG00000002489	12.4738	1.9053	0.93	0.03163	0.3399	Up Regulation	Tiam1	T cell lymphoma invasion and metastasis 1 [Source:MGI Symbol;Acc:MGI:103306]	21844
ENSMUSG00000044066	214.682	0.8305	-0.268	0.03167	0.34	Nodiff	Cep68	centrosomal protein 68 [Source:MGI Symbol;Acc:MGI:2667663]	216543
ENSMUSG00000015619	1.5903	0.1357	-2.882	0.03171	1	Down Regulation	Gata3	GATA binding protein 3 [Source:MGI Symbol;Acc:MGI:95663]	14462
ENSMUSG00000043572	38.0485	0.7104	-0.4933	0.03173	0.3404	Nodiff	Pars2	prolyl-tRNA synthetase (mitochondrial)(putative) [Source:MGI Symbol;Acc:MGI:2386296]	230577
ENSMUSG00000046314	243.135	1.1726	0.2297	0.03177	0.3405	Nodiff	Stxbp6	syntaxin binding protein 6 (amisyn) [Source:MGI Symbol;Acc:MGI:2384963]	217517
ENSMUSG00000010064	16341.3	0.9201	-0.1202	0.03182	0.3406	Nodiff	Slc38a3	solute carrier family 38, member 3 [Source:MGI Symbol;Acc:MGI:1923507]	76257
ENSMUSG00000020063	208.054	0.8416	-0.2489	0.0319	0.3412	Nodiff	Sirt1	sirtuin 1 [Source:MGI Symbol;Acc:MGI:2135607]	93759
ENSMUSG00000039356	147.725	1.2581	0.3312	0.03202	0.3421	Nodiff	Exosc2	exosome component 2 [Source:MGI Symbol;Acc:MGI:2385133]	227715
ENSMUSG00000071256	65.3781	0.7234	-0.4672	0.03213	0.343	Nodiff	Zfp213	zinc finger protein 213 [Source:MGI Symbol;Acc:MGI:3053094]	449521
ENSMUSG00000057722	43.4359	0.7147	-0.4847	0.03221	0.3435	Nodiff	Lepr	leptin receptor [Source:MGI Symbol;Acc:MGI:104993]	16847
ENSMUSG00000040441	17.3272	1.681	0.7493	0.03224	0.3435	Up Regulation	Slc26a10	solute carrier family 26, member 10 [Source:MGI Symbol;Acc:MGI:2143920]	216441
ENSMUSG00000037692	217.892	0.7496	-0.4158	0.03235	0.3439	Nodiff	Ahdc1	AT hook, DNA binding motif, containing 1 [Source:MGI Symbol;Acc:MGI:2444218]	230793
ENSMUSG00000025396	1223.1	1.6066	0.6841	0.03239	0.3439	Up Regulation	Hsd17b6	hydroxysteroid (17-beta) dehydrogenase 6 [Source:MGI Symbol;Acc:MGI:1351670]	27400
ENSMUSG00000038145	668.841	1.1577	0.2113	0.03239	0.3439	Nodiff	Snrk	SNF related kinase [Source:MGI Symbol;Acc:MGI:108104]	20623
ENSMUSG00000045216	1585.85	0.8835	-0.1786	0.03239	0.3439	Nodiff	Hs6st1	heparan sulfate 6-O-sulfotransferase 1 [Source:MGI Symbol;Acc:MGI:1354958]	50785
ENSMUSG00000033578	1.7313	0.1801	-2.473	0.03244	1	Down Regulation	Tmem35a	transmembrane protein 35A [Source:MGI Symbol;Acc:MGI:1914814]	67564
ENSMUSG00000070737	75.5691	0.7791	-0.3601	0.03245	0.3442	Nodiff	Tmem35b	transmembrane protein 35B [Source:MGI Symbol;Acc:MGI:3758095]	100039968
ENSMUSG00000037364	565.081	1.1348	0.1824	0.03254	0.3442	Nodiff	Srrt	serrate RNA effector molecule homolog (Arabidopsis) [Source:MGI Symbol;Acc:MGI:1933527]	83701
ENSMUSG00000027589	823.423	0.8486	-0.2368	0.03259	0.3442	Nodiff	Pcmtd2	protein-L-isoaspartate (D-aspartate) O- methyltransferase domain containing 2 [Source:MGI Symbol;Acc:MGI:1923927]	245867
ENSMUSG00000054072	6045.25	0.8409	-0.25	0.03263	0.3442	Nodiff	Iigp1	interferon inducible GTPase 1 [Source:MGI Symbol;Acc:MGI:1926259]	60440
ENSMUSG00000001630	377.671	1.2731	0.3483	0.03264	0.3442	Nodiff	Stk38l	serine/threonine kinase 38 like [Source:MGI Symbol;Acc:MGI:1922250]	232533
ENSMUSG00000029427	257.203	0.8649	-0.2094	0.03265	0.3442	Nodiff	Zcchc8	zinc finger, CCHC domain containing 8 [Source:MGI Symbol;Acc:MGI:1917900]	70650
ENSMUSG00000061887	768.464	1.1445	0.1947	0.03266	0.3442	Nodiff	Ssbp3	single-stranded DNA binding protein 3 [Source:MGI Symbol;Acc:MGI:1919725]	72475
ENSMUSG00000007827	57.1395	1.3123	0.392	0.03267	0.3442	Nodiff	Ankrd26	ankyrin repeat domain 26 [Source:MGI Symbol;Acc:MGI:1917887]	232339
ENSMUSG00000018999	389.619	1.1704	0.227	0.03273	0.3445	Nodiff	Slc35b4	solute carrier family 35, member B4 [Source:MGI Symbol;Acc:MGI:1931249]	58246
ENSMUSG00000027324	47.7568	0.6802	-0.5559	0.03275	0.3445	Nodiff	Rpusd2	RNA pseudouridylate synthase domain containing 2 [Source:MGI Symbol;Acc:MGI:1918066]	271842
ENSMUSG00000015405	5.011	2.4007	1.2634	0.03278	1	Up Regulation	Ace2	angiotensin I converting enzyme (peptidyl- dipeptidase A) 2 [Source:MGI Symbol;Acc:MGI:1917258]	70008
ENSMUSG00000035399	292.142	0.8301	-0.2687	0.03285	0.3452	Nodiff	Oser1	oxidative stress responsive serine rich 1 [Source:MGI Symbol;Acc:MGI:1913930]	66680
ENSMUSG00000005667	30.2263	1.5179	0.6021	0.03296	0.3461	Up Regulation	Mthfd2	methylenetetrahydrofolate dehydrogenase (NAD+ dependent), methenyltetrahydrofolate cyclohydrolase [Source:MGI Symbol;Acc:MGI:1338850]	17768
ENSMUSG00000064363	58212.5	1.1381	0.1866	0.033	0.3462	Nodiff	mt-Nd4	mitochondrially encoded NADH dehydrogenase 4 [Source:MGI Symbol;Acc:MGI:102498]	-
ENSMUSG00000026683	9.9328	2.4301	1.281	0.03312	1	Up Regulation	Nuf2	NUF2, NDC80 kinetochore complex component [Source:MGI Symbol;Acc:MGI:1914227]	66977
ENSMUSG00000079641	557.784	1.1812	0.2402	0.03312	0.3464	Nodiff	Rpl39	ribosomal protein L39 [Source:MGI Symbol;Acc:MGI:1914498]	67248
ENSMUSG00000040054	614.084	0.8756	-0.1916	0.03313	0.3464	Nodiff	Baz2a	bromodomain adjacent to zinc finger domain, 2A [Source:MGI Symbol;Acc:MGI:2151152]	116848
ENSMUSG00000024835	489.4	0.8614	-0.2153	0.03313	0.3464	Nodiff	Coro1b	coronin, actin binding protein 1B [Source:MGI Symbol;Acc:MGI:1345963]	23789
ENSMUSG00000027660	390.807	1.2705	0.3453	0.03315	0.3464	Nodiff	Skil	SKI-like [Source:MGI Symbol;Acc:MGI:106203]	20482
ENSMUSG00000038692	17.5099	0.5688	-0.8141	0.03321	0.3467	Down Regulation	Hoxb4	homeobox B4 [Source:MGI Symbol;Acc:MGI:96185]	15412
ENSMUSG00000059305	1.453	0.1491	-2.746	0.03329	1	Down Regulation	Vpreb1	pre-B lymphocyte gene 1 [Source:MGI Symbol;Acc:MGI:98936]	22362
ENSMUSG00000024777	118.502	1.2146	0.2805	0.03335	0.3478	Nodiff	Ppp2r5b	protein phosphatase 2, regulatory subunit B', beta [Source:MGI Symbol;Acc:MGI:2388480]	225849
ENSMUSG00000024451	111.12	1.2611	0.3347	0.03348	0.3478	Nodiff	Arap3	ArfGAP with RhoGAP domain, ankyrin repeat and PH domain 3 [Source:MGI Symbol;Acc:MGI:2147274]	106952
ENSMUSG00000031314	252.815	1.1798	0.2385	0.03348	0.3478	Nodiff	Taf1	TATA-box binding protein associated factor 1 [Source:MGI Symbol;Acc:MGI:1336878]	270627
ENSMUSG00000036120	137.77	1.3591	0.4426	0.03349	0.3478	Nodiff	Rfxank	regulatory factor X-associated ankyrin-containing protein [Source:MGI Symbol;Acc:MGI:1333865]	19727
ENSMUSG00000071172	828.485	1.2547	0.3274	0.03354	0.3478	Nodiff	Srsf3	serine and arginine-rich splicing factor 3 [Source:MGI Symbol;Acc:MGI:98285]	20383
ENSMUSG00000028683	129.727	1.2808	0.3571	0.03355	0.3478	Nodiff	Eif2b3	eukaryotic translation initiation factor 2B, subunit 3 [Source:MGI Symbol;Acc:MGI:1313286]	108067
ENSMUSG00000041769	511.973	0.8151	-0.2949	0.03355	0.3478	Nodiff	Ppp2r2d	protein phosphatase 2, regulatory subunit B, delta [Source:MGI Symbol;Acc:MGI:1289252]	52432
ENSMUSG00000022124	740.964	0.8587	-0.2197	0.03357	0.3478	Nodiff	Fbxl3	F-box and leucine-rich repeat protein 3 [Source:MGI Symbol;Acc:MGI:1354702]	50789
ENSMUSG00000038754	11039.9	1.2866	0.3636	0.0336	0.3478	Nodiff	Elovl3	elongation of very long chain fatty acids (FEN1/Elo2, SUR4/Elo3, yeast)-like 3 [Source:MGI Symbol;Acc:MGI:1195976]	12686
ENSMUSG00000013076	118.77	1.3242	0.4052	0.03362	0.3478	Nodiff	Amotl1	angiomotin-like 1 [Source:MGI Symbol;Acc:MGI:1922973]	75723
ENSMUSG00000013629	157.683	1.3662	0.4501	0.03364	0.3478	Nodiff	Cad	carbamoyl-phosphate synthetase 2, aspartate transcarbamylase, and dihydroorotase [Source:MGI Symbol;Acc:MGI:1916969]	69719
ENSMUSG00000036564	1.2256	0.111	-3.171	0.03379	1	Down Regulation	Ndrg4	N-myc downstream regulated gene 4 [Source:MGI Symbol;Acc:MGI:2384590]	234593
ENSMUSG00000039735	309.558	1.1667	0.2224	0.03383	0.3489	Nodiff	Fnbp1l	formin binding protein 1-like [Source:MGI Symbol;Acc:MGI:1925642]	214459
ENSMUSG00000026245	611.066	1.1264	0.1717	0.03383	0.3489	Nodiff	Farsb	phenylalanyl-tRNA synthetase, beta subunit [Source:MGI Symbol;Acc:MGI:1346035]	23874
ENSMUSG00000000708	1665.42	0.8901	-0.1679	0.03384	0.3489	Nodiff	Kat2b	K(lysine) acetyltransferase 2B [Source:MGI Symbol;Acc:MGI:1343094]	18519
ENSMUSG00000057068	314.024	1.3221	0.4029	0.0339	0.3491	Nodiff	Fam47e	family with sequence similarity 47, member E [Source:MGI Symbol;Acc:MGI:2686227]	384198
ENSMUSG00000059796	3645.02	1.1454	0.1958	0.03394	0.3491	Nodiff	Eif4a1	eukaryotic translation initiation factor 4A1 [Source:MGI Symbol;Acc:MGI:95303]	13681
ENSMUSG00000020248	556.192	1.1263	0.1716	0.03395	0.3491	Nodiff	Nfyb	nuclear transcription factor-Y beta [Source:MGI Symbol;Acc:MGI:97317]	18045
ENSMUSG00000022122	161.306	1.285	0.3617	0.03401	0.3491	Nodiff	Ednrb	endothelin receptor type B [Source:MGI Symbol;Acc:MGI:102720]	13618
ENSMUSG00000031119	1199.75	0.8886	-0.1703	0.03401	0.3491	Nodiff	Gpc4	glypican 4 [Source:MGI Symbol;Acc:MGI:104902]	14735
ENSMUSG00000002781	242.734	0.842	-0.2482	0.03416	0.35	Nodiff	Tmem143	transmembrane protein 143 [Source:MGI Symbol;Acc:MGI:1917459]	70209
ENSMUSG00000037486	354.253	0.8767	-0.1899	0.03417	0.35	Nodiff	Asxl2	ASXL transcriptional regulator 2 [Source:MGI Symbol;Acc:MGI:1922552]	75302
ENSMUSG00000041660	2403.61	0.8816	-0.1819	0.0342	0.35	Nodiff	Bbox1	butyrobetaine (gamma), 2-oxoglutarate dioxygenase 1 (gamma-butyrobetaine hydroxylase) [Source:MGI Symbol;Acc:MGI:1891372]	170442
ENSMUSG00000033364	134.018	1.2239	0.2915	0.03426	0.35	Nodiff	Usp37	ubiquitin specific peptidase 37 [Source:MGI Symbol;Acc:MGI:2442483]	319651
ENSMUSG00000037070	187.509	1.2178	0.2843	0.0343	0.35	Nodiff	Rbmxl1	RNA binding motif protein, X-linked like-1 [Source:MGI Symbol;Acc:MGI:1343045]	19656
ENSMUSG00000044748	22.3472	0.5159	-0.9547	0.0343	0.35	Down Regulation	Defb1	defensin beta 1 [Source:MGI Symbol;Acc:MGI:1096878]	13214
ENSMUSG00000015357	6061.44	0.9035	-0.1464	0.03431	0.35	Nodiff	Clpx	caseinolytic mitochondrial matrix peptidase chaperone subunit [Source:MGI Symbol;Acc:MGI:1346017]	270166
ENSMUSG00000040945	379.024	1.1206	0.1643	0.03442	0.3507	Nodiff	Rcc2	regulator of chromosome condensation 2 [Source:MGI Symbol;Acc:MGI:1919784]	108911
ENSMUSG00000000131	601.846	1.1147	0.1567	0.03446	0.3508	Nodiff	Xpo6	exportin 6 [Source:MGI Symbol;Acc:MGI:2429950]	74204
ENSMUSG00000002083	73.5157	0.6638	-0.5912	0.03453	0.3513	Down Regulation	Bbc3	BCL2 binding component 3 [Source:MGI Symbol;Acc:MGI:2181667]	170770
ENSMUSG00000022401	460.507	1.1697	0.2261	0.03456	0.3513	Nodiff	Xpnpep3	X-prolyl aminopeptidase 3, mitochondrial [Source:MGI Symbol;Acc:MGI:2445217]	321003
ENSMUSG00000048796	97.8558	0.7839	-0.3513	0.03461	0.3514	Nodiff	Cyb561d1	cytochrome b-561 domain containing 1 [Source:MGI Symbol;Acc:MGI:1919273]	72023
ENSMUSG00000046818	18.9966	0.5841	-0.7757	0.03467	0.3517	Down Regulation	Ddit4l	DNA-damage-inducible transcript 4-like [Source:MGI Symbol;Acc:MGI:1920534]	73284
ENSMUSG00000000532	228.677	0.8233	-0.2805	0.03476	0.3524	Nodiff	Acvr1b	activin A receptor, type 1B [Source:MGI Symbol;Acc:MGI:1338944]	11479
ENSMUSG00000068921	531.854	0.9026	-0.1478	0.03488	0.3529	Nodiff	Dap3	death associated protein 3 [Source:MGI Symbol;Acc:MGI:1929538]	65111
ENSMUSG00000066278	86.4606	0.7518	-0.4115	0.0349	0.3529	Nodiff	Vps37b	vacuolar protein sorting 37B [Source:MGI Symbol;Acc:MGI:1916724]	330192
ENSMUSG00000023505	40.5683	1.5829	0.6626	0.03494	0.3529	Up Regulation	Cdca3	cell division cycle associated 3 [Source:MGI Symbol;Acc:MGI:1315198]	14793
ENSMUSG00000057156	84.3537	0.7789	-0.3606	0.035	0.3529	Nodiff	Homez	homeodomain leucine zipper-encoding gene [Source:MGI Symbol;Acc:MGI:2678023]	239099
ENSMUSG00000098923	134.775	0.8049	-0.3132	0.03503	0.3529	Nodiff	Tmem185b	transmembrane protein 185B [Source:MGI Symbol;Acc:MGI:1917634]	226351
ENSMUSG00000032363	58.9608	1.5257	0.6094	0.03504	0.3529	Up Regulation	Adamts7	a disintegrin-like and metallopeptidase (reprolysin type) with thrombospondin type 1 motif, 7 [Source:MGI Symbol;Acc:MGI:1347346]	108153
ENSMUSG00000025499	332.062	1.1811	0.2401	0.03505	0.3529	Nodiff	Hras	Harvey rat sarcoma virus oncogene [Source:MGI Symbol;Acc:MGI:96224]	15461
ENSMUSG00000032218	18.2911	1.9005	0.9263	0.03506	0.3529	Up Regulation	Ccnb2	cyclin B2 [Source:MGI Symbol;Acc:MGI:88311]	12442
ENSMUSG00000006638	1.4337	0.149	-2.746	0.03514	1	Down Regulation	Abhd1	abhydrolase domain containing 1 [Source:MGI Symbol;Acc:MGI:1931013]	57742
ENSMUSG00000029272	8.2262	0.4299	-1.218	0.03529	1	Down Regulation	Sult1e1	sulfotransferase family 1E, member 1 [Source:MGI Symbol;Acc:MGI:98431]	20860
ENSMUSG00000030554	13.5121	1.8842	0.914	0.03531	0.3547	Up Regulation	Synm	synemin, intermediate filament protein [Source:MGI Symbol;Acc:MGI:2661187]	233335
ENSMUSG00000011960	500.195	1.1941	0.2559	0.03533	0.3547	Nodiff	Ccnt1	cyclin T1 [Source:MGI Symbol;Acc:MGI:1328363]	12455
ENSMUSG00000013495	102.58	0.8308	-0.2675	0.03533	0.3547	Nodiff	Tmem175	transmembrane protein 175 [Source:MGI Symbol;Acc:MGI:1919642]	72392
ENSMUSG00000041570	346.425	1.1627	0.2175	0.03546	0.3553	Nodiff	Camsap2	calmodulin regulated spectrin-associated protein family, member 2 [Source:MGI Symbol;Acc:MGI:1922434]	67886
ENSMUSG00000002393	132.693	1.2233	0.2907	0.03547	0.3553	Nodiff	Nr2f6	nuclear receptor subfamily 2, group F, member 6 [Source:MGI Symbol;Acc:MGI:1352453]	13864
ENSMUSG00000029621	589.9	0.9071	-0.1406	0.03548	0.3553	Nodiff	Arpc1a	actin related protein 2/3 complex, subunit 1A [Source:MGI Symbol;Acc:MGI:1928896]	56443
ENSMUSG00000027313	72.3387	0.5814	-0.7825	0.03552	0.3553	Down Regulation	Chac1	ChaC, cation transport regulator 1 [Source:MGI Symbol;Acc:MGI:1916315]	69065
ENSMUSG00000110277	41.0705	0.7292	-0.4556	0.03554	0.3553	Nodiff	Gm45871	predicted gene 45871 [Source:MGI Symbol;Acc:MGI:5804986]	108168395
ENSMUSG00000091474	73.657	0.7695	-0.378	0.03558	0.3554	Nodiff	2610021A01Rik	RIKEN cDNA 2610021A01 gene [Source:MGI Symbol;Acc:MGI:1922662]	-
ENSMUSG00000053846	133.529	1.5239	0.6078	0.03566	0.3559	Up Regulation	Lipg	lipase, endothelial [Source:MGI Symbol;Acc:MGI:1341803]	16891
ENSMUSG00000026107	354.741	1.2716	0.3467	0.0357	0.3559	Nodiff	Nabp1	nucleic acid binding protein 1 [Source:MGI Symbol;Acc:MGI:1923258]	109019
ENSMUSG00000022142	478.814	1.1338	0.1811	0.03581	0.3566	Nodiff	Nup155	nucleoporin 155 [Source:MGI Symbol;Acc:MGI:2181182]	170762
ENSMUSG00000039478	31.4461	0.6972	-0.5203	0.03583	0.3566	Nodiff	Micu3	mitochondrial calcium uptake family, member 3 [Source:MGI Symbol;Acc:MGI:1925756]	78506
ENSMUSG00000038375	5249.74	0.8017	-0.3188	0.03593	0.3571	Nodiff	Trp53inp2	transformation related protein 53 inducible nuclear protein 2 [Source:MGI Symbol;Acc:MGI:1915978]	68728
ENSMUSG00000059923	916.17	0.91	-0.136	0.03596	0.3571	Nodiff	Grb2	growth factor receptor bound protein 2 [Source:MGI Symbol;Acc:MGI:95805]	14784
ENSMUSG00000015354	38.647	1.4288	0.5148	0.03598	0.3571	Nodiff	Pcolce2	procollagen C-endopeptidase enhancer 2 [Source:MGI Symbol;Acc:MGI:1923727]	76477
ENSMUSG00000024830	195.302	1.1738	0.2312	0.03604	0.3571	Nodiff	Rps6kb2	ribosomal protein S6 kinase, polypeptide 2 [Source:MGI Symbol;Acc:MGI:1927343]	58988
ENSMUSG00000028657	557.377	0.8976	-0.1558	0.03605	0.3571	Nodiff	Ppt1	palmitoyl-protein thioesterase 1 [Source:MGI Symbol;Acc:MGI:1298204]	19063
ENSMUSG00000020571	5255	1.1827	0.2421	0.03609	0.3571	Nodiff	Pdia6	protein disulfide isomerase associated 6 [Source:MGI Symbol;Acc:MGI:1919103]	71853
ENSMUSG00000021597	31.0488	0.6961	-0.5225	0.0361	0.3571	Nodiff	Slf1	SMC5-SMC6 complex localization factor 1 [Source:MGI Symbol;Acc:MGI:2145448]	105377
ENSMUSG00000021009	305.929	1.1374	0.1857	0.03617	0.3575	Nodiff	Ptpn21	protein tyrosine phosphatase, non-receptor type 21 [Source:MGI Symbol;Acc:MGI:1344406]	24000
ENSMUSG00000031734	3.9469	0.3638	-1.459	0.0362	1	Down Regulation	Irx3	Iroquois related homeobox 3 [Source:MGI Symbol;Acc:MGI:1197522]	16373
ENSMUSG00000021638	411.588	0.7385	-0.4374	0.0363	0.358	Nodiff	Ocln	occludin [Source:MGI Symbol;Acc:MGI:106183]	18260
ENSMUSG00000014773	34.8804	1.3973	0.4827	0.03631	0.358	Nodiff	Dll1	delta like canonical Notch ligand 1 [Source:MGI Symbol;Acc:MGI:104659]	13388
ENSMUSG00000031154	636.937	0.8983	-0.1547	0.03635	0.358	Nodiff	Otud5	OTU domain containing 5 [Source:MGI Symbol;Acc:MGI:1859615]	54644
ENSMUSG00000039176	466.291	0.8979	-0.1554	0.03635	0.358	Nodiff	Polg	polymerase (DNA directed), gamma [Source:MGI Symbol;Acc:MGI:1196389]	18975
ENSMUSG00000028268	77.7254	0.7183	-0.4773	0.0364	0.358	Nodiff	Gbp3	guanylate binding protein 3 [Source:MGI Symbol;Acc:MGI:1926263]	55932
ENSMUSG00000049625	30.8448	0.7081	-0.498	0.03642	0.358	Nodiff	Tifab	TRAF-interacting protein with forkhead-associated domain, family member B [Source:MGI Symbol;Acc:MGI:2385852]	212937
ENSMUSG00000003344	252.106	0.8727	-0.1965	0.03644	0.358	Nodiff	Btbd2	BTB (POZ) domain containing 2 [Source:MGI Symbol;Acc:MGI:1933831]	208198
ENSMUSG00000035337	3.4142	0.3023	-1.726	0.03652	1	Down Regulation	Uchl4	ubiquitin carboxyl-terminal esterase L4 [Source:MGI Symbol;Acc:MGI:1890440]	93841
ENSMUSG00000032322	3.8425	0.3588	-1.479	0.0366	1	Down Regulation	Pstpip1	proline-serine-threonine phosphatase-interacting protein 1 [Source:MGI Symbol;Acc:MGI:1321396]	19200
ENSMUSG00000026754	234.457	1.2018	0.2652	0.03673	0.3605	Nodiff	Golga1	golgi autoantigen, golgin subfamily a, 1 [Source:MGI Symbol;Acc:MGI:1924149]	76899
ENSMUSG00000038677	6.9206	0.4014	-1.317	0.03683	1	Down Regulation	Scube3	signal peptide, CUB domain, EGF-like 3 [Source:MGI Symbol;Acc:MGI:3045253]	268935
ENSMUSG00000032289	15.3312	0.5652	-0.8232	0.03687	0.3615	Down Regulation	Thsd4	thrombospondin, type I, domain containing 4 [Source:MGI Symbol;Acc:MGI:2672033]	207596
ENSMUSG00000022056	1.9444	5.0482	2.3358	0.03689	1	Up Regulation	Adam7	a disintegrin and metallopeptidase domain 7 [Source:MGI Symbol;Acc:MGI:107247]	11500
ENSMUSG00000013089	78.8885	0.7838	-0.3514	0.03689	0.3615	Nodiff	Etv5	ets variant 5 [Source:MGI Symbol;Acc:MGI:1096867]	104156
ENSMUSG00000004110	1.2064	7.6801	2.9411	0.03694	1	Up Regulation	Cacna1e	calcium channel, voltage-dependent, R type, alpha 1E subunit [Source:MGI Symbol;Acc:MGI:106217]	12290
ENSMUSG00000091264	608.397	0.8256	-0.2765	0.03694	0.3617	Nodiff	Smim13	small integral membrane protein 13 [Source:MGI Symbol;Acc:MGI:2652854]	108934
ENSMUSG00000049422	142.579	1.217	0.2833	0.03697	0.3617	Nodiff	Chchd10	coiled-coil-helix-coiled-coil-helix domain containing 10 [Source:MGI Symbol;Acc:MGI:2143558]	103172
ENSMUSG00000032118	1.4773	0.1475	-2.761	0.03705	1	Down Regulation	Fez1	fasciculation and elongation protein zeta 1 (zygin I) [Source:MGI Symbol;Acc:MGI:2670976]	235180
ENSMUSG00000062624	4616.83	1.2032	0.2669	0.03718	0.3627	Nodiff	Cyp2c67	cytochrome P450, family 2, subfamily c, polypeptide 67 [Source:MGI Symbol;Acc:MGI:3612288]	545288
ENSMUSG00000047710	157.695	0.8099	-0.3043	0.03719	0.3627	Nodiff	Champ1	chromosome alignment maintaining phosphoprotein 1 [Source:MGI Symbol;Acc:MGI:1196398]	101994
ENSMUSG00000033634	24755.5	1.194	0.2558	0.0372	0.3627	Nodiff	Nat8f2	N-acetyltransferase 8 (GCN5-related) family member 2 [Source:MGI Symbol;Acc:MGI:2136446]	93673
ENSMUSG00000010651	6469.24	1.1896	0.2504	0.03722	0.3627	Nodiff	Acaa1b	acetyl-Coenzyme A acyltransferase 1B [Source:MGI Symbol;Acc:MGI:3605455]	235674
ENSMUSG00000027808	6711.39	1.1526	0.2049	0.03724	0.3627	Nodiff	Serp1	stress-associated endoplasmic reticulum protein 1 [Source:MGI Symbol;Acc:MGI:92638]	28146
ENSMUSG00000091931	42.7464	0.7156	-0.4828	0.03732	0.3632	Nodiff	Gon7	GON7 subunit of KEOPS complex [Source:MGI Symbol;Acc:MGI:4845848]	100233175
ENSMUSG00000020484	3889.22	0.7877	-0.3443	0.03738	0.3635	Nodiff	Xbp1	X-box binding protein 1 [Source:MGI Symbol;Acc:MGI:98970]	22433
ENSMUSG00000028850	54.3372	0.7351	-0.444	0.03743	0.3637	Nodiff	Gpatch3	G patch domain containing 3 [Source:MGI Symbol;Acc:MGI:2442492]	242691
ENSMUSG00000031808	79.06	0.738	-0.4383	0.03747	0.3638	Nodiff	Slc27a1	solute carrier family 27 (fatty acid transporter), member 1 [Source:MGI Symbol;Acc:MGI:1347098]	26457
ENSMUSG00000070738	292.491	0.8565	-0.2234	0.03751	0.3638	Nodiff	Dgkd	diacylglycerol kinase, delta [Source:MGI Symbol;Acc:MGI:2138334]	227333
ENSMUSG00000029648	169.68	1.3215	0.4022	0.03764	0.3645	Nodiff	Flt1	FMS-like tyrosine kinase 1 [Source:MGI Symbol;Acc:MGI:95558]	14254
ENSMUSG00000038170	1573.61	0.9067	-0.1413	0.03764	0.3645	Nodiff	Pde4dip	phosphodiesterase 4D interacting protein (myomegalin) [Source:MGI Symbol;Acc:MGI:1891434]	83679
ENSMUSG00000033487	1774.3	1.1256	0.1707	0.03771	0.3647	Nodiff	Fndc3a	fibronectin type III domain containing 3A [Source:MGI Symbol;Acc:MGI:1196463]	319448
ENSMUSG00000059149	281.342	0.8454	-0.2423	0.03773	0.3647	Nodiff	Mfsd4a	major facilitator superfamily domain containing 4A [Source:MGI Symbol;Acc:MGI:2442786]	213006
ENSMUSG00000021482	911.818	0.8763	-0.1905	0.03783	0.3648	Nodiff	Prxl2c	peroxiredoxin like 2C [Source:MGI Symbol;Acc:MGI:1913379]	66129
ENSMUSG00000020914	45.5242	1.7017	0.767	0.03784	0.3648	Up Regulation	Top2a	topoisomerase (DNA) II alpha [Source:MGI Symbol;Acc:MGI:98790]	21973
ENSMUSG00000032688	113.849	0.8167	-0.2921	0.03785	0.3648	Nodiff	Malt1	MALT1 paracaspase [Source:MGI Symbol;Acc:MGI:2445027]	240354
ENSMUSG00000033222	86.2219	1.2938	0.3716	0.03786	0.3648	Nodiff	Ttf2	transcription termination factor, RNA polymerase II [Source:MGI Symbol;Acc:MGI:1921294]	74044
ENSMUSG00000058290	6.1449	2.2657	1.18	0.03797	1	Up Regulation	Espl1	extra spindle pole bodies 1, separase [Source:MGI Symbol;Acc:MGI:2146156]	105988
ENSMUSG00000034656	8.3387	0.4936	-1.019	0.038	1	Down Regulation	Cacna1a	calcium channel, voltage-dependent, P/Q type, alpha 1A subunit [Source:MGI Symbol;Acc:MGI:109482]	12286
ENSMUSG00000031483	739.522	0.9018	-0.1492	0.03811	0.3668	Nodiff	Erlin2	ER lipid raft associated 2 [Source:MGI Symbol;Acc:MGI:2387215]	244373
ENSMUSG00000004612	7.1901	0.3968	-1.333	0.03819	1	Down Regulation	Nkg7	natural killer cell group 7 sequence [Source:MGI Symbol;Acc:MGI:1931250]	72310
ENSMUSG00000021620	1668.45	0.8456	-0.242	0.03827	0.368	Nodiff	Acot12	acyl-CoA thioesterase 12 [Source:MGI Symbol;Acc:MGI:1921406]	74156
ENSMUSG00000039713	64.3471	0.7502	-0.4146	0.03848	0.369	Nodiff	Plekhg5	pleckstrin homology domain containing, family G (with RhoGef domain) member 5 [Source:MGI Symbol;Acc:MGI:2652860]	269608
ENSMUSG00000023845	633.37	0.8435	-0.2455	0.03849	0.369	Nodiff	Lnpep	leucyl/cystinyl aminopeptidase [Source:MGI Symbol;Acc:MGI:2387123]	240028
ENSMUSG00000031145	40.904	0.7453	-0.4241	0.03851	0.369	Nodiff	Prickle3	prickle planar cell polarity protein 3 [Source:MGI Symbol;Acc:MGI:1859635]	54630
ENSMUSG00000024140	3105.58	0.8449	-0.2432	0.03853	0.369	Nodiff	Epas1	endothelial PAS domain protein 1 [Source:MGI Symbol;Acc:MGI:109169]	13819
ENSMUSG00000024983	199.7	0.855	-0.2261	0.03857	0.369	Nodiff	Vti1a	vesicle transport through interaction with t-SNAREs 1A [Source:MGI Symbol;Acc:MGI:1855699]	53611
ENSMUSG00000046909	185.496	0.8347	-0.2607	0.03858	0.369	Nodiff	Tefm	transcription elongation factor, mitochondrial [Source:MGI Symbol;Acc:MGI:1915800]	68550
ENSMUSG00000020601	38.0954	1.4705	0.5563	0.03859	0.369	Nodiff	Trib2	tribbles pseudokinase 2 [Source:MGI Symbol;Acc:MGI:2145021]	217410
ENSMUSG00000052760	7.089	2.1037	1.0729	0.03867	1	Up Regulation	A630001G21Rik	RIKEN cDNA A630001G21 gene [Source:MGI Symbol;Acc:MGI:2443131]	319997
ENSMUSG00000021062	1.2882	0.104	-3.266	0.03867	1	Down Regulation	Rab15	RAB15, member RAS oncogene family [Source:MGI Symbol;Acc:MGI:1916865]	104886
ENSMUSG00000025159	325.395	0.8452	-0.2426	0.03871	0.3698	Nodiff	Mms19	MMS19 cytosolic iron-sulfur assembly component [Source:MGI Symbol;Acc:MGI:1919449]	72199
ENSMUSG00000054967	8.8361	0.5329	-0.9081	0.03873	1	Down Regulation	Zfp647	zinc finger protein 647 [Source:MGI Symbol;Acc:MGI:3052806]	239546
ENSMUSG00000041781	387.896	1.1382	0.1868	0.03887	0.3709	Nodiff	Cpsf2	cleavage and polyadenylation specific factor 2 [Source:MGI Symbol;Acc:MGI:1861601]	51786
ENSMUSG00000078786	143.075	1.2442	0.3153	0.03896	0.3709	Nodiff	BC024978	cDNA sequence BC024978 [Source:MGI Symbol;Acc:MGI:3041247]	414069
ENSMUSG00000033355	245.371	0.7772	-0.3637	0.03897	0.3709	Nodiff	Rtp4	receptor transporter protein 4 [Source:MGI Symbol;Acc:MGI:1915025]	67775
ENSMUSG00000042453	607.886	1.3062	0.3854	0.03901	0.3709	Nodiff	Reln	reelin [Source:MGI Symbol;Acc:MGI:103022]	19699
ENSMUSG00000075602	151.289	0.7066	-0.501	0.03901	0.3709	Nodiff	Ly6a	lymphocyte antigen 6 complex, locus A [Source:MGI Symbol;Acc:MGI:107527]	110454
ENSMUSG00000072676	4037.92	1.2935	0.3713	0.03904	0.3709	Nodiff	Tmem254	transmembrane protein 254 [Source:MGI Symbol;Acc:MGI:1196450]	66039
ENSMUSG00000029097	36.7588	1.3912	0.4764	0.03905	0.3709	Nodiff	Trmt44	tRNA methyltransferase 44 [Source:MGI Symbol;Acc:MGI:1926140]	78890
ENSMUSG00000038518	170.504	1.248	0.3196	0.03926	0.3709	Nodiff	Jarid2	jumonji, AT rich interactive domain 2 [Source:MGI Symbol;Acc:MGI:104813]	16468
ENSMUSG00000022474	25.9724	1.6351	0.7094	0.0393	0.3709	Up Regulation	Pmm1	phosphomannomutase 1 [Source:MGI Symbol;Acc:MGI:1353418]	29858
ENSMUSG00000024754	187.117	1.3145	0.3945	0.03931	0.3709	Nodiff	Cemip2	cell migration inducing hyaluronidase 2 [Source:MGI Symbol;Acc:MGI:1890373]	83921
ENSMUSG00000026393	1165.73	0.896	-0.1585	0.03931	0.3709	Nodiff	Nek7	NIMA (never in mitosis gene a)-related expressed kinase 7 [Source:MGI Symbol;Acc:MGI:1890645]	59125
ENSMUSG00000019659	205.249	0.866	-0.2075	0.03931	0.3709	Nodiff	Ccdc12	coiled-coil domain containing 12 [Source:MGI Symbol;Acc:MGI:1919904]	72654
ENSMUSG00000019838	2915.94	0.873	-0.196	0.03934	0.3709	Nodiff	Slc16a10	solute carrier family 16 (monocarboxylic acid transporters), member 10 [Source:MGI Symbol;Acc:MGI:1919722]	72472
ENSMUSG00000021112	228.709	0.8477	-0.2384	0.03935	0.3709	Nodiff	Pals1	protein associated with LIN7 1, MAGUK family member [Source:MGI Symbol;Acc:MGI:1927339]	56217
ENSMUSG00000026158	337.003	0.8158	-0.2938	0.03936	0.3709	Nodiff	Ogfrl1	opioid growth factor receptor-like 1 [Source:MGI Symbol;Acc:MGI:1917405]	70155
ENSMUSG00000065954	949.857	1.1878	0.2483	0.03937	0.3709	Nodiff	Tacc1	transforming, acidic coiled-coil containing protein 1 [Source:MGI Symbol;Acc:MGI:2443510]	320165
ENSMUSG00000046753	30.1405	1.4343	0.5204	0.0394	0.3709	Nodiff	Ccdc66	coiled-coil domain containing 66 [Source:MGI Symbol;Acc:MGI:2443639]	320234
ENSMUSG00000046329	4665.49	1.0935	0.129	0.0394	0.3709	Nodiff	Slc25a23	solute carrier family 25 (mitochondrial carrier; phosphate carrier), member 23 [Source:MGI Symbol;Acc:MGI:1914222]	66972
ENSMUSG00000057388	282.558	1.1793	0.238	0.03946	0.3709	Nodiff	Mrpl18	mitochondrial ribosomal protein L18 [Source:MGI Symbol;Acc:MGI:1914931]	67681
ENSMUSG00000038576	587.614	1.2462	0.3175	0.03947	0.3709	Nodiff	Susd4	sushi domain containing 4 [Source:MGI Symbol;Acc:MGI:2138351]	96935
ENSMUSG00000030201	1447.41	0.8609	-0.216	0.03952	0.3709	Nodiff	Lrp6	low density lipoprotein receptor-related protein 6 [Source:MGI Symbol;Acc:MGI:1298218]	16974
ENSMUSG00000021322	19.8477	1.6206	0.6966	0.03955	0.3709	Up Regulation	Aoah	acyloxyacyl hydrolase [Source:MGI Symbol;Acc:MGI:1350928]	27052
ENSMUSG00000030471	89.8329	0.7883	-0.3432	0.03956	0.3709	Nodiff	Zdhhc13	zinc finger, DHHC domain containing 13 [Source:MGI Symbol;Acc:MGI:1919227]	243983
ENSMUSG00000089774	138.249	1.3036	0.3825	0.03963	0.3712	Nodiff	Slc5a3	solute carrier family 5 (inositol transporters), member 3 [Source:MGI Symbol;Acc:MGI:1858226]	53881
ENSMUSG00000051220	6.374	2.3518	1.2338	0.03974	1	Up Regulation	Ercc6l	excision repair cross-complementing rodent repair deficiency complementation group 6 like [Source:MGI Symbol;Acc:MGI:2654144]	236930
ENSMUSG00000028098	651.658	0.9148	-0.1285	0.03974	0.3718	Nodiff	Rnf115	ring finger protein 115 [Source:MGI Symbol;Acc:MGI:1915095]	67845
ENSMUSG00000046032	182.485	0.8532	-0.229	0.03977	0.3718	Nodiff	Snx12	sorting nexin 12 [Source:MGI Symbol;Acc:MGI:1919331]	55988
ENSMUSG00000071042	74.3795	1.4822	0.5678	0.03979	0.3718	Nodiff	Rasgrp3	RAS, guanyl releasing protein 3 [Source:MGI Symbol;Acc:MGI:3028579]	240168
ENSMUSG00000039852	390.932	0.8887	-0.1702	0.03991	0.3725	Nodiff	Rere	arginine glutamic acid dipeptide (RE) repeats [Source:MGI Symbol;Acc:MGI:2683486]	68703
ENSMUSG00000094441	81.8353	0.7631	-0.39	0.03993	0.3725	Nodiff	Zfp955a	zinc finger protein 955A [Source:MGI Symbol;Acc:MGI:4834570]	77652
ENSMUSG00000028675	873.86	0.8729	-0.1962	0.04012	0.3739	Nodiff	Pnrc2	proline-rich nuclear receptor coactivator 2 [Source:MGI Symbol;Acc:MGI:106512]	52830
ENSMUSG00000034379	29.4007	0.6538	-0.6131	0.04018	0.3741	Down Regulation	Wdr5b	WD repeat domain 5B [Source:MGI Symbol;Acc:MGI:1916794]	69544
ENSMUSG00000035671	108.052	0.8054	-0.3123	0.04027	0.3741	Nodiff	Zswim4	zinc finger SWIM-type containing 4 [Source:MGI Symbol;Acc:MGI:2443726]	212168
ENSMUSG00000079495	7.4207	2.0215	1.0154	0.0403	1	Up Regulation	Nat8f6	N-acetyltransferase 8 (GCN5-related) family member 6 [Source:MGI Symbol;Acc:MGI:3779382]	100504710
ENSMUSG00000066880	195.655	0.8452	-0.2427	0.04031	0.3741	Nodiff	Zfp617	zinc finger protein 617 [Source:MGI Symbol;Acc:MGI:2684459]	170938
ENSMUSG00000027281	67.7532	0.7876	-0.3445	0.04032	0.3741	Nodiff	Slx4ip	SLX4 interacting protein [Source:MGI Symbol;Acc:MGI:1921493]	74243
ENSMUSG00000025498	568.657	0.7863	-0.3469	0.04032	0.3741	Nodiff	Irf7	interferon regulatory factor 7 [Source:MGI Symbol;Acc:MGI:1859212]	54123
ENSMUSG00000041653	9.1089	0.386	-1.373	0.04036	1	Down Regulation	Pnpla3	patatin-like phospholipase domain containing 3 [Source:MGI Symbol;Acc:MGI:2151796]	116939
ENSMUSG00000021208	56.8762	0.6483	-0.6253	0.04037	0.3741	Down Regulation	Ifi27l2b	interferon, alpha-inducible protein 27 like 2B [Source:MGI Symbol;Acc:MGI:1916390]	217845
ENSMUSG00000022092	48.091	0.7258	-0.4624	0.04039	0.3741	Nodiff	Ppp3cc	protein phosphatase 3, catalytic subunit, gamma isoform [Source:MGI Symbol;Acc:MGI:107162]	19057
ENSMUSG00000020330	15.5995	2.4896	1.3159	0.0404	0.3741	Up Regulation	Hmmr	hyaluronan mediated motility receptor (RHAMM) [Source:MGI Symbol;Acc:MGI:104667]	15366
ENSMUSG00000001627	207.939	1.2131	0.2787	0.04046	0.3743	Nodiff	Ifrd1	interferon-related developmental regulator 1 [Source:MGI Symbol;Acc:MGI:1316717]	15982
ENSMUSG00000040410	256.67	0.8705	-0.2001	0.04049	0.3743	Nodiff	Fbxl4	F-box and leucine-rich repeat protein 4 [Source:MGI Symbol;Acc:MGI:2140367]	269514
ENSMUSG00000067889	1140.73	0.861	-0.2159	0.04059	0.3749	Nodiff	Sptbn2	spectrin beta, non-erythrocytic 2 [Source:MGI Symbol;Acc:MGI:1313261]	20743
ENSMUSG00000027828	6055.62	1.1282	0.174	0.04065	0.3751	Nodiff	Ssr3	signal sequence receptor, gamma [Source:MGI Symbol;Acc:MGI:1914687]	67437
ENSMUSG00000030435	843.348	1.1154	0.1576	0.04067	0.3751	Nodiff	U2af2	U2 small nuclear ribonucleoprotein auxiliary factor (U2AF) 2 [Source:MGI Symbol;Acc:MGI:98886]	22185
ENSMUSG00000034320	89.618	1.3823	0.4671	0.04071	0.3752	Nodiff	Slc26a2	solute carrier family 26 (sulfate transporter), member 2 [Source:MGI Symbol;Acc:MGI:892977]	13521
ENSMUSG00000043183	112.765	1.2185	0.2851	0.04079	0.3755	Nodiff	Simc1	SUMO-interacting motifs containing 1 [Source:MGI Symbol;Acc:MGI:2442599]	319719
ENSMUSG00000020381	31.7265	0.6572	-0.6056	0.04084	0.3755	Down Regulation	Mrnip	MRN complex interacting protein [Source:MGI Symbol;Acc:MGI:1915317]	68067
ENSMUSG00000093674	2951.07	1.1255	0.1706	0.04085	0.3755	Nodiff	Rpl41	ribosomal protein L41 [Source:MGI Symbol;Acc:MGI:1915195]	67945
ENSMUSG00000022314	1097.66	0.9028	-0.1475	0.04091	0.3755	Nodiff	Rad21	RAD21 cohesin complex component [Source:MGI Symbol;Acc:MGI:108016]	19357
ENSMUSG00000035840	634.344	1.1793	0.238	0.04092	0.3755	Nodiff	Lysmd3	LysM, putative peptidoglycan-binding, domain containing 3 [Source:MGI Symbol;Acc:MGI:1915906]	80289
ENSMUSG00000046743	25.2997	1.4675	0.5533	0.04106	0.3763	Nodiff	Fat4	FAT atypical cadherin 4 [Source:MGI Symbol;Acc:MGI:3045256]	329628
ENSMUSG00000073155	534.141	1.1462	0.1968	0.0411	0.3763	Nodiff	1810058I24Rik	RIKEN cDNA 1810058I24 gene [Source:MGI Symbol;Acc:MGI:1914955]	67705
ENSMUSG00000068329	78.1921	0.7809	-0.3568	0.04117	0.3763	Nodiff	Htra2	HtrA serine peptidase 2 [Source:MGI Symbol;Acc:MGI:1928676]	64704
ENSMUSG00000027422	7155.53	1.1568	0.2102	0.04123	0.3763	Nodiff	Rrbp1	ribosome binding protein 1 [Source:MGI Symbol;Acc:MGI:1932395]	81910
ENSMUSG00000062825	979.713	1.3338	0.4155	0.04124	0.3763	Nodiff	Actg1	actin, gamma, cytoplasmic 1 [Source:MGI Symbol;Acc:MGI:87906]	11465
ENSMUSG00000092060	13.4274	1.9355	0.9527	0.04125	0.3763	Up Regulation	Bend4	BEN domain containing 4 [Source:MGI Symbol;Acc:MGI:3648414]	666938
ENSMUSG00000038366	2758.14	1.1433	0.1932	0.04126	0.3763	Nodiff	Lasp1	LIM and SH3 protein 1 [Source:MGI Symbol;Acc:MGI:109656]	16796
ENSMUSG00000020076	715.423	1.1289	0.175	0.04126	0.3763	Nodiff	Ddx50	DExD box helicase 50 [Source:MGI Symbol;Acc:MGI:2182303]	94213
ENSMUSG00000028391	1.4257	5.5491	2.4723	0.04129	1	Up Regulation	Wdr31	WD repeat domain 31 [Source:MGI Symbol;Acc:MGI:1918604]	71354
ENSMUSG00000036181	940.388	1.3232	0.404	0.04139	0.3769	Nodiff	H1f2	H1.2 linker histone, cluster member [Source:MGI Symbol;Acc:MGI:1931526]	50708
ENSMUSG00000074768	55583.3	0.8325	-0.2645	0.0414	0.3769	Nodiff	Bhmt	betaine-homocysteine methyltransferase [Source:MGI Symbol;Acc:MGI:1339972]	12116
ENSMUSG00000052316	5.9409	0.4571	-1.129	0.04141	1	Down Regulation	Lrrc15	leucine rich repeat containing 15 [Source:MGI Symbol;Acc:MGI:1921738]	74488
ENSMUSG00000028405	4813.85	1.0849	0.1176	0.04142	0.3769	Nodiff	Aco1	aconitase 1 [Source:MGI Symbol;Acc:MGI:87879]	11428
ENSMUSG00000030935	825.761	0.8765	-0.1901	0.04156	0.3778	Nodiff	Acsm3	acyl-CoA synthetase medium-chain family member 3 [Source:MGI Symbol;Acc:MGI:99538]	20216
ENSMUSG00000039275	356.931	1.2265	0.2946	0.04163	0.3781	Nodiff	Foxk2	forkhead box K2 [Source:MGI Symbol;Acc:MGI:1916087]	68837
ENSMUSG00000036461	478.139	1.1509	0.2027	0.04172	0.3784	Nodiff	Elf1	E74 like ETS transcription factor 1 [Source:MGI Symbol;Acc:MGI:107180]	13709
ENSMUSG00000031983	236.154	0.7772	-0.3636	0.04172	0.3784	Nodiff	2310022B05Rik	RIKEN cDNA 2310022B05 gene [Source:MGI Symbol;Acc:MGI:1916801]	69551
ENSMUSG00000015653	137.732	0.7475	-0.4198	0.04176	0.3784	Nodiff	Steap2	six transmembrane epithelial antigen of prostate 2 [Source:MGI Symbol;Acc:MGI:1921301]	74051
ENSMUSG00000032513	334.298	0.8338	-0.2622	0.04184	0.3789	Nodiff	Gorasp1	golgi reassembly stacking protein 1 [Source:MGI Symbol;Acc:MGI:1921748]	74498
ENSMUSG00000091694	1.374	0.1597	-2.646	0.04187	1	Down Regulation	Apol11b	apolipoprotein L 11b [Source:MGI Symbol;Acc:MGI:3036248]	328563
ENSMUSG00000015176	448.894	1.2918	0.3693	0.04195	0.3796	Nodiff	Nolc1	nucleolar and coiled-body phosphoprotein 1 [Source:MGI Symbol;Acc:MGI:1918019]	70769
ENSMUSG00000050930	8.5838	0.4843	-1.046	0.04195	1	Down Regulation	Map10	microtubule-associated protein 10 [Source:MGI Symbol;Acc:MGI:1921643]	74393
ENSMUSG00000040093	137.374	0.5462	-0.8724	0.042	0.3796	Down Regulation	Bmf	BCL2 modifying factor [Source:MGI Symbol;Acc:MGI:2176433]	171543
ENSMUSG00000015652	2.1977	0.2511	-1.994	0.042	1	Down Regulation	Steap1	six transmembrane epithelial antigen of the prostate 1 [Source:MGI Symbol;Acc:MGI:1917608]	70358
ENSMUSG00000040857	373.013	0.8091	-0.3057	0.04202	0.3796	Nodiff	Erf	Ets2 repressor factor [Source:MGI Symbol;Acc:MGI:109637]	13875
ENSMUSG00000008305	761.314	1.1927	0.2542	0.04207	0.3797	Nodiff	Tle1	transducin-like enhancer of split 1 [Source:MGI Symbol;Acc:MGI:104636]	21885
ENSMUSG00000053886	114.191	0.7719	-0.3735	0.04217	0.3802	Nodiff	Sh2d4a	SH2 domain containing 4A [Source:MGI Symbol;Acc:MGI:1919531]	72281
ENSMUSG00000001435	16475.5	0.9265	-0.1102	0.04223	0.3802	Nodiff	Col18a1	collagen, type XVIII, alpha 1 [Source:MGI Symbol;Acc:MGI:88451]	12822
ENSMUSG00000017868	929.867	0.8	-0.3219	0.04223	0.3802	Nodiff	Sgk2	serum/glucocorticoid regulated kinase 2 [Source:MGI Symbol;Acc:MGI:1351318]	27219
ENSMUSG00000038578	110.215	1.2843	0.3609	0.04226	0.3802	Nodiff	Susd1	sushi domain containing 1 [Source:MGI Symbol;Acc:MGI:3651543]	634731
ENSMUSG00000040560	471.338	1.1431	0.1929	0.04234	0.3802	Nodiff	Wdr7	WD repeat domain 7 [Source:MGI Symbol;Acc:MGI:1860197]	104082
ENSMUSG00000040026	51.9249	0.5953	-0.7484	0.04239	0.3802	Down Regulation	Saa3	serum amyloid A 3 [Source:MGI Symbol;Acc:MGI:98223]	20210
ENSMUSG00000030216	482.869	0.8815	-0.182	0.04242	0.3802	Nodiff	Wbp11	WW domain binding protein 11 [Source:MGI Symbol;Acc:MGI:1891823]	60321
ENSMUSG00000020156	98.807	0.7983	-0.3249	0.04242	0.3802	Nodiff	Pwwp3a	PWWP domain containing 3A, DNA repair factor [Source:MGI Symbol;Acc:MGI:1915364]	68114
ENSMUSG00000044700	232.478	0.8437	-0.2452	0.04244	0.3802	Nodiff	Tmem201	transmembrane protein 201 [Source:MGI Symbol;Acc:MGI:1196277]	230917
ENSMUSG00000030342	203.261	0.7875	-0.3446	0.04245	0.3802	Nodiff	Cd9	CD9 antigen [Source:MGI Symbol;Acc:MGI:88348]	12527
ENSMUSG00000028011	25298.5	0.8406	-0.2506	0.04254	0.3807	Nodiff	Tdo2	tryptophan 2,3-dioxygenase [Source:MGI Symbol;Acc:MGI:1928486]	56720
ENSMUSG00000028953	598.979	1.154	0.2066	0.0426	0.3809	Nodiff	Abcf2	ATP-binding cassette, sub-family F (GCN20), member 2 [Source:MGI Symbol;Acc:MGI:1351657]	27407
ENSMUSG00000018401	1305.96	0.8681	-0.2041	0.04273	0.3814	Nodiff	Mtmr4	myotubularin related protein 4 [Source:MGI Symbol;Acc:MGI:2180699]	170749
ENSMUSG00000022893	120.5	1.2366	0.3063	0.04275	0.3814	Nodiff	Adamts1	a disintegrin-like and metallopeptidase (reprolysin type) with thrombospondin type 1 motif, 1 [Source:MGI Symbol;Acc:MGI:109249]	11504
ENSMUSG00000031755	31.2655	0.6597	-0.6002	0.04275	0.3814	Down Regulation	Bbs2	Bardet-Biedl syndrome 2 (human) [Source:MGI Symbol;Acc:MGI:2135267]	67378
ENSMUSG00000039137	6.3676	2.2732	1.1847	0.04279	1	Up Regulation	Whrn	whirlin [Source:MGI Symbol;Acc:MGI:2682003]	73750
ENSMUSG00000078670	48.8557	1.3413	0.4237	0.04306	0.3839	Nodiff	Fam174b	family with sequence similarity 174, member B [Source:MGI Symbol;Acc:MGI:3698178]	100038347
ENSMUSG00000022033	12.5211	2.4531	1.2946	0.04313	0.3842	Up Regulation	Pbk	PDZ binding kinase [Source:MGI Symbol;Acc:MGI:1289156]	52033
ENSMUSG00000021671	82.3849	0.8009	-0.3203	0.04317	0.3843	Nodiff	Poc5	POC5 centriolar protein [Source:MGI Symbol;Acc:MGI:1914713]	67463
ENSMUSG00000022453	435.492	0.8684	-0.2036	0.04328	0.3849	Nodiff	Naga	N-acetyl galactosaminidase, alpha [Source:MGI Symbol;Acc:MGI:1261422]	17939
ENSMUSG00000021810	515.741	1.1189	0.1621	0.04339	0.3853	Nodiff	Ecd	ecdysoneless cell cycle regulator [Source:MGI Symbol;Acc:MGI:1917851]	70601
ENSMUSG00000108929	1.0852	0.131	-2.933	0.04339	1	Down Regulation	Cc2d2b	coiled-coil and C2 domain containing 2B [Source:MGI Symbol;Acc:MGI:3645359]	668310
ENSMUSG00000040596	123.105	0.7884	-0.3431	0.0434	0.3853	Nodiff	Pogk	pogo transposable element with KRAB domain [Source:MGI Symbol;Acc:MGI:1918842]	71592
ENSMUSG00000055835	87.0798	0.7818	-0.3551	0.04345	0.3853	Nodiff	Zfp1	zinc finger protein 1 [Source:MGI Symbol;Acc:MGI:99154]	22640
ENSMUSG00000021903	40.5832	0.6343	-0.6568	0.04346	0.3853	Down Regulation	Galnt15	polypeptide N-acetylgalactosaminyltransferase 15 [Source:MGI Symbol;Acc:MGI:1926004]	78754
ENSMUSG00000046997	50.8103	1.4908	0.5761	0.04359	0.3861	Nodiff	Spsb4	splA/ryanodine receptor domain and SOCS box containing 4 [Source:MGI Symbol;Acc:MGI:2183445]	211949
ENSMUSG00000027221	2.4627	0.2879	-1.796	0.04359	1	Down Regulation	Chst1	carbohydrate sulfotransferase 1 [Source:MGI Symbol;Acc:MGI:1924219]	76969
ENSMUSG00000073295	2.1388	3.9051	1.9654	0.04362	1	Up Regulation	Nudt11	nudix (nucleoside diphosphate linked moiety X)-type motif 11 [Source:MGI Symbol;Acc:MGI:1930957]	58242
ENSMUSG00000041164	315.195	1.1539	0.2066	0.04363	0.3862	Nodiff	Zmiz2	zinc finger, MIZ-type containing 2 [Source:MGI Symbol;Acc:MGI:106374]	52915
ENSMUSG00000010067	30.77	1.4629	0.5488	0.04373	0.3865	Nodiff	Rassf1	Ras association (RalGDS/AF-6) domain family member 1 [Source:MGI Symbol;Acc:MGI:1928386]	56289
ENSMUSG00000044674	112.607	0.8074	-0.3086	0.04373	0.3865	Nodiff	Fzd1	frizzled class receptor 1 [Source:MGI Symbol;Acc:MGI:1196625]	14362
ENSMUSG00000070934	518.279	1.1231	0.1675	0.04382	0.3871	Nodiff	Rraga	Ras-related GTP binding A [Source:MGI Symbol;Acc:MGI:1915691]	68441
ENSMUSG00000054435	127.393	1.236	0.3057	0.044	0.3883	Nodiff	Gimap4	GTPase, IMAP family member 4 [Source:MGI Symbol;Acc:MGI:1349656]	107526
ENSMUSG00000024963	100.433	0.8177	-0.2903	0.04405	0.3884	Nodiff	Dnajc4	DnaJ heat shock protein family (Hsp40) member C4 [Source:MGI Symbol;Acc:MGI:1927346]	57431
ENSMUSG00000018559	347.588	1.1398	0.1888	0.04408	0.3884	Nodiff	Ctdnep1	CTD nuclear envelope phosphatase 1 [Source:MGI Symbol;Acc:MGI:1914431]	67181
ENSMUSG00000070284	178.949	1.3708	0.455	0.04418	0.3888	Nodiff	Gmppb	GDP-mannose pyrophosphorylase B [Source:MGI Symbol;Acc:MGI:2660880]	331026
ENSMUSG00000029623	882.742	1.0915	0.1263	0.04419	0.3888	Nodiff	Pdap1	PDGFA associated protein 1 [Source:MGI Symbol;Acc:MGI:2448536]	231887
ENSMUSG00000019782	236.044	1.1857	0.2457	0.04426	0.3891	Nodiff	Rwdd1	RWD domain containing 1 [Source:MGI Symbol;Acc:MGI:1913771]	66521
ENSMUSG00000026175	3.6177	0.3208	-1.64	0.04427	1	Down Regulation	Vil1	villin 1 [Source:MGI Symbol;Acc:MGI:98930]	22349
ENSMUSG00000028914	307.567	0.8581	-0.2208	0.04434	0.3894	Nodiff	Casp9	caspase 9 [Source:MGI Symbol;Acc:MGI:1277950]	12371
ENSMUSG00000052609	450.872	0.8285	-0.2714	0.04437	0.3894	Nodiff	Plekhg3	pleckstrin homology domain containing, family G (with RhoGef domain) member 3 [Source:MGI Symbol;Acc:MGI:2388284]	263406
ENSMUSG00000074361	31.1856	1.6292	0.7041	0.04444	0.3895	Up Regulation	C5ar2	complement component 5a receptor 2 [Source:MGI Symbol;Acc:MGI:2442013]	319430
ENSMUSG00000042460	1179.57	1.1181	0.161	0.04444	0.3895	Nodiff	C1galt1	core 1 synthase, glycoprotein-N-acetylgalactosamine 3-beta-galactosyltransferase, 1 [Source:MGI Symbol;Acc:MGI:2151071]	94192
ENSMUSG00000047129	0.8274	0.1026	-3.285	0.04446	1	Down Regulation	1700113H08Rik	RIKEN cDNA 1700113H08 gene [Source:MGI Symbol;Acc:MGI:1923890]	76640
ENSMUSG00000044365	3.126	3.2159	1.6852	0.04461	1	Up Regulation	Cxxc4	CXXC finger 4 [Source:MGI Symbol;Acc:MGI:2442112]	319478
ENSMUSG00000056698	308.425	0.7631	-0.39	0.04466	0.3909	Nodiff	Elmod3	ELMO/CED-12 domain containing 3 [Source:MGI Symbol;Acc:MGI:2445168]	232089
ENSMUSG00000030530	3684.68	0.8919	-0.165	0.04467	0.3909	Nodiff	Furin	furin (paired basic amino acid cleaving enzyme) [Source:MGI Symbol;Acc:MGI:97513]	18550
ENSMUSG00000028030	289.551	0.8762	-0.1906	0.04483	0.392	Nodiff	Tbck	TBC1 domain containing kinase [Source:MGI Symbol;Acc:MGI:2445052]	271981
ENSMUSG00000029802	1946.81	1.1134	0.155	0.04486	0.392	Nodiff	Abcg2	ATP binding cassette subfamily G member 2 (Junior blood group) [Source:MGI Symbol;Acc:MGI:1347061]	26357
ENSMUSG00000071669	99.2185	1.4332	0.5192	0.04494	0.3923	Nodiff	Snx29	sorting nexin 29 [Source:MGI Symbol;Acc:MGI:1921728]	74478
ENSMUSG00000056091	2385.41	0.5851	-0.7731	0.04506	0.393	Down Regulation	St3gal5	ST3 beta-galactoside alpha-2,3-sialyltransferase 5 [Source:MGI Symbol;Acc:MGI:1339963]	20454
ENSMUSG00000038976	114.497	1.2647	0.3388	0.04513	0.393	Nodiff	Ppp1r9b	protein phosphatase 1, regulatory subunit 9B [Source:MGI Symbol;Acc:MGI:2387581]	217124
ENSMUSG00000061778	634.374	0.8813	-0.1823	0.04515	0.393	Nodiff	Mospd2	motile sperm domain containing 2 [Source:MGI Symbol;Acc:MGI:1924013]	76763
ENSMUSG00000018417	4271.89	0.8688	-0.2029	0.04516	0.393	Nodiff	Myo1b	myosin IB [Source:MGI Symbol;Acc:MGI:107752]	17912
ENSMUSG00000047414	5.5434	2.2587	1.1755	0.04517	1	Up Regulation	Flrt2	fibronectin leucine rich transmembrane protein 2 [Source:MGI Symbol;Acc:MGI:3603594]	399558
ENSMUSG00000019726	422.799	1.1913	0.2525	0.0452	0.393	Nodiff	Lyst	lysosomal trafficking regulator [Source:MGI Symbol;Acc:MGI:107448]	17101
ENSMUSG00000026558	206.467	0.8713	-0.1988	0.04524	0.393	Nodiff	Uck2	uridine-cytidine kinase 2 [Source:MGI Symbol;Acc:MGI:1931744]	80914
ENSMUSG00000022895	414.356	1.1725	0.2296	0.04528	0.393	Nodiff	Ets2	E26 avian leukemia oncogene 2, 3' domain [Source:MGI Symbol;Acc:MGI:95456]	23872
ENSMUSG00000025409	249.683	0.8433	-0.2458	0.04528	0.393	Nodiff	Mbd6	methyl-CpG binding domain protein 6 [Source:MGI Symbol;Acc:MGI:106378]	110962
ENSMUSG00000027540	411.799	1.2196	0.2864	0.04539	0.3932	Nodiff	Ptpn1	protein tyrosine phosphatase, non-receptor type 1 [Source:MGI Symbol;Acc:MGI:97805]	19246
ENSMUSG00000029571	3415.61	0.8508	-0.233	0.0454	0.3932	Nodiff	Tmem106b	transmembrane protein 106B [Source:MGI Symbol;Acc:MGI:1919150]	71900
ENSMUSG00000045795	385.527	1.1446	0.1949	0.04541	0.3932	Nodiff	Whamm	WAS protein homolog associated with actin, golgi membranes and microtubules [Source:MGI Symbol;Acc:MGI:2142282]	434204
ENSMUSG00000005580	399.077	0.8632	-0.2123	0.04547	0.3933	Nodiff	Adcy9	adenylate cyclase 9 [Source:MGI Symbol;Acc:MGI:108450]	11515
ENSMUSG00000056014	62.2491	0.765	-0.3865	0.0455	0.3933	Nodiff	A430033K04Rik	RIKEN cDNA A430033K04 gene [Source:MGI Symbol;Acc:MGI:3583896]	243308
ENSMUSG00000028212	21.3063	1.4948	0.5799	0.04557	0.3937	Nodiff	Ccne2	cyclin E2 [Source:MGI Symbol;Acc:MGI:1329034]	12448
ENSMUSG00000030036	550.747	1.1182	0.1611	0.04562	0.3938	Nodiff	Mogs	mannosyl-oligosaccharide glucosidase [Source:MGI Symbol;Acc:MGI:1929872]	57377
ENSMUSG00000019992	5.3159	2.5496	1.3503	0.04566	1	Up Regulation	Mtfr2	mitochondrial fission regulator 2 [Source:MGI Symbol;Acc:MGI:1919054]	71804
ENSMUSG00000025193	145.643	0.8335	-0.2627	0.04568	0.394	Nodiff	Cutc	cutC copper transporter [Source:MGI Symbol;Acc:MGI:1913638]	66388
ENSMUSG00000022021	7.8949	2.435	1.2839	0.04571	1	Up Regulation	Diaph3	diaphanous related formin 3 [Source:MGI Symbol;Acc:MGI:1927222]	56419
ENSMUSG00000029470	932.26	0.9001	-0.1519	0.04573	0.3941	Nodiff	P2rx4	purinergic receptor P2X, ligand-gated ion channel 4 [Source:MGI Symbol;Acc:MGI:1338859]	18438
ENSMUSG00000000244	4.7663	0.428	-1.224	0.04582	1	Down Regulation	Tspan32	tetraspanin 32 [Source:MGI Symbol;Acc:MGI:1350360]	27027
ENSMUSG00000032652	895.704	0.8896	-0.1688	0.04589	0.3952	Nodiff	Crebl2	cAMP responsive element binding protein-like 2 [Source:MGI Symbol;Acc:MGI:1889385]	232430
ENSMUSG00000039748	2.7203	3.3249	1.7333	0.0459	1	Up Regulation	Exo1	exonuclease 1 [Source:MGI Symbol;Acc:MGI:1349427]	26909
ENSMUSG00000046562	494.084	1.1362	0.1842	0.04598	0.3954	Nodiff	Unc119b	unc-119 lipid binding chaperone B [Source:MGI Symbol;Acc:MGI:2147162]	106840
ENSMUSG00000019906	200.263	1.2268	0.2949	0.04599	0.3954	Nodiff	Lin7a	lin-7 homolog A, crumbs cell polarity complex component [Source:MGI Symbol;Acc:MGI:2135609]	108030
ENSMUSG00000020130	1014.4	0.887	-0.173	0.04603	0.3954	Nodiff	Tbc1d15	TBC1 domain family, member 15 [Source:MGI Symbol;Acc:MGI:1913937]	66687
ENSMUSG00000010175	1649.24	0.8114	-0.3015	0.04607	0.3954	Nodiff	Prox1	prospero homeobox 1 [Source:MGI Symbol;Acc:MGI:97772]	19130
ENSMUSG00000074923	6.876	0.4799	-1.059	0.04608	1	Down Regulation	Pak6	p21 (RAC1) activated kinase 6 [Source:MGI Symbol;Acc:MGI:2679420]	214230
ENSMUSG00000022180	73.4915	1.4468	0.5328	0.04609	0.3954	Nodiff	Slc7a8	solute carrier family 7 (cationic amino acid transporter, y+ system), member 8 [Source:MGI Symbol;Acc:MGI:1355323]	50934
ENSMUSG00000039983	103.34	0.7681	-0.3807	0.04611	0.3954	Nodiff	Ccdc32	coiled-coil domain containing 32 [Source:MGI Symbol;Acc:MGI:2685477]	269336
ENSMUSG00000040242	685.478	0.9088	-0.138	0.04619	0.3957	Nodiff	Fgfr1op2	FGFR1 oncogene partner 2 [Source:MGI Symbol;Acc:MGI:1914779]	67529
ENSMUSG00000078970	163.377	1.1725	0.2295	0.04622	0.3957	Nodiff	Dnaaf10	dynein axonemal assembly factor 10 [Source:MGI Symbol;Acc:MGI:2144224]	103784
ENSMUSG00000048218	78.6407	0.767	-0.3828	0.04631	0.3959	Nodiff	Amigo2	adhesion molecule with Ig like domain 2 [Source:MGI Symbol;Acc:MGI:2145995]	105827
ENSMUSG00000006517	271.502	1.912	0.9351	0.04637	0.3959	Up Regulation	Mvd	mevalonate (diphospho) decarboxylase [Source:MGI Symbol;Acc:MGI:2179327]	192156
ENSMUSG00000020429	2955.02	2.5748	1.3644	0.0464	0.3959	Up Regulation	Igfbp1	insulin-like growth factor binding protein 1 [Source:MGI Symbol;Acc:MGI:96436]	16006
ENSMUSG00000032468	259.296	1.1507	0.2025	0.04641	0.3959	Nodiff	Armc8	armadillo repeat containing 8 [Source:MGI Symbol;Acc:MGI:1921375]	74125
ENSMUSG00000026348	720.574	0.7957	-0.3297	0.04642	0.3959	Nodiff	Acmsd	amino carboxymuconate semialdehyde decarboxylase [Source:MGI Symbol;Acc:MGI:2386323]	266645
ENSMUSG00000036208	81.4364	0.8009	-0.3203	0.0465	0.3962	Nodiff	Nepro	nucleolus and neural progenitor protein [Source:MGI Symbol;Acc:MGI:2384836]	212547
ENSMUSG00000031393	306.823	0.8544	-0.2271	0.04652	0.3962	Nodiff	Mecp2	methyl CpG binding protein 2 [Source:MGI Symbol;Acc:MGI:99918]	17257
ENSMUSG00000036533	25.8583	0.6686	-0.5809	0.04675	0.3978	Nodiff	Cdc42ep3	CDC42 effector protein (Rho GTPase binding) 3 [Source:MGI Symbol;Acc:MGI:2384718]	260409
ENSMUSG00000019997	105.534	1.3684	0.4525	0.04686	0.3982	Nodiff	Ccn2	cellular communication network factor 2 [Source:MGI Symbol;Acc:MGI:95537]	14219
ENSMUSG00000027340	372.266	0.8249	-0.2777	0.04687	0.3982	Nodiff	Slc23a2	solute carrier family 23 (nucleobase transporters), member 2 [Source:MGI Symbol;Acc:MGI:1859682]	54338
ENSMUSG00000053581	205.637	1.2235	0.291	0.0469	0.3982	Nodiff	Zfand2a	zinc finger, AN1-type domain 2A [Source:MGI Symbol;Acc:MGI:2140729]	100494
ENSMUSG00000043445	237.461	1.2104	0.2754	0.04693	0.3982	Nodiff	Pgp	phosphoglycolate phosphatase [Source:MGI Symbol;Acc:MGI:1914328]	67078
ENSMUSG00000028698	28.2202	1.5009	0.5858	0.04697	0.3983	Up Regulation	Pik3r3	phosphoinositide-3-kinase regulatory subunit 3 [Source:MGI Symbol;Acc:MGI:109277]	18710
ENSMUSG00000047921	196.442	0.8555	-0.2252	0.04712	0.3988	Nodiff	Trappc9	trafficking protein particle complex 9 [Source:MGI Symbol;Acc:MGI:1923760]	76510
ENSMUSG00000021007	17.8979	0.588	-0.766	0.04713	0.3988	Down Regulation	Spata7	spermatogenesis associated 7 [Source:MGI Symbol;Acc:MGI:2144877]	104871
ENSMUSG00000022957	542.372	1.1526	0.2049	0.04715	0.3988	Nodiff	Itsn1	intersectin 1 (SH3 domain protein 1A) [Source:MGI Symbol;Acc:MGI:1338069]	16443
ENSMUSG00000024208	148.579	1.1968	0.2591	0.04718	0.3988	Nodiff	Uqcc2	ubiquinol-cytochrome c reductase complex assembly factor 2 [Source:MGI Symbol;Acc:MGI:1914517]	67267
ENSMUSG00000023572	283.685	0.8758	-0.1913	0.04727	0.3989	Nodiff	Ccndbp1	cyclin D-type binding-protein 1 [Source:MGI Symbol;Acc:MGI:109595]	17151
ENSMUSG00000035239	57.7774	1.5271	0.6108	0.04728	0.3989	Up Regulation	Neu3	neuraminidase 3 [Source:MGI Symbol;Acc:MGI:1355305]	50877
ENSMUSG00000033676	26.6069	1.5694	0.6503	0.04732	0.3989	Up Regulation	Gabrb3	gamma-aminobutyric acid (GABA) A receptor, subunit beta 3 [Source:MGI Symbol;Acc:MGI:95621]	14402
ENSMUSG00000005610	9329.73	1.0803	0.1115	0.04733	0.3989	Nodiff	Eif4g2	eukaryotic translation initiation factor 4, gamma 2 [Source:MGI Symbol;Acc:MGI:109207]	13690
ENSMUSG00000028980	10895.7	0.889	-0.1697	0.04736	0.3989	Nodiff	H6pd	hexose-6-phosphate dehydrogenase (glucose 1- dehydrogenase) [Source:MGI Symbol;Acc:MGI:2140356]	100198
ENSMUSG00000020614	517.893	0.8742	-0.1939	0.04742	0.3992	Nodiff	Fam20a	FAM20A, golgi associated secretory pathway pseudokinase [Source:MGI Symbol;Acc:MGI:2388266]	208659
ENSMUSG00000040855	747.567	0.8804	-0.1838	0.04758	0.4001	Nodiff	Reps2	RALBP1 associated Eps domain containing protein 2 [Source:MGI Symbol;Acc:MGI:2663511]	194590
ENSMUSG00000023979	4.0171	2.5078	1.3264	0.04764	1	Up Regulation	Guca1b	guanylate cyclase activator 1B [Source:MGI Symbol;Acc:MGI:1194489]	107477
ENSMUSG00000024966	1602.01	1.1766	0.2347	0.04765	0.4005	Nodiff	Stip1	stress-induced phosphoprotein 1 [Source:MGI Symbol;Acc:MGI:109130]	20867
ENSMUSG00000032491	6.8529	0.4776	-1.066	0.04767	1	Down Regulation	Nradd	neurotrophin receptor associated death domain [Source:MGI Symbol;Acc:MGI:1914419]	67169
ENSMUSG00000021815	11.2983	2.3524	1.2342	0.04768	1	Up Regulation	Mss51	MSS51 mitochondrial translational activator [Source:MGI Symbol;Acc:MGI:1922093]	74843
ENSMUSG00000071528	606.789	1.1328	0.1798	0.04784	0.4017	Nodiff	Atp5md	ATP synthase membrane subunit DAPIT [Source:MGI Symbol;Acc:MGI:1891435]	66477
ENSMUSG00000024421	125.541	1.2966	0.3747	0.04786	0.4017	Nodiff	Lama3	laminin, alpha 3 [Source:MGI Symbol;Acc:MGI:99909]	16774
ENSMUSG00000041775	89.7996	0.7638	-0.3887	0.04791	0.4017	Nodiff	Mapk1ip1	mitogen-activated protein kinase 1 interacting protein 1 [Source:MGI Symbol;Acc:MGI:1916796]	69546
ENSMUSG00000031138	4539.81	0.8899	-0.1682	0.04798	0.4021	Nodiff	F9	coagulation factor IX [Source:MGI Symbol;Acc:MGI:88384]	14071
ENSMUSG00000059975	74.5113	0.8085	-0.3068	0.04806	0.4025	Nodiff	Zfp74	zinc finger protein 74 [Source:MGI Symbol;Acc:MGI:107784]	72723
ENSMUSG00000047604	20.9416	0.6376	-0.6492	0.04813	0.4027	Down Regulation	Frat2	frequently rearranged in advanced T cell lymphomas 2 [Source:MGI Symbol;Acc:MGI:2673967]	212398
ENSMUSG00000058761	976.079	0.8083	-0.307	0.04825	0.4031	Nodiff	Rnf169	ring finger protein 169 [Source:MGI Symbol;Acc:MGI:1920257]	108937
ENSMUSG00000043940	1013.05	0.8968	-0.1572	0.04826	0.4031	Nodiff	Wdfy3	WD repeat and FYVE domain containing 3 [Source:MGI Symbol;Acc:MGI:1096875]	72145
ENSMUSG00000020697	318.9	1.1494	0.2008	0.04829	0.4031	Nodiff	Lig3	ligase III, DNA, ATP-dependent [Source:MGI Symbol;Acc:MGI:109152]	16882
ENSMUSG00000059588	194.96	1.3	0.3785	0.04842	0.404	Nodiff	Calcrl	calcitonin receptor-like [Source:MGI Symbol;Acc:MGI:1926944]	54598
ENSMUSG00000052369	279.771	0.8551	-0.2258	0.04862	0.4054	Nodiff	Tmem106c	transmembrane protein 106C [Source:MGI Symbol;Acc:MGI:1196384]	380967
ENSMUSG00000071655	1323.88	0.9024	-0.1482	0.04871	0.4057	Nodiff	Ubxn1	UBX domain protein 1 [Source:MGI Symbol;Acc:MGI:1289301]	225896
ENSMUSG00000067430	34.0231	0.676	-0.5649	0.04874	0.4057	Nodiff	Zfp763	zinc finger protein 763 [Source:MGI Symbol;Acc:MGI:1920701]	73451
ENSMUSG00000031227	58.5388	1.26	0.3335	0.04878	0.4057	Nodiff	Magee1	MAGE family member E1 [Source:MGI Symbol;Acc:MGI:2148149]	107528
ENSMUSG00000045690	46.5491	0.7613	-0.3935	0.0488	0.4057	Nodiff	Wdr89	WD repeat domain 89 [Source:MGI Symbol;Acc:MGI:1919588]	72338
ENSMUSG00000019256	956.656	1.3387	0.4209	0.04885	0.4058	Nodiff	Ahr	aryl-hydrocarbon receptor [Source:MGI Symbol;Acc:MGI:105043]	11622
ENSMUSG00000073910	835.964	0.8923	-0.1644	0.04892	0.4061	Nodiff	Mob3b	MOB kinase activator 3B [Source:MGI Symbol;Acc:MGI:2664539]	214944
ENSMUSG00000031901	121.744	1.2365	0.3063	0.04899	0.4062	Nodiff	Dus2	dihydrouridine synthase 2 [Source:MGI Symbol;Acc:MGI:1913619]	66369
ENSMUSG00000005897	372.501	0.855	-0.2259	0.04903	0.4062	Nodiff	Nr2c1	nuclear receptor subfamily 2, group C, member 1 [Source:MGI Symbol;Acc:MGI:1352465]	22025
ENSMUSG00000034893	304.646	1.1398	0.1887	0.04904	0.4062	Nodiff	Cog3	component of oligomeric golgi complex 3 [Source:MGI Symbol;Acc:MGI:2450151]	338337
ENSMUSG00000046027	1774.51	0.8637	-0.2114	0.04909	0.4063	Nodiff	Stard5	StAR-related lipid transfer (START) domain containing 5 [Source:MGI Symbol;Acc:MGI:2156765]	170460
ENSMUSG00000032113	10.8186	1.8082	0.8545	0.04913	1	Up Regulation	Chek1	checkpoint kinase 1 [Source:MGI Symbol;Acc:MGI:1202065]	12649
ENSMUSG00000026463	83.861	1.4009	0.4864	0.0493	0.4076	Nodiff	Atp2b4	ATPase, Ca++ transporting, plasma membrane 4 [Source:MGI Symbol;Acc:MGI:88111]	381290
ENSMUSG00000024985	261.148	1.2292	0.2977	0.04932	0.4076	Nodiff	Tcf7l2	transcription factor 7 like 2, T cell specific, HMG box [Source:MGI Symbol;Acc:MGI:1202879]	21416
ENSMUSG00000040648	932.112	0.82	-0.2864	0.04945	0.4083	Nodiff	Ppip5k2	diphosphoinositol pentakisphosphate kinase 2 [Source:MGI Symbol;Acc:MGI:2142810]	227399
ENSMUSG00000020462	133	0.843	-0.2465	0.04947	0.4083	Nodiff	Cfap36	cilia and flagella associated protein 36 [Source:MGI Symbol;Acc:MGI:1913994]	216618
ENSMUSG00000030302	34.4748	1.7667	0.8211	0.0496	0.4091	Up Regulation	Atp2b2	ATPase, Ca++ transporting, plasma membrane 2 [Source:MGI Symbol;Acc:MGI:105368]	11941
ENSMUSG00000002845	170.392	1.3236	0.4045	0.04968	0.4094	Nodiff	Tmem39a	transmembrane protein 39a [Source:MGI Symbol;Acc:MGI:1915096]	67846
ENSMUSG00000031785	37.6999	1.4376	0.5237	0.04983	0.4103	Nodiff	Adgrg1	adhesion G protein-coupled receptor G1 [Source:MGI Symbol;Acc:MGI:1340051]	14766
ENSMUSG00000026567	1.0914	0.1303	-2.94	0.04984	1	Down Regulation	Adcy10	adenylate cyclase 10 [Source:MGI Symbol;Acc:MGI:2660854]	271639
ENSMUSG00000049436	1.6007	6.395	2.6769	0.04985	1	Up Regulation	Upk1b	uroplakin 1B [Source:MGI Symbol;Acc:MGI:98912]	22268
ENSMUSG00000040859	1045.56	0.9099	-0.1362	0.04991	0.4107	Nodiff	Bsdc1	BSD domain containing 1 [Source:MGI Symbol;Acc:MGI:1913466]	100383
ENSMUSG00000008193	3.6434	2.8446	1.5082	0.04994	1	Up Regulation	Spib	Spi-B transcription factor (Spi-1/PU.1 related) [Source:MGI Symbol;Acc:MGI:892986]	272382
ENSMUSG00000040624	53.3506	1.4703	0.5562	0.05011	0.412	Nodiff	Plekhg1	pleckstrin homology domain containing, family G (with RhoGef domain) member 1 [Source:MGI Symbol;Acc:MGI:2676551]	213783
ENSMUSG00000032666	40.1502	1.4103	0.496	0.05017	0.4122	Nodiff	1700025G04Rik	RIKEN cDNA 1700025G04 gene [Source:MGI Symbol;Acc:MGI:1916649]	69399
ENSMUSG00000002107	200.238	1.2227	0.2901	0.05026	0.4126	Nodiff	Celf2	CUGBP, Elav-like family member 2 [Source:MGI Symbol;Acc:MGI:1338822]	14007
ENSMUSG00000044813	574.37	1.2286	0.297	0.05029	0.4126	Nodiff	Shb	src homology 2 domain-containing transforming protein B [Source:MGI Symbol;Acc:MGI:98294]	230126
ENSMUSG00000024317	284.708	0.8651	-0.209	0.0505	0.4141	Nodiff	Rnf138	ring finger protein 138 [Source:MGI Symbol;Acc:MGI:1929211]	56515
ENSMUSG00000020184	428.508	1.1613	0.2158	0.05071	0.4151	Nodiff	Mdm2	transformed mouse 3T3 cell double minute 2 [Source:MGI Symbol;Acc:MGI:96952]	17246
ENSMUSG00000072980	6.696	2.0126	1.009	0.05072	1	Nodiff	Oip5	Opa interacting protein 5 [Source:MGI Symbol;Acc:MGI:1917895]	70645
ENSMUSG00000024773	675.397	0.9056	-0.143	0.05072	0.4151	Nodiff	Atg2a	autophagy related 2A [Source:MGI Symbol;Acc:MGI:1916291]	329015
ENSMUSG00000040433	357.671	0.8877	-0.1719	0.05073	0.4151	Nodiff	Zbtb38	zinc finger and BTB domain containing 38 [Source:MGI Symbol;Acc:MGI:2442866]	245007
ENSMUSG00000026655	1062.74	0.8426	-0.2472	0.05079	0.4153	Nodiff	Fam107b	family with sequence similarity 107, member B [Source:MGI Symbol;Acc:MGI:1913790]	66540
ENSMUSG00000038233	169.651	0.6859	-0.5438	0.0509	0.4159	Nodiff	Gask1a	golgi associated kinase 1A [Source:MGI Symbol;Acc:MGI:3041196]	245050
ENSMUSG00000033365	187.685	1.19	0.2509	0.05115	0.4176	Nodiff	Ipo13	importin 13 [Source:MGI Symbol;Acc:MGI:2385205]	230673
ENSMUSG00000062170	5.9302	4.709	2.2354	0.0512	1	Nodiff	Fmr1nb	Fmr1 neighbor [Source:MGI Symbol;Acc:MGI:2672032]	207854
ENSMUSG00000040123	484.167	0.8326	-0.2642	0.05123	0.418	Nodiff	Zmym5	zinc finger, MYM-type 5 [Source:MGI Symbol;Acc:MGI:3041170]	219105
ENSMUSG00000047844	3.2557	0.3403	-1.555	0.05128	1	Nodiff	Bex4	brain expressed X-linked 4 [Source:MGI Symbol;Acc:MGI:3606746]	406217
ENSMUSG00000021789	23.2954	1.8195	0.8635	0.05143	0.4193	Nodiff	Sftpa1	surfactant associated protein A1 [Source:MGI Symbol;Acc:MGI:109518]	20387
ENSMUSG00000051615	441.96	1.2161	0.2823	0.0515	0.4195	Nodiff	Rap2a	RAS related protein 2a [Source:MGI Symbol;Acc:MGI:97855]	76108
ENSMUSG00000056429	3466.66	0.8379	-0.2552	0.05159	0.4195	Nodiff	Tgoln1	trans-golgi network protein [Source:MGI Symbol;Acc:MGI:105080]	22134
ENSMUSG00000034390	285.205	1.2048	0.2688	0.0516	0.4195	Nodiff	Cmip	c-Maf inducing protein [Source:MGI Symbol;Acc:MGI:1921690]	74440
ENSMUSG00000027765	95.3936	0.7184	-0.4771	0.05162	0.4195	Nodiff	P2ry1	purinergic receptor P2Y, G-protein coupled 1 [Source:MGI Symbol;Acc:MGI:105049]	18441
ENSMUSG00000029580	7439.95	1.1574	0.2109	0.05164	0.4195	Nodiff	Actb	actin, beta [Source:MGI Symbol;Acc:MGI:87904]	11461
ENSMUSG00000031391	2.4296	4.6494	2.217	0.05175	1	Nodiff	L1cam	L1 cell adhesion molecule [Source:MGI Symbol;Acc:MGI:96721]	16728
ENSMUSG00000050199	1295.39	0.8708	-0.1996	0.05176	0.4202	Nodiff	Lgr4	leucine-rich repeat-containing G protein-coupled receptor 4 [Source:MGI Symbol;Acc:MGI:1891468]	107515
ENSMUSG00000033739	71.0423	0.8065	-0.3102	0.05184	0.4206	Nodiff	Fkbpl	FK506 binding protein-like [Source:MGI Symbol;Acc:MGI:1932127]	56299
ENSMUSG00000043987	203.189	1.1515	0.2036	0.0519	0.4207	Nodiff	Cep164	centrosomal protein 164 [Source:MGI Symbol;Acc:MGI:2384878]	-
ENSMUSG00000035172	48.945	0.6997	-0.5152	0.05202	0.4213	Nodiff	Plekhh3	pleckstrin homology domain containing, family H (with MyTH4 domain) member 3 [Source:MGI Symbol;Acc:MGI:2384950]	217198
ENSMUSG00000090231	37.7637	1.3479	0.4307	0.05204	0.4213	Nodiff	Cfb	complement factor B [Source:MGI Symbol;Acc:MGI:105975]	14962
ENSMUSG00000028757	1826.03	1.1031	0.1415	0.05212	0.4217	Nodiff	Ddost	dolichyl-di-phosphooligosaccharide-protein glycotransferase [Source:MGI Symbol;Acc:MGI:1194508]	13200
ENSMUSG00000051469	480.073	0.8873	-0.1726	0.05217	0.4218	Nodiff	Zfp24	zinc finger protein 24 [Source:MGI Symbol;Acc:MGI:1929704]	59057
ENSMUSG00000061718	96.2683	1.2502	0.3222	0.05225	0.4221	Nodiff	Ppp1r1b	protein phosphatase 1, regulatory inhibitor subunit 1B [Source:MGI Symbol;Acc:MGI:94860]	19049
ENSMUSG00000022571	245.257	1.1596	0.2136	0.05234	0.4225	Nodiff	Pycrl	pyrroline-5-carboxylate reductase-like [Source:MGI Symbol;Acc:MGI:1913444]	66194
ENSMUSG00000047879	812.61	1.0985	0.1356	0.05244	0.423	Nodiff	Usp14	ubiquitin specific peptidase 14 [Source:MGI Symbol;Acc:MGI:1928898]	59025
ENSMUSG00000042670	326.226	0.8945	-0.1609	0.0525	0.423	Nodiff	Immp1l	IMP1 inner mitochondrial membrane peptidase-like (S. cerevisiae) [Source:MGI Symbol;Acc:MGI:1913791]	66541
ENSMUSG00000034641	125.619	1.3224	0.4031	0.05253	0.423	Nodiff	Cd300ld	CD300 molecule like family member d [Source:MGI Symbol;Acc:MGI:2442358]	217305
ENSMUSG00000056313	337.555	1.3368	0.4187	0.05254	0.423	Nodiff	Tcim	transcriptional and immune response regulator [Source:MGI Symbol;Acc:MGI:1916318]	69068
ENSMUSG00000024056	4.2084	2.6093	1.3837	0.05259	1	Nodiff	Ndc80	NDC80 kinetochore complex component [Source:MGI Symbol;Acc:MGI:1914302]	67052
ENSMUSG00000001665	360.166	0.7093	-0.4955	0.05261	0.4232	Nodiff	Gstt3	glutathione S-transferase, theta 3 [Source:MGI Symbol;Acc:MGI:2143526]	103140
ENSMUSG00000028645	164.888	0.8016	-0.3191	0.05277	0.424	Nodiff	Slc2a1	solute carrier family 2 (facilitated glucose transporter), member 1 [Source:MGI Symbol;Acc:MGI:95755]	20525
ENSMUSG00000031360	172.492	0.8315	-0.2662	0.05279	0.424	Nodiff	Ctps2	cytidine 5'-triphosphate synthase 2 [Source:MGI Symbol;Acc:MGI:1933185]	55936
ENSMUSG00000020262	194.848	0.8162	-0.293	0.05283	0.4241	Nodiff	Adarb1	adenosine deaminase, RNA-specific, B1 [Source:MGI Symbol;Acc:MGI:891999]	110532
ENSMUSG00000013736	280.977	0.8751	-0.1925	0.05287	0.4241	Nodiff	Trnt1	tRNA nucleotidyl transferase, CCA-adding, 1 [Source:MGI Symbol;Acc:MGI:1917297]	70047
ENSMUSG00000039878	7.6642	1.8974	0.924	0.05298	1	Nodiff	Slc39a5	solute carrier family 39 (metal ion transporter), member 5 [Source:MGI Symbol;Acc:MGI:1919336]	72002
ENSMUSG00000020328	356.983	1.1571	0.2106	0.05303	0.4243	Nodiff	Nudcd2	NudC domain containing 2 [Source:MGI Symbol;Acc:MGI:1277103]	52653
ENSMUSG00000001249	4916.72	0.9077	-0.1397	0.05303	0.4243	Nodiff	Hpn	hepsin [Source:MGI Symbol;Acc:MGI:1196620]	15451
ENSMUSG00000032578	176.437	0.2871	-1.8	0.05306	0.4243	Nodiff	Cish	cytokine inducible SH2-containing protein [Source:MGI Symbol;Acc:MGI:103159]	12700
ENSMUSG00000027323	14.4571	1.6408	0.7144	0.05312	0.4243	Nodiff	Rad51	RAD51 recombinase [Source:MGI Symbol;Acc:MGI:97890]	19361
ENSMUSG00000017778	2133.75	1.1194	0.1627	0.05317	0.4243	Nodiff	Cox7c	cytochrome c oxidase subunit 7C [Source:MGI Symbol;Acc:MGI:103226]	12867
ENSMUSG00000029413	71.4699	0.7705	-0.3762	0.05322	0.4243	Nodiff	Naaa	N-acylethanolamine acid amidase [Source:MGI Symbol;Acc:MGI:1914361]	67111
ENSMUSG00000044155	71.0811	0.7799	-0.3586	0.05323	0.4243	Nodiff	Lsm8	LSM8 homolog, U6 small nuclear RNA associated [Source:MGI Symbol;Acc:MGI:1923772]	76522
ENSMUSG00000047139	53.1095	0.6763	-0.5642	0.05324	0.4243	Nodiff	Cd24a	CD24a antigen [Source:MGI Symbol;Acc:MGI:88323]	12484
ENSMUSG00000034152	524.083	1.1127	0.154	0.05326	0.4243	Nodiff	Exoc3	exocyst complex component 3 [Source:MGI Symbol;Acc:MGI:2443972]	211446
ENSMUSG00000052151	221.974	0.8479	-0.2381	0.05327	0.4243	Nodiff	Plpp2	phospholipid phosphatase 2 [Source:MGI Symbol;Acc:MGI:1354945]	50784
ENSMUSG00000020154	843.324	1.2729	0.3482	0.05333	0.4246	Nodiff	Ptprb	protein tyrosine phosphatase, receptor type, B [Source:MGI Symbol;Acc:MGI:97809]	19263
ENSMUSG00000074030	171.452	0.8414	-0.2491	0.05343	0.425	Nodiff	Exoc8	exocyst complex component 8 [Source:MGI Symbol;Acc:MGI:2142527]	102058
ENSMUSG00000032348	882.743	1.2128	0.2784	0.05347	0.425	Nodiff	Gsta4	glutathione S-transferase, alpha 4 [Source:MGI Symbol;Acc:MGI:1309515]	14860
ENSMUSG00000019763	243.546	0.8751	-0.1925	0.05357	0.4253	Nodiff	Rmnd1	required for meiotic nuclear division 1 homolog [Source:MGI Symbol;Acc:MGI:1913334]	66084
ENSMUSG00000087260	356.789	0.8748	-0.193	0.05357	0.4253	Nodiff	Lamtor5	late endosomal/lysosomal adaptor, MAPK and MTOR activator 5 [Source:MGI Symbol;Acc:MGI:1915826]	68576
ENSMUSG00000052562	3349.63	1.1317	0.1784	0.05363	0.4253	Nodiff	Slc22a30	solute carrier family 22, member 30 [Source:MGI Symbol;Acc:MGI:2442750]	319800
ENSMUSG00000039163	171.969	0.8544	-0.2271	0.05366	0.4253	Nodiff	Cmc1	COX assembly mitochondrial protein 1 [Source:MGI Symbol;Acc:MGI:1915149]	67899
ENSMUSG00000022623	53.7955	1.3351	0.4169	0.0537	0.4253	Nodiff	Shank3	SH3 and multiple ankyrin repeat domains 3 [Source:MGI Symbol;Acc:MGI:1930016]	58234
ENSMUSG00000028860	59.7929	0.7212	-0.4715	0.05374	0.4253	Nodiff	Sytl1	synaptotagmin-like 1 [Source:MGI Symbol;Acc:MGI:1933365]	269589
ENSMUSG00000020085	338.492	0.8109	-0.3025	0.05381	0.4253	Nodiff	Aifm2	apoptosis-inducing factor, mitochondrion-associated 2 [Source:MGI Symbol;Acc:MGI:1918611]	71361
ENSMUSG00000020077	101.245	1.2972	0.3753	0.05385	0.4253	Nodiff	Srgn	serglycin [Source:MGI Symbol;Acc:MGI:97756]	19073
ENSMUSG00000039956	717.364	1.2345	0.304	0.05387	0.4253	Nodiff	Mrap	melanocortin 2 receptor accessory protein [Source:MGI Symbol;Acc:MGI:1924287]	77037
ENSMUSG00000025702	1892.9	0.9088	-0.1379	0.05388	0.4253	Nodiff	Marchf8	membrane associated ring-CH-type finger 8 [Source:MGI Symbol;Acc:MGI:1919029]	71779
ENSMUSG00000031661	59.0813	1.2717	0.3468	0.05392	0.4253	Nodiff	Nkd1	naked cuticle 1 [Source:MGI Symbol;Acc:MGI:2135954]	93960
ENSMUSG00000031826	1430.32	1.1207	0.1645	0.05394	0.4253	Nodiff	Usp10	ubiquitin specific peptidase 10 [Source:MGI Symbol;Acc:MGI:894652]	22224
ENSMUSG00000045333	3.1003	0.3656	-1.452	0.05399	1	Nodiff	Zfp423	zinc finger protein 423 [Source:MGI Symbol;Acc:MGI:1891217]	94187
ENSMUSG00000046861	543.566	0.8738	-0.1947	0.05403	0.4254	Nodiff	Hectd3	HECT domain E3 ubiquitin protein ligase 3 [Source:MGI Symbol;Acc:MGI:1923858]	76608
ENSMUSG00000054717	75.2761	0.7843	-0.3505	0.05407	0.4254	Nodiff	Hmgb2	high mobility group box 2 [Source:MGI Symbol;Acc:MGI:96157]	97165
ENSMUSG00000049164	69.559	0.7988	-0.3242	0.05411	0.4254	Nodiff	Zfp518a	zinc finger protein 518A [Source:MGI Symbol;Acc:MGI:1919922]	72672
ENSMUSG00000028741	251.315	1.2105	0.2755	0.05413	0.4254	Nodiff	Mrto4	mRNA turnover 4, ribosome maturation factor [Source:MGI Symbol;Acc:MGI:1917152]	69902
ENSMUSG00000046668	602.047	0.8402	-0.2512	0.05415	0.4254	Nodiff	Cxxc5	CXXC finger 5 [Source:MGI Symbol;Acc:MGI:1914643]	67393
ENSMUSG00000037936	3227.91	0.8466	-0.2403	0.05423	0.4254	Nodiff	Scarb1	scavenger receptor class B, member 1 [Source:MGI Symbol;Acc:MGI:893578]	20778
ENSMUSG00000019841	136.458	1.2185	0.2851	0.05427	0.4254	Nodiff	Rev3l	REV3 like, DNA directed polymerase zeta catalytic subunit [Source:MGI Symbol;Acc:MGI:1337131]	19714
ENSMUSG00000028063	412.263	1.1641	0.2193	0.05429	0.4254	Nodiff	Lmna	lamin A [Source:MGI Symbol;Acc:MGI:96794]	16905
ENSMUSG00000024131	1071.74	0.794	-0.3328	0.05434	0.4254	Nodiff	Slc3a1	solute carrier family 3, member 1 [Source:MGI Symbol;Acc:MGI:1195264]	20532
ENSMUSG00000024735	1254.85	1.1086	0.1487	0.05437	0.4254	Nodiff	Prpf19	pre-mRNA processing factor 19 [Source:MGI Symbol;Acc:MGI:106247]	28000
ENSMUSG00000039768	807.377	1.1032	0.1417	0.05437	0.4254	Nodiff	Dnajc11	DnaJ heat shock protein family (Hsp40) member C11 [Source:MGI Symbol;Acc:MGI:2443386]	230935
ENSMUSG00000020994	304.275	1.1528	0.2051	0.05446	0.4256	Nodiff	Pnn	pinin [Source:MGI Symbol;Acc:MGI:1100514]	18949
ENSMUSG00000042523	15.2906	0.5461	-0.8727	0.05452	0.4256	Nodiff	Dnal1	dynein, axonemal, light chain 1 [Source:MGI Symbol;Acc:MGI:1921462]	105000
ENSMUSG00000022151	248.196	0.88	-0.1845	0.05458	0.4256	Nodiff	Ttc33	tetratricopeptide repeat domain 33 [Source:MGI Symbol;Acc:MGI:1914765]	67515
ENSMUSG00000019802	2997.98	1.103	0.1414	0.0546	0.4256	Nodiff	Sec63	SEC63-like (S. cerevisiae) [Source:MGI Symbol;Acc:MGI:2155302]	140740
ENSMUSG00000046410	44.7355	1.378	0.4626	0.05462	0.4256	Nodiff	Kcnk6	potassium inwardly-rectifying channel, subfamily K, member 6 [Source:MGI Symbol;Acc:MGI:1891291]	52150
ENSMUSG00000035329	277.518	1.1638	0.2188	0.05463	0.4256	Nodiff	Fbxo33	F-box protein 33 [Source:MGI Symbol;Acc:MGI:1917861]	70611
ENSMUSG00000001588	16.0832	0.6595	-0.6006	0.05465	0.4256	Nodiff	Acap1	ArfGAP with coiled-coil, ankyrin repeat and PH domains 1 [Source:MGI Symbol;Acc:MGI:2388270]	216859
ENSMUSG00000031969	1061.02	0.8916	-0.1655	0.05473	0.4259	Nodiff	Acad8	acyl-Coenzyme A dehydrogenase family, member 8 [Source:MGI Symbol;Acc:MGI:1914198]	66948
ENSMUSG00000042659	167.247	1.3926	0.4778	0.0548	0.4261	Nodiff	Arrdc4	arrestin domain containing 4 [Source:MGI Symbol;Acc:MGI:1913662]	66412
ENSMUSG00000040651	172.766	0.8142	-0.2965	0.05483	0.4261	Nodiff	Tasor	transcription activation suppressor [Source:MGI Symbol;Acc:MGI:1921694]	218850
ENSMUSG00000022412	539.172	0.876	-0.191	0.05489	0.4262	Nodiff	Mief1	mitochondrial elongation factor 1 [Source:MGI Symbol;Acc:MGI:2146020]	239555
ENSMUSG00000057835	41.3148	1.3886	0.4736	0.05492	0.4262	Nodiff	Zfp119a	zinc finger protein 119a [Source:MGI Symbol;Acc:MGI:1345189]	104349
ENSMUSG00000046603	407.363	1.1922	0.2536	0.05503	0.4268	Nodiff	Tcaim	T cell activation inhibitor, mitochondrial [Source:MGI Symbol;Acc:MGI:1196217]	382117
ENSMUSG00000027326	3.0706	3.1201	1.6416	0.05515	1	Nodiff	Knl1	kinetochore scaffold 1 [Source:MGI Symbol;Acc:MGI:1923714]	76464
ENSMUSG00000004317	128.22	1.218	0.2845	0.05524	0.4273	Nodiff	Clcn5	chloride channel, voltage-sensitive 5 [Source:MGI Symbol;Acc:MGI:99486]	12728
ENSMUSG00000030161	4228.99	0.8039	-0.3149	0.05525	0.4273	Nodiff	Gabarapl1	gamma-aminobutyric acid (GABA) A receptor- associated protein-like 1 [Source:MGI Symbol;Acc:MGI:1914980]	57436
ENSMUSG00000035365	3.9513	3.5995	1.8478	0.05526	1	Nodiff	Parpbp	PARP1 binding protein [Source:MGI Symbol;Acc:MGI:1922567]	75317
ENSMUSG00000021458	212.144	0.8611	-0.2157	0.0553	0.4273	Nodiff	Aopep	aminopeptidase O [Source:MGI Symbol;Acc:MGI:1919311]	72061
ENSMUSG00000008384	52.9075	1.4404	0.5265	0.05531	0.4273	Nodiff	Sertad1	SERTA domain containing 1 [Source:MGI Symbol;Acc:MGI:1913438]	55942
ENSMUSG00000040488	325.582	1.3301	0.4115	0.05534	0.4273	Nodiff	Ltbp4	latent transforming growth factor beta binding protein 4 [Source:MGI Symbol;Acc:MGI:1321395]	108075
ENSMUSG00000031365	215.097	0.8204	-0.2855	0.05536	0.4273	Nodiff	Zfp275	zinc finger protein 275 [Source:MGI Symbol;Acc:MGI:1350985]	27081
ENSMUSG00000036019	123.968	0.7564	-0.4027	0.05536	0.4273	Nodiff	Tmtc2	transmembrane and tetratricopeptide repeat containing 2 [Source:MGI Symbol;Acc:MGI:1914057]	278279
ENSMUSG00000089857	18.7374	0.6412	-0.6412	0.0554	0.4274	Nodiff	Zfp882	zinc finger protein 882 [Source:MGI Symbol;Acc:MGI:3642748]	382019
ENSMUSG00000043807	2.1441	4.1857	2.0655	0.05541	1	Nodiff	Ly6g5b	lymphocyte antigen 6 complex, locus G5B [Source:MGI Symbol;Acc:MGI:2385809]	266614
ENSMUSG00000071551	997.45	1.1961	0.2583	0.05551	0.4279	Nodiff	Akr1c19	aldo-keto reductase family 1, member C19 [Source:MGI Symbol;Acc:MGI:2653678]	432720
ENSMUSG00000027006	458	0.8903	-0.1677	0.05561	0.4284	Nodiff	Dnajc10	DnaJ heat shock protein family (Hsp40) member C10 [Source:MGI Symbol;Acc:MGI:1914111]	66861
ENSMUSG00000053334	192.492	1.2513	0.3234	0.05568	0.4287	Nodiff	Ficd	FIC domain containing [Source:MGI Symbol;Acc:MGI:1098550]	231630
ENSMUSG00000022500	1663.6	1.2597	0.3331	0.05574	0.4288	Nodiff	Litaf	LPS-induced TN factor [Source:MGI Symbol;Acc:MGI:1929512]	56722
ENSMUSG00000079363	50.9828	0.682	-0.5521	0.05582	0.4291	Nodiff	Gbp4	guanylate binding protein 4 [Source:MGI Symbol;Acc:MGI:97072]	17472
ENSMUSG00000075588	1.2781	0.1786	-2.485	0.05585	1	Nodiff	Hoxb2	homeobox B2 [Source:MGI Symbol;Acc:MGI:96183]	103889
ENSMUSG00000079056	4.1627	0.4411	-1.181	0.05589	1	Nodiff	Kcnip3	Kv channel interacting protein 3, calsenilin [Source:MGI Symbol;Acc:MGI:1929258]	56461
ENSMUSG00000074733	115.721	1.1948	0.2567	0.0559	0.4291	Nodiff	Zfp950	zinc finger protein 950 [Source:MGI Symbol;Acc:MGI:2652824]	414758
ENSMUSG00000017707	3780.85	0.8715	-0.1985	0.0559	0.4291	Nodiff	Serinc3	serine incorporator 3 [Source:MGI Symbol;Acc:MGI:1349457]	26943
ENSMUSG00000054823	1234.66	0.8776	-0.1884	0.05596	0.4291	Nodiff	Nsd3	nuclear receptor binding SET domain protein 3 [Source:MGI Symbol;Acc:MGI:2142581]	234135
ENSMUSG00000044026	590.778	1.3282	0.4095	0.05597	0.4291	Nodiff	Slc35g1	solute carrier family 35, member G1 [Source:MGI Symbol;Acc:MGI:2444789]	240660
ENSMUSG00000058835	717.113	0.9197	-0.1208	0.05602	0.4292	Nodiff	Abi1	abl interactor 1 [Source:MGI Symbol;Acc:MGI:104913]	11308
ENSMUSG00000026933	201.576	1.244	0.3149	0.05605	0.4292	Nodiff	Camsap1	calmodulin regulated spectrin-associated protein 1 [Source:MGI Symbol;Acc:MGI:3036242]	227634
ENSMUSG00000028049	280.519	1.1456	0.1961	0.05613	0.4295	Nodiff	Scamp3	secretory carrier membrane protein 3 [Source:MGI Symbol;Acc:MGI:1346346]	24045
ENSMUSG00000030505	119.138	1.2527	0.325	0.05637	0.4311	Nodiff	Prmt3	protein arginine N-methyltransferase 3 [Source:MGI Symbol;Acc:MGI:1919224]	71974
ENSMUSG00000041598	636.298	0.8547	-0.2266	0.05668	0.4331	Nodiff	Cdc42ep4	CDC42 effector protein (Rho GTPase binding) 4 [Source:MGI Symbol;Acc:MGI:1929760]	56699
ENSMUSG00000027997	299.692	0.799	-0.3238	0.05676	0.4332	Nodiff	Casp6	caspase 6 [Source:MGI Symbol;Acc:MGI:1312921]	12368
ENSMUSG00000002265	60.72	0.7767	-0.3646	0.05676	0.4332	Nodiff	Peg3	paternally expressed 3 [Source:MGI Symbol;Acc:MGI:104748]	18616
ENSMUSG00000020091	5191.25	0.9065	-0.1417	0.05681	0.4333	Nodiff	Eif4ebp2	eukaryotic translation initiation factor 4E binding protein 2 [Source:MGI Symbol;Acc:MGI:109198]	13688
ENSMUSG00000015189	581.944	0.9151	-0.1281	0.05693	0.4337	Nodiff	Casd1	CAS1 domain containing 1 [Source:MGI Symbol;Acc:MGI:2384865]	213819
ENSMUSG00000035704	143.464	1.2333	0.3025	0.05695	0.4337	Nodiff	Alg8	asparagine-linked glycosylation 8 (alpha-1,3- glucosyltransferase) [Source:MGI Symbol;Acc:MGI:2141959]	381903
ENSMUSG00000035246	3.7447	0.3388	-1.561	0.05698	1	Nodiff	Pcyt1b	phosphate cytidylyltransferase 1, choline, beta isoform [Source:MGI Symbol;Acc:MGI:2147987]	236899
ENSMUSG00000019814	238.785	1.1897	0.2506	0.05699	0.4338	Nodiff	Ltv1	LTV1 ribosome biogenesis factor [Source:MGI Symbol;Acc:MGI:2447810]	353258
ENSMUSG00000052957	140.675	0.6922	-0.5307	0.05715	0.4347	Nodiff	Gas1	growth arrest specific 1 [Source:MGI Symbol;Acc:MGI:95655]	14451
ENSMUSG00000004319	1036.74	1.1038	0.1425	0.05733	0.4355	Nodiff	Clcn3	chloride channel, voltage-sensitive 3 [Source:MGI Symbol;Acc:MGI:103555]	12725
ENSMUSG00000070576	176.933	0.8285	-0.2714	0.05734	0.4355	Nodiff	Mn1	meningioma 1 [Source:MGI Symbol;Acc:MGI:1261813]	433938
ENSMUSG00000009646	749.31	0.8798	-0.1847	0.05737	0.4355	Nodiff	Pla2g12b	phospholipase A2, group XIIB [Source:MGI Symbol;Acc:MGI:1917086]	69836
ENSMUSG00000046352	5931.55	1.1976	0.2601	0.05752	0.4363	Nodiff	Gjb2	gap junction protein, beta 2 [Source:MGI Symbol;Acc:MGI:95720]	14619
ENSMUSG00000000126	8.5621	0.5612	-0.8335	0.05752	1	Nodiff	Wnt9a	wingless-type MMTV integration site family, member 9A [Source:MGI Symbol;Acc:MGI:2446084]	216795
ENSMUSG00000034601	54.3821	0.7418	-0.431	0.05761	0.4368	Nodiff	2700049A03Rik	RIKEN cDNA 2700049A03 gene [Source:MGI Symbol;Acc:MGI:1924217]	76967
ENSMUSG00000049265	3.6251	2.7821	1.4762	0.05766	1	Nodiff	Kcnk3	potassium channel, subfamily K, member 3 [Source:MGI Symbol;Acc:MGI:1100509]	16527
ENSMUSG00000025017	1244.98	0.867	-0.2059	0.05772	0.4372	Nodiff	Pik3ap1	phosphoinositide-3-kinase adaptor protein 1 [Source:MGI Symbol;Acc:MGI:1933177]	83490
ENSMUSG00000026880	1372.79	0.9124	-0.1323	0.05776	0.4372	Nodiff	Stom	stomatin [Source:MGI Symbol;Acc:MGI:95403]	13830
ENSMUSG00000027465	555.911	0.8847	-0.1767	0.05778	0.4372	Nodiff	Tbc1d20	TBC1 domain family, member 20 [Source:MGI Symbol;Acc:MGI:1914481]	67231
ENSMUSG00000027699	42.1043	1.5278	0.6115	0.05794	0.4378	Nodiff	Ect2	ect2 oncogene [Source:MGI Symbol;Acc:MGI:95281]	13605
ENSMUSG00000027695	242.324	1.2686	0.3433	0.05794	0.4378	Nodiff	Pld1	phospholipase D1 [Source:MGI Symbol;Acc:MGI:109585]	18805
ENSMUSG00000021831	409.384	1.1589	0.2128	0.05816	0.4392	Nodiff	Ero1a	endoplasmic reticulum oxidoreductase 1 alpha [Source:MGI Symbol;Acc:MGI:1354385]	50527
ENSMUSG00000001962	225.308	1.1489	0.2002	0.05828	0.4398	Nodiff	Fam50a	family with sequence similarity 50, member A [Source:MGI Symbol;Acc:MGI:1351626]	108160
ENSMUSG00000021413	517.351	1.1572	0.2106	0.05835	0.4401	Nodiff	Prpf4b	pre-mRNA processing factor 4B [Source:MGI Symbol;Acc:MGI:109584]	19134
ENSMUSG00000027333	31.2379	0.7124	-0.4893	0.0584	0.4401	Nodiff	Smox	spermine oxidase [Source:MGI Symbol;Acc:MGI:2445356]	228608
ENSMUSG00000041935	755.167	0.9126	-0.1319	0.05844	0.4401	Nodiff	Rimoc1	RAB7A interacting MON1-CCZ1 complex subunit 1 [Source:MGI Symbol;Acc:MGI:2146232]	106064
ENSMUSG00000047714	751.986	1.103	0.1415	0.05851	0.4403	Nodiff	Ppp1r2	protein phosphatase 1, regulatory inhibitor subunit 2 [Source:MGI Symbol;Acc:MGI:1914099]	66849
ENSMUSG00000036822	457.737	0.8481	-0.2377	0.05854	0.4403	Nodiff	Topors	topoisomerase I binding, arginine/serine-rich [Source:MGI Symbol;Acc:MGI:2146189]	106021
ENSMUSG00000027248	10075.6	1.1495	0.201	0.05867	0.4409	Nodiff	Pdia3	protein disulfide isomerase associated 3 [Source:MGI Symbol;Acc:MGI:95834]	14827
ENSMUSG00000036862	29.3586	1.5528	0.6348	0.0587	0.4409	Nodiff	Dchs1	dachsous cadherin related 1 [Source:MGI Symbol;Acc:MGI:2685011]	233651
ENSMUSG00000039990	304.037	1.1475	0.1985	0.05873	0.4409	Nodiff	Edrf1	erythroid differentiation regulatory factor 1 [Source:MGI Symbol;Acc:MGI:1919831]	214764
ENSMUSG00000056643	75.6328	0.7593	-0.3973	0.05887	0.4414	Nodiff	Chst13	carbohydrate sulfotransferase 13 [Source:MGI Symbol;Acc:MGI:1919047]	71797
ENSMUSG00000030058	1066.18	1.1565	0.2098	0.0589	0.4414	Nodiff	Copg1	coatomer protein complex, subunit gamma 1 [Source:MGI Symbol;Acc:MGI:1858696]	54161
ENSMUSG00000032193	2144.56	1.2386	0.3087	0.05892	0.4414	Nodiff	Ldlr	low density lipoprotein receptor [Source:MGI Symbol;Acc:MGI:96765]	16835
ENSMUSG00000056531	1.926	0.2185	-2.194	0.05909	1	Nodiff	Ccdc18	coiled-coil domain containing 18 [Source:MGI Symbol;Acc:MGI:1922974]	73254
ENSMUSG00000004500	83.3449	1.3188	0.3993	0.0591	0.4425	Nodiff	Zfp324	zinc finger protein 324 [Source:MGI Symbol;Acc:MGI:2444641]	243834
ENSMUSG00000036819	135.147	0.8496	-0.2351	0.05915	0.4425	Nodiff	Jmjd4	jumonji domain containing 4 [Source:MGI Symbol;Acc:MGI:2144404]	194952
ENSMUSG00000006386	152.158	1.3705	0.4547	0.05932	0.4435	Nodiff	Tek	TEK receptor tyrosine kinase [Source:MGI Symbol;Acc:MGI:98664]	21687
ENSMUSG00000044916	10.2853	0.5737	-0.8017	0.05934	1	Nodiff	1700029I15Rik	RIKEN cDNA 1700029I15 gene [Source:MGI Symbol;Acc:MGI:1916742]	75641
ENSMUSG00000078619	875.397	0.8829	-0.1797	0.05936	0.4435	Nodiff	Smarcd2	SWI/SNF related, matrix associated, actin dependent regulator of chromatin, subfamily d, member 2 [Source:MGI Symbol;Acc:MGI:1933621]	83796
ENSMUSG00000031657	438.168	1.1269	0.1724	0.05945	0.4438	Nodiff	Heatr3	HEAT repeat containing 3 [Source:MGI Symbol;Acc:MGI:2444491]	234549
ENSMUSG00000041731	18.316	1.7352	0.7951	0.05948	0.4438	Nodiff	Pgm5	phosphoglucomutase 5 [Source:MGI Symbol;Acc:MGI:1925668]	226041
ENSMUSG00000038393	629.189	0.7565	-0.4026	0.05959	0.4438	Nodiff	Txnip	thioredoxin interacting protein [Source:MGI Symbol;Acc:MGI:1889549]	56338
ENSMUSG00000064181	283.52	0.8516	-0.2318	0.0596	0.4438	Nodiff	Rab3ip	RAB3A interacting protein [Source:MGI Symbol;Acc:MGI:105933]	216363
ENSMUSG00000031075	31.0506	1.4184	0.5043	0.05969	0.4438	Nodiff	Ano1	anoctamin 1, calcium activated chloride channel [Source:MGI Symbol;Acc:MGI:2142149]	101772
ENSMUSG00000059263	1235.87	1.0896	0.1238	0.05969	0.4438	Nodiff	Usp47	ubiquitin specific peptidase 47 [Source:MGI Symbol;Acc:MGI:1922246]	74996
ENSMUSG00000019470	244.096	0.8675	-0.2051	0.05969	0.4438	Nodiff	Xab2	XPA binding protein 2 [Source:MGI Symbol;Acc:MGI:1914689]	67439
ENSMUSG00000094613	13.4332	1.7241	0.7858	0.05971	0.4438	Nodiff	A630076J17Rik	RIKEN cDNA A630076J17 gene [Source:MGI Symbol;Acc:MGI:2442999]	319929
ENSMUSG00000047843	177.944	0.8182	-0.2895	0.05974	0.4438	Nodiff	Bri3	brain protein I3 [Source:MGI Symbol;Acc:MGI:1933174]	55950
ENSMUSG00000031770	7377.33	1.3295	0.4109	0.0598	0.444	Nodiff	Herpud1	homocysteine-inducible, endoplasmic reticulum stress-inducible, ubiquitin-like domain member 1 [Source:MGI Symbol;Acc:MGI:1927406]	64209
ENSMUSG00000029440	495.113	0.8882	-0.171	0.06006	0.4455	Nodiff	Psmd9	proteasome (prosome, macropain) 26S subunit, non- ATPase, 9 [Source:MGI Symbol;Acc:MGI:1914401]	67151
ENSMUSG00000078949	6.4031	0.4733	-1.079	0.06006	1	Nodiff	R3hdml	R3H domain containing-like [Source:MGI Symbol;Acc:MGI:3650937]	100043899
ENSMUSG00000047875	65.6835	0.7924	-0.3356	0.06009	0.4455	Nodiff	Gpr157	G protein-coupled receptor 157 [Source:MGI Symbol;Acc:MGI:2442046]	269604
ENSMUSG00000054206	3.1321	2.7013	1.4337	0.06014	1	Nodiff	Gzmm	granzyme M (lymphocyte met-ase 1) [Source:MGI Symbol;Acc:MGI:99549]	16904
ENSMUSG00000017405	48.2593	0.7416	-0.4313	0.06019	0.446	Nodiff	Nek8	NIMA (never in mitosis gene a)-related expressed kinase 8 [Source:MGI Symbol;Acc:MGI:1890646]	140859
ENSMUSG00000038459	1389.81	0.864	-0.2108	0.06035	0.4465	Nodiff	Abhd17c	abhydrolase domain containing 17C [Source:MGI Symbol;Acc:MGI:1917428]	70178
ENSMUSG00000038155	21.8572	1.581	0.6608	0.06037	0.4465	Nodiff	Gstp2	glutathione S-transferase, pi 2 [Source:MGI Symbol;Acc:MGI:95864]	14869
ENSMUSG00000042379	19.6762	0.4149	-1.269	0.06038	0.4465	Nodiff	Esm1	endothelial cell-specific molecule 1 [Source:MGI Symbol;Acc:MGI:1918940]	71690
ENSMUSG00000038963	1.5907	0.2188	-2.192	0.0606	1	Nodiff	Slco4a1	solute carrier organic anion transporter family, member 4a1 [Source:MGI Symbol;Acc:MGI:1351866]	108115
ENSMUSG00000030659	79.4095	1.4058	0.4914	0.06064	0.448	Nodiff	Nucb2	nucleobindin 2 [Source:MGI Symbol;Acc:MGI:1858179]	53322
ENSMUSG00000014353	438.586	0.8582	-0.2206	0.06068	0.448	Nodiff	Tmem87b	transmembrane protein 87B [Source:MGI Symbol;Acc:MGI:1919727]	72477
ENSMUSG00000046876	419.349	1.3813	0.466	0.0607	0.448	Nodiff	Atxn1	ataxin 1 [Source:MGI Symbol;Acc:MGI:104783]	20238
ENSMUSG00000051375	1989.35	0.7946	-0.3317	0.06073	0.448	Nodiff	Pcdh1	protocadherin 1 [Source:MGI Symbol;Acc:MGI:104692]	75599
ENSMUSG00000025204	569.563	1.1683	0.2244	0.06084	0.4484	Nodiff	Ndufb8	NADH:ubiquinone oxidoreductase subunit B8 [Source:MGI Symbol;Acc:MGI:1914514]	67264
ENSMUSG00000043085	91.9902	0.8016	-0.319	0.06088	0.4484	Nodiff	Tmem82	transmembrane protein 82 [Source:MGI Symbol;Acc:MGI:2384869]	213989
ENSMUSG00000030986	440.955	1.1277	0.1733	0.0609	0.4484	Nodiff	Dhx32	DEAH (Asp-Glu-Ala-His) box polypeptide 32 [Source:MGI Symbol;Acc:MGI:2141813]	101437
ENSMUSG00000033047	1252.65	1.0962	0.1325	0.06097	0.4486	Nodiff	Eif3l	eukaryotic translation initiation factor 3, subunit L [Source:MGI Symbol;Acc:MGI:2386251]	223691
ENSMUSG00000020644	1993.56	0.605	-0.7249	0.06111	0.4493	Nodiff	Id2	inhibitor of DNA binding 2 [Source:MGI Symbol;Acc:MGI:96397]	15902
ENSMUSG00000037351	1046.53	1.0949	0.1308	0.06117	0.4495	Nodiff	Actr1b	ARP1 actin-related protein 1B, centractin beta [Source:MGI Symbol;Acc:MGI:1917446]	226977
ENSMUSG00000042046	226.082	0.8698	-0.2012	0.06123	0.4496	Nodiff	Dstyk	dual serine/threonine and tyrosine protein kinase [Source:MGI Symbol;Acc:MGI:1925064]	213452
ENSMUSG00000016239	52.3912	1.3846	0.4695	0.06131	0.4499	Nodiff	Lonrf3	LON peptidase N-terminal domain and ring finger 3 [Source:MGI Symbol;Acc:MGI:1921615]	74365
ENSMUSG00000024687	1428.46	1.1119	0.153	0.06134	0.4499	Nodiff	Osbp	oxysterol binding protein [Source:MGI Symbol;Acc:MGI:97447]	76303
ENSMUSG00000019880	61.182	1.4054	0.4909	0.0614	0.45	Nodiff	Rspo3	R-spondin 3 [Source:MGI Symbol;Acc:MGI:1920030]	72780
ENSMUSG00000037075	416.225	0.9025	-0.148	0.06158	0.4511	Nodiff	Rnf139	ring finger protein 139 [Source:MGI Symbol;Acc:MGI:1923091]	75841
ENSMUSG00000037730	153.16	0.8398	-0.252	0.06173	0.4518	Nodiff	Mynn	myoneurin [Source:MGI Symbol;Acc:MGI:1931415]	80732
ENSMUSG00000101904	5.2336	2.8757	1.5239	0.06184	1	Nodiff	Gm29427	predicted gene 29427 [Source:MGI Symbol;Acc:MGI:5580133]	-
ENSMUSG00000030970	16.6674	1.5559	0.6378	0.06187	0.4526	Nodiff	Ctbp2	C-terminal binding protein 2 [Source:MGI Symbol;Acc:MGI:1201686]	13017
ENSMUSG00000037514	310.775	1.1194	0.1627	0.06199	0.4529	Nodiff	Pank2	pantothenate kinase 2 [Source:MGI Symbol;Acc:MGI:1921700]	74450
ENSMUSG00000029669	2908.3	0.8838	-0.1783	0.06209	0.4529	Nodiff	Tspan12	tetraspanin 12 [Source:MGI Symbol;Acc:MGI:1889818]	269831
ENSMUSG00000047098	158.752	0.8453	-0.2425	0.06209	0.4529	Nodiff	Rnf31	ring finger protein 31 [Source:MGI Symbol;Acc:MGI:1934704]	268749
ENSMUSG00000020166	491.98	0.9046	-0.1446	0.0621	0.4529	Nodiff	Cnot2	CCR4-NOT transcription complex, subunit 2 [Source:MGI Symbol;Acc:MGI:1919318]	72068
ENSMUSG00000034271	30.4496	1.5408	0.6237	0.06211	0.4529	Nodiff	Jdp2	Jun dimerization protein 2 [Source:MGI Symbol;Acc:MGI:1932093]	81703
ENSMUSG00000044847	72.5503	0.7953	-0.3304	0.06216	0.4529	Nodiff	Lsm11	U7 snRNP-specific Sm-like protein LSM11 [Source:MGI Symbol;Acc:MGI:1919540]	72290
ENSMUSG00000052560	80.4437	1.9314	0.9497	0.0622	0.4529	Nodiff	Cpne8	copine VIII [Source:MGI Symbol;Acc:MGI:1914121]	66871
ENSMUSG00000112023	21.9094	1.6466	0.7195	0.06225	0.453	Nodiff	Lilrb4b	leukocyte immunoglobulin-like receptor, subfamily B, member 4B [Source:MGI Symbol;Acc:MGI:102702]	14727
ENSMUSG00000038855	124.137	1.2792	0.3553	0.06236	0.4535	Nodiff	Itpkb	inositol 1,4,5-trisphosphate 3-kinase B [Source:MGI Symbol;Acc:MGI:109235]	320404
ENSMUSG00000023952	293.556	0.8655	-0.2084	0.06253	0.4542	Nodiff	Gtpbp2	GTP binding protein 2 [Source:MGI Symbol;Acc:MGI:1860138]	56055
ENSMUSG00000034413	19.1343	1.8744	0.9064	0.06254	0.4542	Nodiff	Neurl1b	neuralized E3 ubiquitin protein ligase 1B [Source:MGI Symbol;Acc:MGI:3643092]	240055
ENSMUSG00000008307	11.978	1.6113	0.6882	0.06277	1	Nodiff	1700109H08Rik	RIKEN cDNA 1700109H08 gene [Source:MGI Symbol;Acc:MGI:1924286]	77036
ENSMUSG00000048368	26.8527	0.6936	-0.5278	0.06279	0.4558	Nodiff	Omd	osteomodulin [Source:MGI Symbol;Acc:MGI:1350918]	27047
ENSMUSG00000055254	18.0908	0.5486	-0.8662	0.06307	0.4576	Nodiff	Ntrk2	neurotrophic tyrosine kinase, receptor, type 2 [Source:MGI Symbol;Acc:MGI:97384]	18212
ENSMUSG00000028851	717.853	1.0886	0.1225	0.0632	0.4582	Nodiff	Nudc	nudC nuclear distribution protein [Source:MGI Symbol;Acc:MGI:106014]	18221
ENSMUSG00000026425	275.23	1.2831	0.3597	0.06337	0.4586	Nodiff	Srgap2	SLIT-ROBO Rho GTPase activating protein 2 [Source:MGI Symbol;Acc:MGI:109605]	14270
ENSMUSG00000011305	636.449	0.7634	-0.3895	0.06343	0.4586	Nodiff	Plin5	perilipin 5 [Source:MGI Symbol;Acc:MGI:1914218]	66968
ENSMUSG00000028282	46.3858	0.727	-0.46	0.06343	0.4586	Nodiff	Casp8ap2	caspase 8 associated protein 2 [Source:MGI Symbol;Acc:MGI:1349399]	26885
ENSMUSG00000073633	77.4249	1.2489	0.3207	0.06358	0.4586	Nodiff	Fbxo36	F-box protein 36 [Source:MGI Symbol;Acc:MGI:1289192]	66153
ENSMUSG00000022428	84.6216	1.2011	0.2643	0.06358	0.4586	Nodiff	Cby1	chibby family member 1, beta catenin antagonist [Source:MGI Symbol;Acc:MGI:1920989]	73739
ENSMUSG00000007659	621.199	0.8221	-0.2827	0.06359	0.4586	Nodiff	Bcl2l1	BCL2-like 1 [Source:MGI Symbol;Acc:MGI:88139]	12048
ENSMUSG00000027429	939.372	1.2238	0.2913	0.06363	0.4586	Nodiff	Sec23b	SEC23 homolog B, COPII coat complex component [Source:MGI Symbol;Acc:MGI:1350925]	27054
ENSMUSG00000048371	833.023	0.7731	-0.3712	0.06365	0.4586	Nodiff	Pdp2	pyruvate dehydrogenase phosphatase catalytic subunit 2 [Source:MGI Symbol;Acc:MGI:1918878]	382051
ENSMUSG00000032293	1470.81	0.9152	-0.1278	0.06368	0.4586	Nodiff	Ireb2	iron responsive element binding protein 2 [Source:MGI Symbol;Acc:MGI:1928268]	64602
ENSMUSG00000037325	54.3753	1.2649	0.3391	0.0637	0.4586	Nodiff	Bbs7	Bardet-Biedl syndrome 7 (human) [Source:MGI Symbol;Acc:MGI:1918742]	71492
ENSMUSG00000030677	15.512	1.7845	0.8355	0.06373	0.4586	Nodiff	Kif22	kinesin family member 22 [Source:MGI Symbol;Acc:MGI:109233]	110033
ENSMUSG00000042063	79.8036	0.7784	-0.3613	0.06374	0.4586	Nodiff	Zfp386	zinc finger protein 386 (Kruppel-like) [Source:MGI Symbol;Acc:MGI:1930708]	56220
ENSMUSG00000007122	1.1395	0.1197	-3.062	0.06376	1	Nodiff	Casq1	calsequestrin 1 [Source:MGI Symbol;Acc:MGI:1309468]	12372
ENSMUSG00000041697	1777.61	1.1283	0.1742	0.06379	0.4587	Nodiff	Cox6a1	cytochrome c oxidase subunit 6A1 [Source:MGI Symbol;Acc:MGI:103099]	12861
ENSMUSG00000017843	827.714	1.1061	0.1455	0.06406	0.4604	Nodiff	Ppp2r5c	protein phosphatase 2, regulatory subunit B', gamma [Source:MGI Symbol;Acc:MGI:1349475]	26931
ENSMUSG00000041426	1067.78	0.9127	-0.1318	0.06411	0.4604	Nodiff	Hibch	3-hydroxyisobutyryl-Coenzyme A hydrolase [Source:MGI Symbol;Acc:MGI:1923792]	227095
ENSMUSG00000028124	4425.35	1.1118	0.1529	0.06422	0.4605	Nodiff	Gclm	glutamate-cysteine ligase, modifier subunit [Source:MGI Symbol;Acc:MGI:104995]	14630
ENSMUSG00000040247	0.9979	0.1443	-2.793	0.06422	1	Nodiff	Tbc1d10c	TBC1 domain family, member 10c [Source:MGI Symbol;Acc:MGI:1922072]	108995
ENSMUSG00000023019	3672.36	1.1273	0.1729	0.06423	0.4605	Nodiff	Gpd1	glycerol-3-phosphate dehydrogenase 1 (soluble) [Source:MGI Symbol;Acc:MGI:95679]	14555
ENSMUSG00000022885	1917.72	0.873	-0.196	0.06424	0.4605	Nodiff	St6gal1	beta galactoside alpha 2,6 sialyltransferase 1 [Source:MGI Symbol;Acc:MGI:108470]	20440
ENSMUSG00000031993	662.213	1.1205	0.1641	0.06443	0.4608	Nodiff	Snx19	sorting nexin 19 [Source:MGI Symbol;Acc:MGI:1921581]	102607
ENSMUSG00000014164	168.54	0.7907	-0.3389	0.06449	0.4608	Nodiff	Klhl3	kelch-like 3 [Source:MGI Symbol;Acc:MGI:2445185]	100503085
ENSMUSG00000071072	1674.73	1.0747	0.1039	0.06456	0.4608	Nodiff	Ptges3	prostaglandin E synthase 3 [Source:MGI Symbol;Acc:MGI:1929282]	56351
ENSMUSG00000022982	6751	1.0782	0.1086	0.06457	0.4608	Nodiff	Sod1	superoxide dismutase 1, soluble [Source:MGI Symbol;Acc:MGI:98351]	20655
ENSMUSG00000051246	2.8204	2.753	1.461	0.06461	1	Nodiff	Msantd1	Myb/SANT-like DNA-binding domain containing 1 [Source:MGI Symbol;Acc:MGI:2684990]	403174
ENSMUSG00000028639	3520.11	1.065	0.09091	0.06467	0.4608	Nodiff	Ybx1	Y box protein 1 [Source:MGI Symbol;Acc:MGI:99146]	22608
ENSMUSG00000031596	10472.2	0.7799	-0.3587	0.06469	0.4608	Nodiff	Slc7a2	solute carrier family 7 (cationic amino acid transporter, y+ system), member 2 [Source:MGI Symbol;Acc:MGI:99828]	11988
ENSMUSG00000061825	1062.41	1.2259	0.2938	0.06472	0.4608	Nodiff	Ces2c	carboxylesterase 2C [Source:MGI Symbol;Acc:MGI:2385905]	234671
ENSMUSG00000026589	1536.65	0.9004	-0.1513	0.06472	0.4608	Nodiff	Sec16b	SEC16 homolog B (S. cerevisiae) [Source:MGI Symbol;Acc:MGI:2148802]	89867
ENSMUSG00000027469	22.6555	1.7828	0.8341	0.06473	0.4608	Nodiff	Tpx2	TPX2, microtubule-associated [Source:MGI Symbol;Acc:MGI:1919369]	72119
ENSMUSG00000021025	406.324	1.2537	0.3262	0.06482	0.4608	Nodiff	Nfkbia	nuclear factor of kappa light polypeptide gene enhancer in B cells inhibitor, alpha [Source:MGI Symbol;Acc:MGI:104741]	18035
ENSMUSG00000000682	65.2165	0.8	-0.3219	0.06482	0.4608	Nodiff	Cd52	CD52 antigen [Source:MGI Symbol;Acc:MGI:1346088]	23833
ENSMUSG00000066551	1278.33	0.9134	-0.1306	0.06483	0.4608	Nodiff	Hmgb1	high mobility group box 1 [Source:MGI Symbol;Acc:MGI:96113]	15289
ENSMUSG00000032932	934.138	1.1912	0.2524	0.06487	0.4608	Nodiff	Hspa13	heat shock protein 70 family, member 13 [Source:MGI Symbol;Acc:MGI:1309463]	110920
ENSMUSG00000024539	156.419	0.8691	-0.2024	0.06488	0.4608	Nodiff	Ptpn2	protein tyrosine phosphatase, non-receptor type 2 [Source:MGI Symbol;Acc:MGI:97806]	19255
ENSMUSG00000028261	461.58	1.135	0.1827	0.06489	0.4608	Nodiff	Ndufaf4	NADH:ubiquinone oxidoreductase complex assembly factor 4 [Source:MGI Symbol;Acc:MGI:1915743]	68493
ENSMUSG00000034792	3.4344	2.5677	1.3605	0.06519	1	Nodiff	Gna15	guanine nucleotide binding protein, alpha 15 [Source:MGI Symbol;Acc:MGI:95770]	14676
ENSMUSG00000046269	19.0978	0.6526	-0.6157	0.06544	0.4637	Nodiff	Usp27x	ubiquitin specific peptidase 27, X chromosome [Source:MGI Symbol;Acc:MGI:1859645]	54651
ENSMUSG00000027845	72.4705	1.2492	0.321	0.06545	0.4637	Nodiff	Dclre1b	DNA cross-link repair 1B [Source:MGI Symbol;Acc:MGI:2156057]	140917
ENSMUSG00000050945	27.5148	0.7221	-0.4698	0.06546	0.4637	Nodiff	Zfp438	zinc finger protein 438 [Source:MGI Symbol;Acc:MGI:2444919]	240186
ENSMUSG00000030170	89.6758	1.2718	0.3469	0.06548	0.4637	Nodiff	Wnt5b	wingless-type MMTV integration site family, member 5B [Source:MGI Symbol;Acc:MGI:98959]	22419
ENSMUSG00000049091	10323.9	0.883	-0.1795	0.0655	0.4637	Nodiff	Sephs2	selenophosphate synthetase 2 [Source:MGI Symbol;Acc:MGI:108388]	20768
ENSMUSG00000032098	42.8395	0.735	-0.4443	0.06572	0.4647	Nodiff	Treh	trehalase (brush-border membrane glycoprotein) [Source:MGI Symbol;Acc:MGI:1926230]	58866
ENSMUSG00000020399	4.2652	0.4155	-1.267	0.06572	1	Nodiff	Havcr2	hepatitis A virus cellular receptor 2 [Source:MGI Symbol;Acc:MGI:2159682]	171285
ENSMUSG00000038541	44.0161	0.7738	-0.3699	0.06574	0.4647	Nodiff	Srd5a2	steroid 5 alpha-reductase 2 [Source:MGI Symbol;Acc:MGI:2150380]	94224
ENSMUSG00000026678	342.701	1.2676	0.3421	0.06578	0.4647	Nodiff	Rgs5	regulator of G-protein signaling 5 [Source:MGI Symbol;Acc:MGI:1098434]	19737
ENSMUSG00000050541	1299.7	1.0975	0.1342	0.0658	0.4647	Nodiff	Adra1b	adrenergic receptor, alpha 1b [Source:MGI Symbol;Acc:MGI:104774]	11548
ENSMUSG00000045287	164.362	1.1729	0.2301	0.0659	0.4651	Nodiff	Rtn4rl1	reticulon 4 receptor-like 1 [Source:MGI Symbol;Acc:MGI:2661375]	237847
ENSMUSG00000019826	179.925	0.829	-0.2705	0.06605	0.4658	Nodiff	Zbtb24	zinc finger and BTB domain containing 24 [Source:MGI Symbol;Acc:MGI:3039618]	268294
ENSMUSG00000031931	100.849	0.8209	-0.2847	0.06607	0.4658	Nodiff	Ankrd49	ankyrin repeat domain 49 [Source:MGI Symbol;Acc:MGI:1930842]	56503
ENSMUSG00000086228	2.9111	2.8841	1.5281	0.06611	1	Nodiff	Ubap1l	ubiquitin-associated protein 1-like [Source:MGI Symbol;Acc:MGI:2685360]	208080
ENSMUSG00000009731	2.243	0.2101	-2.251	0.06617	1	Nodiff	Kcnd1	potassium voltage-gated channel, Shal-related family, member 1 [Source:MGI Symbol;Acc:MGI:96671]	16506
ENSMUSG00000078651	14.2921	1.6262	0.7015	0.06627	0.4669	Nodiff	Aoc2	amine oxidase, copper containing 2 (retina- specific) [Source:MGI Symbol;Acc:MGI:2668431]	237940
ENSMUSG00000028820	984.925	1.1276	0.1732	0.06634	0.4671	Nodiff	Sfpq	splicing factor proline/glutamine rich (polypyrimidine tract binding protein associated) [Source:MGI Symbol;Acc:MGI:1918764]	71514
ENSMUSG00000034591	1988.32	1.4822	0.5677	0.06654	0.4681	Nodiff	Slc41a2	solute carrier family 41, member 2 [Source:MGI Symbol;Acc:MGI:2442940]	338365
ENSMUSG00000025787	4.7035	0.408	-1.293	0.06662	1	Nodiff	Tgm4	transglutaminase 4 (prostate) [Source:MGI Symbol;Acc:MGI:3027002]	331046
ENSMUSG00000029458	1909.44	0.838	-0.255	0.06664	0.4681	Nodiff	Brap	BRCA1 associated protein [Source:MGI Symbol;Acc:MGI:1919649]	72399
ENSMUSG00000045374	708.805	0.8546	-0.2267	0.06668	0.4681	Nodiff	Wdr81	WD repeat domain 81 [Source:MGI Symbol;Acc:MGI:2681828]	192652
ENSMUSG00000028007	340.974	1.1491	0.2006	0.06673	0.4681	Nodiff	Snx7	sorting nexin 7 [Source:MGI Symbol;Acc:MGI:1923811]	76561
ENSMUSG00000055128	413.746	1.1325	0.1795	0.06673	0.4681	Nodiff	Cgrrf1	cell growth regulator with ring finger domain 1 [Source:MGI Symbol;Acc:MGI:1916368]	68755
ENSMUSG00000026938	157.727	1.273	0.3483	0.06676	0.4681	Nodiff	Fcna	ficolin A [Source:MGI Symbol;Acc:MGI:1340905]	14133
ENSMUSG00000028995	150.906	1.2267	0.2948	0.06678	0.4681	Nodiff	Fam126a	family with sequence similarity 126, member A [Source:MGI Symbol;Acc:MGI:2149839]	84652
ENSMUSG00000078680	349.213	0.6244	-0.6794	0.06685	0.4682	Nodiff	Mup10	major urinary protein 10 [Source:MGI Symbol;Acc:MGI:1924164]	100039008
ENSMUSG00000022003	992.349	0.4325	-1.209	0.06687	0.4682	Nodiff	Slc25a30	solute carrier family 25, member 30 [Source:MGI Symbol;Acc:MGI:1914804]	67554
ENSMUSG00000036503	2801.3	0.919	-0.1219	0.06693	0.4683	Nodiff	Rnf13	ring finger protein 13 [Source:MGI Symbol;Acc:MGI:1346341]	24017
ENSMUSG00000036534	301.277	0.8597	-0.2181	0.06702	0.4687	Nodiff	Slc38a7	solute carrier family 38, member 7 [Source:MGI Symbol;Acc:MGI:2679005]	234595
ENSMUSG00000022661	14.8294	0.5815	-0.7822	0.06709	0.4689	Nodiff	Cd200	CD200 antigen [Source:MGI Symbol;Acc:MGI:1196990]	17470
ENSMUSG00000034645	81.5478	0.7401	-0.4342	0.0672	0.469	Nodiff	Zyg11a	zyg-11 family member A, cell cycle regulator [Source:MGI Symbol;Acc:MGI:2446208]	230590
ENSMUSG00000021242	1202.97	0.8761	-0.1908	0.06723	0.469	Nodiff	Npc2	NPC intracellular cholesterol transporter 2 [Source:MGI Symbol;Acc:MGI:1915213]	67963
ENSMUSG00000078429	660.403	0.8321	-0.2651	0.06726	0.469	Nodiff	Ctdsp2	CTD (carboxy-terminal domain, RNA polymerase II, polypeptide A) small phosphatase 2 [Source:MGI Symbol;Acc:MGI:1098748]	52468
ENSMUSG00000026238	4083.73	1.1013	0.1393	0.06728	0.469	Nodiff	Ptma	prothymosin alpha [Source:MGI Symbol;Acc:MGI:97803]	19231
ENSMUSG00000052751	525.152	0.884	-0.1779	0.06735	0.469	Nodiff	Repin1	replication initiator 1 [Source:MGI Symbol;Acc:MGI:1889817]	58887
ENSMUSG00000010751	10.9535	1.9099	0.9335	0.06737	1	Nodiff	Tnfrsf22	tumor necrosis factor receptor superfamily, member 22 [Source:MGI Symbol;Acc:MGI:1930270]	79202
ENSMUSG00000023994	173.003	1.1916	0.2529	0.06738	0.469	Nodiff	Nfya	nuclear transcription factor-Y alpha [Source:MGI Symbol;Acc:MGI:97316]	18044
ENSMUSG00000017144	295.704	0.777	-0.364	0.0674	0.469	Nodiff	Rnd3	Rho family GTPase 3 [Source:MGI Symbol;Acc:MGI:1921444]	74194
ENSMUSG00000030779	641.226	1.1269	0.1724	0.06743	0.469	Nodiff	Rbbp6	retinoblastoma binding protein 6, ubiquitin ligase [Source:MGI Symbol;Acc:MGI:894835]	19647
ENSMUSG00000022179	72.8969	0.8213	-0.2839	0.06762	0.4699	Nodiff	4931414P19Rik	RIKEN cDNA 4931414P19 gene [Source:MGI Symbol;Acc:MGI:1921609]	74359
ENSMUSG00000030769	1.1216	0.198	-2.337	0.06767	1	Nodiff	Slc5a11	solute carrier family 5 (sodium/glucose cotransporter), member 11 [Source:MGI Symbol;Acc:MGI:1919316]	233836
ENSMUSG00000032553	428.185	1.1654	0.2209	0.06768	0.4699	Nodiff	Srprb	signal recognition particle receptor, B subunit [Source:MGI Symbol;Acc:MGI:102964]	20818
ENSMUSG00000050069	220.393	0.7322	-0.4497	0.06768	0.4699	Nodiff	Grem2	gremlin 2, DAN family BMP antagonist [Source:MGI Symbol;Acc:MGI:1344367]	23893
ENSMUSG00000079017	53.1664	0.6704	-0.5769	0.06774	0.47	Nodiff	Ifi27l2a	interferon, alpha-inducible protein 27 like 2A [Source:MGI Symbol;Acc:MGI:1924183]	76933
ENSMUSG00000002578	37.0661	0.5218	-0.9385	0.0679	0.4705	Nodiff	Ikzf4	IKAROS family zinc finger 4 [Source:MGI Symbol;Acc:MGI:1343139]	22781
ENSMUSG00000021474	2163.86	0.8941	-0.1615	0.06793	0.4705	Nodiff	Sfxn1	sideroflexin 1 [Source:MGI Symbol;Acc:MGI:2137677]	14057
ENSMUSG00000027931	75.4156	1.2859	0.3627	0.06794	0.4705	Nodiff	Npr1	natriuretic peptide receptor 1 [Source:MGI Symbol;Acc:MGI:97371]	18160
ENSMUSG00000059208	885.358	1.1027	0.1411	0.068	0.4706	Nodiff	Hnrnpm	heterogeneous nuclear ribonucleoprotein M [Source:MGI Symbol;Acc:MGI:1926465]	76936
ENSMUSG00000078689	6.248	2.0733	1.0519	0.06803	1	Nodiff	Mup6	major urinary protein 6 [Source:MGI Symbol;Acc:MGI:3650962]	620807
ENSMUSG00000042724	1.2554	0.1807	-2.469	0.06806	1	Nodiff	Map3k9	mitogen-activated protein kinase kinase kinase 9 [Source:MGI Symbol;Acc:MGI:2449952]	338372
ENSMUSG00000038866	543.428	0.8133	-0.2981	0.06823	0.4718	Nodiff	Zcchc2	zinc finger, CCHC domain containing 2 [Source:MGI Symbol;Acc:MGI:2444114]	227449
ENSMUSG00000026950	207.888	1.2135	0.2792	0.06827	0.4718	Nodiff	Neb	nebulin [Source:MGI Symbol;Acc:MGI:97292]	17996
ENSMUSG00000025197	8274.46	1.1492	0.2006	0.06833	0.4718	Nodiff	Cyp2c23	cytochrome P450, family 2, subfamily c, polypeptide 23 [Source:MGI Symbol;Acc:MGI:1888897]	226143
ENSMUSG00000023336	40.9493	1.3019	0.3806	0.06836	0.4718	Nodiff	Wfdc1	WAP four-disulfide core domain 1 [Source:MGI Symbol;Acc:MGI:1915116]	67866
ENSMUSG00000029629	260.273	0.8911	-0.1663	0.06842	0.4718	Nodiff	Phf14	PHD finger protein 14 [Source:MGI Symbol;Acc:MGI:1923539]	75725
ENSMUSG00000025485	207.089	1.138	0.1865	0.06845	0.4718	Nodiff	Ric8a	RIC8 guanine nucleotide exchange factor A [Source:MGI Symbol;Acc:MGI:2141866]	101489
ENSMUSG00000015095	435.117	1.0982	0.1351	0.06846	0.4718	Nodiff	Fbxw5	F-box and WD-40 domain protein 5 [Source:MGI Symbol;Acc:MGI:1354731]	30839
ENSMUSG00000025132	1078.7	1.0972	0.1338	0.06855	0.4721	Nodiff	Arhgdia	Rho GDP dissociation inhibitor (GDI) alpha [Source:MGI Symbol;Acc:MGI:2178103]	192662
ENSMUSG00000031618	185.908	1.2939	0.3718	0.06859	0.4721	Nodiff	Nr3c2	nuclear receptor subfamily 3, group C, member 2 [Source:MGI Symbol;Acc:MGI:99459]	110784
ENSMUSG00000054277	160.202	1.3361	0.4181	0.06862	0.4721	Nodiff	Arfgap3	ADP-ribosylation factor GTPase activating protein 3 [Source:MGI Symbol;Acc:MGI:1913501]	66251
ENSMUSG00000022658	2.0533	5.352	2.4201	0.06863	1	Nodiff	Tagln3	transgelin 3 [Source:MGI Symbol;Acc:MGI:1926784]	56370
ENSMUSG00000046826	66.2394	1.2942	0.372	0.0687	0.4724	Nodiff	Fam187b	family with sequence similarity 187, member B [Source:MGI Symbol;Acc:MGI:1923665]	76415
ENSMUSG00000043091	1102.39	1.2966	0.3748	0.06876	0.4725	Nodiff	Tuba1c	tubulin, alpha 1C [Source:MGI Symbol;Acc:MGI:1095409]	22146
ENSMUSG00000029166	422.202	0.8694	-0.202	0.06884	0.4727	Nodiff	Mapre3	microtubule-associated protein, RP/EB family, member 3 [Source:MGI Symbol;Acc:MGI:2140967]	100732
ENSMUSG00000020646	1.2301	0.1814	-2.463	0.06884	1	Nodiff	Mboat2	membrane bound O-acyltransferase domain containing 2 [Source:MGI Symbol;Acc:MGI:1914466]	67216
ENSMUSG00000052131	2.1634	0.2704	-1.887	0.06885	1	Nodiff	Akr1b7	aldo-keto reductase family 1, member B7 [Source:MGI Symbol;Acc:MGI:101918]	11997
ENSMUSG00000034614	7.4856	0.4908	-1.027	0.06896	1	Nodiff	Pik3ip1	phosphoinositide-3-kinase interacting protein 1 [Source:MGI Symbol;Acc:MGI:1917016]	216505
ENSMUSG00000033278	44.9425	1.4798	0.5654	0.06905	0.4739	Nodiff	Ptprm	protein tyrosine phosphatase, receptor type, M [Source:MGI Symbol;Acc:MGI:102694]	19274
ENSMUSG00000022906	844.65	1.1097	0.1501	0.06935	0.4757	Nodiff	Parp9	poly (ADP-ribose) polymerase family, member 9 [Source:MGI Symbol;Acc:MGI:1933117]	80285
ENSMUSG00000039616	1182.74	1.0965	0.1328	0.06945	0.4761	Nodiff	Mocos	molybdenum cofactor sulfurase [Source:MGI Symbol;Acc:MGI:1915841]	68591
ENSMUSG00000033538	11.1602	0.5884	-0.7651	0.06951	1	Nodiff	Casp4	caspase 4, apoptosis-related cysteine peptidase [Source:MGI Symbol;Acc:MGI:107700]	12363
ENSMUSG00000013622	536.128	0.8868	-0.1733	0.06968	0.4774	Nodiff	Atraid	all-trans retinoic acid induced differentiation factor [Source:MGI Symbol;Acc:MGI:1918918]	381629
ENSMUSG00000054598	5.3918	2.4944	1.3187	0.06972	1	Nodiff	9130230L23Rik	RIKEN cDNA 9130230L23 gene [Source:MGI Symbol;Acc:MGI:3041166]	-
ENSMUSG00000020273	86.4318	0.8194	-0.2874	0.06973	0.4775	Nodiff	Papolg	poly(A) polymerase gamma [Source:MGI Symbol;Acc:MGI:2442119]	216578
ENSMUSG00000078584	1083.53	0.8693	-0.202	0.06983	0.4778	Nodiff	AU022252	expressed sequence AU022252 [Source:MGI Symbol;Acc:MGI:2140466]	230696
ENSMUSG00000036356	9.4507	1.87	0.9031	0.06991	1	Nodiff	Csgalnact1	chondroitin sulfate N- acetylgalactosaminyltransferase 1 [Source:MGI Symbol;Acc:MGI:2442354]	234356
ENSMUSG00000035818	2.9791	0.3624	-1.465	0.06998	1	Nodiff	Plekhs1	pleckstrin homology domain containing, family S member 1 [Source:MGI Symbol;Acc:MGI:2443041]	226245
ENSMUSG00000026273	198.495	0.8407	-0.2504	0.07008	0.4791	Nodiff	Mterf4	mitochondrial transcription termination factor 4 [Source:MGI Symbol;Acc:MGI:1918355]	69821
ENSMUSG00000047412	840.781	0.8525	-0.2302	0.0701	0.4791	Nodiff	Zbtb44	zinc finger and BTB domain containing 44 [Source:MGI Symbol;Acc:MGI:1925123]	235132
ENSMUSG00000021559	1613.88	1.1108	0.1516	0.0702	0.4795	Nodiff	Dapk1	death associated protein kinase 1 [Source:MGI Symbol;Acc:MGI:1916885]	69635
ENSMUSG00000028071	4.6582	2.1112	1.078	0.07023	1	Nodiff	Sh2d2a	SH2 domain containing 2A [Source:MGI Symbol;Acc:MGI:1351596]	27371
ENSMUSG00000020719	4960.73	1.1172	0.1599	0.07035	0.4797	Nodiff	Ddx5	DEAD box helicase 5 [Source:MGI Symbol;Acc:MGI:105037]	13207
ENSMUSG00000035235	35.6889	0.6683	-0.5815	0.07038	0.4797	Nodiff	Trim13	tripartite motif-containing 13 [Source:MGI Symbol;Acc:MGI:1913847]	66597
ENSMUSG00000071379	139.687	0.8582	-0.2206	0.0704	0.4797	Nodiff	Hpcal1	hippocalcin-like 1 [Source:MGI Symbol;Acc:MGI:1855689]	53602
ENSMUSG00000038215	138.577	0.8466	-0.2403	0.0704	0.4797	Nodiff	Cep44	centrosomal protein 44 [Source:MGI Symbol;Acc:MGI:3525111]	382010
ENSMUSG00000060301	64.0849	0.7403	-0.4339	0.07046	0.4797	Nodiff	2610008E11Rik	RIKEN cDNA 2610008E11 gene [Source:MGI Symbol;Acc:MGI:1919378]	72128
ENSMUSG00000033022	27113.3	0.8814	-0.1821	0.07048	0.4797	Nodiff	Cdo1	cysteine dioxygenase 1, cytosolic [Source:MGI Symbol;Acc:MGI:105925]	12583
ENSMUSG00000038217	2089.89	0.9107	-0.1349	0.07058	0.4801	Nodiff	Tlcd2	TLC domain containing 2 [Source:MGI Symbol;Acc:MGI:1917141]	380712
ENSMUSG00000038522	891.929	0.8876	-0.1719	0.07076	0.4811	Nodiff	Mfsd4b1	major facilitator superfamily domain containing 4B1 [Source:MGI Symbol;Acc:MGI:2143575]	215929
ENSMUSG00000044071	4.0101	0.426	-1.231	0.07077	1	Nodiff	Tafa2	TAFA chemokine like family member 2 [Source:MGI Symbol;Acc:MGI:2143691]	268354
ENSMUSG00000020087	539.869	1.1553	0.2083	0.07098	0.4823	Nodiff	Tysnd1	trypsin domain containing 1 [Source:MGI Symbol;Acc:MGI:1919017]	71767
ENSMUSG00000025907	320.352	0.8228	-0.2815	0.07102	0.4823	Nodiff	Rb1cc1	RB1-inducible coiled-coil 1 [Source:MGI Symbol;Acc:MGI:1341850]	12421
ENSMUSG00000022468	4.5025	0.4375	-1.193	0.07104	1	Nodiff	Endou	endonuclease, polyU-specific [Source:MGI Symbol;Acc:MGI:97746]	19011
ENSMUSG00000032528	405.374	1.2515	0.3237	0.07109	0.4824	Nodiff	Vipr1	vasoactive intestinal peptide receptor 1 [Source:MGI Symbol;Acc:MGI:109272]	22354
ENSMUSG00000005615	1260.43	1.1054	0.1446	0.07113	0.4824	Nodiff	Pcyt1a	phosphate cytidylyltransferase 1, choline, alpha isoform [Source:MGI Symbol;Acc:MGI:88557]	13026
ENSMUSG00000041670	1.1639	7.4273	2.8928	0.0712	1	Nodiff	Rims1	regulating synaptic membrane exocytosis 1 [Source:MGI Symbol;Acc:MGI:2152971]	116837
ENSMUSG00000052105	6.9348	0.4909	-1.027	0.07121	1	Nodiff	Mtcl1	microtubule crosslinking factor 1 [Source:MGI Symbol;Acc:MGI:1915867]	68617
ENSMUSG00000010797	29.1281	1.4015	0.487	0.07123	0.4827	Nodiff	Wnt2	wingless-type MMTV integration site family, member 2 [Source:MGI Symbol;Acc:MGI:98954]	22413
ENSMUSG00000052331	59.7933	0.7956	-0.3298	0.07126	0.4827	Nodiff	Ankrd44	ankyrin repeat domain 44 [Source:MGI Symbol;Acc:MGI:3045243]	329154
ENSMUSG00000050896	1.8022	4.4467	2.1527	0.07146	1	Nodiff	Rtn4rl2	reticulon 4 receptor-like 2 [Source:MGI Symbol;Acc:MGI:2669796]	269295
ENSMUSG00000031026	1.1257	0.1267	-2.981	0.07151	1	Nodiff	Trim66	tripartite motif-containing 66 [Source:MGI Symbol;Acc:MGI:2152406]	330627
ENSMUSG00000027963	195.489	0.8635	-0.2118	0.07154	0.4843	Nodiff	Extl2	exostosin-like glycosyltransferase 2 [Source:MGI Symbol;Acc:MGI:1889574]	58193
ENSMUSG00000042305	2128.87	0.9015	-0.1496	0.07183	0.486	Nodiff	Tmem183a	transmembrane protein 183A [Source:MGI Symbol;Acc:MGI:1914729]	57439
ENSMUSG00000024603	468.409	0.9124	-0.1322	0.07194	0.4862	Nodiff	Dctn4	dynactin 4 [Source:MGI Symbol;Acc:MGI:1914915]	67665
ENSMUSG00000027882	382.342	0.8706	-0.2	0.07194	0.4862	Nodiff	Stxbp3	syntaxin binding protein 3 [Source:MGI Symbol;Acc:MGI:107362]	20912
ENSMUSG00000035944	1491.52	0.8677	-0.2047	0.072	0.4863	Nodiff	Ttc38	tetratricopeptide repeat domain 38 [Source:MGI Symbol;Acc:MGI:2146198]	239570
ENSMUSG00000026020	209.822	1.2684	0.3431	0.07223	0.4875	Nodiff	Nop58	NOP58 ribonucleoprotein [Source:MGI Symbol;Acc:MGI:1933184]	55989
ENSMUSG00000040264	39.7149	0.6804	-0.5555	0.07229	0.4876	Nodiff	Gbp2b	guanylate binding protein 2b [Source:MGI Symbol;Acc:MGI:95666]	14468
ENSMUSG00000038776	7034.04	1.2033	0.267	0.07242	0.4883	Nodiff	Ephx1	epoxide hydrolase 1, microsomal [Source:MGI Symbol;Acc:MGI:95405]	13849
ENSMUSG00000033307	768.263	1.1371	0.1854	0.07255	0.4889	Nodiff	Mif	macrophage migration inhibitory factor (glycosylation-inhibiting factor) [Source:MGI Symbol;Acc:MGI:96982]	17319
ENSMUSG00000020358	802.115	1.165	0.2204	0.07261	0.489	Nodiff	Hnrnpab	heterogeneous nuclear ribonucleoprotein A/B [Source:MGI Symbol;Acc:MGI:1330294]	15384
ENSMUSG00000027490	50.8583	1.2625	0.3363	0.07273	0.4895	Nodiff	E2f1	E2F transcription factor 1 [Source:MGI Symbol;Acc:MGI:101941]	13555
ENSMUSG00000066306	811.03	0.8917	-0.1654	0.0728	0.4896	Nodiff	Numa1	nuclear mitotic apparatus protein 1 [Source:MGI Symbol;Acc:MGI:2443665]	101706
ENSMUSG00000027936	347.319	0.8382	-0.2547	0.07282	0.4896	Nodiff	Crtc2	CREB regulated transcription coactivator 2 [Source:MGI Symbol;Acc:MGI:1921593]	74343
ENSMUSG00000017861	5.062	0.4711	-1.086	0.07285	1	Nodiff	Mybl2	myeloblastosis oncogene-like 2 [Source:MGI Symbol;Acc:MGI:101785]	17865
ENSMUSG00000054920	540.645	1.1061	0.1455	0.07296	0.4902	Nodiff	Klhl5	kelch-like 5 [Source:MGI Symbol;Acc:MGI:1919028]	71778
ENSMUSG00000064061	25.9038	1.4924	0.5777	0.07307	0.4906	Nodiff	Dzip3	DAZ interacting protein 3, zinc finger [Source:MGI Symbol;Acc:MGI:1917433]	224170
ENSMUSG00000078851	8.2076	0.5155	-0.9559	0.07308	1	Nodiff	H2aw	H2A.W histone [Source:MGI Symbol;Acc:MGI:2448458]	319162
ENSMUSG00000031060	375.747	0.8878	-0.1717	0.07312	0.4907	Nodiff	Rbm10	RNA binding motif protein 10 [Source:MGI Symbol;Acc:MGI:2384310]	236732
ENSMUSG00000022575	368.203	0.8826	-0.1801	0.07321	0.491	Nodiff	Gsdmd	gasdermin D [Source:MGI Symbol;Acc:MGI:1916396]	69146
ENSMUSG00000020806	128.16	0.8291	-0.2704	0.07344	0.492	Nodiff	Rhbdf2	rhomboid 5 homolog 2 [Source:MGI Symbol;Acc:MGI:2442473]	217344
ENSMUSG00000028156	872.63	1.0986	0.1357	0.07349	0.492	Nodiff	Eif4e	eukaryotic translation initiation factor 4E [Source:MGI Symbol;Acc:MGI:95305]	13684
ENSMUSG00000029469	28.535	0.6944	-0.5261	0.07353	0.492	Nodiff	Ift81	intraflagellar transport 81 [Source:MGI Symbol;Acc:MGI:1098597]	12589
ENSMUSG00000031134	201.616	1.1454	0.1959	0.07354	0.492	Nodiff	Rbmx	RNA binding motif protein, X chromosome [Source:MGI Symbol;Acc:MGI:1343044]	19655
ENSMUSG00000035234	66.9753	0.7663	-0.3839	0.07362	0.4921	Nodiff	Abraxas1	BRCA1 A complex subunit [Source:MGI Symbol;Acc:MGI:1917931]	70681
ENSMUSG00000044783	863.567	0.8721	-0.1975	0.07363	0.4921	Nodiff	Hjurp	Holliday junction recognition protein [Source:MGI Symbol;Acc:MGI:2685821]	381280
ENSMUSG00000018566	3.43	0.4128	-1.276	0.07372	1	Nodiff	Slc2a4	solute carrier family 2 (facilitated glucose transporter), member 4 [Source:MGI Symbol;Acc:MGI:95758]	20528
ENSMUSG00000068747	497.951	1.1709	0.2276	0.07374	0.4926	Nodiff	Sort1	sortilin 1 [Source:MGI Symbol;Acc:MGI:1338015]	20661
ENSMUSG00000020185	7.262	1.8273	0.8697	0.07375	1	Nodiff	E2f7	E2F transcription factor 7 [Source:MGI Symbol;Acc:MGI:1289147]	52679
ENSMUSG00000048661	223.1	0.8666	-0.2066	0.07392	0.4934	Nodiff	Lemd3	LEM domain containing 3 [Source:MGI Symbol;Acc:MGI:3580376]	380664
ENSMUSG00000005198	931.524	0.9008	-0.1507	0.07408	0.494	Nodiff	Polr2a	polymerase (RNA) II (DNA directed) polypeptide A [Source:MGI Symbol;Acc:MGI:98086]	20020
ENSMUSG00000039108	423.899	0.8809	-0.1829	0.07409	0.494	Nodiff	Lsm14b	LSM family member 14B [Source:MGI Symbol;Acc:MGI:3040677]	241846
ENSMUSG00000026090	1.7666	0.2672	-1.904	0.07428	1	Nodiff	Cracdl	capping protein inhibiting regulator of actin like [Source:MGI Symbol;Acc:MGI:1919347]	72097
ENSMUSG00000054509	205.446	1.1832	0.2427	0.07432	0.4943	Nodiff	Parp4	poly (ADP-ribose) polymerase family, member 4 [Source:MGI Symbol;Acc:MGI:2685589]	328417
ENSMUSG00000018923	76.285	0.7927	-0.3352	0.07432	0.4943	Nodiff	Med11	mediator complex subunit 11 [Source:MGI Symbol;Acc:MGI:1913422]	66172
ENSMUSG00000035451	364.388	0.6408	-0.642	0.07435	0.4943	Nodiff	Foxa1	forkhead box A1 [Source:MGI Symbol;Acc:MGI:1347472]	15375
ENSMUSG00000032265	231.748	1.2317	0.3007	0.07437	0.4943	Nodiff	Tent5a	terminal nucleotidyltransferase 5A [Source:MGI Symbol;Acc:MGI:2670964]	212943
ENSMUSG00000041229	304.57	0.8165	-0.2925	0.07437	0.4943	Nodiff	Phf8	PHD finger protein 8 [Source:MGI Symbol;Acc:MGI:2444341]	320595
ENSMUSG00000028188	26.9307	0.7222	-0.4695	0.07439	0.4943	Nodiff	Spata1	spermatogenesis associated 1 [Source:MGI Symbol;Acc:MGI:1918201]	70951
ENSMUSG00000042589	3.9117	0.3332	-1.585	0.07442	1	Nodiff	Cux2	cut-like homeobox 2 [Source:MGI Symbol;Acc:MGI:107321]	13048
ENSMUSG00000004266	213.135	0.8831	-0.1793	0.07451	0.4948	Nodiff	Ptpn6	protein tyrosine phosphatase, non-receptor type 6 [Source:MGI Symbol;Acc:MGI:96055]	15170
ENSMUSG00000029817	437.317	1.1681	0.2242	0.0746	0.4951	Nodiff	Tra2a	transformer 2 alpha [Source:MGI Symbol;Acc:MGI:1933972]	101214
ENSMUSG00000014813	0.9579	5.964	2.5763	0.07482	1	Nodiff	Stc1	stanniocalcin 1 [Source:MGI Symbol;Acc:MGI:109131]	20855
ENSMUSG00000023030	676.066	1.1249	0.1698	0.07487	0.4964	Nodiff	Slc11a2	solute carrier family 11 (proton-coupled divalent metal ion transporters), member 2 [Source:MGI Symbol;Acc:MGI:1345279]	18174
ENSMUSG00000027746	1074.63	1.0934	0.1288	0.0749	0.4964	Nodiff	Ufm1	ubiquitin-fold modifier 1 [Source:MGI Symbol;Acc:MGI:1915140]	67890
ENSMUSG00000059327	27.627	0.6942	-0.5266	0.07499	0.4964	Nodiff	Eda	ectodysplasin-A [Source:MGI Symbol;Acc:MGI:1195272]	13607
ENSMUSG00000024379	0.9977	0.138	-2.858	0.07499	1	Nodiff	Tslp	thymic stromal lymphopoietin [Source:MGI Symbol;Acc:MGI:1855696]	53603
ENSMUSG00000002814	111.103	0.8508	-0.2331	0.07502	0.4964	Nodiff	Top3a	topoisomerase (DNA) III alpha [Source:MGI Symbol;Acc:MGI:1197527]	21975
ENSMUSG00000018287	354.373	0.8966	-0.1574	0.07504	0.4964	Nodiff	Spag7	sperm associated antigen 7 [Source:MGI Symbol;Acc:MGI:107380]	216873
ENSMUSG00000022034	17.1129	1.607	0.6844	0.07505	0.4964	Nodiff	Esco2	establishment of sister chromatid cohesion N- acetyltransferase 2 [Source:MGI Symbol;Acc:MGI:1919238]	71988
ENSMUSG00000039156	307.243	1.1498	0.2013	0.07531	0.4978	Nodiff	Stim2	stromal interaction molecule 2 [Source:MGI Symbol;Acc:MGI:2151156]	116873
ENSMUSG00000061171	6.3301	0.4942	-1.017	0.07549	1	Nodiff	Slc38a11	solute carrier family 38, member 11 [Source:MGI Symbol;Acc:MGI:2443383]	320106
ENSMUSG00000039671	389.484	0.9078	-0.1396	0.07562	0.4995	Nodiff	Zmynd8	zinc finger, MYND-type containing 8 [Source:MGI Symbol;Acc:MGI:1918025]	228880
ENSMUSG00000035270	46.596	1.3154	0.3955	0.07566	0.4995	Nodiff	Impg2	interphotoreceptor matrix proteoglycan 2 [Source:MGI Symbol;Acc:MGI:3044955]	224224
ENSMUSG00000027656	3.5052	2.6358	1.3983	0.07568	1	Nodiff	Ccn5	cellular communication network factor 5 [Source:MGI Symbol;Acc:MGI:1328326]	22403
ENSMUSG00000027801	1256.31	0.849	-0.2362	0.07583	0.5003	Nodiff	Tm4sf4	transmembrane 4 superfamily member 4 [Source:MGI Symbol;Acc:MGI:2385173]	229302
ENSMUSG00000046994	68.2164	0.7673	-0.3822	0.07603	0.5011	Nodiff	Mars2	methionine-tRNA synthetase 2 (mitochondrial) [Source:MGI Symbol;Acc:MGI:2444136]	212679
ENSMUSG00000015599	18.4967	0.6848	-0.5461	0.07604	0.5011	Nodiff	Ttbk1	tau tubulin kinase 1 [Source:MGI Symbol;Acc:MGI:2147036]	106763
ENSMUSG00000027940	1369.88	1.1204	0.1641	0.07609	0.5011	Nodiff	Tpm3	tropomyosin 3, gamma [Source:MGI Symbol;Acc:MGI:1890149]	59069
ENSMUSG00000031434	30.7894	0.6738	-0.5696	0.07612	0.5011	Nodiff	Morc4	microrchidia 4 [Source:MGI Symbol;Acc:MGI:1922996]	75746
ENSMUSG00000020458	1205.93	0.8676	-0.2049	0.07616	0.5011	Nodiff	Rtn4	reticulon 4 [Source:MGI Symbol;Acc:MGI:1915835]	68585
ENSMUSG00000051984	49.5717	0.7825	-0.3538	0.0762	0.5011	Nodiff	Sec31b	Sec31 homolog B (S. cerevisiae) [Source:MGI Symbol;Acc:MGI:2685187]	240667
ENSMUSG00000034522	409.853	1.291	0.3685	0.07637	0.5019	Nodiff	Zfp395	zinc finger protein 395 [Source:MGI Symbol;Acc:MGI:2682318]	380912
ENSMUSG00000022150	163.203	1.2726	0.3478	0.07665	0.5035	Nodiff	Dab2	disabled 2, mitogen-responsive phosphoprotein [Source:MGI Symbol;Acc:MGI:109175]	13132
ENSMUSG00000024354	1234.66	0.8684	-0.2035	0.07679	0.5039	Nodiff	Slc23a1	solute carrier family 23 (nucleobase transporters), member 1 [Source:MGI Symbol;Acc:MGI:1341903]	20522
ENSMUSG00000024590	85.1572	0.8269	-0.2742	0.07683	0.5039	Nodiff	Lmnb1	lamin B1 [Source:MGI Symbol;Acc:MGI:96795]	16906
ENSMUSG00000028101	97.8958	0.8021	-0.3181	0.07691	0.5039	Nodiff	Pias3	protein inhibitor of activated STAT 3 [Source:MGI Symbol;Acc:MGI:1913126]	229615
ENSMUSG00000049493	42.8693	0.6083	-0.7172	0.07692	0.5039	Nodiff	Pls1	plastin 1 (I-isoform) [Source:MGI Symbol;Acc:MGI:104809]	102502
ENSMUSG00000047669	12.5345	0.5999	-0.7372	0.07713	0.5039	Nodiff	Msl3l2	MSL3 like 2 [Source:MGI Symbol;Acc:MGI:1920640]	73390
ENSMUSG00000084128	946	1.1197	0.1631	0.07714	0.5039	Nodiff	Esrp2	epithelial splicing regulatory protein 2 [Source:MGI Symbol;Acc:MGI:1924661]	77411
ENSMUSG00000027843	14.762	0.6525	-0.6159	0.07714	0.5039	Nodiff	Ptpn22	protein tyrosine phosphatase, non-receptor type 22 (lymphoid) [Source:MGI Symbol;Acc:MGI:107170]	19260
ENSMUSG00000026773	379.512	1.8666	0.9004	0.07716	0.5039	Nodiff	Pfkfb3	6-phosphofructo-2-kinase/fructose-2,6-biphosphatase 3 [Source:MGI Symbol;Acc:MGI:2181202]	170768
ENSMUSG00000024228	780.739	0.8998	-0.1524	0.07718	0.5039	Nodiff	Nudt12	nudix (nucleoside diphosphate linked moiety X)-type motif 12 [Source:MGI Symbol;Acc:MGI:1915243]	67993
ENSMUSG00000021028	45.1089	0.7626	-0.391	0.07729	0.5039	Nodiff	Mbip	MAP3K12 binding inhibitory protein 1 [Source:MGI Symbol;Acc:MGI:1918320]	217588
ENSMUSG00000028034	478.856	1.1511	0.203	0.07733	0.5039	Nodiff	Fubp1	far upstream element (FUSE) binding protein 1 [Source:MGI Symbol;Acc:MGI:1196294]	51886
ENSMUSG00000045594	240.658	0.8966	-0.1575	0.07733	0.5039	Nodiff	Glb1	galactosidase, beta 1 [Source:MGI Symbol;Acc:MGI:88151]	12091
ENSMUSG00000026019	228.577	1.1511	0.203	0.07734	0.5039	Nodiff	Wdr12	WD repeat domain 12 [Source:MGI Symbol;Acc:MGI:1927241]	57750
ENSMUSG00000055866	138.526	1.3058	0.3849	0.07735	0.5039	Nodiff	Per2	period circadian clock 2 [Source:MGI Symbol;Acc:MGI:1195265]	18627
ENSMUSG00000061356	1.2213	0.1813	-2.464	0.07736	1	Nodiff	Nuggc	nuclear GTPase, germinal center associated [Source:MGI Symbol;Acc:MGI:2685446]	100503545
ENSMUSG00000057236	2085.88	1.1013	0.1392	0.07738	0.5039	Nodiff	Rbbp4	retinoblastoma binding protein 4, chromatin remodeling factor [Source:MGI Symbol;Acc:MGI:1194912]	19646
ENSMUSG00000075304	11.1735	0.6064	-0.7216	0.0774	1	Nodiff	Sp5	trans-acting transcription factor 5 [Source:MGI Symbol;Acc:MGI:1927715]	64406
ENSMUSG00000031711	222.952	1.1714	0.2282	0.07746	0.5041	Nodiff	Zfp330	zinc finger protein 330 [Source:MGI Symbol;Acc:MGI:1353574]	30932
ENSMUSG00000048782	373.908	1.2109	0.2761	0.07775	0.5053	Nodiff	Insc	INSC spindle orientation adaptor protein [Source:MGI Symbol;Acc:MGI:1917942]	233752
ENSMUSG00000003929	53.6869	0.7521	-0.4111	0.07776	0.5053	Nodiff	Zfp81	zinc finger protein 81 [Source:MGI Symbol;Acc:MGI:1890752]	224694
ENSMUSG00000022176	1.3368	0.1673	-2.579	0.07777	1	Nodiff	Rem2	rad and gem related GTP binding protein 2 [Source:MGI Symbol;Acc:MGI:2155260]	140743
ENSMUSG00000025782	108.446	1.1852	0.2451	0.07778	0.5053	Nodiff	Taf3	TATA-box binding protein associated factor 3 [Source:MGI Symbol;Acc:MGI:2388097]	209361
ENSMUSG00000019505	3532.75	0.8935	-0.1624	0.07782	0.5053	Nodiff	Ubb	ubiquitin B [Source:MGI Symbol;Acc:MGI:98888]	22187
ENSMUSG00000028246	1.017	6.0694	2.6016	0.07784	1	Nodiff	Faxc	failed axon connections homolog [Source:MGI Symbol;Acc:MGI:1923382]	76132
ENSMUSG00000062609	5.666	0.5063	-0.9819	0.07786	1	Nodiff	Kcnj15	potassium inwardly-rectifying channel, subfamily J, member 15 [Source:MGI Symbol;Acc:MGI:1310000]	16516
ENSMUSG00000066892	43.6522	0.7515	-0.4122	0.07791	0.5056	Nodiff	Fbxl12	F-box and leucine-rich repeat protein 12 [Source:MGI Symbol;Acc:MGI:1354738]	30843
ENSMUSG00000060969	2.8805	2.8226	1.497	0.078	1	Nodiff	Irx1	Iroquois homeobox 1 [Source:MGI Symbol;Acc:MGI:1197515]	16371
ENSMUSG00000038092	4378.96	1.2148	0.2807	0.078	0.5059	Nodiff	Hsd3b5	hydroxy-delta-5-steroid dehydrogenase, 3 beta- and steroid delta-isomerase 5 [Source:MGI Symbol;Acc:MGI:104645]	15496
ENSMUSG00000028542	187.599	0.8225	-0.2819	0.07805	0.5059	Nodiff	Slc6a9	solute carrier family 6 (neurotransmitter transporter, glycine), member 9 [Source:MGI Symbol;Acc:MGI:95760]	14664
ENSMUSG00000030218	13.8471	1.6199	0.6959	0.07812	0.5059	Nodiff	Mgp	matrix Gla protein [Source:MGI Symbol;Acc:MGI:96976]	17313
ENSMUSG00000007570	87.6094	0.821	-0.2845	0.07814	0.5059	Nodiff	Fance	Fanconi anemia, complementation group E [Source:MGI Symbol;Acc:MGI:1920025]	72775
ENSMUSG00000033972	87.3055	1.2199	0.2868	0.07817	0.5059	Nodiff	Zfp944	zinc finger protein 944 [Source:MGI Symbol;Acc:MGI:2442394]	319615
ENSMUSG00000031485	956.624	0.8968	-0.1571	0.07822	0.5059	Nodiff	Plpbp	pyridoxal phosphate binding protein [Source:MGI Symbol;Acc:MGI:1891207]	114863
ENSMUSG00000055681	1055.25	1.1001	0.1377	0.07831	0.5062	Nodiff	Cope	coatomer protein complex, subunit epsilon [Source:MGI Symbol;Acc:MGI:1891702]	59042
ENSMUSG00000060708	74.9665	0.8046	-0.3137	0.07842	0.5065	Nodiff	Bloc1s4	biogenesis of lysosomal organelles complex-1, subunit 4, cappuccino [Source:MGI Symbol;Acc:MGI:1929230]	117197
ENSMUSG00000078922	47.3358	0.7038	-0.5068	0.07843	0.5065	Nodiff	Tgtp1	T cell specific GTPase 1 [Source:MGI Symbol;Acc:MGI:98734]	21822
ENSMUSG00000029505	721.757	0.9041	-0.1455	0.07852	0.5065	Nodiff	Ep400	E1A binding protein p400 [Source:MGI Symbol;Acc:MGI:1276124]	75560
ENSMUSG00000026380	102.949	1.3097	0.3892	0.07853	0.5065	Nodiff	Tfcp2l1	transcription factor CP2-like 1 [Source:MGI Symbol;Acc:MGI:2444691]	81879
ENSMUSG00000025666	76.1698	1.2872	0.3642	0.07858	0.5066	Nodiff	Tmem47	transmembrane protein 47 [Source:MGI Symbol;Acc:MGI:2177570]	192216
ENSMUSG00000031799	283.423	1.2363	0.306	0.07869	0.507	Nodiff	Tpm4	tropomyosin 4 [Source:MGI Symbol;Acc:MGI:2449202]	326618
ENSMUSG00000038295	2.8192	2.8652	1.5186	0.07873	1	Nodiff	Atg9b	autophagy related 9B [Source:MGI Symbol;Acc:MGI:2685420]	213948
ENSMUSG00000012429	93.872	0.8307	-0.2675	0.07881	0.5075	Nodiff	Mplkip	M-phase specific PLK1 intereacting protein [Source:MGI Symbol;Acc:MGI:1913558]	66308
ENSMUSG00000050022	8.7948	0.5594	-0.8381	0.07882	1	Nodiff	Amz1	archaelysin family metallopeptidase 1 [Source:MGI Symbol;Acc:MGI:2442258]	231842
ENSMUSG00000024908	1396.29	0.93	-0.1048	0.07888	0.5076	Nodiff	Ppp6r3	protein phosphatase 6, regulatory subunit 3 [Source:MGI Symbol;Acc:MGI:1921807]	52036
ENSMUSG00000025134	141.586	1.1859	0.246	0.07892	0.5076	Nodiff	Alyref	Aly/REF export factor [Source:MGI Symbol;Acc:MGI:1341044]	21681
ENSMUSG00000016386	3.7907	2.3033	1.2037	0.07896	1	Nodiff	Mpped2	metallophosphoesterase domain containing 2 [Source:MGI Symbol;Acc:MGI:1924265]	77015
ENSMUSG00000021266	290.863	1.1496	0.2012	0.07897	0.5077	Nodiff	Wars	tryptophanyl-tRNA synthetase [Source:MGI Symbol;Acc:MGI:104630]	22375
ENSMUSG00000020492	8.2353	0.5467	-0.8711	0.07897	1	Nodiff	Ska2	spindle and kinetochore associated complex subunit 2 [Source:MGI Symbol;Acc:MGI:1913390]	66140
ENSMUSG00000033054	117.749	0.8252	-0.2773	0.07906	0.5079	Nodiff	Npat	nuclear protein in the AT region [Source:MGI Symbol;Acc:MGI:107605]	244879
ENSMUSG00000021367	8.3315	0.5327	-0.9085	0.0791	1	Nodiff	Edn1	endothelin 1 [Source:MGI Symbol;Acc:MGI:95283]	13614
ENSMUSG00000041445	112.465	1.3147	0.3948	0.07914	0.5082	Nodiff	Mmrn2	multimerin 2 [Source:MGI Symbol;Acc:MGI:2385618]	105450
ENSMUSG00000062585	27.7039	1.4648	0.5508	0.07933	0.5085	Nodiff	Cnr2	cannabinoid receptor 2 (macrophage) [Source:MGI Symbol;Acc:MGI:104650]	12802
ENSMUSG00000043702	208.161	1.1799	0.2387	0.07934	0.5085	Nodiff	Pde12	phosphodiesterase 12 [Source:MGI Symbol;Acc:MGI:2443226]	211948
ENSMUSG00000029445	31135	0.8781	-0.1876	0.07935	0.5085	Nodiff	Hpd	4-hydroxyphenylpyruvic acid dioxygenase [Source:MGI Symbol;Acc:MGI:96213]	15445
ENSMUSG00000008604	542.766	1.1209	0.1647	0.07936	0.5085	Nodiff	Ubqln4	ubiquilin 4 [Source:MGI Symbol;Acc:MGI:2150152]	94232
ENSMUSG00000032718	18.2199	0.6317	-0.6628	0.07947	0.5089	Nodiff	Mansc1	MANSC domain containing 1 [Source:MGI Symbol;Acc:MGI:1914979]	67729
ENSMUSG00000066571	111.173	1.2312	0.3001	0.07956	0.5091	Nodiff	Garre1	granule associated Rac and RHOG effector 1 [Source:MGI Symbol;Acc:MGI:1924311]	233103
ENSMUSG00000033697	53.1267	0.7794	-0.3595	0.07969	0.5097	Nodiff	Arhgap39	Rho GTPase activating protein 39 [Source:MGI Symbol;Acc:MGI:107858]	223666
ENSMUSG00000005150	185.529	1.1513	0.2033	0.07985	0.5101	Nodiff	Wdr83	WD repeat domain containing 83 [Source:MGI Symbol;Acc:MGI:1915086]	67836
ENSMUSG00000045665	189.173	1.1233	0.1678	0.07992	0.5101	Nodiff	Mfsd5	major facilitator superfamily domain containing 5 [Source:MGI Symbol;Acc:MGI:2145901]	106073
ENSMUSG00000017210	235.942	1.1397	0.1886	0.07995	0.5101	Nodiff	Med24	mediator complex subunit 24 [Source:MGI Symbol;Acc:MGI:1344385]	23989
ENSMUSG00000109764	3377.07	0.8801	-0.1842	0.07998	0.5101	Nodiff	Klkb1	kallikrein B, plasma 1 [Source:MGI Symbol;Acc:MGI:102849]	16621
ENSMUSG00000040435	133.707	1.1936	0.2554	0.07999	0.5101	Nodiff	Ppp1r15a	protein phosphatase 1, regulatory subunit 15A [Source:MGI Symbol;Acc:MGI:1927072]	17872
ENSMUSG00000031765	1138.05	0.4989	-1.003	0.08003	0.5101	Nodiff	Mt1	metallothionein 1 [Source:MGI Symbol;Acc:MGI:97171]	17748
ENSMUSG00000029147	697.659	1.1084	0.1485	0.08007	0.5101	Nodiff	Ppm1g	protein phosphatase 1G (formerly 2C), magnesium- dependent, gamma isoform [Source:MGI Symbol;Acc:MGI:106065]	14208
ENSMUSG00000050164	0.8182	0.1037	-3.27	0.08014	1	Nodiff	Mchr1	melanin-concentrating hormone receptor 1 [Source:MGI Symbol;Acc:MGI:2180756]	207911
ENSMUSG00000028479	3049.2	0.8313	-0.2665	0.08015	0.5103	Nodiff	Gne	glucosamine (UDP-N-acetyl)-2-epimerase/N- acetylmannosamine kinase [Source:MGI Symbol;Acc:MGI:1354951]	50798
ENSMUSG00000089669	1.3622	5.2528	2.3931	0.08017	1	Nodiff	Tnfsf13	tumor necrosis factor (ligand) superfamily, member 13 [Source:MGI Symbol;Acc:MGI:1916833]	69583
ENSMUSG00000027770	594.204	0.9011	-0.1502	0.0803	0.511	Nodiff	Dhx36	DEAH (Asp-Glu-Ala-His) box polypeptide 36 [Source:MGI Symbol;Acc:MGI:1919412]	72162
ENSMUSG00000024694	2613.5	1.1482	0.1993	0.08043	0.5114	Nodiff	Keg1	kidney expressed gene 1 [Source:MGI Symbol;Acc:MGI:1928492]	64697
ENSMUSG00000026083	1044.81	1.0867	0.12	0.08045	0.5114	Nodiff	Eif5b	eukaryotic translation initiation factor 5B [Source:MGI Symbol;Acc:MGI:2441772]	226982
ENSMUSG00000030838	1.081	0.131	-2.932	0.0805	1	Nodiff	Ush1c	USH1 protein network component harmonin [Source:MGI Symbol;Acc:MGI:1919338]	72088
ENSMUSG00000024791	7.4878	1.9357	0.9529	0.08056	1	Nodiff	Cdca5	cell division cycle associated 5 [Source:MGI Symbol;Acc:MGI:1915099]	67849
ENSMUSG00000071281	97.7454	0.8399	-0.2517	0.08061	0.5122	Nodiff	Zfp65	zinc finger protein 65 [Source:MGI Symbol;Acc:MGI:107769]	235907
ENSMUSG00000031985	809.453	1.0845	0.117	0.08079	0.513	Nodiff	Gnpat	glyceronephosphate O-acyltransferase [Source:MGI Symbol;Acc:MGI:1343460]	14712
ENSMUSG00000031207	415.674	1.2594	0.3327	0.08083	0.513	Nodiff	Msn	moesin [Source:MGI Symbol;Acc:MGI:97167]	17698
ENSMUSG00000056724	107.027	1.1766	0.2347	0.08092	0.5133	Nodiff	Nbeal2	neurobeachin-like 2 [Source:MGI Symbol;Acc:MGI:2448554]	235627
ENSMUSG00000004356	334.192	1.1287	0.1747	0.0811	0.5141	Nodiff	Utp20	UTP20 small subunit processome component [Source:MGI Symbol;Acc:MGI:1917933]	70683
ENSMUSG00000071014	356.601	1.1477	0.1987	0.0812	0.5144	Nodiff	Ndufb6	NADH:ubiquinone oxidoreductase subunit B6 [Source:MGI Symbol;Acc:MGI:2684983]	230075
ENSMUSG00000056832	8.542	1.7646	0.8193	0.08123	1	Nodiff	Ttc26	tetratricopeptide repeat domain 26 [Source:MGI Symbol;Acc:MGI:2444853]	264134
ENSMUSG00000018347	63.898	0.8098	-0.3044	0.08137	0.5153	Nodiff	Zkscan6	zinc finger with KRAB and SCAN domains 6 [Source:MGI Symbol;Acc:MGI:1289293]	52712
ENSMUSG00000028550	330.307	0.888	-0.1714	0.08151	0.5158	Nodiff	Atg4c	autophagy related 4C, cysteine peptidase [Source:MGI Symbol;Acc:MGI:2651854]	242557
ENSMUSG00000032253	111.626	1.2213	0.2885	0.08161	0.5162	Nodiff	Phip	pleckstrin homology domain interacting protein [Source:MGI Symbol;Acc:MGI:1932404]	83946
ENSMUSG00000038930	23.186	1.3892	0.4742	0.08168	0.5164	Nodiff	Rccd1	RCC1 domain containing 1 [Source:MGI Symbol;Acc:MGI:2444156]	269955
ENSMUSG00000057367	269.658	0.878	-0.1877	0.08177	0.5164	Nodiff	Birc2	baculoviral IAP repeat-containing 2 [Source:MGI Symbol;Acc:MGI:1197009]	11797
ENSMUSG00000020437	15.6003	0.6289	-0.6691	0.08177	0.5164	Nodiff	Myo1g	myosin IG [Source:MGI Symbol;Acc:MGI:1927091]	246177
ENSMUSG00000031453	147.128	0.834	-0.2619	0.08187	0.5166	Nodiff	Rasa3	RAS p21 protein activator 3 [Source:MGI Symbol;Acc:MGI:1197013]	19414
ENSMUSG00000079012	5306.76	0.8745	-0.1935	0.0819	0.5166	Nodiff	Serpina3m	serine (or cysteine) peptidase inhibitor, clade A, member 3M [Source:MGI Symbol;Acc:MGI:98378]	20717
ENSMUSG00000030042	327.888	0.8704	-0.2002	0.08197	0.5166	Nodiff	Pole4	polymerase (DNA-directed), epsilon 4 (p12 subunit) [Source:MGI Symbol;Acc:MGI:1914229]	66979
ENSMUSG00000024312	335.695	1.1074	0.1472	0.08202	0.5166	Nodiff	Wdr46	WD repeat domain 46 [Source:MGI Symbol;Acc:MGI:1931871]	57315
ENSMUSG00000001983	283.929	1.1355	0.1833	0.08205	0.5166	Nodiff	Taco1	translational activator of mitochondrially encoded cytochrome c oxidase I [Source:MGI Symbol;Acc:MGI:1917457]	70207
ENSMUSG00000043165	3.3542	0.3931	-1.347	0.08214	1	Nodiff	Lor	loricrin [Source:MGI Symbol;Acc:MGI:96816]	16939
ENSMUSG00000042333	35.5652	1.3823	0.4671	0.08215	0.5166	Nodiff	Tnfrsf14	tumor necrosis factor receptor superfamily, member 14 (herpesvirus entry mediator) [Source:MGI Symbol;Acc:MGI:2675303]	230979
[truncated: 14,157 more rows]

## Sheet: Supplementary Table 2
Supplementary Table 2. The KEGG enrichment results of the altered differential genes in Cocy7 group (Sham vs Cocy7).
ID	Pathway	GeneRatio	DEG	Total	Pvalue	adjusted P value	Up_gene	Down_gene	RichFactor
mmu04141	Protein processing in endoplasmic reticulum	6/67	6	170	0.00199044	0.296576	ENSMUSG00000090877(Hspa1b|K03283);ENSMUSG00000005483(Dnajb1|K09507);ENSMUSG00000091971(Hspa1a|K03283);ENSMUSG00000046404(Yod1|K13719);ENSMUSG00000029657(Hsph1|K09485)	ENSMUSG00000071369(Map3k5|K04426)	0.0352941
mmu04550	Signaling pathways regulating pluripotency of stem cells	5/67	5	140	0.0045384	0.338111	ENSMUSG00000003032(Klf4|K17846)	ENSMUSG00000049791(Fzd4|K02354);ENSMUSG00000027796(Smad9|K16791);ENSMUSG00000061393(Acvr2b|K13596);ENSMUSG00000042745(Id1|K04680)	0.0357143
mmu04213	Longevity regulating pathway - multiple species	3/67	3	62	0.0122529	0.540294	ENSMUSG00000090877(Hspa1b|K03283);ENSMUSG00000091971(Hspa1a|K03283)	ENSMUSG00000037025(Foxa2|K08035)	0.0483871
mmu04950	Maturity onset diabetes of the young	2/67	2	27	0.0184409	0.540294	-	ENSMUSG00000037025(Foxa2|K08035);ENSMUSG00000022528(Hes1|K06054)	0.0740741
mmu04068	FoxO signaling pathway	4/67	4	131	0.0187041	0.540294	ENSMUSG00000019970(Sgk1|K13302);ENSMUSG00000055148(Klf2|K17845);ENSMUSG00000078650(G6pc|K01084)	ENSMUSG00000036390(Gadd45a|K04402)	0.0305344
mmu04710	Circadian rhythm	2/67	2	30	0.022516	0.540294	ENSMUSG00000020893(Per1|K21944)	ENSMUSG00000020889(Nr1d1|K03728)	0.0666667
mmu05418	Fluid shear stress and atherosclerosis	4/67	4	145	0.0260283	0.540294	ENSMUSG00000055148(Klf2|K17845)	ENSMUSG00000071369(Map3k5|K04426);ENSMUSG00000061393(Acvr2b|K13596);ENSMUSG00000026072(Il1r1|K04386)	0.0275862
mmu04932	Non-alcoholic fatty liver disease	4/67	4	150	0.0290091	0.540294	ENSMUSG00000020538(Srebf1|K07197)	ENSMUSG00000071369(Map3k5|K04426);ENSMUSG00000034957(Cebpa|K09055);ENSMUSG00000053113(Socs3|K04696)	0.0266667
mmu04640	Hematopoietic cell lineage	3/67	3	94	0.0364655	0.558016	ENSMUSG00000027820(Mme|K01389);ENSMUSG00000022797(Tfrc|K06503)	ENSMUSG00000026072(Il1r1|K04386)	0.0319149
mmu04350	TGF-beta signaling pathway	3/67	3	95	0.0374507	0.558016	-	ENSMUSG00000027796(Smad9|K16791);ENSMUSG00000061393(Acvr2b|K13596);ENSMUSG00000042745(Id1|K04680)	0.0315789

## Sheet: Supplementary Table 3
Supplementary Table 3. GSEA analysis of biological events in the Cocy7 vs.Sham groups.
NAME	SIZE	ES	NES	NOM p-val	FDR q-val	CORE GENE
PROTEIN PROCESSING IN ENDOPLASMIC RETICULUM	170	0.500172	1.73924	0	0.152118	Hspa1b;Hspa1a;Dnajb1;Yod1;Hsph1;Ddit3;Hsp90aa1;Derl3;Wfs1;Atf4;Hspa1l;Hspa8;Dnaja1;Herpud1;Prkn;Sec23b;Rpn1;Ppp1r15a;Sec61g;Eif2ak3;Ssr1;Pdia6;Preb;Nfe2l2;Ero1a;Rrbp1;Bax;Pdia4;Hspa5;Dnajc5;Pdia3;Dnajb11;Atf6b;Uggt2;Ssr3;Rad23b;Sec61a1;Ubxn2a;Ubqln4;Calr;Mogs;Eif2ak4;Ssr4;Eif2ak2;Dad1;P4hb;Dnajb2;Dnajc3;Sec63;Ddost;Man1c1;Ubxn4;Sec61b;Syvn1;Hyou1;Hsp90b1;Ube2j2;Ssr2;Bcl2;Sec31a;Nploc4;Edem1;Stub1…
RIBOSOME	130	0.503292	1.66844	0	0.170241	Rpl35;Rps28;Mrps12;Rpl22l1;Rpl36al;Rpl38;Rpl13a;Rpl39;Mrpl18;Rps27rt;Rpl37;Uba52;Rpl30;Rps29;Rps21;Rpl41;Rps16;Mrps7;Mrpl28;Rpl28;Rps12;Mrpl22;Rpl3;Rplp2;Mrpl15;Mrpl17;Rpl37a;Rps7;Rplp1;Rpl10a;Rpl36;Rpl13;Rps26;Mrpl1;Rpl32;Rpl35a;Mrpl35;Rpl36a;Rps15a;Rpl12;Mrpl32;Rpl23;Mrpl14;Rps27;Rps6;Rpl27;Rps8;Rps18;Rps9;Rpl3l;Rpl23a;Rpl8;Mrps9;Mrpl20;Mrps5;Mrps14;Rps25;Rplp0;Mrpl10;Rps24;Rps5;Rpl4;Rps20;Rps4…
ALCOHOLISM	199	0.462196	1.60988	0	0.222201	Adcy5;H4c4;Ddc;H2ax;H2bc9;Camkk2;Macroh2a2;Atf4;Hdac9;H3c2;Ppp1r1b;H3c6;Calml4;Gnb4;H2bc7;H4c3;H3c3;Kras;Creb5;H2bc21;Gnao1;Hdac7;Hras;H4c14;Creb3l4;H3c15;H2bc15;H4c18;Gng7;H2bu2;H2bc12;H2ac8;Gng11;Grin3b;Atf6b;Prkaca;Raf1;H2bc6;H2al1m;Hdac11;H4f16;H3c4;Gng3;Hdac10;Gm5741;Fosb;Adora2a;Hdac2;Creb1;Gngt1;Gng2;Sos2;Creb3l1;Gngt2;Hdac8;H2ac6;Gng12;Creb3l2;H2bc14;Calm1;Hdac6;H2ac7;Calm2;Gnai1;Calm3;Nr…
RENIN-ANGIOTENSIN SYSTEM	36	0.591101	1.58938	0.00699301	0.20971	Mas1;Ace2;Mme;Prep;Nln;Prcp;Enpep;Klk1b5;Thop1;Anpep;Ace;Klk1b11;Mrgprd;Klk1b26;Agtr1b;Klk1b9;Klk1b22;Mcpt4;Klk1b8;Klk1b1;Klk1b24;Klk1b3;Klk1b21;Agtr2;Cma1;Ace3;Agt;Atp6ap2;Klk1;Ren1;Klk1b27;Agtr1a;Ctsa;Cpa3;Ctsg;Lnpep;
VIRAL CARCINOGENESIS	221	0.438968	1.55639	0	0.237313	H4c4;Ccne1;Ccne2;Chek1;Gtf2e1;Ccnd2;Ccna2;H2bc9;Pik3r3;Atf4;Jun;Hdac9;Bad;Mrps18b;Skp2;Nfkbia;Cdc20;H2bc7;H4c3;Kras;Creb5;H2bc21;Cdk1;Hdac7;Pmaip1;Hras;H4c14;Creb3l4;Ywhag;Mdm2;Cdk6;H2bc15;Bax;Mad1l1;H4c18;Ccr3;H2bu2;Sp100;Traf3;H2bc12;Ywhah;Atf6b;Prkaca;Ccr4;Srf;Rasa2;H2bc6;Kat2a;Hdac11;Ddx3x;H4f16;Ikbkg;Ccnd1;Eif2ak2;Crebbp;Traf1;Hdac10;Gtf2b;Il6st;Hdac2;Creb1;Gtf2h2;Mapkapk2;Creb3l1;Hdac8;Gtf2…
CELL CYCLE	125	0.456601	1.53117	0	0.255539	Ccne1;Ccne2;Chek1;Sfn;Espl1;Mcm2;Ccnd2;Ccna2;Ccnb2;Mcm4;Cdc25b;Cdc6;E2f1;Prkdc;Skp2;Ccnb1;Mad2l1;Cdc20;Wee1;Cdk1;Tfdp1;Smad3;Cdc14a;Ywhag;Mdm2;Cdk6;Mad1l1;Bub1b;Atr;Gadd45b;Ywhah;Plk1;Tgfb1;Ccnd1;Crebbp;Orc6;Mcm6;E2f2;Hdac2;Orc5;Fzr1;Bub1;Ttk;Cdkn2c;Orc2;Anapc10;Dbf4;E2f4;Anapc15;Cdk7;Cdk2;Cdk4;E2f3;Smc3;Cdc7;Anapc5;Cdkn1a;Anapc13;Bub3;E2f5;Rbl1;Ywhaz;Ywhab;Anapc4;Smad2;Cdkn1c;Anapc11;Orc3;Trp53;…
PORPHYRIN METABOLISM	43	0.551964	1.5252	0.0120773	0.231114	Ugt2b35;Ugt1a1;Blvrb;Ears2;Alas1;Mmab;Alad;Cox10;Hmox1;Ugt1a2;Ugt1a7c;Ugt2b34;Cox15;Alas2;Heph;Ugt2b5;Ugt1a9;Eprs;Uros;Cpox;Ugt2b38;Hccs;Hmbs;Ugt1a6b;Urod;Ugt1a10;Fxn;Hephl1;Ugt2a2;Ugt2a1;Ugt2b36;Ugt1a8;Fech;Blvra;Ugt2a3;Ugt1a6a;Ppox;Ugt2b1;Gusb;Cp;Ugt2b37;Ugt1a5;Hmox2;
SPLICEOSOME	131	0.457553	1.50223	0.00296736	0.245711	Hspa1b;Hspa1a;Prpf3;Tcerg1;Hspa1l;Hspa8;Srsf3;Prpf31;Rbm25;Thoc2l;Alyref;U2af1;Tra2a;Tra2b;Ncbp1;Srsf1;Snrpd2;Lsm4;Srsf7;Rbmx;Pcbp1;Sf3a3;Fus;Sf3b6;Ctnnbl1;Sf3b4;Sf3a2;Ddx5;U2af2;Usp39;Prpf19;Hnrnpm;Crnkl1;Snrnp70;Snrpf;Lsm6;Srsf2;Snu13;Sart1;Ppih;Eftud2;Pqbp1;Sf3b3;Isy1;Rbm8a;Phf5a;Bud31;Eif4a3;Snrpe;Ddx23;Prpf6;Lsm2;Ppie;Hnrnpc;Sf3b1;Hnrnpa3;Hnrnpu;Snrpc;Prpf8;Snrpb2;Plrg1;Prpf38b;Ddx46;Thoc1;P…
PROTEIN DIGESTION AND ABSORPTION	107	0.455072	1.4784	0.00274725	0.276819	Kcnk5;Ace2;Mme;Slc38a2;Col13a1;Col27a1;Col17a1;Col24a1;Col6a6;Slc8a3;Slc7a8;Col15a1;Col9a3;Col14a1;Col4a2;Slc36a1;Col6a5;Col20a1;Slc36a4;Col5a3;Col8a2;Col12a1;Col6a1;Col4a5;Col25a1;Col16a1;Prcp;Kcnq1;Atp1b2;Col4a1;Atp1b1;Slc7a7;2210010C04Rik;Col4a6;Col10a1;Cpb1;Slc6a19;Col11a2;Slc1a1;Atp1b4;Slc15a1;Atp1b3;Slc8a2;Col6a2;Slc36a3;Try4;Cpa1;Prss2;Gm5771;Prss1;Gm10334;Prss3;Try10;Col26a1;Col2a1;Cela3b…
ESTROGEN SIGNALING PATHWAY	134	0.43029	1.44666	0.00543478	0.325342	Hspa1b;Hspa1a;Adcy5;Akt3;Hsp90aa1;Pik3r3;Atf4;Hspa1l;Jun;Krt18;Hspa8;Calml4;Nos3;Kras;Creb5;Gnao1;Hbegf;Hras;Tff1;Creb3l4;Itpr3;Gper1;Atf6b;Prkaca;Adcy4;Raf1;Plcb4;Plcb3;Mmp2;Esr1;Fos;Creb1;Adcy3;Krt19;Sos2;Creb3l1;Hsp90b1;Bcl2;Fkbp4;Krt14;Creb3l2;Ncoa1;Hsp90ab1;Gabbr1;Calm1;Grm1;Calm2;Gnai1;Calm3;Pik3cd;Akt1;Nras;Src;Pik3cb;Map2k2;Gnaq;Plcb2;Gnas;Akt2;Pgr;Mapk1;Krt17;Krt10;Krt20;Shc3;Shc1;Pik3ca…
