# Supplementary material for: Gallbladder removal induces hepatic transcriptional and metabolic shifts with cholesterol dysregulation as a key feature
Source: Sci Rep. 2026 Apr 6;16:16087. doi: 10.1038/s41598-026-46659-8 (PMC13199440; doi:10.1038/s41598-026-46659-8)
Supplement: Supplementary file 4 — Supplementary Material 4 [file 41598_2026_46659_MOESM4_ESM.xlsx]

## Sheet: Supplementary Table 1
Supplementary Table 1. List of deregulatd genes in the liver on the thirtieth day postcholecystectomy (Cocy7 vs Cocy30).
id	baseMean	foldChange(Cocy30_lv/Cocy7_lv)	log2FoldChange	pval	padj	Regulation	Name	Description	Entrez_geneID
ENSMUSG00000029823	2976.91	2.5725	1.3632	1e-100	1e-100	Up Regulation	Luc7l2	LUC7-like 2 (S. cerevisiae) [Source:MGI Symbol;Acc:MGI:2183260]	192196
ENSMUSG00000031229	965.565	4.459	2.1567	1e-100	1e-100	Up Regulation	Atrx	ATRX, chromatin remodeler [Source:MGI Symbol;Acc:MGI:103067]	22589
ENSMUSG00000090942	367.014	8.9224	3.1574	1e-100	1e-100	Up Regulation	F830016B08Rik	RIKEN cDNA F830016B08 gene [Source:MGI Symbol;Acc:MGI:3588218]	240328
ENSMUSG00000024290	688.497	3.8826	1.957	1e-100	1e-100	Up Regulation	Rock1	Rho-associated coiled-coil containing protein kinase 1 [Source:MGI Symbol;Acc:MGI:107927]	19877
ENSMUSG00000003226	1581.55	2.8937	1.5329	1e-100	1e-100	Up Regulation	Ranbp2	RAN binding protein 2 [Source:MGI Symbol;Acc:MGI:894323]	19386
ENSMUSG00000074733	361.949	4.2892	2.1007	1e-100	1e-100	Up Regulation	Zfp950	zinc finger protein 950 [Source:MGI Symbol;Acc:MGI:2652824]	414758
ENSMUSG00000037475	568.404	2.9499	1.5607	6.459e-95	1.363e-91	Up Regulation	Thoc2	THO complex 2 [Source:MGI Symbol;Acc:MGI:2442413]	331401
ENSMUSG00000039997	345.558	5.5286	2.4669	5.011e-92	9.255e-89	Up Regulation	Ifi203	interferon activated gene 203 [Source:MGI Symbol;Acc:MGI:96428]	15950
ENSMUSG00000059481	39662.9	0.5672	-0.8181	1.879e-85	3.084e-82	Nodiff	Plg	plasminogen [Source:MGI Symbol;Acc:MGI:97620]	18815
ENSMUSG00000022037	24451.1	0.5248	-0.9302	6.504e-82	9.61e-79	Nodiff	Clu	clusterin [Source:MGI Symbol;Acc:MGI:88423]	12759
ENSMUSG00000030016	543.918	3.626	1.8584	2.452e-80	3.294e-77	Up Regulation	Zfp638	zinc finger protein 638 [Source:MGI Symbol;Acc:MGI:1203484]	18139
ENSMUSG00000034163	672.851	2.9245	1.5482	1.131e-79	1.392e-76	Up Regulation	Zfc3h1	zinc finger, C3H1-type containing [Source:MGI Symbol;Acc:MGI:2446143]	216345
ENSMUSG00000040407	529.831	3.1138	1.6387	2.655e-76	3.018e-73	Up Regulation	Akap9	A kinase (PRKA) anchor protein (yotiao) 9 [Source:MGI Symbol;Acc:MGI:2178217]	100986
ENSMUSG00000046311	299.997	3.5889	1.8436	7e-76	7.388e-73	Up Regulation	Zfp62	zinc finger protein 62 [Source:MGI Symbol;Acc:MGI:99662]	22720
ENSMUSG00000110444	181.526	4.4091	2.1405	9.437e-76	9.296e-73	Up Regulation	Gm10033	predicted gene 10033 [Source:MGI Symbol;Acc:MGI:3642803]	378466
ENSMUSG00000028356	36674.1	0.5735	-0.802	1.53e-74	1.413e-71	Nodiff	Ambp	alpha 1 microglobulin/bikunin precursor [Source:MGI Symbol;Acc:MGI:88002]	11699
ENSMUSG00000027677	475.33	3.5595	1.8317	1.215e-72	1.056e-69	Up Regulation	Ttc14	tetratricopeptide repeat domain 14 [Source:MGI Symbol;Acc:MGI:1914370]	67120
ENSMUSG00000006005	889.57	3.176	1.6672	4.278e-71	3.512e-68	Up Regulation	Tpr	translocated promoter region, nuclear basket protein [Source:MGI Symbol;Acc:MGI:1922066]	108989
ENSMUSG00000071267	197.268	4.3557	2.1229	5.561e-71	4.325e-68	Up Regulation	Zfp942	zinc finger protein 942 [Source:MGI Symbol;Acc:MGI:1920483]	73233
ENSMUSG00000031196	409.292	6.2405	2.6417	2.613e-69	1.93e-66	Up Regulation	F8	coagulation factor VIII [Source:MGI Symbol;Acc:MGI:88383]	14069
ENSMUSG00000039219	369.168	3.0952	1.63	5.121e-67	3.603e-64	Up Regulation	Arid4b	AT rich interactive domain 4B (RBP1-like) [Source:MGI Symbol;Acc:MGI:2137512]	94246
ENSMUSG00000051716	7631.06	0.5385	-0.8931	7.604e-67	5.107e-64	Nodiff	Apon	apolipoprotein N [Source:MGI Symbol;Acc:MGI:88931]	28194
ENSMUSG00000020994	663.326	2.7515	1.4602	1.269e-66	8.151e-64	Up Regulation	Pnn	pinin [Source:MGI Symbol;Acc:MGI:1100514]	18949
ENSMUSG00000041685	780.173	2.2953	1.1987	1.62e-65	9.975e-63	Up Regulation	Fcho2	FCH domain only 2 [Source:MGI Symbol;Acc:MGI:3505790]	218503
ENSMUSG00000038344	642.856	2.6971	1.4314	6.158e-65	3.64e-62	Up Regulation	Txlng	taxilin gamma [Source:MGI Symbol;Acc:MGI:3590652]	353170
ENSMUSG00000038224	14444.5	0.5994	-0.7383	3.452e-63	1.962e-60	Nodiff	Serpinf2	serine (or cysteine) peptidase inhibitor, clade F, member 2 [Source:MGI Symbol;Acc:MGI:107173]	18816
ENSMUSG00000069045	1310.05	2.4621	1.2999	6.754e-62	3.696e-59	Up Regulation	Ddx3y	DEAD box helicase 3, Y-linked [Source:MGI Symbol;Acc:MGI:1349406]	26900
ENSMUSG00000047735	379.112	4.5131	2.1741	5.414e-60	2.857e-57	Up Regulation	Samd9l	sterile alpha motif domain containing 9-like [Source:MGI Symbol;Acc:MGI:1343184]	209086
ENSMUSG00000117284	128.406	8.3562	3.0628	1.039e-59	5.296e-57	Up Regulation	Gm7072	predicted gene 7072 [Source:MGI Symbol;Acc:MGI:3648314]	631624
ENSMUSG00000022141	682.436	3.0822	1.624	1.182e-59	5.824e-57	Up Regulation	Nipbl	NIPBL cohesin loading factor [Source:MGI Symbol;Acc:MGI:1913976]	71175
ENSMUSG00000032253	309.239	3.6432	1.8652	1.863e-58	8.881e-56	Up Regulation	Phip	pleckstrin homology domain interacting protein [Source:MGI Symbol;Acc:MGI:1932404]	83946
ENSMUSG00000072501	834.51	2.5973	1.377	2.452e-57	1.132e-54	Up Regulation	Phf20l1	PHD finger protein 20-like 1 [Source:MGI Symbol;Acc:MGI:2444412]	239510
ENSMUSG00000063273	773.301	2.0505	1.036	3.397e-57	1.521e-54	Up Regulation	Naa15	N(alpha)-acetyltransferase 15, NatA auxiliary subunit [Source:MGI Symbol;Acc:MGI:1922088]	74838
ENSMUSG00000023224	13551.6	0.5365	-0.8982	5.483e-57	2.383e-54	Nodiff	Serping1	serine (or cysteine) peptidase inhibitor, clade G, member 1 [Source:MGI Symbol;Acc:MGI:894696]	12258
ENSMUSG00000017344	39135.5	0.5272	-0.9237	7.131e-57	3.011e-54	Nodiff	Vtn	vitronectin [Source:MGI Symbol;Acc:MGI:98940]	22370
ENSMUSG00000023176	8219.3	0.5981	-0.7414	3.738e-56	1.534e-53	Nodiff	Cpn2	carboxypeptidase N, polypeptide 2 [Source:MGI Symbol;Acc:MGI:1919006]	71756
ENSMUSG00000035545	611.88	2.4459	1.2904	7.668e-56	3.062e-53	Up Regulation	Leng8	leukocyte receptor cluster (LRC) member 8 [Source:MGI Symbol;Acc:MGI:2142195]	232798
ENSMUSG00000020580	476.285	2.9588	1.565	1.935e-55	7.525e-53	Up Regulation	Rock2	Rho-associated coiled-coil containing protein kinase 2 [Source:MGI Symbol;Acc:MGI:107926]	19878
ENSMUSG00000043241	351.983	2.5413	1.3456	3.248e-55	1.231e-52	Up Regulation	Upf2	UPF2 regulator of nonsense transcripts homolog (yeast) [Source:MGI Symbol;Acc:MGI:2449307]	326622
ENSMUSG00000042133	503.755	2.9794	1.575	1.551e-54	5.731e-52	Up Regulation	Ppig	peptidyl-prolyl isomerase G (cyclophilin G) [Source:MGI Symbol;Acc:MGI:2445173]	228005
ENSMUSG00000021188	640.745	2.247	1.168	1.789e-54	6.448e-52	Up Regulation	Trip11	thyroid hormone receptor interactor 11 [Source:MGI Symbol;Acc:MGI:1924393]	109181
ENSMUSG00000029716	5555.84	0.5979	-0.7421	2.011e-54	7.074e-52	Nodiff	Tfr2	transferrin receptor 2 [Source:MGI Symbol;Acc:MGI:1354956]	50765
ENSMUSG00000034994	19778.3	0.6029	-0.73	1.815e-53	6.238e-51	Nodiff	Eef2	eukaryotic translation elongation factor 2 [Source:MGI Symbol;Acc:MGI:95288]	13629
ENSMUSG00000025862	987.101	2.3223	1.2155	5.705e-53	1.916e-50	Up Regulation	Stag2	stromal antigen 2 [Source:MGI Symbol;Acc:MGI:1098583]	20843
ENSMUSG00000031592	317.413	3.9507	1.9821	1.605e-52	5.272e-50	Up Regulation	Pcm1	pericentriolar material 1 [Source:MGI Symbol;Acc:MGI:1277958]	18536
ENSMUSG00000049164	168.58	4.0317	2.0114	3.721e-52	1.195e-49	Up Regulation	Zfp518a	zinc finger protein 518A [Source:MGI Symbol;Acc:MGI:1919922]	72672
ENSMUSG00000028248	911.344	3.3483	1.7434	8.234e-52	2.589e-49	Up Regulation	Pnisr	PNN interacting serine/arginine-rich [Source:MGI Symbol;Acc:MGI:1913875]	66625
ENSMUSG00000021327	1905.74	2.1535	1.1067	2.026e-50	6.238e-48	Up Regulation	Zkscan3	zinc finger with KRAB and SCAN domains 3 [Source:MGI Symbol;Acc:MGI:1919989]	72739
ENSMUSG00000020982	423.062	2.7873	1.4789	2.354e-50	7.099e-48	Up Regulation	Nemf	nuclear export mediator factor [Source:MGI Symbol;Acc:MGI:1918305]	66244
ENSMUSG00000061665	826.452	2.1633	1.1133	1.169e-49	3.407e-47	Up Regulation	Cd2ap	CD2-associated protein [Source:MGI Symbol;Acc:MGI:1330281]	12488
ENSMUSG00000021492	6321.66	0.6004	-0.736	1.176e-49	3.407e-47	Nodiff	F12	coagulation factor XII (Hageman factor) [Source:MGI Symbol;Acc:MGI:1891012]	58992
ENSMUSG00000028980	8455.61	0.5213	-0.9399	2.499e-49	7.102e-47	Nodiff	H6pd	hexose-6-phosphate dehydrogenase (glucose 1- dehydrogenase) [Source:MGI Symbol;Acc:MGI:2140356]	100198
ENSMUSG00000038039	388.14	3.1621	1.6609	1.045e-48	2.914e-46	Up Regulation	Gcc2	GRIP and coiled-coil domain containing 2 [Source:MGI Symbol;Acc:MGI:1917547]	70297
ENSMUSG00000020608	356.463	3.3933	1.7627	2.596e-48	7.104e-46	Up Regulation	Smc6	structural maintenance of chromosomes 6 [Source:MGI Symbol;Acc:MGI:1914491]	67241
ENSMUSG00000034560	520.306	2.3716	1.2459	2.511e-47	6.746e-45	Up Regulation	Washc4	WASH complex subunit 4 [Source:MGI Symbol;Acc:MGI:2441787]	319277
ENSMUSG00000035133	1454.62	2.631	1.3956	4.307e-47	1.136e-44	Up Regulation	Arhgap5	Rho GTPase activating protein 5 [Source:MGI Symbol;Acc:MGI:1332637]	11855
ENSMUSG00000036499	636.121	2.8101	1.4906	4.68e-47	1.213e-44	Up Regulation	Eea1	early endosome antigen 1 [Source:MGI Symbol;Acc:MGI:2442192]	216238
ENSMUSG00000059005	984.408	2.0007	1.0005	4.009e-46	1.021e-43	Up Regulation	Hnrnpa3	heterogeneous nuclear ribonucleoprotein A3 [Source:MGI Symbol;Acc:MGI:1917171]	229279
ENSMUSG00000017291	985.605	1.8085	0.8548	6.489e-46	1.625e-43	Nodiff	Taok1	TAO kinase 1 [Source:MGI Symbol;Acc:MGI:1914490]	216965
ENSMUSG00000021709	1557.06	1.923	0.9433	8.383e-46	2.064e-43	Nodiff	Erbin	Erbb2 interacting protein [Source:MGI Symbol;Acc:MGI:1890169]	59079
ENSMUSG00000034160	1440.72	1.9725	0.9801	1.852e-45	4.486e-43	Nodiff	Ogt	O-linked N-acetylglucosamine (GlcNAc) transferase (UDP-N-acetylglucosamine:polypeptide-N-acetylglucosaminyl transferase) [Source:MGI Symbol;Acc:MGI:1339639]	108155
ENSMUSG00000027249	25696	0.6512	-0.6188	7.813e-45	1.862e-42	Nodiff	F2	coagulation factor II [Source:MGI Symbol;Acc:MGI:88380]	14061
ENSMUSG00000100586	67.7211	8.9204	3.1571	1.151e-44	2.7e-42	Up Regulation	Vmn1r90	vomeronasal 1 receptor 90 [Source:MGI Symbol;Acc:MGI:3612342]	627280
ENSMUSG00000071266	250.826	3.1034	1.6338	1.408e-44	3.251e-42	Up Regulation	Zfp946	zinc finger protein 946 [Source:MGI Symbol;Acc:MGI:1921399]	74149
ENSMUSG00000037608	885.119	1.9486	0.9624	1.515e-44	3.443e-42	Nodiff	Bclaf1	BCL2-associated transcription factor 1 [Source:MGI Symbol;Acc:MGI:1917580]	72567
ENSMUSG00000020863	840.361	2.3974	1.2615	8.393e-44	1.879e-41	Up Regulation	Luc7l3	LUC7-like 3 (S. cerevisiae) [Source:MGI Symbol;Acc:MGI:1914934]	67684
ENSMUSG00000055436	1283.09	1.9768	0.9832	1.891e-43	4.169e-41	Nodiff	Srsf11	serine and arginine-rich splicing factor 11 [Source:MGI Symbol;Acc:MGI:1916457]	69207
ENSMUSG00000025898	286.81	2.6121	1.3852	2.896e-43	6.246e-41	Up Regulation	Cwf19l2	CWF19-like 2, cell cycle control (S. pombe) [Source:MGI Symbol;Acc:MGI:1918023]	244672
ENSMUSG00000021843	304.043	2.5313	1.3399	2.917e-43	6.246e-41	Up Regulation	Ktn1	kinectin 1 [Source:MGI Symbol;Acc:MGI:109153]	16709
ENSMUSG00000056342	745.353	2.2418	1.1647	3.398e-43	7.174e-41	Up Regulation	Usp34	ubiquitin specific peptidase 34 [Source:MGI Symbol;Acc:MGI:109473]	17847
ENSMUSG00000025075	3175.7	0.6278	-0.6716	4.795e-43	9.98e-41	Nodiff	Habp2	hyaluronic acid binding protein 2 [Source:MGI Symbol;Acc:MGI:1196378]	226243
ENSMUSG00000020463	725.782	2.2284	1.156	7.605e-43	1.561e-40	Up Regulation	Ppp4r3b	protein phosphatase 4 regulatory subunit 3B [Source:MGI Symbol;Acc:MGI:2144474]	104570
ENSMUSG00000010608	1398.86	2.0774	1.0548	8.224e-43	1.665e-40	Up Regulation	Rbm25	RNA binding motif protein 25 [Source:MGI Symbol;Acc:MGI:1914289]	67039
ENSMUSG00000027365	858.524	2.3666	1.2428	1.1e-42	2.196e-40	Up Regulation	Trpm7	transient receptor potential cation channel, subfamily M, member 7 [Source:MGI Symbol;Acc:MGI:1929996]	58800
ENSMUSG00000036202	224.803	4.3635	2.1255	1.72e-42	3.388e-40	Up Regulation	Rif1	replication timing regulatory factor 1 [Source:MGI Symbol;Acc:MGI:1098622]	51869
ENSMUSG00000095041	1107.06	2.2168	1.1484	5.319e-42	1.034e-39	Up Regulation	-	-	-
ENSMUSG00000032621	561.59	2.2734	1.1849	7.43e-42	1.426e-39	Up Regulation	Srek1	splicing regulatory glutamine/lysine-rich protein 1 [Source:MGI Symbol;Acc:MGI:2145245]	218543
ENSMUSG00000097392	330.733	3.3933	1.7627	7.942e-42	1.504e-39	Up Regulation	Thoc2l	THO complex subunit 2-like [Source:MGI Symbol;Acc:MGI:3040669]	100042165
ENSMUSG00000091474	147.104	3.2337	1.6932	1.001e-41	1.872e-39	Up Regulation	2610021A01Rik	RIKEN cDNA 2610021A01 gene [Source:MGI Symbol;Acc:MGI:1922662]	-
ENSMUSG00000031245	658.02	2.7062	1.4362	3.277e-41	6.053e-39	Up Regulation	Hmgn5	high-mobility group nucleosome binding domain 5 [Source:MGI Symbol;Acc:MGI:1355295]	50887
ENSMUSG00000022875	44290.3	0.5837	-0.7767	1.051e-40	1.917e-38	Nodiff	Kng1	kininogen 1 [Source:MGI Symbol;Acc:MGI:1097705]	16644
ENSMUSG00000021413	1059.79	2.5219	1.3345	1.577e-40	2.841e-38	Up Regulation	Prpf4b	pre-mRNA processing factor 4B [Source:MGI Symbol;Acc:MGI:109584]	19134
ENSMUSG00000063229	9916.67	0.5891	-0.7633	1.667e-40	2.968e-38	Nodiff	Ldha	lactate dehydrogenase A [Source:MGI Symbol;Acc:MGI:96759]	16828
ENSMUSG00000033799	233.23	2.8904	1.5312	1.69e-40	2.973e-38	Up Regulation	Tasor2	transcription activation suppressor family member 2 [Source:MGI Symbol;Acc:MGI:2145274]	105203
ENSMUSG00000053347	216.163	2.783	1.4767	1.869e-39	3.249e-37	Up Regulation	Zfp943	zinc finger prtoein 943 [Source:MGI Symbol;Acc:MGI:1921920]	74670
ENSMUSG00000037270	1118.22	2.1399	1.0975	2.279e-39	3.916e-37	Up Regulation	4932438A13Rik	RIKEN cDNA 4932438A13 gene [Source:MGI Symbol;Acc:MGI:2444631]	229227
ENSMUSG00000030655	963.197	2.0156	1.0112	3.034e-39	5.152e-37	Up Regulation	Smg1	SMG1 nonsense mediated mRNA decay associated PI3K related kinase [Source:MGI Symbol;Acc:MGI:1919742]	233789
ENSMUSG00000024477	456.858	2.5953	1.3759	4.369e-39	7.336e-37	Up Regulation	Pggt1b	protein geranylgeranyltransferase type I, beta subunit [Source:MGI Symbol;Acc:MGI:1917514]	225467
ENSMUSG00000024974	337.486	2.5776	1.366	4.602e-39	7.64e-37	Up Regulation	Smc3	structural maintenance of chromosomes 3 [Source:MGI Symbol;Acc:MGI:1339795]	13006
ENSMUSG00000021377	612.441	2.0966	1.0681	5.082e-39	8.344e-37	Up Regulation	Dek	DEK proto-oncogene (DNA binding) [Source:MGI Symbol;Acc:MGI:1926209]	110052
ENSMUSG00000035597	376.862	2.5518	1.3515	8.604e-39	1.397e-36	Up Regulation	Prpf39	pre-mRNA processing factor 39 [Source:MGI Symbol;Acc:MGI:104602]	328110
ENSMUSG00000045624	216.425	3.2043	1.68	2.561e-38	4.08e-36	Up Regulation	Esf1	ESF1 nucleolar pre-rRNA processing protein homolog [Source:MGI Symbol;Acc:MGI:1913830]	66580
ENSMUSG00000032407	603.645	2.2141	1.1467	2.568e-38	4.08e-36	Up Regulation	U2surp	U2 snRNP-associated SURP domain containing [Source:MGI Symbol;Acc:MGI:1915208]	67958
ENSMUSG00000025907	640.76	3.086	1.6257	3.737e-38	5.875e-36	Up Regulation	Rb1cc1	RB1-inducible coiled-coil 1 [Source:MGI Symbol;Acc:MGI:1341850]	12421
ENSMUSG00000031444	7374.49	0.6095	-0.7143	4.221e-38	6.565e-36	Nodiff	F10	coagulation factor X [Source:MGI Symbol;Acc:MGI:103107]	14058
ENSMUSG00000031600	1196.15	1.7408	0.7998	4.653e-38	7.162e-36	Nodiff	Vps37a	vacuolar protein sorting 37A [Source:MGI Symbol;Acc:MGI:1261835]	52348
ENSMUSG00000092021	206.116	8.8745	3.1497	8.948e-38	1.363e-35	Up Regulation	Gbp11	guanylate binding protein 11 [Source:MGI Symbol;Acc:MGI:3646307]	634650
ENSMUSG00000073418	26812.9	0.555	-0.8494	1.037e-37	1.564e-35	Nodiff	C4b	complement component 4B (Chido blood group) [Source:MGI Symbol;Acc:MGI:88228]	12268
ENSMUSG00000007850	1660.16	2.3017	1.2027	2.269e-37	3.387e-35	Up Regulation	Hnrnph1	heterogeneous nuclear ribonucleoprotein H1 [Source:MGI Symbol;Acc:MGI:1891925]	59013
ENSMUSG00000047631	10125.5	0.6283	-0.6704	2.941e-37	4.346e-35	Nodiff	Apof	apolipoprotein F [Source:MGI Symbol;Acc:MGI:104539]	103161
ENSMUSG00000033964	447.668	2.3065	1.2057	3.914e-37	5.725e-35	Up Regulation	Zbtb41	zinc finger and BTB domain containing 41 [Source:MGI Symbol;Acc:MGI:2444487]	226470
ENSMUSG00000023367	2369.22	0.5797	-0.7866	8.116e-37	1.176e-34	Nodiff	Tmem176a	transmembrane protein 176A [Source:MGI Symbol;Acc:MGI:1913308]	66058
ENSMUSG00000039967	248.263	4.4239	2.1453	1.223e-36	1.755e-34	Up Regulation	Zfp292	zinc finger protein 292 [Source:MGI Symbol;Acc:MGI:1353423]	30046
ENSMUSG00000074158	62.5132	7.7634	2.9567	3.999e-36	5.681e-34	Up Regulation	Zfp976	zinc finger protein 976 [Source:MGI Symbol;Acc:MGI:3036263]	208111
ENSMUSG00000067942	151.075	3.3131	1.7282	4.291e-36	6.039e-34	Up Regulation	Zfp160	zinc finger protein 160 [Source:MGI Symbol;Acc:MGI:108187]	224585
ENSMUSG00000040651	325.296	2.8622	1.5171	9.709e-36	1.353e-33	Up Regulation	Tasor	transcription activation suppressor [Source:MGI Symbol;Acc:MGI:1921694]	218850
ENSMUSG00000024943	393.647	2.457	1.2969	1.244e-35	1.717e-33	Up Regulation	Smc5	structural maintenance of chromosomes 5 [Source:MGI Symbol;Acc:MGI:2385088]	226026
ENSMUSG00000073491	85.4277	6.8588	2.778	1.343e-35	1.838e-33	Up Regulation	Ifi213	interferon activated gene 213 [Source:MGI Symbol;Acc:MGI:3695276]	623121
ENSMUSG00000090272	258.665	4.3354	2.1162	1.474e-35	1.998e-33	Up Regulation	Mndal	myeloid nuclear differentiation antigen like [Source:MGI Symbol;Acc:MGI:3780953]	100040462
ENSMUSG00000038695	415.174	2.4282	1.2799	3.097e-35	4.16e-33	Up Regulation	Josd2	Josephin domain containing 2 [Source:MGI Symbol;Acc:MGI:1913374]	66124
ENSMUSG00000047036	1853.66	2.8147	1.493	6.689e-35	8.904e-33	Up Regulation	Zfp445	zinc finger protein 445 [Source:MGI Symbol;Acc:MGI:2143340]	235682
ENSMUSG00000006740	847.834	1.9907	0.9933	7.206e-35	9.507e-33	Nodiff	Kif5b	kinesin family member 5B [Source:MGI Symbol;Acc:MGI:1098268]	16573
ENSMUSG00000038884	844.16	2.7478	1.4583	8.351e-35	1.092e-32	Up Regulation	Shfl	shiftless antiviral inhibitor of ribosomal frameshifting [Source:MGI Symbol;Acc:MGI:2441788]	319278
ENSMUSG00000047909	211.724	2.668	1.4158	9.161e-35	1.187e-32	Up Regulation	Ankrd16	ankyrin repeat domain 16 [Source:MGI Symbol;Acc:MGI:2444796]	320816
ENSMUSG00000021922	39334	0.4054	-1.303	1.762e-34	2.264e-32	Down Regulation	Itih4	inter alpha-trypsin inhibitor, heavy chain 4 [Source:MGI Symbol;Acc:MGI:109536]	16427
ENSMUSG00000037416	542.032	2.2933	1.1974	4.673e-34	5.953e-32	Up Regulation	Dmxl1	Dmx-like 1 [Source:MGI Symbol;Acc:MGI:2443926]	240283
ENSMUSG00000022871	9239.24	0.594	-0.7515	8.632e-34	1.09e-31	Nodiff	Fetub	fetuin beta [Source:MGI Symbol;Acc:MGI:1890221]	59083
ENSMUSG00000020456	2867.89	0.678	-0.5606	9.591e-34	1.201e-31	Nodiff	Ogdh	oxoglutarate (alpha-ketoglutarate) dehydrogenase (lipoamide) [Source:MGI Symbol;Acc:MGI:1098267]	18293
ENSMUSG00000025326	811.295	1.8415	0.8808	1.141e-33	1.417e-31	Nodiff	Ube3a	ubiquitin protein ligase E3A [Source:MGI Symbol;Acc:MGI:105098]	22215
ENSMUSG00000040123	679.029	1.8478	0.8858	1.186e-33	1.46e-31	Nodiff	Zmym5	zinc finger, MYM-type 5 [Source:MGI Symbol;Acc:MGI:3041170]	219105
ENSMUSG00000071177	35456.8	0.6405	-0.6428	1.567e-33	1.914e-31	Nodiff	Serpina1d	serine (or cysteine) peptidase inhibitor, clade A, member 1D [Source:MGI Symbol;Acc:MGI:891968]	20703
ENSMUSG00000024293	215.632	2.6128	1.3856	2.048e-33	2.48e-31	Up Regulation	Esco1	establishment of sister chromatid cohesion N- acetyltransferase 1 [Source:MGI Symbol;Acc:MGI:1925055]	77805
ENSMUSG00000028282	97.8867	3.6362	1.8624	2.257e-33	2.711e-31	Up Regulation	Casp8ap2	caspase 8 associated protein 2 [Source:MGI Symbol;Acc:MGI:1349399]	26885
ENSMUSG00000057894	132.987	3.2155	1.6851	3.234e-33	3.854e-31	Up Regulation	Zfp329	zinc finger protein 329 [Source:MGI Symbol;Acc:MGI:1921283]	67230
ENSMUSG00000061755	325.886	3.0444	1.6061	3.384e-33	4e-31	Up Regulation	Bod1l	biorientation of chromosomes in cell division 1- like [Source:MGI Symbol;Acc:MGI:2444804]	665775
ENSMUSG00000039062	2234.29	0.627	-0.6735	3.769e-33	4.42e-31	Nodiff	Anpep	alanyl (membrane) aminopeptidase [Source:MGI Symbol;Acc:MGI:5000466]	16790
ENSMUSG00000024276	382.909	2.5186	1.3326	5.312e-33	6.181e-31	Up Regulation	Zfp397	zinc finger protein 397 [Source:MGI Symbol;Acc:MGI:1916506]	69256
ENSMUSG00000071178	68650.6	0.6201	-0.6894	5.446e-33	6.287e-31	Nodiff	Serpina1b	serine (or cysteine) preptidase inhibitor, clade A, member 1B [Source:MGI Symbol;Acc:MGI:891970]	20701
ENSMUSG00000061136	1058.54	1.8064	0.8531	6.066e-33	6.948e-31	Nodiff	Prpf40a	pre-mRNA processing factor 40A [Source:MGI Symbol;Acc:MGI:1860512]	56194
ENSMUSG00000020590	597.664	1.8416	0.8809	6.179e-33	7.023e-31	Nodiff	Snx13	sorting nexin 13 [Source:MGI Symbol;Acc:MGI:2661416]	217463
ENSMUSG00000021495	577.743	1.7693	0.8232	3.023e-32	3.41e-30	Nodiff	Fam193b	family with sequence similarity 193, member B [Source:MGI Symbol;Acc:MGI:2385851]	212483
ENSMUSG00000019841	292.298	2.6011	1.3791	5.755e-32	6.442e-30	Up Regulation	Rev3l	REV3 like, DNA directed polymerase zeta catalytic subunit [Source:MGI Symbol;Acc:MGI:1337131]	19714
ENSMUSG00000069892	49.3766	9.8122	3.2946	1.1e-31	1.222e-29	Up Regulation	9930111J21Rik2	RIKEN cDNA 9930111J21 gene 2 [Source:MGI Symbol;Acc:MGI:3711310]	245240
ENSMUSG00000040943	302.063	2.9685	1.5697	1.119e-31	1.234e-29	Up Regulation	Tet2	tet methylcytosine dioxygenase 2 [Source:MGI Symbol;Acc:MGI:2443298]	214133
ENSMUSG00000026977	532.988	2.0905	1.0639	1.683e-31	1.842e-29	Up Regulation	Marchf7	membrane associated ring-CH-type finger 7 [Source:MGI Symbol;Acc:MGI:1931053]	57438
ENSMUSG00000006529	13807.6	0.6598	-0.5999	1.932e-31	2.099e-29	Nodiff	Itih1	inter-alpha trypsin inhibitor, heavy chain 1 [Source:MGI Symbol;Acc:MGI:96618]	16424
ENSMUSG00000015882	197.455	3.0003	1.5851	2.216e-31	2.39e-29	Up Regulation	Lcorl	ligand dependent nuclear receptor corepressor-like [Source:MGI Symbol;Acc:MGI:2651932]	209707
ENSMUSG00000037236	540.012	2.021	1.015	2.497e-31	2.674e-29	Up Regulation	Matr3	matrin 3 [Source:MGI Symbol;Acc:MGI:1298379]	17184
ENSMUSG00000055172	5669.56	0.662	-0.5952	6.132e-31	6.518e-29	Nodiff	C1ra	complement component 1, r subcomponent A [Source:MGI Symbol;Acc:MGI:1355313]	50909
ENSMUSG00000028649	1544.05	1.792	0.8416	6.382e-31	6.736e-29	Nodiff	Macf1	microtubule-actin crosslinking factor 1 [Source:MGI Symbol;Acc:MGI:108559]	11426
ENSMUSG00000046230	251.254	2.9419	1.5567	7.109e-31	7.429e-29	Up Regulation	Vps13a	vacuolar protein sorting 13A [Source:MGI Symbol;Acc:MGI:2444304]	271564
ENSMUSG00000033943	467.375	2.015	1.0108	7.139e-31	7.429e-29	Up Regulation	Mga	MAX gene associated [Source:MGI Symbol;Acc:MGI:1352483]	29808
ENSMUSG00000068882	634.394	1.9137	0.9363	8.965e-31	9.264e-29	Nodiff	Ssb	Sjogren syndrome antigen B [Source:MGI Symbol;Acc:MGI:98423]	20823
ENSMUSG00000038174	479.029	2.5326	1.3406	1.285e-30	1.318e-28	Up Regulation	Fam126b	family with sequence similarity 126, member B [Source:MGI Symbol;Acc:MGI:1098784]	213056
ENSMUSG00000073664	598.617	2.2107	1.1445	1.46e-30	1.485e-28	Up Regulation	Nbeal1	neurobeachin like 1 [Source:MGI Symbol;Acc:MGI:2444343]	269198
ENSMUSG00000026715	33089.6	0.6554	-0.6096	1.468e-30	1.485e-28	Nodiff	Serpinc1	serine (or cysteine) peptidase inhibitor, clade C (antithrombin), member 1 [Source:MGI Symbol;Acc:MGI:88095]	11905
ENSMUSG00000046329	4356.41	0.6489	-0.6239	1.528e-30	1.536e-28	Nodiff	Slc25a23	solute carrier family 25 (mitochondrial carrier; phosphate carrier), member 23 [Source:MGI Symbol;Acc:MGI:1914222]	66972
ENSMUSG00000000600	410.24	1.892	0.9199	2.656e-30	2.651e-28	Nodiff	Krit1	KRIT1, ankyrin repeat containing [Source:MGI Symbol;Acc:MGI:1930618]	79264
ENSMUSG00000063663	261.695	2.5345	1.3417	3.092e-30	3.066e-28	Up Regulation	Brwd3	bromodomain and WD repeat domain containing 3 [Source:MGI Symbol;Acc:MGI:3029414]	382236
ENSMUSG00000021392	233.553	2.5793	1.367	3.463e-30	3.411e-28	Up Regulation	Nol8	nucleolar protein 8 [Source:MGI Symbol;Acc:MGI:1918180]	70930
ENSMUSG00000035898	237.009	2.2065	1.1418	3.629e-30	3.551e-28	Up Regulation	Uba6	ubiquitin-like modifier activating enzyme 6 [Source:MGI Symbol;Acc:MGI:1913894]	231380
ENSMUSG00000034349	182.303	3.1247	1.6437	3.877e-30	3.769e-28	Up Regulation	Smc4	structural maintenance of chromosomes 4 [Source:MGI Symbol;Acc:MGI:1917349]	70099
ENSMUSG00000071337	219.11	2.4675	1.303	4.266e-30	4.12e-28	Up Regulation	Tia1	cytotoxic granule-associated RNA binding protein 1 [Source:MGI Symbol;Acc:MGI:107914]	21841
ENSMUSG00000042595	202.816	2.2639	1.1788	5.007e-30	4.804e-28	Up Regulation	Fam199x	family with sequence similarity 199, X-linked [Source:MGI Symbol;Acc:MGI:2384304]	245622
ENSMUSG00000001833	914.585	1.7578	0.8138	8.635e-30	8.232e-28	Nodiff	Septin7	septin 7 [Source:MGI Symbol;Acc:MGI:1335094]	235072
ENSMUSG00000029068	1544.43	1.86	0.8953	1.189e-29	1.126e-27	Nodiff	Ccnl2	cyclin L2 [Source:MGI Symbol;Acc:MGI:1927119]	56036
ENSMUSG00000063406	1905.16	1.6873	0.7548	1.26e-29	1.186e-27	Nodiff	Tmed5	transmembrane p24 trafficking protein 5 [Source:MGI Symbol;Acc:MGI:1921586]	73130
ENSMUSG00000045991	1981.58	1.9513	0.9644	2.211e-29	2.068e-27	Nodiff	Onecut2	one cut domain, family member 2 [Source:MGI Symbol;Acc:MGI:1891408]	225631
ENSMUSG00000027881	828.049	1.7838	0.8349	2.605e-29	2.421e-27	Nodiff	Prpf38b	PRP38 pre-mRNA processing factor 38 (yeast) domain containing B [Source:MGI Symbol;Acc:MGI:1914171]	66921
ENSMUSG00000039630	4321.3	1.4772	0.5629	2.807e-29	2.592e-27	Nodiff	Hnrnpu	heterogeneous nuclear ribonucleoprotein U [Source:MGI Symbol;Acc:MGI:1858195]	51810
ENSMUSG00000003847	791.594	2.2888	1.1946	4.214e-29	3.867e-27	Up Regulation	Nfat5	nuclear factor of activated T cells 5 [Source:MGI Symbol;Acc:MGI:1859333]	54446
ENSMUSG00000102758	168.143	3.7911	1.9226	6.872e-29	6.268e-27	Up Regulation	Naaladl2	N-acetylated alpha-linked acidic dipeptidase-like 2 [Source:MGI Symbol;Acc:MGI:2685867]	635702
ENSMUSG00000020516	618.707	1.6083	0.6855	7.102e-29	6.438e-27	Nodiff	Rps6kb1	ribosomal protein S6 kinase, polypeptide 1 [Source:MGI Symbol;Acc:MGI:1270849]	72508
ENSMUSG00000000753	8644.19	0.6006	-0.7355	8.75e-29	7.884e-27	Nodiff	Serpinf1	serine (or cysteine) peptidase inhibitor, clade F, member 1 [Source:MGI Symbol;Acc:MGI:108080]	20317
ENSMUSG00000048960	165.803	2.9898	1.5801	1.103e-28	9.875e-27	Up Regulation	Prex2	phosphatidylinositol-3,4,5-trisphosphate-dependent Rac exchange factor 2 [Source:MGI Symbol;Acc:MGI:1923385]	109294
ENSMUSG00000028484	330.861	1.8697	0.9028	1.13e-28	1.006e-26	Nodiff	Psip1	PC4 and SFRS1 interacting protein 1 [Source:MGI Symbol;Acc:MGI:2142116]	101739
ENSMUSG00000055531	845.853	1.7391	0.7983	1.376e-28	1.217e-26	Nodiff	Cpsf6	cleavage and polyadenylation specific factor 6 [Source:MGI Symbol;Acc:MGI:1913948]	432508
ENSMUSG00000022119	449.731	2.1788	1.1236	1.583e-28	1.393e-26	Up Regulation	Rbm26	RNA binding motif protein 26 [Source:MGI Symbol;Acc:MGI:1921463]	74213
ENSMUSG00000022877	20494	0.5545	-0.8507	2.519e-28	2.203e-26	Nodiff	Hrg	histidine-rich glycoprotein [Source:MGI Symbol;Acc:MGI:2146636]	94175
ENSMUSG00000000301	2680.87	0.6147	-0.702	4.122e-28	3.582e-26	Nodiff	Pemt	phosphatidylethanolamine N-methyltransferase [Source:MGI Symbol;Acc:MGI:104535]	18618
ENSMUSG00000024079	511.058	2.0478	1.034	5.128e-28	4.431e-26	Up Regulation	Eif2ak2	eukaryotic translation initiation factor 2-alpha kinase 2 [Source:MGI Symbol;Acc:MGI:1353449]	19106
ENSMUSG00000031010	1709.98	2.0667	1.0473	6.903e-28	5.93e-26	Up Regulation	Usp9x	ubiquitin specific peptidase 9, X chromosome [Source:MGI Symbol;Acc:MGI:894681]	22284
ENSMUSG00000031958	2366.97	0.627	-0.6735	9.399e-28	8.028e-26	Nodiff	Ldhd	lactate dehydrogenase D [Source:MGI Symbol;Acc:MGI:106428]	52815
ENSMUSG00000034911	177.238	2.3904	1.2573	1.024e-27	8.693e-26	Up Regulation	Ushbp1	USH1 protein network component harmonin binding protein 1 [Source:MGI Symbol;Acc:MGI:1922920]	234395
ENSMUSG00000056383	183.41	2.698	1.4319	1.112e-27	9.389e-26	Up Regulation	AI987944	expressed sequence AI987944 [Source:MGI Symbol;Acc:MGI:2142079]	233168
ENSMUSG00000056692	3877.46	0.7208	-0.4724	1.186e-27	9.958e-26	Nodiff	Ilrun	inflammation and lipid regulator with UBA-like and NBR1-like domains [Source:MGI Symbol;Acc:MGI:106281]	224647
ENSMUSG00000020074	757.694	1.8588	0.8944	1.267e-27	1.058e-25	Nodiff	Ccar1	cell division cycle and apoptosis regulator 1 [Source:MGI Symbol;Acc:MGI:1914750]	67500
ENSMUSG00000018659	1911.5	0.6889	-0.5377	1.307e-27	1.085e-25	Nodiff	Pnpo	pyridoxine 5'-phosphate oxidase [Source:MGI Symbol;Acc:MGI:2144151]	103711
ENSMUSG00000054387	982.799	1.7339	0.794	1.454e-27	1.2e-25	Nodiff	Mdm4	transformed mouse 3T3 cell double minute 4 [Source:MGI Symbol;Acc:MGI:107934]	17248
ENSMUSG00000035237	4699.13	0.6315	-0.6631	1.687e-27	1.385e-25	Nodiff	Lcat	lecithin cholesterol acyltransferase [Source:MGI Symbol;Acc:MGI:96755]	16816
ENSMUSG00000026395	272.18	3.828	1.9366	1.766e-27	1.442e-25	Up Regulation	Ptprc	protein tyrosine phosphatase, receptor type, C [Source:MGI Symbol;Acc:MGI:97810]	19264
ENSMUSG00000069727	49.9136	5.2885	2.4028	2.308e-27	1.874e-25	Up Regulation	Zfp975	zinc finger protein 975 [Source:MGI Symbol;Acc:MGI:3648690]	434179
ENSMUSG00000012640	242.071	2.1244	1.0871	3.503e-27	2.828e-25	Up Regulation	Zfp715	zinc finger protein 715 [Source:MGI Symbol;Acc:MGI:1917180]	69930
ENSMUSG00000003402	1762.54	0.6655	-0.5875	4.141e-27	3.326e-25	Nodiff	Prkcsh	protein kinase C substrate 80K-H [Source:MGI Symbol;Acc:MGI:107877]	19089
ENSMUSG00000110185	353.285	2.2792	1.1885	1.161e-26	9.273e-25	Up Regulation	Igip	IgA inducing protein [Source:MGI Symbol;Acc:MGI:1924271]	109169
ENSMUSG00000042323	789.393	1.5762	0.6564	1.506e-26	1.196e-24	Nodiff	Pbrm1	polybromo 1 [Source:MGI Symbol;Acc:MGI:1923998]	66923
ENSMUSG00000040462	4272.34	0.6476	-0.6269	1.963e-26	1.551e-24	Nodiff	Os9	amplified in osteosarcoma [Source:MGI Symbol;Acc:MGI:1924301]	216440
ENSMUSG00000035540	112192	0.7096	-0.495	3.095e-26	2.432e-24	Nodiff	Gc	vitamin D binding protein [Source:MGI Symbol;Acc:MGI:95669]	14473
ENSMUSG00000025958	412.659	1.8328	0.8741	3.701e-26	2.894e-24	Nodiff	Creb1	cAMP responsive element binding protein 1 [Source:MGI Symbol;Acc:MGI:88494]	12912
ENSMUSG00000075602	297.259	3.3788	1.7565	4.006e-26	3.115e-24	Up Regulation	Ly6a	lymphocyte antigen 6 complex, locus A [Source:MGI Symbol;Acc:MGI:107527]	110454
ENSMUSG00000102091	110.78	2.8439	1.5079	4.264e-26	3.298e-24	Up Regulation	Olfr1034	olfactory receptor 1034 [Source:MGI Symbol;Acc:MGI:3030868]	258216
ENSMUSG00000064262	100.802	3.2381	1.6951	4.786e-26	3.683e-24	Up Regulation	Gimap8	GTPase, IMAP family member 8 [Source:MGI Symbol;Acc:MGI:2685303]	243374
ENSMUSG00000032554	283166	0.5844	-0.7749	5.353e-26	4.099e-24	Nodiff	Trf	transferrin [Source:MGI Symbol;Acc:MGI:98821]	22041
ENSMUSG00000022961	3081.44	1.5459	0.6284	6.122e-26	4.663e-24	Nodiff	Son	Son DNA binding protein [Source:MGI Symbol;Acc:MGI:98353]	20658
ENSMUSG00000036572	272.856	2.317	1.2123	6.773e-26	5.133e-24	Up Regulation	Upf3b	UPF3 regulator of nonsense transcripts homolog B (yeast) [Source:MGI Symbol;Acc:MGI:1915384]	68134
ENSMUSG00000024164	155116	0.5045	-0.9871	6.909e-26	5.208e-24	Nodiff	C3	complement component 3 [Source:MGI Symbol;Acc:MGI:88227]	12266
ENSMUSG00000037652	621.45	1.7049	0.7697	7.346e-26	5.51e-24	Nodiff	Phc3	polyhomeotic 3 [Source:MGI Symbol;Acc:MGI:2181434]	241915
ENSMUSG00000025130	25303.3	0.6264	-0.6748	9.21e-26	6.873e-24	Nodiff	P4hb	prolyl 4-hydroxylase, beta polypeptide [Source:MGI Symbol;Acc:MGI:97464]	18453
ENSMUSG00000015846	6776.25	0.6816	-0.553	9.489e-26	7.046e-24	Nodiff	Rxra	retinoid X receptor alpha [Source:MGI Symbol;Acc:MGI:98214]	20181
ENSMUSG00000027751	319.456	1.9281	0.9472	1.245e-25	9.2e-24	Nodiff	Supt20	SPT20 SAGA complex component [Source:MGI Symbol;Acc:MGI:1929651]	56790
ENSMUSG00000046351	260.026	2.4862	1.314	1.298e-25	9.545e-24	Up Regulation	Zfp322a	zinc finger protein 322A [Source:MGI Symbol;Acc:MGI:2442566]	218100
ENSMUSG00000032712	384.551	3.8305	1.9375	1.343e-25	9.824e-24	Up Regulation	Resf1	retroelement silencing factor 1 [Source:MGI Symbol;Acc:MGI:1914496]	67246
ENSMUSG00000049382	2260.58	0.5938	-0.7519	1.396e-25	1.016e-23	Nodiff	Krt8	keratin 8 [Source:MGI Symbol;Acc:MGI:96705]	16691
ENSMUSG00000001924	3398.72	0.6948	-0.5253	1.43e-25	1.036e-23	Nodiff	Uba1	ubiquitin-like modifier activating enzyme 1 [Source:MGI Symbol;Acc:MGI:98890]	22201
ENSMUSG00000019971	37.0476	9.1606	3.1954	1.615e-25	1.164e-23	Up Regulation	Cep290	centrosomal protein 290 [Source:MGI Symbol;Acc:MGI:2384917]	216274
ENSMUSG00000027206	979.566	1.715	0.7782	1.957e-25	1.404e-23	Nodiff	Cops2	COP9 signalosome subunit 2 [Source:MGI Symbol;Acc:MGI:1330276]	12848
ENSMUSG00000090015	73.2307	3.5731	1.8372	2.537e-25	1.811e-23	Up Regulation	Gm15446	predicted gene 15446 [Source:MGI Symbol;Acc:MGI:3709333]	-
ENSMUSG00000021510	144.921	2.5828	1.369	2.806e-25	1.994e-23	Up Regulation	Zfp729a	zinc finger protein 729a [Source:MGI Symbol;Acc:MGI:3036250]	212281
ENSMUSG00000031168	3342.44	0.6532	-0.6144	3.197e-25	2.26e-23	Nodiff	Ebp	phenylalkylamine Ca2+ antagonist (emopamil) binding protein [Source:MGI Symbol;Acc:MGI:107822]	13595
ENSMUSG00000031201	386.036	1.9719	0.9796	3.997e-25	2.813e-23	Nodiff	Brcc3	BRCA1/BRCA2-containing complex, subunit 3 [Source:MGI Symbol;Acc:MGI:2389572]	210766
ENSMUSG00000005373	3330.52	1.9071	0.9314	4.455e-25	3.106e-23	Nodiff	Mlxipl	MLX interacting protein-like [Source:MGI Symbol;Acc:MGI:1927999]	58805
ENSMUSG00000062949	4956.61	1.8068	0.8534	4.457e-25	3.106e-23	Nodiff	Atp11c	ATPase, class VI, type 11C [Source:MGI Symbol;Acc:MGI:1859661]	320940
ENSMUSG00000045672	657.076	2.5657	1.3594	8.293e-25	5.753e-23	Up Regulation	Col27a1	collagen, type XXVII, alpha 1 [Source:MGI Symbol;Acc:MGI:2672118]	373864
ENSMUSG00000053477	324.41	2.0037	1.0027	8.969e-25	6.193e-23	Up Regulation	Tcf4	transcription factor 4 [Source:MGI Symbol;Acc:MGI:98506]	21413
ENSMUSG00000004897	2764.11	0.695	-0.5249	9.869e-25	6.783e-23	Nodiff	Hdgf	heparin binding growth factor [Source:MGI Symbol;Acc:MGI:1194494]	15191
ENSMUSG00000038127	1208.71	1.547	0.6294	1.158e-24	7.922e-23	Nodiff	Ccdc50	coiled-coil domain containing 50 [Source:MGI Symbol;Acc:MGI:1914751]	67501
ENSMUSG00000021091	7479.04	0.404	-1.307	1.239e-24	8.438e-23	Down Regulation	Serpina3n	serine (or cysteine) peptidase inhibitor, clade A, member 3N [Source:MGI Symbol;Acc:MGI:105045]	20716
ENSMUSG00000043535	462.18	1.9931	0.995	1.312e-24	8.895e-23	Nodiff	Setx	senataxin [Source:MGI Symbol;Acc:MGI:2443480]	269254
ENSMUSG00000027620	1796.91	1.7524	0.8093	2.011e-24	1.357e-22	Nodiff	Rbm39	RNA binding motif protein 39 [Source:MGI Symbol;Acc:MGI:2157953]	170791
ENSMUSG00000026083	1497.9	1.54	0.6229	2.088e-24	1.4e-22	Nodiff	Eif5b	eukaryotic translation initiation factor 5B [Source:MGI Symbol;Acc:MGI:2441772]	226982
ENSMUSG00000066613	109.019	3.3768	1.7557	2.093e-24	1.4e-22	Up Regulation	Zfp932	zinc finger protein 932 [Source:MGI Symbol;Acc:MGI:1916754]	69504
ENSMUSG00000027162	1020.63	1.5092	0.5938	2.178e-24	1.45e-22	Nodiff	Lin7c	lin-7 homolog C, crumbs cell polarity complex component [Source:MGI Symbol;Acc:MGI:1330839]	22343
ENSMUSG00000014932	560.524	1.7767	0.8292	2.697e-24	1.787e-22	Nodiff	Yes1	YES proto-oncogene 1, Src family tyrosine kinase [Source:MGI Symbol;Acc:MGI:99147]	22612
ENSMUSG00000042747	550.934	0.5863	-0.7704	2.939e-24	1.938e-22	Nodiff	Krtcap2	keratinocyte associated protein 2 [Source:MGI Symbol;Acc:MGI:1913309]	66059
ENSMUSG00000092416	192.722	2.4355	1.2842	3.482e-24	2.287e-22	Up Regulation	Zfp141	zinc finger protein 141 [Source:MGI Symbol;Acc:MGI:3584269]	434178
ENSMUSG00000024294	1609.23	1.4478	0.5338	3.774e-24	2.467e-22	Nodiff	Mib1	MIB E3 ubiquitin protein ligase 1 [Source:MGI Symbol;Acc:MGI:2443157]	225164
ENSMUSG00000032293	1909.45	1.5061	0.5908	3.812e-24	2.482e-22	Nodiff	Ireb2	iron responsive element binding protein 2 [Source:MGI Symbol;Acc:MGI:1928268]	64602
ENSMUSG00000064373	73142.1	0.7087	-0.4968	5.261e-24	3.409e-22	Nodiff	Selenop	selenoprotein P [Source:MGI Symbol;Acc:MGI:894288]	20363
ENSMUSG00000067274	5631.38	0.6617	-0.5958	7.354e-24	4.745e-22	Nodiff	Rplp0	ribosomal protein, large, P0 [Source:MGI Symbol;Acc:MGI:1927636]	11837
ENSMUSG00000024163	325.157	1.9782	0.9842	7.39e-24	4.748e-22	Nodiff	Mapk8ip3	mitogen-activated protein kinase 8 interacting protein 3 [Source:MGI Symbol;Acc:MGI:1353598]	30957
ENSMUSG00000037355	228.597	2.3952	1.2602	8.396e-24	5.371e-22	Up Regulation	Uvssa	UV stimulated scaffold protein A [Source:MGI Symbol;Acc:MGI:1918351]	71101
ENSMUSG00000070544	1225.88	1.689	0.7562	1.029e-23	6.555e-22	Nodiff	Top1	topoisomerase (DNA) I [Source:MGI Symbol;Acc:MGI:98788]	21969
ENSMUSG00000018574	2406.76	0.6665	-0.5852	1.441e-23	9.138e-22	Nodiff	Acadvl	acyl-Coenzyme A dehydrogenase, very long chain [Source:MGI Symbol;Acc:MGI:895149]	11370
ENSMUSG00000027829	702.694	1.9531	0.9658	1.927e-23	1.217e-21	Nodiff	Ccnl1	cyclin L1 [Source:MGI Symbol;Acc:MGI:1922664]	56706
ENSMUSG00000027522	610.071	1.7563	0.8125	1.967e-23	1.237e-21	Nodiff	Stx16	syntaxin 16 [Source:MGI Symbol;Acc:MGI:1923396]	228960
ENSMUSG00000041408	1664.51	1.5886	0.6677	2.233e-23	1.398e-21	Nodiff	Wapl	WAPL cohesin release factor [Source:MGI Symbol;Acc:MGI:2675859]	218914
ENSMUSG00000025531	302.683	2.2249	1.1538	2.286e-23	1.425e-21	Up Regulation	Chm	choroidermia (RAB escort protein 1) [Source:MGI Symbol;Acc:MGI:892979]	12662
ENSMUSG00000060376	772.471	0.5611	-0.8337	2.893e-23	1.796e-21	Nodiff	Bckdha	branched chain ketoacid dehydrogenase E1, alpha polypeptide [Source:MGI Symbol;Acc:MGI:107701]	12039
ENSMUSG00000044791	661.32	1.7124	0.776	3.259e-23	2.015e-21	Nodiff	Setd2	SET domain containing 2 [Source:MGI Symbol;Acc:MGI:1918177]	235626
ENSMUSG00000060301	124.998	3.2246	1.6891	3.509e-23	2.161e-21	Up Regulation	2610008E11Rik	RIKEN cDNA 2610008E11 gene [Source:MGI Symbol;Acc:MGI:1919378]	72128
ENSMUSG00000020189	1115.47	2.0684	1.0485	4.292e-23	2.631e-21	Up Regulation	Osbpl8	oxysterol binding protein-like 8 [Source:MGI Symbol;Acc:MGI:2443807]	237542
ENSMUSG00000033684	6978.75	0.5953	-0.7483	4.987e-23	3.045e-21	Nodiff	Qsox1	quiescin Q6 sulfhydryl oxidase 1 [Source:MGI Symbol;Acc:MGI:1330818]	104009
ENSMUSG00000020640	629.654	1.7151	0.7783	5.289e-23	3.216e-21	Nodiff	Itsn2	intersectin 2 [Source:MGI Symbol;Acc:MGI:1338049]	20403
ENSMUSG00000056608	591.959	1.8568	0.8928	6.361e-23	3.852e-21	Nodiff	Chd9	chromodomain helicase DNA binding protein 9 [Source:MGI Symbol;Acc:MGI:1924001]	109151
ENSMUSG00000001435	14261.7	0.6599	-0.5997	7.038e-23	4.244e-21	Nodiff	Col18a1	collagen, type XVIII, alpha 1 [Source:MGI Symbol;Acc:MGI:88451]	12822
ENSMUSG00000028639	3335.99	0.6946	-0.5258	1.005e-22	6.037e-21	Nodiff	Ybx1	Y box protein 1 [Source:MGI Symbol;Acc:MGI:99146]	22608
ENSMUSG00000052921	158.512	2.2653	1.1797	1.033e-22	6.179e-21	Up Regulation	Arhgef15	Rho guanine nucleotide exchange factor (GEF) 15 [Source:MGI Symbol;Acc:MGI:3045246]	442801
ENSMUSG00000024357	774.484	0.6366	-0.6516	1.109e-22	6.607e-21	Nodiff	Sil1	endoplasmic reticulum chaperone SIL1 homolog (S. cerevisiae) [Source:MGI Symbol;Acc:MGI:1932040]	81500
ENSMUSG00000002428	257.697	2.2647	1.1793	1.212e-22	7.189e-21	Up Regulation	Hltf	helicase-like transcription factor [Source:MGI Symbol;Acc:MGI:1196437]	20585
ENSMUSG00000022788	441.602	2.2621	1.1777	1.288e-22	7.61e-21	Up Regulation	Fgd4	FYVE, RhoGEF and PH domain containing 4 [Source:MGI Symbol;Acc:MGI:2183747]	224014
ENSMUSG00000029328	721.846	1.6758	0.7449	1.327e-22	7.813e-21	Nodiff	Hnrnpdl	heterogeneous nuclear ribonucleoprotein D-like [Source:MGI Symbol;Acc:MGI:1355299]	50926
ENSMUSG00000058952	13076.8	0.6498	-0.6218	1.506e-22	8.831e-21	Nodiff	Cfi	complement component factor i [Source:MGI Symbol;Acc:MGI:105937]	12630
ENSMUSG00000024045	698.069	1.7776	0.8299	1.743e-22	1.018e-20	Nodiff	Akap8	A kinase (PRKA) anchor protein 8 [Source:MGI Symbol;Acc:MGI:1928488]	56399
ENSMUSG00000031447	8877.92	0.6842	-0.5476	1.838e-22	1.069e-20	Nodiff	Lamp1	lysosomal-associated membrane protein 1 [Source:MGI Symbol;Acc:MGI:96745]	16783
ENSMUSG00000061244	503.375	1.6665	0.7368	2.15e-22	1.246e-20	Nodiff	Exoc5	exocyst complex component 5 [Source:MGI Symbol;Acc:MGI:2145645]	105504
ENSMUSG00000020609	121261	1.6547	0.7265	2.29e-22	1.322e-20	Nodiff	Apob	apolipoprotein B [Source:MGI Symbol;Acc:MGI:88052]	238055
ENSMUSG00000025766	141.328	2.2269	1.1551	2.546e-22	1.464e-20	Up Regulation	D3Ertd751e	DNA segment, Chr 3, ERATO Doi 751, expressed [Source:MGI Symbol;Acc:MGI:1289213]	73852
ENSMUSG00000055301	552.026	2.5322	1.3404	3.469e-22	1.986e-20	Up Regulation	Adh7	alcohol dehydrogenase 7 (class IV), mu or sigma polypeptide [Source:MGI Symbol;Acc:MGI:87926]	11529
ENSMUSG00000035637	3029.64	0.6314	-0.6635	3.501e-22	1.997e-20	Nodiff	Grhpr	glyoxylate reductase/hydroxypyruvate reductase [Source:MGI Symbol;Acc:MGI:1923488]	76238
ENSMUSG00000002413	412.596	1.7555	0.8119	3.858e-22	2.193e-20	Nodiff	Braf	Braf transforming gene [Source:MGI Symbol;Acc:MGI:88190]	109880
ENSMUSG00000022811	800.332	1.5942	0.6728	4.092e-22	2.316e-20	Nodiff	Zfp148	zinc finger protein 148 [Source:MGI Symbol;Acc:MGI:1332234]	22661
ENSMUSG00000025060	770.994	1.6381	0.712	4.861e-22	2.741e-20	Nodiff	Slk	STE20-like kinase [Source:MGI Symbol;Acc:MGI:103241]	20874
ENSMUSG00000021112	326.127	1.8663	0.9002	5.949e-22	3.342e-20	Nodiff	Pals1	protein associated with LIN7 1, MAGUK family member [Source:MGI Symbol;Acc:MGI:1927339]	56217
ENSMUSG00000038527	2455.91	0.646	-0.6304	6.392e-22	3.577e-20	Nodiff	C1rl	complement component 1, r subcomponent-like [Source:MGI Symbol;Acc:MGI:2660692]	232371
ENSMUSG00000079363	115.943	4.1798	2.0634	8.218e-22	4.582e-20	Up Regulation	Gbp4	guanylate binding protein 4 [Source:MGI Symbol;Acc:MGI:97072]	17472
ENSMUSG00000067336	979.381	1.5867	0.666	8.325e-22	4.624e-20	Nodiff	Bmpr2	bone morphogenetic protein receptor, type II (serine/threonine kinase) [Source:MGI Symbol;Acc:MGI:1095407]	12168
ENSMUSG00000030846	911.615	1.493	0.5782	8.583e-22	4.75e-20	Nodiff	Tial1	Tia1 cytotoxic granule-associated RNA binding protein-like 1 [Source:MGI Symbol;Acc:MGI:107913]	21843
ENSMUSG00000028180	888.657	1.7463	0.8043	8.671e-22	4.781e-20	Nodiff	Zranb2	zinc finger, RAN-binding domain containing 2 [Source:MGI Symbol;Acc:MGI:1858211]	53861
ENSMUSG00000029920	267.313	1.8641	0.8985	1.092e-21	5.996e-20	Nodiff	Smarcad1	SWI/SNF-related, matrix-associated actin-dependent regulator of chromatin, subfamily a, containing DEAD/H box 1 [Source:MGI Symbol;Acc:MGI:95453]	13990
ENSMUSG00000035697	142.273	2.3576	1.2373	1.096e-21	6e-20	Up Regulation	Arhgap45	Rho GTPase activating protein 45 [Source:MGI Symbol;Acc:MGI:1917969]	70719
ENSMUSG00000067851	1542.32	1.5953	0.6739	1.523e-21	8.302e-20	Nodiff	Arfgef1	ADP-ribosylation factor guanine nucleotide-exchange factor 1(brefeldin A-inhibited) [Source:MGI Symbol;Acc:MGI:2442988]	211673
ENSMUSG00000032212	462.767	2.1603	1.1112	1.68e-21	9.127e-20	Up Regulation	Sltm	SAFB-like, transcription modulator [Source:MGI Symbol;Acc:MGI:1913910]	66660
ENSMUSG00000030921	226.233	2.46	1.2987	1.768e-21	9.567e-20	Up Regulation	Trim30a	tripartite motif-containing 30A [Source:MGI Symbol;Acc:MGI:98178]	20128
ENSMUSG00000021669	847.478	1.478	0.5636	2.054e-21	1.108e-19	Nodiff	Cert1	ceramide transporter 1 [Source:MGI Symbol;Acc:MGI:1915268]	68018
ENSMUSG00000067235	25276.3	0.7614	-0.3932	2.361e-21	1.269e-19	Nodiff	H2-Q10	histocompatibility 2, Q region locus 10 [Source:MGI Symbol;Acc:MGI:95929]	15007
ENSMUSG00000047141	339.719	2.0074	1.0053	2.698e-21	1.444e-19	Up Regulation	Zfp654	zinc finger protein 654 [Source:MGI Symbol;Acc:MGI:1919270]	72020
ENSMUSG00000029298	176.875	3.6039	1.8495	3.007e-21	1.604e-19	Up Regulation	Gbp9	guanylate-binding protein 9 [Source:MGI Symbol;Acc:MGI:3605620]	236573
ENSMUSG00000001418	682.756	0.6449	-0.6328	3.256e-21	1.731e-19	Nodiff	Glmp	glycosylated lysosomal membrane protein [Source:MGI Symbol;Acc:MGI:1913318]	56700
ENSMUSG00000044501	98.3741	3.1449	1.653	3.539e-21	1.874e-19	Up Regulation	Zfp758	zinc finger protein 758 [Source:MGI Symbol;Acc:MGI:2385044]	224598
ENSMUSG00000027642	2873.76	0.6503	-0.6208	3.607e-21	1.904e-19	Nodiff	Rpn2	ribophorin II [Source:MGI Symbol;Acc:MGI:98085]	20014
ENSMUSG00000026153	644.423	1.8101	0.856	3.695e-21	1.943e-19	Nodiff	Fam135a	family with sequence similarity 135, member A [Source:MGI Symbol;Acc:MGI:1915437]	68187
ENSMUSG00000063511	1015.5	1.5986	0.6768	3.849e-21	2.017e-19	Nodiff	Snrnp70	small nuclear ribonucleoprotein 70 (U1) [Source:MGI Symbol;Acc:MGI:98341]	20637
ENSMUSG00000024892	6255.48	0.5639	-0.8266	4.087e-21	2.134e-19	Nodiff	Pcx	pyruvate carboxylase [Source:MGI Symbol;Acc:MGI:97520]	18563
ENSMUSG00000031431	2819.05	0.2896	-1.788	4.765e-21	2.479e-19	Down Regulation	Tsc22d3	TSC22 domain family, member 3 [Source:MGI Symbol;Acc:MGI:1196284]	14605
ENSMUSG00000054737	82.3025	4.0176	2.0063	5.06e-21	2.623e-19	Up Regulation	Zfp182	zinc finger protein 182 [Source:MGI Symbol;Acc:MGI:2442220]	319535
ENSMUSG00000031715	635.339	1.6685	0.7385	5.146e-21	2.659e-19	Nodiff	Smarca5	SWI/SNF related, matrix associated, actin dependent regulator of chromatin, subfamily a, member 5 [Source:MGI Symbol;Acc:MGI:1935129]	93762
ENSMUSG00000022789	968.364	1.6647	0.7353	5.486e-21	2.825e-19	Nodiff	Dnm1l	dynamin 1-like [Source:MGI Symbol;Acc:MGI:1921256]	74006
ENSMUSG00000019188	1616.28	0.6951	-0.5248	5.589e-21	2.868e-19	Nodiff	H13	histocompatibility 13 [Source:MGI Symbol;Acc:MGI:95886]	14950
ENSMUSG00000022914	537.872	1.6375	0.7115	6.343e-21	3.243e-19	Nodiff	Brwd1	bromodomain and WD repeat domain containing 1 [Source:MGI Symbol;Acc:MGI:1890651]	93871
ENSMUSG00000018677	3761.66	0.6808	-0.5546	6.904e-21	3.518e-19	Nodiff	Slc25a39	solute carrier family 25, member 39 [Source:MGI Symbol;Acc:MGI:1196386]	68066
ENSMUSG00000022674	295.766	1.8105	0.8564	7.039e-21	3.574e-19	Nodiff	Ube2v2	ubiquitin-conjugating enzyme E2 variant 2 [Source:MGI Symbol;Acc:MGI:1917870]	70620
ENSMUSG00000001123	8646.81	0.7242	-0.4656	9.058e-21	4.584e-19	Nodiff	Lgals9	lectin, galactose binding, soluble 9 [Source:MGI Symbol;Acc:MGI:109496]	16859
ENSMUSG00000047797	10659.9	0.6919	-0.5314	9.664e-21	4.874e-19	Nodiff	Gjb1	gap junction protein, beta 1 [Source:MGI Symbol;Acc:MGI:95719]	14618
ENSMUSG00000035367	215.497	1.8844	0.9141	9.973e-21	5.012e-19	Nodiff	Rmi1	RecQ mediated genome instability 1 [Source:MGI Symbol;Acc:MGI:1921636]	74386
ENSMUSG00000039585	137.205	3.4079	1.7689	1.203e-20	6.026e-19	Up Regulation	Myo9a	myosin IXa [Source:MGI Symbol;Acc:MGI:107735]	270163
ENSMUSG00000056501	279.977	0.2354	-2.087	1.342e-20	6.699e-19	Down Regulation	Cebpb	CCAAT/enhancer binding protein (C/EBP), beta [Source:MGI Symbol;Acc:MGI:88373]	12608
ENSMUSG00000049606	282.266	2.087	1.0614	1.367e-20	6.799e-19	Up Regulation	Zfp644	zinc finger protein 644 [Source:MGI Symbol;Acc:MGI:1277212]	52397
ENSMUSG00000041459	1912.02	1.368	0.4521	1.382e-20	6.853e-19	Nodiff	Tardbp	TAR DNA binding protein [Source:MGI Symbol;Acc:MGI:2387629]	230908
ENSMUSG00000030088	18819.6	0.6208	-0.6879	1.461e-20	7.219e-19	Nodiff	Aldh1l1	aldehyde dehydrogenase 1 family, member L1 [Source:MGI Symbol;Acc:MGI:1340024]	107747
ENSMUSG00000000838	492.328	1.6003	0.6783	1.64e-20	8.077e-19	Nodiff	Fmr1	fragile X messenger ribonucleoprotein 1 [Source:MGI Symbol;Acc:MGI:95564]	14265
ENSMUSG00000069743	29.0281	7.5804	2.9223	1.688e-20	8.289e-19	Up Regulation	Zfp820	zinc finger protein 820 [Source:MGI Symbol;Acc:MGI:1922674]	75424
ENSMUSG00000030630	8314.7	0.6792	-0.5581	1.807e-20	8.841e-19	Nodiff	Fah	fumarylacetoacetate hydrolase [Source:MGI Symbol;Acc:MGI:95482]	14085
ENSMUSG00000023456	4949.76	0.7178	-0.4783	1.828e-20	8.915e-19	Nodiff	Tpi1	triosephosphate isomerase 1 [Source:MGI Symbol;Acc:MGI:98797]	21991
ENSMUSG00000019173	1422.32	0.73	-0.4541	1.903e-20	9.251e-19	Nodiff	Rab5c	RAB5C, member RAS oncogene family [Source:MGI Symbol;Acc:MGI:105306]	19345
ENSMUSG00000048490	420.879	1.8205	0.8643	1.93e-20	9.352e-19	Nodiff	Nrip1	nuclear receptor interacting protein 1 [Source:MGI Symbol;Acc:MGI:1315213]	268903
ENSMUSG00000059434	2753.51	1.706	0.7706	2.201e-20	1.063e-18	Nodiff	Gckr	glucokinase regulatory protein [Source:MGI Symbol;Acc:MGI:1096345]	231103
ENSMUSG00000018199	99.7357	2.775	1.4725	2.505e-20	1.204e-18	Up Regulation	Ro60	Ro60, Y RNA binding protein [Source:MGI Symbol;Acc:MGI:106652]	20822
ENSMUSG00000060459	4709.26	0.6681	-0.5818	2.509e-20	1.204e-18	Nodiff	Kng2	kininogen 2 [Source:MGI Symbol;Acc:MGI:3027157]	385643
ENSMUSG00000074925	314.525	1.7953	0.8442	2.647e-20	1.264e-18	Nodiff	Ptar1	protein prenyltransferase alpha subunit repeat containing 1 [Source:MGI Symbol;Acc:MGI:1921875]	72351
ENSMUSG00000020385	675.834	1.5672	0.6481	2.653e-20	1.264e-18	Nodiff	Clk4	CDC like kinase 4 [Source:MGI Symbol;Acc:MGI:1098551]	12750
ENSMUSG00000039704	2111.08	1.585	0.6645	2.835e-20	1.347e-18	Nodiff	Lmbrd2	LMBR1 domain containing 2 [Source:MGI Symbol;Acc:MGI:2444173]	320506
ENSMUSG00000032582	446.099	1.7767	0.8292	3.046e-20	1.442e-18	Nodiff	Rbm6	RNA binding motif protein 6 [Source:MGI Symbol;Acc:MGI:1338037]	19654
ENSMUSG00000018567	2977.1	0.7231	-0.4678	3.102e-20	1.464e-18	Nodiff	Gabarap	gamma-aminobutyric acid receptor associated protein [Source:MGI Symbol;Acc:MGI:1861742]	56486
ENSMUSG00000037049	796.147	0.6592	-0.6011	3.546e-20	1.669e-18	Nodiff	Smpd1	sphingomyelin phosphodiesterase 1, acid lysosomal [Source:MGI Symbol;Acc:MGI:98325]	20597
ENSMUSG00000029598	995.401	0.6329	-0.6599	3.623e-20	1.699e-18	Nodiff	Plbd2	phospholipase B domain containing 2 [Source:MGI Symbol;Acc:MGI:1919022]	71772
ENSMUSG00000039943	58.2506	3.7095	1.8912	4.433e-20	2.073e-18	Up Regulation	Plcb4	phospholipase C, beta 4 [Source:MGI Symbol;Acc:MGI:107464]	18798
ENSMUSG00000002617	32.9294	14.623	3.8702	4.582e-20	2.136e-18	Up Regulation	Zfp40	zinc finger protein 40 [Source:MGI Symbol;Acc:MGI:99185]	22700
ENSMUSG00000033688	9915.89	0.6887	-0.538	5.037e-20	2.34e-18	Nodiff	Inhca	inhibitor of carbonic anhydrase [Source:MGI Symbol;Acc:MGI:1919025]	71775
ENSMUSG00000040459	609.812	1.5859	0.6653	5.527e-20	2.56e-18	Nodiff	Arglu1	arginine and glutamate rich 1 [Source:MGI Symbol;Acc:MGI:2442985]	234023
ENSMUSG00000029727	3497.23	0.5663	-0.8204	5.689e-20	2.627e-18	Nodiff	Cyp3a13	cytochrome P450, family 3, subfamily a, polypeptide 13 [Source:MGI Symbol;Acc:MGI:88610]	13113
ENSMUSG00000022974	279.338	1.9375	0.9542	6.604e-20	3.04e-18	Nodiff	Paxbp1	PAX3 and PAX7 binding protein 1 [Source:MGI Symbol;Acc:MGI:1914617]	67367
ENSMUSG00000039196	13788.3	0.5019	-0.9944	6.674e-20	3.063e-18	Nodiff	Orm1	orosomucoid 1 [Source:MGI Symbol;Acc:MGI:97443]	18405
ENSMUSG00000041134	107.383	3.3638	1.7501	7.235e-20	3.31e-18	Up Regulation	Cyyr1	cysteine and tyrosine-rich protein 1 [Source:MGI Symbol;Acc:MGI:2152187]	224405
ENSMUSG00000020069	178.647	1.893	0.9207	7.597e-20	3.465e-18	Nodiff	Hnrnph3	heterogeneous nuclear ribonucleoprotein H3 [Source:MGI Symbol;Acc:MGI:1926462]	432467
ENSMUSG00000002985	205307	0.6245	-0.6792	1.121e-19	5.098e-18	Nodiff	Apoe	apolipoprotein E [Source:MGI Symbol;Acc:MGI:88057]	11816
ENSMUSG00000032485	1325.75	0.6998	-0.5149	1.821e-19	8.255e-18	Nodiff	Scap	SREBF chaperone [Source:MGI Symbol;Acc:MGI:2135958]	235623
ENSMUSG00000004980	6128.03	1.3514	0.4344	1.841e-19	8.321e-18	Nodiff	Hnrnpa2b1	heterogeneous nuclear ribonucleoprotein A2/B1 [Source:MGI Symbol;Acc:MGI:104819]	53379
ENSMUSG00000016942	6990.3	0.6941	-0.5267	2.149e-19	9.683e-18	Nodiff	Tmprss6	transmembrane serine protease 6 [Source:MGI Symbol;Acc:MGI:1919003]	71753
ENSMUSG00000078496	62.0293	11.5118	3.525	2.246e-19	1.009e-17	Up Regulation	Zfp982	zinc finger protein 982 [Source:MGI Symbol;Acc:MGI:3701121]	195531
ENSMUSG00000038188	148.017	2.2578	1.1749	2.679e-19	1.2e-17	Up Regulation	Scarf1	scavenger receptor class F, member 1 [Source:MGI Symbol;Acc:MGI:2449455]	380713
ENSMUSG00000035851	609.49	1.7425	0.8011	2.696e-19	1.204e-17	Nodiff	Ythdc1	YTH domain containing 1 [Source:MGI Symbol;Acc:MGI:2443713]	231386
ENSMUSG00000062647	4512.19	0.6956	-0.5237	3.365e-19	1.498e-17	Nodiff	Rpl7a	ribosomal protein L7A [Source:MGI Symbol;Acc:MGI:1353472]	27176
ENSMUSG00000078866	578.902	4.5966	2.2006	3.416e-19	1.516e-17	Up Regulation	Zfp970	zinc finger protein 970 [Source:MGI Symbol;Acc:MGI:3652255]	628308
ENSMUSG00000028691	14720	0.7114	-0.4913	3.921e-19	1.734e-17	Nodiff	Prdx1	peroxiredoxin 1 [Source:MGI Symbol;Acc:MGI:99523]	18477
ENSMUSG00000011831	2431.44	1.6953	0.7615	4.54e-19	2.002e-17	Nodiff	Evi5	ecotropic viral integration site 5 [Source:MGI Symbol;Acc:MGI:104736]	14020
ENSMUSG00000024391	3457.72	0.5984	-0.7408	4.795e-19	2.109e-17	Nodiff	Apom	apolipoprotein M [Source:MGI Symbol;Acc:MGI:1930124]	55938
ENSMUSG00000037234	1154.69	2.0013	1.001	4.976e-19	2.182e-17	Up Regulation	Hook3	hook microtubule tethering protein 3 [Source:MGI Symbol;Acc:MGI:2443554]	320191
ENSMUSG00000032328	4876.24	1.4554	0.5414	5.941e-19	2.597e-17	Nodiff	Tmem30a	transmembrane protein 30A [Source:MGI Symbol;Acc:MGI:106402]	69981
ENSMUSG00000032609	96.9905	2.9453	1.5584	5.991e-19	2.611e-17	Up Regulation	Klhdc8b	kelch domain containing 8B [Source:MGI Symbol;Acc:MGI:1925517]	78267
ENSMUSG00000034610	268.969	1.6977	0.7636	7.353e-19	3.195e-17	Nodiff	Tut4	terminal uridylyl transferase 4 [Source:MGI Symbol;Acc:MGI:2445126]	230594
ENSMUSG00000118516	3604.8	2.1167	1.0818	7.858e-19	3.405e-17	Up Regulation	Cyp2d13	cytochrome P450, family 2, subfamily d, polypeptide 13 [Source:MGI Symbol;Acc:MGI:88605]	-
ENSMUSG00000034252	673.675	1.6261	0.7014	9.518e-19	4.112e-17	Nodiff	Senp6	SUMO/sentrin specific peptidase 6 [Source:MGI Symbol;Acc:MGI:1922075]	215351
ENSMUSG00000028268	136.929	2.886	1.5291	1.025e-18	4.417e-17	Up Regulation	Gbp3	guanylate binding protein 3 [Source:MGI Symbol;Acc:MGI:1926263]	55932
ENSMUSG00000033533	6486.61	0.7277	-0.4586	1.041e-18	4.47e-17	Nodiff	Acsm1	acyl-CoA synthetase medium-chain family member 1 [Source:MGI Symbol;Acc:MGI:2152200]	117147
ENSMUSG00000030688	9507.37	0.6485	-0.6248	1.058e-18	4.533e-17	Nodiff	Stard10	START domain containing 10 [Source:MGI Symbol;Acc:MGI:1860093]	56018
ENSMUSG00000022817	1047.91	0.6918	-0.5317	1.135e-18	4.847e-17	Nodiff	Itgb5	integrin beta 5 [Source:MGI Symbol;Acc:MGI:96614]	16419
ENSMUSG00000036606	3557.38	0.761	-0.394	1.235e-18	5.26e-17	Nodiff	Plxnb2	plexin B2 [Source:MGI Symbol;Acc:MGI:2154239]	140570
ENSMUSG00000031029	1101.73	0.6799	-0.5566	1.324e-18	5.621e-17	Nodiff	Eif3f	eukaryotic translation initiation factor 3, subunit F [Source:MGI Symbol;Acc:MGI:1913335]	66085
ENSMUSG00000040253	266.553	2.7092	1.4379	1.353e-18	5.728e-17	Up Regulation	Gbp7	guanylate binding protein 7 [Source:MGI Symbol;Acc:MGI:2444421]	229900
ENSMUSG00000026781	4391.73	1.6962	0.7623	1.358e-18	5.733e-17	Nodiff	Acbd5	acyl-Coenzyme A binding domain containing 5 [Source:MGI Symbol;Acc:MGI:1921409]	74159
ENSMUSG00000004535	2080.92	1.4964	0.5815	1.407e-18	5.923e-17	Nodiff	Tax1bp1	Tax1 (human T cell leukemia virus type I) binding protein 1 [Source:MGI Symbol;Acc:MGI:1289308]	52440
ENSMUSG00000027676	34.0371	5.0371	2.3326	1.438e-18	6.036e-17	Up Regulation	Ccdc39	coiled-coil domain containing 39 [Source:MGI Symbol;Acc:MGI:1289263]	51938
ENSMUSG00000028842	329.171	2.0192	1.0138	1.573e-18	6.583e-17	Up Regulation	Ago3	argonaute RISC catalytic subunit 3 [Source:MGI Symbol;Acc:MGI:2446634]	214150
ENSMUSG00000008200	427.595	2.0096	1.0069	1.62e-18	6.76e-17	Up Regulation	Fnbp4	formin binding protein 4 [Source:MGI Symbol;Acc:MGI:1860513]	55935
ENSMUSG00000024614	508.209	1.675	0.7441	1.658e-18	6.901e-17	Nodiff	Tmx3	thioredoxin-related transmembrane protein 3 [Source:MGI Symbol;Acc:MGI:2442418]	67988
ENSMUSG00000025616	502.881	1.648	0.7207	1.702e-18	7.066e-17	Nodiff	Usp16	ubiquitin specific peptidase 16 [Source:MGI Symbol;Acc:MGI:1921362]	74112
ENSMUSG00000026361	484.109	1.5967	0.6751	1.717e-18	7.106e-17	Nodiff	Cdc73	cell division cycle 73, Paf1/RNA polymerase II complex component [Source:MGI Symbol;Acc:MGI:2384876]	214498
ENSMUSG00000007812	670.837	1.6999	0.7654	1.96e-18	8.091e-17	Nodiff	Zfp655	zinc finger protein 655 [Source:MGI Symbol;Acc:MGI:1919861]	72611
ENSMUSG00000020530	1156.24	1.5174	0.6016	1.994e-18	8.208e-17	Nodiff	Ggnbp2	gametogenetin binding protein 2 [Source:MGI Symbol;Acc:MGI:2387356]	217039
ENSMUSG00000006010	571.29	1.7978	0.8462	2.073e-18	8.507e-17	Nodiff	Odr4	odr4 GPCR localization factor homolog [Source:MGI Symbol;Acc:MGI:2385108]	226499
ENSMUSG00000110277	90.8907	3.8299	1.9373	2.143e-18	8.772e-17	Up Regulation	Gm45871	predicted gene 45871 [Source:MGI Symbol;Acc:MGI:5804986]	108168395
ENSMUSG00000025949	498.281	1.6051	0.6827	2.374e-18	9.69e-17	Nodiff	Pikfyve	phosphoinositide kinase, FYVE type zinc finger containing [Source:MGI Symbol;Acc:MGI:1335106]	18711
ENSMUSG00000028745	1293.86	0.7354	-0.4434	2.503e-18	1.019e-16	Nodiff	Capzb	capping protein (actin filament) muscle Z-line, beta [Source:MGI Symbol;Acc:MGI:104652]	12345
ENSMUSG00000028034	807.145	1.906	0.9306	2.547e-18	1.034e-16	Nodiff	Fubp1	far upstream element (FUSE) binding protein 1 [Source:MGI Symbol;Acc:MGI:1196294]	51886
ENSMUSG00000000157	56.5147	3.5208	1.8159	2.734e-18	1.107e-16	Up Regulation	Itgb2l	integrin beta 2-like [Source:MGI Symbol;Acc:MGI:1277979]	16415
ENSMUSG00000021900	1031.63	0.6279	-0.6713	2.866e-18	1.157e-16	Nodiff	Btd	biotinidase [Source:MGI Symbol;Acc:MGI:1347001]	26363
ENSMUSG00000022562	1279.69	0.6305	-0.6654	2.903e-18	1.169e-16	Nodiff	Oplah	5-oxoprolinase (ATP-hydrolysing) [Source:MGI Symbol;Acc:MGI:1922725]	75475
ENSMUSG00000026987	252.604	1.7943	0.8434	2.917e-18	1.171e-16	Nodiff	Baz2b	bromodomain adjacent to zinc finger domain, 2B [Source:MGI Symbol;Acc:MGI:2442782]	407823
ENSMUSG00000067873	456.755	1.6256	0.7009	3.031e-18	1.214e-16	Nodiff	Htatsf1	HIV TAT specific factor 1 [Source:MGI Symbol;Acc:MGI:1919709]	72459
ENSMUSG00000042508	402.549	1.7432	0.8017	3.128e-18	1.249e-16	Nodiff	Dmtf1	cyclin D binding myb like transcription factor 1 [Source:MGI Symbol;Acc:MGI:1344415]	23857
ENSMUSG00000028676	819.337	1.546	0.6286	3.309e-18	1.318e-16	Nodiff	Srsf10	serine and arginine-rich splicing factor 10 [Source:MGI Symbol;Acc:MGI:1333805]	14105
ENSMUSG00000045210	985.981	1.4714	0.5572	3.363e-18	1.336e-16	Nodiff	Vcpip1	valosin containing protein (p97)/p47 complex interacting protein 1 [Source:MGI Symbol;Acc:MGI:1917925]	70675
ENSMUSG00000019966	89.4	3.5226	1.8166	3.606e-18	1.429e-16	Up Regulation	Kitl	kit ligand [Source:MGI Symbol;Acc:MGI:96974]	17311
ENSMUSG00000035236	129.331	2.5314	1.3399	4.321e-18	1.707e-16	Up Regulation	Scai	suppressor of cancer cell invasion [Source:MGI Symbol;Acc:MGI:2443716]	320271
ENSMUSG00000032690	101.265	4.157	2.0555	4.532e-18	1.786e-16	Up Regulation	Oas2	2'-5' oligoadenylate synthetase 2 [Source:MGI Symbol;Acc:MGI:2180852]	246728
ENSMUSG00000022885	1626.31	0.6781	-0.5603	4.606e-18	1.81e-16	Nodiff	St6gal1	beta galactoside alpha 2,6 sialyltransferase 1 [Source:MGI Symbol;Acc:MGI:108470]	20440
ENSMUSG00000052155	470.549	1.6444	0.7176	4.745e-18	1.86e-16	Nodiff	Acvr2a	activin receptor IIA [Source:MGI Symbol;Acc:MGI:102806]	11480
ENSMUSG00000068250	256.943	2.2174	1.1489	4.982e-18	1.948e-16	Up Regulation	Amn1	antagonist of mitotic exit network 1 [Source:MGI Symbol;Acc:MGI:2442933]	232566
ENSMUSG00000078495	38.8067	4.7044	2.234	5.199e-18	2.027e-16	Up Regulation	Zfp984	zinc finger protein 984 [Source:MGI Symbol;Acc:MGI:3651978]	100041677
ENSMUSG00000021549	422.951	1.8359	0.8764	5.23e-18	2.034e-16	Nodiff	Rasa1	RAS p21 protein activator 1 [Source:MGI Symbol;Acc:MGI:97860]	218397
ENSMUSG00000004098	582.444	2.2068	1.142	5.493e-18	2.13e-16	Up Regulation	Col5a3	collagen, type V, alpha 3 [Source:MGI Symbol;Acc:MGI:1858212]	53867
ENSMUSG00000030382	17856.4	0.6044	-0.7264	5.69e-18	2.201e-16	Nodiff	Slc27a5	solute carrier family 27 (fatty acid transporter), member 5 [Source:MGI Symbol;Acc:MGI:1347100]	26459
ENSMUSG00000025812	1234.22	0.6915	-0.5323	5.806e-18	2.24e-16	Nodiff	Pard3	par-3 family cell polarity regulator [Source:MGI Symbol;Acc:MGI:2135608]	93742
ENSMUSG00000002981	1520.1	0.6708	-0.5761	5.886e-18	2.265e-16	Nodiff	Clptm1	cleft lip and palate associated transmembrane protein 1 [Source:MGI Symbol;Acc:MGI:1927155]	56457
ENSMUSG00000041921	375.244	1.617	0.6933	6.496e-18	2.493e-16	Nodiff	Metap1d	methionyl aminopeptidase type 1D (mitochondrial) [Source:MGI Symbol;Acc:MGI:1913809]	66559
ENSMUSG00000030824	2245.83	0.6617	-0.5958	6.54e-18	2.504e-16	Nodiff	Nucb1	nucleobindin 1 [Source:MGI Symbol;Acc:MGI:97388]	18220
ENSMUSG00000069049	836.377	1.7604	0.8159	6.771e-18	2.585e-16	Nodiff	Eif2s3y	eukaryotic translation initiation factor 2, subunit 3, structural gene Y-linked [Source:MGI Symbol;Acc:MGI:1349430]	26908
ENSMUSG00000028053	843.639	1.4421	0.5282	6.888e-18	2.623e-16	Nodiff	Ash1l	ASH1 like histone lysine methyltransferase [Source:MGI Symbol;Acc:MGI:2183158]	192195
ENSMUSG00000034341	1317.01	0.6926	-0.5299	7.343e-18	2.789e-16	Nodiff	Wbp2	WW domain binding protein 2 [Source:MGI Symbol;Acc:MGI:104709]	22378
ENSMUSG00000079083	68.2052	2.7535	1.4613	7.724e-18	2.926e-16	Up Regulation	Jrkl	Jrk-like [Source:MGI Symbol;Acc:MGI:1924782]	77532
ENSMUSG00000030738	2384.28	0.7776	-0.3629	7.811e-18	2.952e-16	Nodiff	Eif3c	eukaryotic translation initiation factor 3, subunit C [Source:MGI Symbol;Acc:MGI:1926966]	56347
ENSMUSG00000032580	811.908	1.426	0.5119	8.212e-18	3.095e-16	Nodiff	Rbm5	RNA binding motif protein 5 [Source:MGI Symbol;Acc:MGI:1933204]	83486
ENSMUSG00000034647	94.5445	4.224	2.0786	8.414e-18	3.164e-16	Up Regulation	Ankrd12	ankyrin repeat domain 12 [Source:MGI Symbol;Acc:MGI:1914357]	106585
ENSMUSG00000066232	2099.63	1.6427	0.7161	8.705e-18	3.265e-16	Nodiff	Ipo7	importin 7 [Source:MGI Symbol;Acc:MGI:2152414]	233726
ENSMUSG00000016024	1498.12	0.4602	-1.12	8.839e-18	3.306e-16	Down Regulation	Lbp	lipopolysaccharide binding protein [Source:MGI Symbol;Acc:MGI:1098776]	16803
ENSMUSG00000017485	796.216	1.9754	0.9821	9.159e-18	3.418e-16	Nodiff	Top2b	topoisomerase (DNA) II beta [Source:MGI Symbol;Acc:MGI:98791]	21974
ENSMUSG00000019989	1665.09	0.6698	-0.5781	9.749e-18	3.629e-16	Nodiff	Enpp3	ectonucleotide pyrophosphatase/phosphodiesterase 3 [Source:MGI Symbol;Acc:MGI:2143702]	209558
ENSMUSG00000024691	66.4168	3.0856	1.6255	9.935e-18	3.689e-16	Up Regulation	Fam111a	family with sequence similarity 111, member A [Source:MGI Symbol;Acc:MGI:1915508]	107373
ENSMUSG00000041548	2895.73	0.5234	-0.934	1.018e-17	3.771e-16	Nodiff	Hspb8	heat shock protein 8 [Source:MGI Symbol;Acc:MGI:2135756]	80888
ENSMUSG00000039168	2452.55	0.64	-0.644	1.051e-17	3.881e-16	Nodiff	Dap	death-associated protein [Source:MGI Symbol;Acc:MGI:1918190]	223453
ENSMUSG00000020936	1217.24	0.7477	-0.4194	1.088e-17	4.009e-16	Nodiff	Nmt1	N-myristoyltransferase 1 [Source:MGI Symbol;Acc:MGI:102579]	18107
ENSMUSG00000005981	2426.58	0.7185	-0.477	1.112e-17	4.087e-16	Nodiff	Trap1	TNF receptor-associated protein 1 [Source:MGI Symbol;Acc:MGI:1915265]	68015
ENSMUSG00000040562	1061.35	0.5021	-0.9941	1.127e-17	4.131e-16	Nodiff	Gstm2	glutathione S-transferase, mu 2 [Source:MGI Symbol;Acc:MGI:95861]	14863
ENSMUSG00000020687	556.27	1.6897	0.7567	1.454e-17	5.319e-16	Nodiff	Cdc27	cell division cycle 27 [Source:MGI Symbol;Acc:MGI:102685]	217232
ENSMUSG00000021876	12294.8	0.5633	-0.8281	1.492e-17	5.442e-16	Nodiff	Rnase4	ribonuclease, RNase A family 4 [Source:MGI Symbol;Acc:MGI:1926217]	58809
ENSMUSG00000032423	910.344	1.4609	0.5468	1.497e-17	5.45e-16	Nodiff	Syncrip	synaptotagmin binding, cytoplasmic RNA interacting protein [Source:MGI Symbol;Acc:MGI:1891690]	56403
ENSMUSG00000026260	2199.68	0.7061	-0.502	1.504e-17	5.46e-16	Nodiff	Ndufa10	NADH:ubiquinone oxidoreductase subunit A10 [Source:MGI Symbol;Acc:MGI:1914523]	67273
ENSMUSG00000024431	1759.66	1.4723	0.5581	1.551e-17	5.619e-16	Nodiff	Nr3c1	nuclear receptor subfamily 3, group C, member 1 [Source:MGI Symbol;Acc:MGI:95824]	14815
ENSMUSG00000019179	2070.11	0.711	-0.4921	1.568e-17	5.664e-16	Nodiff	Mdh2	malate dehydrogenase 2, NAD (mitochondrial) [Source:MGI Symbol;Acc:MGI:97050]	17448
ENSMUSG00000023025	1764.74	1.629	0.704	1.609e-17	5.798e-16	Nodiff	Larp4	La ribonucleoprotein domain family, member 4 [Source:MGI Symbol;Acc:MGI:2443114]	207214
ENSMUSG00000022194	135.908	2.2055	1.1411	1.643e-17	5.906e-16	Up Regulation	Pabpn1	poly(A) binding protein, nuclear 1 [Source:MGI Symbol;Acc:MGI:1859158]	54196
ENSMUSG00000026384	211.315	2.2061	1.1415	1.784e-17	6.397e-16	Up Regulation	Ptpn4	protein tyrosine phosphatase, non-receptor type 4 [Source:MGI Symbol;Acc:MGI:1099792]	19258
ENSMUSG00000059423	120.51	2.3157	1.2115	1.931e-17	6.907e-16	Up Regulation	Zfp933	zinc finger protein 933 [Source:MGI Symbol;Acc:MGI:1922865]	242747
ENSMUSG00000051285	2472.18	1.6455	0.7185	1.948e-17	6.952e-16	Nodiff	Pcmtd1	protein-L-isoaspartate (D-aspartate) O- methyltransferase domain containing 1 [Source:MGI Symbol;Acc:MGI:2441773]	319263
ENSMUSG00000003528	2413.67	0.7065	-0.5012	2.016e-17	7.177e-16	Nodiff	Slc25a1	solute carrier family 25 (mitochondrial carrier, citrate transporter), member 1 [Source:MGI Symbol;Acc:MGI:1345283]	13358
ENSMUSG00000025481	603.688	0.6551	-0.6103	2.021e-17	7.177e-16	Nodiff	Urah	urate (5-hydroxyiso-) hydrolase [Source:MGI Symbol;Acc:MGI:1916142]	76974
ENSMUSG00000055240	99.6106	2.7684	1.4691	2.054e-17	7.277e-16	Up Regulation	Zfp101	zinc finger protein 101 [Source:MGI Symbol;Acc:MGI:107547]	22643
ENSMUSG00000038708	1084.86	1.7564	0.8126	2.111e-17	7.464e-16	Nodiff	Golga4	golgi autoantigen, golgin subfamily a, 4 [Source:MGI Symbol;Acc:MGI:1859646]	54214
ENSMUSG00000035208	64.2426	4.7115	2.2362	2.152e-17	7.588e-16	Up Regulation	Slfn8	schlafen 8 [Source:MGI Symbol;Acc:MGI:2672859]	276950
ENSMUSG00000024174	86.5716	2.443	1.2887	2.199e-17	7.736e-16	Up Regulation	Pot1b	protection of telomeres 1B [Source:MGI Symbol;Acc:MGI:1920086]	72836
ENSMUSG00000059897	91.8644	3.8353	1.9393	2.35e-17	8.248e-16	Up Regulation	Zfp930	zinc finger protein 930 [Source:MGI Symbol;Acc:MGI:2675306]	234358
ENSMUSG00000096910	109.787	3.069	1.6178	2.468e-17	8.643e-16	Up Regulation	Zfp955b	zinc finger protein 955B [Source:MGI Symbol;Acc:MGI:4834573]	100043468
ENSMUSG00000054404	294.733	2.4733	1.3064	2.509e-17	8.765e-16	Up Regulation	Slfn5	schlafen 5 [Source:MGI Symbol;Acc:MGI:1329004]	327978
ENSMUSG00000026193	29956	0.5863	-0.7704	2.817e-17	9.817e-16	Nodiff	Fn1	fibronectin 1 [Source:MGI Symbol;Acc:MGI:95566]	14268
ENSMUSG00000029267	136.319	2.1276	1.0892	2.967e-17	1.032e-15	Up Regulation	Mtf2	metal response element binding transcription factor 2 [Source:MGI Symbol;Acc:MGI:105050]	17765
ENSMUSG00000022822	118.159	2.966	1.5685	3.052e-17	1.059e-15	Up Regulation	Abcc5	ATP-binding cassette, sub-family C (CFTR/MRP), member 5 [Source:MGI Symbol;Acc:MGI:1351644]	27416
ENSMUSG00000025579	1114.42	0.6646	-0.5895	3.447e-17	1.193e-15	Nodiff	Gaa	glucosidase, alpha, acid [Source:MGI Symbol;Acc:MGI:95609]	14387
ENSMUSG00000067931	68.5888	2.8491	1.5105	3.637e-17	1.256e-15	Up Regulation	Zfp948	zinc finger protein 948 [Source:MGI Symbol;Acc:MGI:3040683]	381066
ENSMUSG00000044080	1012.02	0.7144	-0.4852	3.774e-17	1.3e-15	Nodiff	S100a1	S100 calcium binding protein A1 [Source:MGI Symbol;Acc:MGI:1338917]	20193
ENSMUSG00000056579	623.788	1.4991	0.5841	3.876e-17	1.332e-15	Nodiff	Tug1	taurine upregulated gene 1 [Source:MGI Symbol;Acc:MGI:2144114]	544752
ENSMUSG00000024472	377.403	1.6064	0.6839	3.923e-17	1.345e-15	Nodiff	Dcp2	decapping mRNA 2 [Source:MGI Symbol;Acc:MGI:1917890]	70640
ENSMUSG00000064368	14237	2.1453	1.1012	4.144e-17	1.417e-15	Up Regulation	mt-Nd6	mitochondrially encoded NADH dehydrogenase 6 [Source:MGI Symbol;Acc:MGI:102495]	-
ENSMUSG00000053205	126.198	2.312	1.2091	4.62e-17	1.577e-15	Up Regulation	Styx	serine/threonine/tyrosine interaction protein [Source:MGI Symbol;Acc:MGI:1891150]	56291
ENSMUSG00000112148	50.2521	6.1417	2.6186	4.894e-17	1.666e-15	Up Regulation	Lilrb4a	leukocyte immunoglobulin-like receptor, subfamily B, member 4A [Source:MGI Symbol;Acc:MGI:102701]	-
ENSMUSG00000025196	3914.33	0.6998	-0.515	5.187e-17	1.762e-15	Nodiff	Cpn1	carboxypeptidase N, polypeptide 1 [Source:MGI Symbol;Acc:MGI:2135874]	93721
ENSMUSG00000028233	296.619	1.7977	0.8461	5.294e-17	1.794e-15	Nodiff	Tgs1	trimethylguanosine synthase 1 [Source:MGI Symbol;Acc:MGI:2151797]	116940
ENSMUSG00000036985	1869.11	0.6964	-0.522	5.863e-17	1.979e-15	Nodiff	Zdhhc9	zinc finger, DHHC domain containing 9 [Source:MGI Symbol;Acc:MGI:2444393]	208884
ENSMUSG00000037742	74546	0.6952	-0.5245	5.867e-17	1.979e-15	Nodiff	Eef1a1	eukaryotic translation elongation factor 1 alpha 1 [Source:MGI Symbol;Acc:MGI:1096881]	13627
ENSMUSG00000024991	3035.88	1.5672	0.6482	6.112e-17	2.057e-15	Nodiff	Eif3a	eukaryotic translation initiation factor 3, subunit A [Source:MGI Symbol;Acc:MGI:95301]	13669
ENSMUSG00000020775	797	0.6511	-0.619	6.136e-17	2.061e-15	Nodiff	Mrpl38	mitochondrial ribosomal protein L38 [Source:MGI Symbol;Acc:MGI:1926269]	60441
ENSMUSG00000041846	1324.84	1.5501	0.6324	6.206e-17	2.079e-15	Nodiff	Ppp4r3a	protein phosphatase 4 regulatory subunit 3A [Source:MGI Symbol;Acc:MGI:1915984]	68734
ENSMUSG00000006731	665.601	0.6584	-0.603	6.964e-17	2.328e-15	Nodiff	B4galnt1	beta-1,4-N-acetyl-galactosaminyl transferase 1 [Source:MGI Symbol;Acc:MGI:1342057]	14421
ENSMUSG00000025899	240.174	2.0238	1.0171	7.05e-17	2.352e-15	Up Regulation	Alkbh8	alkB homolog 8, tRNA methyltransferase [Source:MGI Symbol;Acc:MGI:1914917]	67667
ENSMUSG00000026399	267.966	3.0637	1.6153	7.412e-17	2.467e-15	Up Regulation	Cd55	CD55 molecule, decay accelerating factor for complement [Source:MGI Symbol;Acc:MGI:104850]	13136
ENSMUSG00000078878	31.6963	5.0572	2.3383	7.551e-17	2.507e-15	Up Regulation	Gm14305	predicted gene 14305 [Source:MGI Symbol;Acc:MGI:3709632]	100043387
ENSMUSG00000038538	575.262	1.8685	0.9019	7.857e-17	2.603e-15	Nodiff	Ubn2	ubinuclein 2 [Source:MGI Symbol;Acc:MGI:2444236]	320538
ENSMUSG00000061306	1423.23	0.7017	-0.511	8.129e-17	2.685e-15	Nodiff	Slc38a10	solute carrier family 38, member 10 [Source:MGI Symbol;Acc:MGI:1919305]	72055
ENSMUSG00000048280	123.557	2.3995	1.2627	8.141e-17	2.685e-15	Up Regulation	Zfp738	zinc finger protein 738 [Source:MGI Symbol;Acc:MGI:3040706]	408068
ENSMUSG00000031948	1058.36	0.7053	-0.5037	9.234e-17	3.039e-15	Nodiff	Kars	lysyl-tRNA synthetase [Source:MGI Symbol;Acc:MGI:1934754]	85305
ENSMUSG00000074622	977.247	0.293	-1.771	9.289e-17	3.05e-15	Down Regulation	Mafb	v-maf musculoaponeurotic fibrosarcoma oncogene family, protein B (avian) [Source:MGI Symbol;Acc:MGI:104555]	16658
ENSMUSG00000037942	8890.37	0.6322	-0.6615	9.358e-17	3.066e-15	Nodiff	Crp	C-reactive protein, pentraxin-related [Source:MGI Symbol;Acc:MGI:88512]	12944
ENSMUSG00000064363	89977.3	1.6765	0.7455	9.481e-17	3.099e-15	Nodiff	mt-Nd4	mitochondrially encoded NADH dehydrogenase 4 [Source:MGI Symbol;Acc:MGI:102498]	-
ENSMUSG00000018286	1211.39	0.7095	-0.4951	9.636e-17	3.143e-15	Nodiff	Psmb6	proteasome (prosome, macropain) subunit, beta type 6 [Source:MGI Symbol;Acc:MGI:104880]	19175
ENSMUSG00000059834	79.617	2.9507	1.5611	1.021e-16	3.324e-15	Up Regulation	Sclt1	sodium channel and clathrin linker 1 [Source:MGI Symbol;Acc:MGI:1914411]	67161
ENSMUSG00000054008	3643.11	0.7308	-0.4525	1.099e-16	3.568e-15	Nodiff	Ndst1	N-deacetylase/N-sulfotransferase (heparan glucosaminyl) 1 [Source:MGI Symbol;Acc:MGI:104719]	15531
ENSMUSG00000094786	251.527	3.8667	1.9511	1.309e-16	4.242e-15	Up Regulation	Gm14403	predicted gene 14403 [Source:MGI Symbol;Acc:MGI:3649813]	-
ENSMUSG00000073489	223.43	3.0809	1.6234	1.333e-16	4.31e-15	Up Regulation	Ifi204	interferon activated gene 204 [Source:MGI Symbol;Acc:MGI:96429]	15951
ENSMUSG00000023951	2022.83	1.9089	0.9327	1.375e-16	4.437e-15	Nodiff	Vegfa	vascular endothelial growth factor A [Source:MGI Symbol;Acc:MGI:103178]	22339
ENSMUSG00000032409	185.899	2.3261	1.2179	1.429e-16	4.601e-15	Up Regulation	Atr	ataxia telangiectasia and Rad3 related [Source:MGI Symbol;Acc:MGI:108028]	245000
ENSMUSG00000034218	168.955	1.8827	0.9128	1.456e-16	4.676e-15	Nodiff	Atm	ataxia telangiectasia mutated [Source:MGI Symbol;Acc:MGI:107202]	11920
ENSMUSG00000109771	54.5109	3.543	1.825	1.474e-16	4.724e-15	Up Regulation	Gm35315	predicted gene, 35315 [Source:MGI Symbol;Acc:MGI:5594474]	102638847
ENSMUSG00000043263	67.6558	5.0758	2.3436	1.517e-16	4.851e-15	Up Regulation	Ifi209	interferon activated gene 209 [Source:MGI Symbol;Acc:MGI:2138243]	236312
ENSMUSG00000037053	22330.3	0.7432	-0.4281	1.623e-16	5.178e-15	Nodiff	Azgp1	alpha-2-glycoprotein 1, zinc [Source:MGI Symbol;Acc:MGI:103163]	12007
ENSMUSG00000034714	1089.49	0.7142	-0.4857	1.849e-16	5.889e-15	Nodiff	Ttyh2	tweety family member 2 [Source:MGI Symbol;Acc:MGI:2157091]	117160
ENSMUSG00000041740	2296.2	0.7284	-0.4572	1.925e-16	6.118e-15	Nodiff	Rnf10	ring finger protein 10 [Source:MGI Symbol;Acc:MGI:1859162]	50849
ENSMUSG00000006057	1498.96	0.6149	-0.7016	2.014e-16	6.387e-15	Nodiff	Atp5g1	ATP synthase, H+ transporting, mitochondrial F0 complex, subunit C1 (subunit 9) [Source:MGI Symbol;Acc:MGI:107653]	11951
ENSMUSG00000027981	135.534	2.0217	1.0156	2.242e-16	7.095e-15	Up Regulation	Rnpc3	RNA-binding region (RNP1, RRM) containing 3 [Source:MGI Symbol;Acc:MGI:1914475]	67225
ENSMUSG00000039735	482.066	1.6656	0.736	2.294e-16	7.243e-15	Nodiff	Fnbp1l	formin binding protein 1-like [Source:MGI Symbol;Acc:MGI:1925642]	214459
ENSMUSG00000030061	631.571	1.4975	0.5825	2.449e-16	7.715e-15	Nodiff	Uba3	ubiquitin-like modifier activating enzyme 3 [Source:MGI Symbol;Acc:MGI:1341217]	22200
ENSMUSG00000008575	1975.06	1.6597	0.7309	2.647e-16	8.321e-15	Nodiff	Nfib	nuclear factor I/B [Source:MGI Symbol;Acc:MGI:103188]	18028
ENSMUSG00000021500	769.427	1.5456	0.6282	2.68e-16	8.406e-15	Nodiff	Ddx46	DEAD box helicase 46 [Source:MGI Symbol;Acc:MGI:1920895]	212880
ENSMUSG00000020034	415.31	0.4351	-1.201	2.716e-16	8.501e-15	Down Regulation	Tcp11l2	t-complex 11 (mouse) like 2 [Source:MGI Symbol;Acc:MGI:2444679]	216198
ENSMUSG00000063894	206.67	2.4024	1.2645	3.207e-16	1.002e-14	Up Regulation	Zkscan8	zinc finger with KRAB and SCAN domains 8 [Source:MGI Symbol;Acc:MGI:1913815]	93681
ENSMUSG00000033972	165.086	2.1755	1.1213	3.412e-16	1.064e-14	Up Regulation	Zfp944	zinc finger protein 944 [Source:MGI Symbol;Acc:MGI:2442394]	319615
ENSMUSG00000020817	929.442	1.5605	0.642	3.443e-16	1.071e-14	Nodiff	Rabep1	rabaptin, RAB GTPase binding effector protein 1 [Source:MGI Symbol;Acc:MGI:1860236]	54189
ENSMUSG00000028483	89.4326	2.3365	1.2243	3.495e-16	1.085e-14	Up Regulation	Snapc3	small nuclear RNA activating complex, polypeptide 3 [Source:MGI Symbol;Acc:MGI:1916338]	77634
ENSMUSG00000063354	942.682	0.5804	-0.7849	3.603e-16	1.116e-14	Nodiff	Slc39a4	solute carrier family 39 (zinc transporter), member 4 [Source:MGI Symbol;Acc:MGI:1919277]	72027
ENSMUSG00000031309	327.936	1.7483	0.806	3.638e-16	1.125e-14	Nodiff	Rps6ka3	ribosomal protein S6 kinase polypeptide 3 [Source:MGI Symbol;Acc:MGI:104557]	110651
ENSMUSG00000019907	559.13	1.7601	0.8157	3.758e-16	1.159e-14	Nodiff	Ppp1r12a	protein phosphatase 1, regulatory subunit 12A [Source:MGI Symbol;Acc:MGI:1309528]	17931
ENSMUSG00000060090	249.411	1.7855	0.8363	3.856e-16	1.187e-14	Nodiff	Rp2	retinitis pigmentosa 2 homolog [Source:MGI Symbol;Acc:MGI:1277953]	19889
ENSMUSG00000064367	98728	1.9419	0.9575	3.887e-16	1.194e-14	Nodiff	mt-Nd5	mitochondrially encoded NADH dehydrogenase 5 [Source:MGI Symbol;Acc:MGI:102496]	-
ENSMUSG00000004056	1567.83	0.7264	-0.4612	3.956e-16	1.213e-14	Nodiff	Akt2	thymoma viral proto-oncogene 2 [Source:MGI Symbol;Acc:MGI:104874]	11652
ENSMUSG00000052310	1277.52	0.6313	-0.6636	4.359e-16	1.334e-14	Nodiff	Slc39a1	solute carrier family 39 (zinc transporter), member 1 [Source:MGI Symbol;Acc:MGI:1353474]	30791
ENSMUSG00000046434	1170.93	1.5268	0.6105	4.396e-16	1.342e-14	Nodiff	Hnrnpa1	heterogeneous nuclear ribonucleoprotein A1 [Source:MGI Symbol;Acc:MGI:104820]	15382
ENSMUSG00000030432	2373.41	0.6896	-0.5361	4.451e-16	1.356e-14	Nodiff	Rpl28	ribosomal protein L28 [Source:MGI Symbol;Acc:MGI:101839]	19943
ENSMUSG00000041697	1688.76	0.6529	-0.6151	4.937e-16	1.501e-14	Nodiff	Cox6a1	cytochrome c oxidase subunit 6A1 [Source:MGI Symbol;Acc:MGI:103099]	12861
ENSMUSG00000002102	1513.78	0.7373	-0.4398	5.881e-16	1.784e-14	Nodiff	Psmc3	proteasome (prosome, macropain) 26S subunit, ATPase 3 [Source:MGI Symbol;Acc:MGI:1098754]	19182
ENSMUSG00000039218	3356.05	1.656	0.7277	6.223e-16	1.884e-14	Nodiff	Srrm2	serine/arginine repetitive matrix 2 [Source:MGI Symbol;Acc:MGI:1923206]	75956
ENSMUSG00000048118	361.373	1.7096	0.7737	6.477e-16	1.957e-14	Nodiff	Arid4a	AT rich interactive domain 4A (RBP1-like) [Source:MGI Symbol;Acc:MGI:2444354]	238247
ENSMUSG00000041225	461.696	1.6019	0.6798	7.412e-16	2.235e-14	Nodiff	Arhgap12	Rho GTPase activating protein 12 [Source:MGI Symbol;Acc:MGI:1922665]	75415
ENSMUSG00000031246	2085.79	1.4621	0.5481	8.043e-16	2.42e-14	Nodiff	Sh3bgrl	SH3-binding domain glutamic acid-rich protein like [Source:MGI Symbol;Acc:MGI:1930849]	56726
ENSMUSG00000039831	1289.4	2.0023	1.0016	8.143e-16	2.446e-14	Up Regulation	Arhgap29	Rho GTPase activating protein 29 [Source:MGI Symbol;Acc:MGI:2443818]	214137
ENSMUSG00000049658	299.178	1.8793	0.9102	8.254e-16	2.474e-14	Nodiff	Bdp1	B double prime 1, subunit of RNA polymerase III transcription initiation factor IIIB [Source:MGI Symbol;Acc:MGI:1347077]	544971
ENSMUSG00000074519	72.745	2.7179	1.4425	8.724e-16	2.609e-14	Up Regulation	Zfp971	zinc finger protein 971 [Source:MGI Symbol;Acc:MGI:1261426]	626848
ENSMUSG00000068040	1063.96	0.735	-0.4441	9.02e-16	2.689e-14	Nodiff	Tm9sf4	transmembrane 9 superfamily member 4 [Source:MGI Symbol;Acc:MGI:2139220]	99237
ENSMUSG00000042063	135.262	2.5669	1.36	9.025e-16	2.689e-14	Up Regulation	Zfp386	zinc finger protein 386 (Kruppel-like) [Source:MGI Symbol;Acc:MGI:1930708]	56220
ENSMUSG00000027770	781.219	1.5585	0.6402	9.253e-16	2.751e-14	Nodiff	Dhx36	DEAH (Asp-Glu-Ala-His) box polypeptide 36 [Source:MGI Symbol;Acc:MGI:1919412]	72162
ENSMUSG00000026775	1826.77	1.4918	0.577	9.454e-16	2.805e-14	Nodiff	Yme1l1	YME1-like 1 (S. cerevisiae) [Source:MGI Symbol;Acc:MGI:1351651]	27377
ENSMUSG00000030737	2352.5	0.7192	-0.4756	1.008e-15	2.984e-14	Nodiff	Slco2b1	solute carrier organic anion transporter family, member 2b1 [Source:MGI Symbol;Acc:MGI:1351872]	101488
ENSMUSG00000035649	337.347	1.9934	0.9953	1.061e-15	3.135e-14	Nodiff	Zcchc7	zinc finger, CCHC domain containing 7 [Source:MGI Symbol;Acc:MGI:2442912]	319885
ENSMUSG00000004040	2539.25	0.4719	-1.084	1.137e-15	3.354e-14	Down Regulation	Stat3	signal transducer and activator of transcription 3 [Source:MGI Symbol;Acc:MGI:103038]	20848
ENSMUSG00000025745	5519.71	0.6638	-0.5912	1.148e-15	3.379e-14	Nodiff	Hadha	hydroxyacyl-CoA dehydrogenase trifunctional multienzyme complex subunit alpha [Source:MGI Symbol;Acc:MGI:2135593]	97212
ENSMUSG00000024292	5058.42	0.6757	-0.5655	1.159e-15	3.404e-14	Nodiff	Cyp4f14	cytochrome P450, family 4, subfamily f, polypeptide 14 [Source:MGI Symbol;Acc:MGI:1927669]	64385
ENSMUSG00000021686	838.394	0.7171	-0.4798	1.182e-15	3.465e-14	Nodiff	Ap3b1	adaptor-related protein complex 3, beta 1 subunit [Source:MGI Symbol;Acc:MGI:1333879]	11774
ENSMUSG00000006333	3089.86	0.7513	-0.4125	1.327e-15	3.883e-14	Nodiff	Rps9	ribosomal protein S9 [Source:MGI Symbol;Acc:MGI:1924096]	76846
ENSMUSG00000032525	705.058	1.8754	0.9072	1.359e-15	3.967e-14	Nodiff	Nktr	natural killer tumor recognition sequence [Source:MGI Symbol;Acc:MGI:97346]	18087
ENSMUSG00000020154	1691.94	2.3041	1.2042	1.415e-15	4.123e-14	Up Regulation	Ptprb	protein tyrosine phosphatase, receptor type, B [Source:MGI Symbol;Acc:MGI:97809]	19263
ENSMUSG00000041328	444.241	1.7606	0.8161	1.49e-15	4.333e-14	Nodiff	Pcf11	PCF11 cleavage and polyadenylation factor subunit [Source:MGI Symbol;Acc:MGI:1919579]	74737
ENSMUSG00000040963	3211.42	0.6846	-0.5467	1.553e-15	4.509e-14	Nodiff	Asgr2	asialoglycoprotein receptor 2 [Source:MGI Symbol;Acc:MGI:88082]	11890
ENSMUSG00000020829	495.768	0.6588	-0.602	1.596e-15	4.625e-14	Nodiff	Slc46a1	solute carrier family 46, member 1 [Source:MGI Symbol;Acc:MGI:1098733]	52466
ENSMUSG00000034297	811.514	1.7716	0.825	1.605e-15	4.641e-14	Nodiff	Med13	mediator complex subunit 13 [Source:MGI Symbol;Acc:MGI:3029632]	327987
ENSMUSG00000026915	732.046	1.4733	0.559	1.746e-15	5.034e-14	Nodiff	Strbp	spermatid perinuclear RNA binding protein [Source:MGI Symbol;Acc:MGI:104626]	20744
ENSMUSG00000021999	7778.47	0.672	-0.5735	1.748e-15	5.034e-14	Nodiff	Cpb2	carboxypeptidase B2 (plasma) [Source:MGI Symbol;Acc:MGI:1891837]	56373
ENSMUSG00000063316	1493.27	0.6992	-0.5163	1.804e-15	5.187e-14	Nodiff	Rpl27	ribosomal protein L27 [Source:MGI Symbol;Acc:MGI:98036]	19942
ENSMUSG00000044349	182.12	3.1025	1.6334	2.15e-15	6.168e-14	Up Regulation	Snhg11	small nucleolar RNA host gene 11 [Source:MGI Symbol;Acc:MGI:2441845]	-
ENSMUSG00000028479	2192.24	0.4601	-1.12	2.266e-15	6.487e-14	Down Regulation	Gne	glucosamine (UDP-N-acetyl)-2-epimerase/N- acetylmannosamine kinase [Source:MGI Symbol;Acc:MGI:1354951]	50798
ENSMUSG00000026761	334.841	1.5997	0.6778	2.316e-15	6.62e-14	Nodiff	Orc4	origin recognition complex, subunit 4 [Source:MGI Symbol;Acc:MGI:1347043]	26428
ENSMUSG00000029422	575.914	1.6835	0.7515	2.515e-15	7.175e-14	Nodiff	Rsrc2	arginine/serine-rich coiled-coil 2 [Source:MGI Symbol;Acc:MGI:1913489]	208606
ENSMUSG00000025393	16222.5	0.722	-0.47	2.545e-15	7.247e-14	Nodiff	Atp5b	ATP synthase, H+ transporting mitochondrial F1 complex, beta subunit [Source:MGI Symbol;Acc:MGI:107801]	11947
ENSMUSG00000073838	1332.63	0.6986	-0.5174	2.567e-15	7.293e-14	Nodiff	Tufm	Tu translation elongation factor, mitochondrial [Source:MGI Symbol;Acc:MGI:1923686]	233870
ENSMUSG00000026034	1154.54	1.7217	0.7838	2.615e-15	7.416e-14	Nodiff	Clk1	CDC-like kinase 1 [Source:MGI Symbol;Acc:MGI:107403]	12747
ENSMUSG00000022016	634.949	1.5489	0.6312	2.778e-15	7.862e-14	Nodiff	Akap11	A kinase (PRKA) anchor protein 11 [Source:MGI Symbol;Acc:MGI:2684060]	219181
ENSMUSG00000058093	96.5167	2.2271	1.1552	2.788e-15	7.877e-14	Up Regulation	Zfp729b	zinc finger protein 729b [Source:MGI Symbol;Acc:MGI:2145180]	100416706
ENSMUSG00000027763	1630.2	1.4874	0.5728	2.799e-15	7.892e-14	Nodiff	Mbnl1	muscleblind like splicing factor 1 [Source:MGI Symbol;Acc:MGI:1928482]	56758
ENSMUSG00000023175	4240.41	0.681	-0.5544	2.875e-15	8.092e-14	Nodiff	Bsg	basigin [Source:MGI Symbol;Acc:MGI:88208]	12215
ENSMUSG00000056201	1431.86	0.7627	-0.3908	3.01e-15	8.454e-14	Nodiff	Cfl1	cofilin 1, non-muscle [Source:MGI Symbol;Acc:MGI:101757]	12631
ENSMUSG00000074829	357.754	1.9462	0.9607	3.028e-15	8.491e-14	Nodiff	2010315B03Rik	RIKEN cDNA 2010315B03 gene [Source:MGI Symbol;Acc:MGI:1919321]	630836
ENSMUSG00000034243	1113.83	1.6971	0.7631	3.067e-15	8.583e-14	Nodiff	Golgb1	golgi autoantigen, golgin subfamily b, macrogolgin 1 [Source:MGI Symbol;Acc:MGI:1099447]	224139
ENSMUSG00000033004	580.691	1.5869	0.6662	3.093e-15	8.638e-14	Nodiff	Mycbp2	MYC binding protein 2, E3 ubiquitin protein ligase [Source:MGI Symbol;Acc:MGI:2179432]	105689
ENSMUSG00000046111	75.9219	2.8887	1.5304	3.111e-15	8.672e-14	Up Regulation	Cep295	centrosomal protein 295 [Source:MGI Symbol;Acc:MGI:2442521]	319675
ENSMUSG00000024740	3485.66	0.7635	-0.3893	3.149e-15	8.764e-14	Nodiff	Ddb1	damage specific DNA binding protein 1 [Source:MGI Symbol;Acc:MGI:1202384]	13194
ENSMUSG00000042408	107.741	2.0569	1.0405	3.163e-15	8.785e-14	Up Regulation	Zmym6	zinc finger, MYM-type 6 [Source:MGI Symbol;Acc:MGI:106505]	100177
ENSMUSG00000001424	1947.54	0.6872	-0.5413	3.451e-15	9.568e-14	Nodiff	Snd1	staphylococcal nuclease and tudor domain containing 1 [Source:MGI Symbol;Acc:MGI:1929266]	56463
ENSMUSG00000059588	388.491	2.2506	1.1703	3.503e-15	9.694e-14	Up Regulation	Calcrl	calcitonin receptor-like [Source:MGI Symbol;Acc:MGI:1926944]	54598
ENSMUSG00000038535	146.303	2.3256	1.2176	3.777e-15	1.043e-13	Up Regulation	Zfp280d	zinc finger protein 280D [Source:MGI Symbol;Acc:MGI:2384583]	235469
ENSMUSG00000033446	225.276	1.799	0.8472	3.783e-15	1.043e-13	Nodiff	Lpar6	lysophosphatidic acid receptor 6 [Source:MGI Symbol;Acc:MGI:1914418]	67168
ENSMUSG00000051166	99.0616	2.6932	1.4293	3.83e-15	1.054e-13	Up Regulation	Eml5	echinoderm microtubule associated protein like 5 [Source:MGI Symbol;Acc:MGI:2442513]	319670
ENSMUSG00000002778	1256.99	0.7014	-0.5116	3.877e-15	1.065e-13	Nodiff	Kdelr1	KDEL (Lys-Asp-Glu-Leu) endoplasmic reticulum protein retention receptor 1 [Source:MGI Symbol;Acc:MGI:1915387]	68137
ENSMUSG00000022887	3961.25	0.7877	-0.3444	3.905e-15	1.071e-13	Nodiff	Masp1	mannan-binding lectin serine peptidase 1 [Source:MGI Symbol;Acc:MGI:88492]	17174
ENSMUSG00000006736	1780.14	0.678	-0.5606	3.947e-15	1.08e-13	Nodiff	Tspan31	tetraspanin 31 [Source:MGI Symbol;Acc:MGI:1914375]	67125
ENSMUSG00000039646	113.496	0.4585	-1.125	4.077e-15	1.114e-13	Down Regulation	Vasn	vasorin [Source:MGI Symbol;Acc:MGI:2177651]	246154
ENSMUSG00000071180	379.693	1.5949	0.6735	4.125e-15	1.125e-13	Nodiff	Smim15	small integral membrane protein 15 [Source:MGI Symbol;Acc:MGI:1922866]	75616
ENSMUSG00000029561	146.604	2.4932	1.318	4.352e-15	1.184e-13	Up Regulation	Oasl2	2'-5' oligoadenylate synthetase-like 2 [Source:MGI Symbol;Acc:MGI:1344390]	23962
ENSMUSG00000026950	388.23	2.1399	1.0975	4.424e-15	1.202e-13	Up Regulation	Neb	nebulin [Source:MGI Symbol;Acc:MGI:97292]	17996
ENSMUSG00000017548	539.785	1.5879	0.6671	4.434e-15	1.202e-13	Nodiff	Suz12	SUZ12 polycomb repressive complex 2 subunit [Source:MGI Symbol;Acc:MGI:1261758]	52615
ENSMUSG00000056763	334.526	1.8085	0.8548	4.52e-15	1.223e-13	Nodiff	Cspp1	centrosome and spindle pole associated protein 1 [Source:MGI Symbol;Acc:MGI:2681832]	211660
ENSMUSG00000037965	803.814	1.8626	0.8974	4.676e-15	1.263e-13	Nodiff	Zc3h7a	zinc finger CCCH type containing 7 A [Source:MGI Symbol;Acc:MGI:2445044]	106205
ENSMUSG00000028798	965.553	0.7321	-0.4499	4.814e-15	1.298e-13	Nodiff	Eif3i	eukaryotic translation initiation factor 3, subunit I [Source:MGI Symbol;Acc:MGI:1860763]	54709
ENSMUSG00000033705	91.1621	2.5802	1.3675	4.853e-15	1.306e-13	Up Regulation	Stard9	START domain containing 9 [Source:MGI Symbol;Acc:MGI:3045258]	668880
ENSMUSG00000006262	1335.11	1.4038	0.4894	4.887e-15	1.313e-13	Nodiff	Mob1b	MOB kinase activator 1B [Source:MGI Symbol;Acc:MGI:1915723]	68473
ENSMUSG00000078435	43.4991	5.0786	2.3444	5.048e-15	1.354e-13	Up Regulation	AU041133	expressed sequence AU041133 [Source:MGI Symbol;Acc:MGI:2143755]	216177
ENSMUSG00000045392	375.735	1.9001	0.9261	5.215e-15	1.396e-13	Nodiff	Olfr1033	olfactory receptor 1033 [Source:MGI Symbol;Acc:MGI:3030867]	258571
ENSMUSG00000031722	43463.6	0.4775	-1.066	5.708e-15	1.525e-13	Down Regulation	Hp	haptoglobin [Source:MGI Symbol;Acc:MGI:96211]	15439
ENSMUSG00000015757	300.651	1.7497	0.8071	5.923e-15	1.58e-13	Nodiff	Ppil4	peptidylprolyl isomerase (cyclophilin)-like 4 [Source:MGI Symbol;Acc:MGI:1914668]	67418
ENSMUSG00000042650	1709.76	0.714	-0.486	5.935e-15	1.58e-13	Nodiff	Alkbh5	alkB homolog 5, RNA demethylase [Source:MGI Symbol;Acc:MGI:2144489]	268420
ENSMUSG00000039068	518.983	1.4869	0.5724	6.263e-15	1.664e-13	Nodiff	Zzz3	zinc finger, ZZ domain containing 3 [Source:MGI Symbol;Acc:MGI:1920453]	108946
ENSMUSG00000017009	7661.04	0.5592	-0.8387	6.346e-15	1.684e-13	Nodiff	Sdc4	syndecan 4 [Source:MGI Symbol;Acc:MGI:1349164]	20971
ENSMUSG00000021048	3785.09	0.7115	-0.4911	6.423e-15	1.701e-13	Nodiff	Mthfd1	methylenetetrahydrofolate dehydrogenase (NADP+ dependent), methenyltetrahydrofolate cyclohydrolase, formyltetrahydrofolate synthase [Source:MGI Symbol;Acc:MGI:1342005]	108156
ENSMUSG00000029650	1159.08	0.5578	-0.8423	6.761e-15	1.787e-13	Nodiff	Slc46a3	solute carrier family 46, member 3 [Source:MGI Symbol;Acc:MGI:1918956]	71706
ENSMUSG00000024054	278.785	1.6948	0.7611	6.912e-15	1.824e-13	Nodiff	Smchd1	SMC hinge domain containing 1 [Source:MGI Symbol;Acc:MGI:1921605]	74355
ENSMUSG00000073678	301.411	1.825	0.8679	7.024e-15	1.85e-13	Nodiff	Pgap1	post-GPI attachment to proteins 1 [Source:MGI Symbol;Acc:MGI:2443342]	241062
ENSMUSG00000028403	353.596	1.652	0.7242	7.323e-15	1.925e-13	Nodiff	Zdhhc21	zinc finger, DHHC domain containing 21 [Source:MGI Symbol;Acc:MGI:1915518]	68268
ENSMUSG00000038965	1335.95	0.6937	-0.5276	7.585e-15	1.991e-13	Nodiff	Ube2l3	ubiquitin-conjugating enzyme E2L 3 [Source:MGI Symbol;Acc:MGI:109240]	22195
ENSMUSG00000094441	121.797	2.1709	1.1183	7.919e-15	2.075e-13	Up Regulation	Zfp955a	zinc finger protein 955A [Source:MGI Symbol;Acc:MGI:4834570]	77652
ENSMUSG00000062627	272.672	2.0426	1.0304	8.079e-15	2.113e-13	Up Regulation	Mysm1	myb-like, SWIRM and MPN domains 1 [Source:MGI Symbol;Acc:MGI:2444584]	320713
ENSMUSG00000032527	2856.58	0.7011	-0.5124	8.339e-15	2.177e-13	Nodiff	Pccb	propionyl Coenzyme A carboxylase, beta polypeptide [Source:MGI Symbol;Acc:MGI:1914154]	66904
ENSMUSG00000045932	158.075	3.3724	1.7538	8.602e-15	2.242e-13	Up Regulation	Ifit2	interferon-induced protein with tetratricopeptide repeats 2 [Source:MGI Symbol;Acc:MGI:99449]	15958
ENSMUSG00000022361	591.525	1.588	0.6672	9.129e-15	2.375e-13	Nodiff	Zhx1	zinc fingers and homeoboxes 1 [Source:MGI Symbol;Acc:MGI:109271]	22770
ENSMUSG00000031770	6057.38	0.3246	-1.623	9.616e-15	2.497e-13	Down Regulation	Herpud1	homocysteine-inducible, endoplasmic reticulum stress-inducible, ubiquitin-like domain member 1 [Source:MGI Symbol;Acc:MGI:1927406]	64209
ENSMUSG00000047793	185.091	1.9614	0.9719	1.026e-14	2.659e-13	Nodiff	Sned1	sushi, nidogen and EGF-like domains 1 [Source:MGI Symbol;Acc:MGI:3045960]	208777
ENSMUSG00000033760	199	1.674	0.7433	1.059e-14	2.737e-13	Nodiff	Rbm4b	RNA binding motif protein 4B [Source:MGI Symbol;Acc:MGI:1913954]	66704
ENSMUSG00000037847	357.246	1.9407	0.9566	1.059e-14	2.737e-13	Nodiff	Nmrk1	nicotinamide riboside kinase 1 [Source:MGI Symbol;Acc:MGI:2147434]	225994
ENSMUSG00000032518	5486.68	0.6994	-0.5158	1.064e-14	2.743e-13	Nodiff	Rpsa	ribosomal protein SA [Source:MGI Symbol;Acc:MGI:105381]	16785
ENSMUSG00000031980	8227.36	0.5959	-0.7469	1.083e-14	2.789e-13	Nodiff	Agt	angiotensinogen (serpin peptidase inhibitor, clade A, member 8) [Source:MGI Symbol;Acc:MGI:87963]	11606
ENSMUSG00000028478	945.425	0.7265	-0.4609	1.164e-14	2.991e-13	Nodiff	Clta	clathrin, light polypeptide (Lca) [Source:MGI Symbol;Acc:MGI:894297]	12757
ENSMUSG00000057982	631.975	2.3979	1.2618	1.187e-14	3.045e-13	Up Regulation	Zfp809	zinc finger protein 809 [Source:MGI Symbol;Acc:MGI:2143362]	235047
ENSMUSG00000042599	436.273	1.7182	0.7809	1.266e-14	3.242e-13	Nodiff	Kdm7a	lysine (K)-specific demethylase 7A [Source:MGI Symbol;Acc:MGI:2443388]	338523
ENSMUSG00000025781	4136.04	0.7489	-0.4172	1.273e-14	3.254e-13	Nodiff	Atp5c1	ATP synthase, H+ transporting, mitochondrial F1 complex, gamma polypeptide 1 [Source:MGI Symbol;Acc:MGI:1261437]	11949
ENSMUSG00000029614	4068.28	0.7232	-0.4676	1.531e-14	3.908e-13	Nodiff	Rpl6	ribosomal protein L6 [Source:MGI Symbol;Acc:MGI:108057]	19988
ENSMUSG00000079184	197.062	2.0711	1.0504	1.559e-14	3.971e-13	Up Regulation	Mphosph8	M-phase phosphoprotein 8 [Source:MGI Symbol;Acc:MGI:1922589]	75339
ENSMUSG00000031659	79.5082	2.6461	1.4039	1.577e-14	4.011e-13	Up Regulation	Adcy7	adenylate cyclase 7 [Source:MGI Symbol;Acc:MGI:102891]	11513
ENSMUSG00000045983	8430.15	0.7675	-0.3817	1.581e-14	4.014e-13	Nodiff	Eif4g1	eukaryotic translation initiation factor 4, gamma 1 [Source:MGI Symbol;Acc:MGI:2384784]	208643
ENSMUSG00000033161	4840.81	0.7089	-0.4963	1.62e-14	4.106e-13	Nodiff	Atp1a1	ATPase, Na+/K+ transporting, alpha 1 polypeptide [Source:MGI Symbol;Acc:MGI:88105]	11928
ENSMUSG00000038324	1596.54	0.7314	-0.4512	1.879e-14	4.755e-13	Nodiff	Trpc4ap	transient receptor potential cation channel, subfamily C, member 4 associated protein [Source:MGI Symbol;Acc:MGI:1930751]	56407
ENSMUSG00000054580	86.5878	3.0159	1.5926	2.075e-14	5.241e-13	Up Regulation	Pla2r1	phospholipase A2 receptor 1 [Source:MGI Symbol;Acc:MGI:102468]	18779
ENSMUSG00000021484	4362.69	0.7142	-0.4856	2.155e-14	5.435e-13	Nodiff	Lman2	lectin, mannose-binding 2 [Source:MGI Symbol;Acc:MGI:1914140]	66890
ENSMUSG00000038009	2024.12	0.7584	-0.399	2.278e-14	5.734e-13	Nodiff	Dnajc22	DnaJ heat shock protein family (Hsp40) member C22 [Source:MGI Symbol;Acc:MGI:1920028]	72778
ENSMUSG00000063047	136.368	1.9644	0.9741	2.571e-14	6.46e-13	Nodiff	Zfp780b	zinc finger protein 780B [Source:MGI Symbol;Acc:MGI:2444764]	338354
ENSMUSG00000055065	3875.88	1.4528	0.5389	2.868e-14	7.194e-13	Nodiff	Ddx17	DEAD box helicase 17 [Source:MGI Symbol;Acc:MGI:1914290]	67040
ENSMUSG00000031939	137.982	2.1921	1.1323	2.89e-14	7.238e-13	Up Regulation	Taf1d	TATA-box binding protein associated factor, RNA polymerase I, D [Source:MGI Symbol;Acc:MGI:1922566]	75316
ENSMUSG00000037486	468.665	1.6121	0.6889	2.968e-14	7.421e-13	Nodiff	Asxl2	ASXL transcriptional regulator 2 [Source:MGI Symbol;Acc:MGI:1922552]	75302
ENSMUSG00000090112	377.547	1.6429	0.7162	2.996e-14	7.477e-13	Nodiff	Shprh	SNF2 histone linker PHD RING helicase [Source:MGI Symbol;Acc:MGI:1917581]	268281
ENSMUSG00000028538	1096.95	0.7064	-0.5014	3.026e-14	7.54e-13	Nodiff	St3gal3	ST3 beta-galactoside alpha-2,3-sialyltransferase 3 [Source:MGI Symbol;Acc:MGI:1316659]	20441
ENSMUSG00000029238	1254.56	1.6983	0.7641	3.056e-14	7.602e-13	Nodiff	Clock	circadian locomotor output cycles kaput [Source:MGI Symbol;Acc:MGI:99698]	12753
ENSMUSG00000029202	1012.14	1.4485	0.5345	3.773e-14	9.369e-13	Nodiff	Pds5a	PDS5 cohesin associated factor A [Source:MGI Symbol;Acc:MGI:1918771]	71521
ENSMUSG00000035885	1184.92	0.6536	-0.6135	3.813e-14	9.454e-13	Nodiff	Cox8a	cytochrome c oxidase subunit 8A [Source:MGI Symbol;Acc:MGI:105959]	12868
ENSMUSG00000075706	2048.38	0.7647	-0.387	3.843e-14	9.511e-13	Nodiff	Gpx4	glutathione peroxidase 4 [Source:MGI Symbol;Acc:MGI:104767]	625249
ENSMUSG00000021704	332.709	1.8411	0.8806	4.089e-14	1.01e-12	Nodiff	Mtx3	metaxin 3 [Source:MGI Symbol;Acc:MGI:2686040]	382793
ENSMUSG00000021477	10591.4	0.6831	-0.5497	4.206e-14	1.037e-12	Nodiff	Ctsl	cathepsin L [Source:MGI Symbol;Acc:MGI:88564]	13039
ENSMUSG00000028960	699.385	0.6589	-0.6019	4.333e-14	1.067e-12	Nodiff	Ube4b	ubiquitination factor E4B [Source:MGI Symbol;Acc:MGI:1927086]	63958
ENSMUSG00000057842	103.487	2.2049	1.1407	4.715e-14	1.159e-12	Up Regulation	Zfp595	zinc finger protein 595 [Source:MGI Symbol;Acc:MGI:3040707]	218314
ENSMUSG00000038774	505.218	1.6952	0.7614	4.724e-14	1.159e-12	Nodiff	Ascc3	activating signal cointegrator 1 complex subunit 3 [Source:MGI Symbol;Acc:MGI:1925237]	77987
ENSMUSG00000027706	2576.16	1.4465	0.5326	4.788e-14	1.173e-12	Nodiff	Sec62	SEC62 homolog (S. cerevisiae) [Source:MGI Symbol;Acc:MGI:1916526]	69276
ENSMUSG00000033295	3320.02	0.7299	-0.4542	4.824e-14	1.18e-12	Nodiff	Ptprf	protein tyrosine phosphatase, receptor type, F [Source:MGI Symbol;Acc:MGI:102695]	19268
ENSMUSG00000001247	830.536	0.6163	-0.6983	4.949e-14	1.209e-12	Nodiff	Lsr	lipolysis stimulated lipoprotein receptor [Source:MGI Symbol;Acc:MGI:1927471]	54135
ENSMUSG00000035459	918.556	2.0725	1.0514	5.086e-14	1.24e-12	Up Regulation	Stab2	stabilin 2 [Source:MGI Symbol;Acc:MGI:2178743]	192188
ENSMUSG00000058230	2210.27	0.8031	-0.3164	5.604e-14	1.364e-12	Nodiff	Arhgap35	Rho GTPase activating protein 35 [Source:MGI Symbol;Acc:MGI:1929494]	232906
ENSMUSG00000061028	124.181	1.9429	0.9582	5.674e-14	1.379e-12	Nodiff	Clasrp	CLK4-associating serine/arginine rich protein [Source:MGI Symbol;Acc:MGI:1855695]	53609
ENSMUSG00000030180	576.952	1.4065	0.4921	5.695e-14	1.382e-12	Nodiff	Kdm5a	lysine (K)-specific demethylase 5A [Source:MGI Symbol;Acc:MGI:2136980]	214899
ENSMUSG00000020859	1533.91	1.5014	0.5864	5.714e-14	1.384e-12	Nodiff	Spag9	sperm associated antigen 9 [Source:MGI Symbol;Acc:MGI:1918084]	70834
ENSMUSG00000030530	3106.87	0.6489	-0.6239	6.08e-14	1.47e-12	Nodiff	Furin	furin (paired basic amino acid cleaving enzyme) [Source:MGI Symbol;Acc:MGI:97513]	18550
ENSMUSG00000069833	455.965	1.8289	0.871	6.212e-14	1.5e-12	Nodiff	Ahnak	AHNAK nucleoprotein (desmoyokin) [Source:MGI Symbol;Acc:MGI:1316648]	66395
ENSMUSG00000028572	1239.29	1.6389	0.7127	6.397e-14	1.542e-12	Nodiff	Hook1	hook microtubule tethering protein 1 [Source:MGI Symbol;Acc:MGI:1925213]	77963
ENSMUSG00000050714	105.112	2.0996	1.0701	6.474e-14	1.558e-12	Up Regulation	Zbtb26	zinc finger and BTB domain containing 26 [Source:MGI Symbol;Acc:MGI:2444402]	320633
ENSMUSG00000025347	7723.03	0.6524	-0.6162	6.607e-14	1.587e-12	Nodiff	Mettl7b	methyltransferase like 7B [Source:MGI Symbol;Acc:MGI:1918914]	71664
ENSMUSG00000025791	2804.55	0.7105	-0.4932	6.864e-14	1.646e-12	Nodiff	Pgm1	phosphoglucomutase 1 [Source:MGI Symbol;Acc:MGI:97565]	72157
ENSMUSG00000022574	758.593	0.6808	-0.5547	7.142e-14	1.71e-12	Nodiff	Naprt	nicotinate phosphoribosyltransferase [Source:MGI Symbol;Acc:MGI:2442664]	223646
ENSMUSG00000027550	41.4141	3.9236	1.9722	7.436e-14	1.778e-12	Up Regulation	Lrrcc1	leucine rich repeat and coiled-coil domain containing 1 [Source:MGI Symbol;Acc:MGI:1918960]	71710
ENSMUSG00000033124	484.161	0.6698	-0.5782	7.596e-14	1.813e-12	Nodiff	Atg9a	autophagy related 9A [Source:MGI Symbol;Acc:MGI:2138446]	245860
ENSMUSG00000024440	129.327	2.3686	1.244	7.633e-14	1.819e-12	Up Regulation	Pcdh12	protocadherin 12 [Source:MGI Symbol;Acc:MGI:1855700]	53601
ENSMUSG00000068823	3787.57	1.2532	0.3256	7.753e-14	1.845e-12	Nodiff	Csde1	cold shock domain containing E1, RNA binding [Source:MGI Symbol;Acc:MGI:92356]	229663
ENSMUSG00000042208	333.453	1.7393	0.7985	7.858e-14	1.867e-12	Nodiff	Sanbr	SANT and BTB domain regulator of CSR [Source:MGI Symbol;Acc:MGI:1918925]	71675
ENSMUSG00000037958	174.924	1.8488	0.8866	7.969e-14	1.89e-12	Nodiff	Nsrp1	nuclear speckle regulatory protein 1 [Source:MGI Symbol;Acc:MGI:2144305]	237859
ENSMUSG00000029634	605.723	1.4496	0.5357	8.214e-14	1.945e-12	Nodiff	Rnf6	ring finger protein (C3H2C3 type) 6 [Source:MGI Symbol;Acc:MGI:1921382]	74132
ENSMUSG00000016528	1135.88	0.6313	-0.6636	8.291e-14	1.96e-12	Nodiff	Mapkapk2	MAP kinase-activated protein kinase 2 [Source:MGI Symbol;Acc:MGI:109298]	17164
ENSMUSG00000074639	1776.51	0.7058	-0.5028	8.364e-14	1.974e-12	Nodiff	Rdh16f2	RDH16 family member 2 [Source:MGI Symbol;Acc:MGI:3583955]	216454
ENSMUSG00000037072	2777.57	0.7591	-0.3976	8.534e-14	2.011e-12	Nodiff	Selenof	selenoprotein F [Source:MGI Symbol;Acc:MGI:1927947]	93684
ENSMUSG00000023118	927.338	0.7573	-0.4011	8.594e-14	2.022e-12	Nodiff	Sympk	symplekin [Source:MGI Symbol;Acc:MGI:1915438]	68188
ENSMUSG00000022312	1477.5	0.7	-0.5147	8.789e-14	2.065e-12	Nodiff	Eif3h	eukaryotic translation initiation factor 3, subunit H [Source:MGI Symbol;Acc:MGI:1915385]	68135
ENSMUSG00000030759	84.24	2.7874	1.4789	9.182e-14	2.154e-12	Up Regulation	Far1	fatty acyl CoA reductase 1 [Source:MGI Symbol;Acc:MGI:1914670]	67420
ENSMUSG00000056537	708.645	1.4691	0.5549	9.856e-14	2.308e-12	Nodiff	Rlim	ring finger protein, LIM domain interacting [Source:MGI Symbol;Acc:MGI:1342291]	19820
ENSMUSG00000015837	6000.38	0.6967	-0.5213	1.018e-13	2.38e-12	Nodiff	Sqstm1	sequestosome 1 [Source:MGI Symbol;Acc:MGI:107931]	18412
ENSMUSG00000021248	2339.52	0.7859	-0.3476	1.02e-13	2.381e-12	Nodiff	Tmed10	transmembrane p24 trafficking protein 10 [Source:MGI Symbol;Acc:MGI:1915831]	68581
ENSMUSG00000024863	5305.5	0.632	-0.6619	1.042e-13	2.428e-12	Nodiff	Mbl2	mannose-binding lectin (protein C) 2 [Source:MGI Symbol;Acc:MGI:96924]	17195
ENSMUSG00000033904	117.691	2.1572	1.1091	1.072e-13	2.495e-12	Up Regulation	Ccp110	centriolar coiled coil protein 110 [Source:MGI Symbol;Acc:MGI:2141942]	101565
ENSMUSG00000028256	144.23	2.2027	1.1393	1.128e-13	2.622e-12	Up Regulation	Odf2l	outer dense fiber of sperm tails 2-like [Source:MGI Symbol;Acc:MGI:1098600]	52184
ENSMUSG00000028405	4673.62	0.7204	-0.4731	1.139e-13	2.642e-12	Nodiff	Aco1	aconitase 1 [Source:MGI Symbol;Acc:MGI:87879]	11428
ENSMUSG00000028064	1122.41	0.6733	-0.5707	1.198e-13	2.774e-12	Nodiff	Sema4a	sema domain, immunoglobulin domain (Ig), transmembrane domain (TM) and short cytoplasmic domain, (semaphorin) 4A [Source:MGI Symbol;Acc:MGI:107560]	20351
ENSMUSG00000010064	14452.7	0.7026	-0.5092	1.233e-13	2.85e-12	Nodiff	Slc38a3	solute carrier family 38, member 3 [Source:MGI Symbol;Acc:MGI:1923507]	76257
ENSMUSG00000043991	553.016	1.5934	0.6721	1.248e-13	2.881e-12	Nodiff	Pura	purine rich element binding protein A [Source:MGI Symbol;Acc:MGI:103079]	19290
ENSMUSG00000030359	91806.8	0.6543	-0.612	1.602e-13	3.693e-12	Nodiff	Pzp	PZP, alpha-2-macroglobulin like [Source:MGI Symbol;Acc:MGI:87854]	11287
ENSMUSG00000029455	24624.8	0.6502	-0.621	1.625e-13	3.741e-12	Nodiff	Aldh2	aldehyde dehydrogenase 2, mitochondrial [Source:MGI Symbol;Acc:MGI:99600]	11669
ENSMUSG00000028779	439.414	0.6922	-0.5307	1.668e-13	3.834e-12	Nodiff	Pef1	penta-EF hand domain containing 1 [Source:MGI Symbol;Acc:MGI:1915148]	67898
ENSMUSG00000027708	1146.68	1.4892	0.5746	1.764e-13	4.043e-12	Nodiff	Dcun1d1	DCN1, defective in cullin neddylation 1, domain containing 1 (S. cerevisiae) [Source:MGI Symbol;Acc:MGI:2150386]	114893
ENSMUSG00000038608	116.2	2.8815	1.5268	1.765e-13	4.043e-12	Up Regulation	Dock10	dedicator of cytokinesis 10 [Source:MGI Symbol;Acc:MGI:2146320]	210293
ENSMUSG00000027187	60297.9	0.6885	-0.5384	1.815e-13	4.151e-12	Nodiff	Cat	catalase [Source:MGI Symbol;Acc:MGI:88271]	12359
ENSMUSG00000005514	2846.68	0.509	-0.9743	1.853e-13	4.231e-12	Nodiff	Por	cytochrome p450 oxidoreductase [Source:MGI Symbol;Acc:MGI:97744]	18984
ENSMUSG00000053644	8829.3	0.6915	-0.5323	1.906e-13	4.346e-12	Nodiff	Aldh7a1	aldehyde dehydrogenase family 7, member A1 [Source:MGI Symbol;Acc:MGI:108186]	110695
ENSMUSG00000024091	1336.71	0.7388	-0.4367	1.917e-13	4.365e-12	Nodiff	Vapa	vesicle-associated membrane protein, associated protein A [Source:MGI Symbol;Acc:MGI:1353561]	30960
ENSMUSG00000025651	2367.18	0.7312	-0.4517	1.956e-13	4.446e-12	Nodiff	Uqcrc1	ubiquinol-cytochrome c reductase core protein 1 [Source:MGI Symbol;Acc:MGI:107876]	22273
ENSMUSG00000031765	426.647	0.04032	-4.632	1.974e-13	4.48e-12	Down Regulation	Mt1	metallothionein 1 [Source:MGI Symbol;Acc:MGI:97171]	17748
ENSMUSG00000036292	787.865	1.5732	0.6537	2.069e-13	4.688e-12	Nodiff	Gramd1c	GRAM domain containing 1C [Source:MGI Symbol;Acc:MGI:2443024]	207798
ENSMUSG00000046753	68.481	2.5711	1.3624	2.077e-13	4.696e-12	Up Regulation	Ccdc66	coiled-coil domain containing 66 [Source:MGI Symbol;Acc:MGI:2443639]	320234
ENSMUSG00000021929	802.543	1.4272	0.5132	2.079e-13	4.696e-12	Nodiff	Kpna3	karyopherin (importin) alpha 3 [Source:MGI Symbol;Acc:MGI:1100863]	16648
ENSMUSG00000025428	14801.1	0.7488	-0.4174	2.125e-13	4.794e-12	Nodiff	Atp5a1	ATP synthase, H+ transporting, mitochondrial F1 complex, alpha subunit 1 [Source:MGI Symbol;Acc:MGI:88115]	11946
ENSMUSG00000037243	77.8035	2.2249	1.1537	2.214e-13	4.986e-12	Up Regulation	Zfp692	zinc finger protein 692 [Source:MGI Symbol;Acc:MGI:2144276]	103836
ENSMUSG00000096433	64.2896	3.621	1.8564	2.263e-13	5.088e-12	Up Regulation	Zfp994	zinc finger protein 994 [Source:MGI Symbol;Acc:MGI:3643318]	240038
ENSMUSG00000001847	1920.35	0.7746	-0.3685	2.331e-13	5.233e-12	Nodiff	Rac1	Rac family small GTPase 1 [Source:MGI Symbol;Acc:MGI:97845]	19353
ENSMUSG00000029512	894.459	0.5224	-0.9367	2.396e-13	5.373e-12	Nodiff	Ulk1	unc-51 like kinase 1 [Source:MGI Symbol;Acc:MGI:1270126]	22241
ENSMUSG00000039616	1146.54	0.7102	-0.4936	2.464e-13	5.516e-12	Nodiff	Mocos	molybdenum cofactor sulfurase [Source:MGI Symbol;Acc:MGI:1915841]	68591
ENSMUSG00000026896	723.688	1.6587	0.73	2.506e-13	5.603e-12	Nodiff	Ifih1	interferon induced with helicase C domain 1 [Source:MGI Symbol;Acc:MGI:1918836]	71586
ENSMUSG00000003814	18357.6	0.6206	-0.6882	2.513e-13	5.608e-12	Nodiff	Calr	calreticulin [Source:MGI Symbol;Acc:MGI:88252]	12317
ENSMUSG00000030378	17736.5	1.6272	0.7024	2.521e-13	5.618e-12	Nodiff	Sult2a8	sulfotransferase family 2A, dehydroepiandrosterone (DHEA)-preferring, member 8 [Source:MGI Symbol;Acc:MGI:1924221]	76971
ENSMUSG00000036752	1697.66	0.6706	-0.5766	2.561e-13	5.699e-12	Nodiff	Tubb4b	tubulin, beta 4B class IVB [Source:MGI Symbol;Acc:MGI:1915472]	227613
ENSMUSG00000071074	650.342	0.6896	-0.5361	2.596e-13	5.769e-12	Nodiff	Yipf3	Yip1 domain family, member 3 [Source:MGI Symbol;Acc:MGI:106280]	28064
ENSMUSG00000095362	117.716	2.5218	1.3345	2.762e-13	6.128e-12	Up Regulation	Gm14325	predicted gene 14325 [Source:MGI Symbol;Acc:MGI:3702875]	329575
ENSMUSG00000024383	700.427	1.4821	0.5677	2.91e-13	6.446e-12	Nodiff	Map3k2	mitogen-activated protein kinase kinase kinase 2 [Source:MGI Symbol;Acc:MGI:1346873]	26405
ENSMUSG00000038690	1988.74	0.7675	-0.3818	2.985e-13	6.603e-12	Nodiff	Atp5j2	ATP synthase, H+ transporting, mitochondrial F0 complex, subunit F2 [Source:MGI Symbol;Acc:MGI:1927558]	57423
ENSMUSG00000025860	3096.42	1.3527	0.4358	2.991e-13	6.607e-12	Nodiff	Xiap	X-linked inhibitor of apoptosis [Source:MGI Symbol;Acc:MGI:107572]	11798
ENSMUSG00000022228	592.32	1.7556	0.8119	3.01e-13	6.638e-12	Nodiff	Zscan26	zinc finger and SCAN domain containing 26 [Source:MGI Symbol;Acc:MGI:3531417]	432731
ENSMUSG00000024287	218.891	1.7663	0.8207	3.043e-13	6.701e-12	Nodiff	Thoc1	THO complex 1 [Source:MGI Symbol;Acc:MGI:1919668]	225160
ENSMUSG00000071866	5977.51	0.7788	-0.3607	3.077e-13	6.765e-12	Nodiff	Ppia	peptidylprolyl isomerase A [Source:MGI Symbol;Acc:MGI:97749]	268373
ENSMUSG00000075376	479.008	1.5027	0.5875	3.133e-13	6.88e-12	Nodiff	Rc3h2	ring finger and CCCH-type zinc finger domains 2 [Source:MGI Symbol;Acc:MGI:2442789]	319817
ENSMUSG00000045282	741.309	0.6346	-0.656	3.146e-13	6.898e-12	Nodiff	Tmem86b	transmembrane protein 86B [Source:MGI Symbol;Acc:MGI:1915505]	68255
ENSMUSG00000031556	533.918	0.7057	-0.5028	3.176e-13	6.953e-12	Nodiff	Tm2d2	TM2 domain containing 2 [Source:MGI Symbol;Acc:MGI:1916992]	69742
ENSMUSG00000041355	953.371	0.7034	-0.5075	3.465e-13	7.573e-12	Nodiff	Ssr2	signal sequence receptor, beta [Source:MGI Symbol;Acc:MGI:1913506]	66256
ENSMUSG00000037095	1124.61	0.3605	-1.472	3.516e-13	7.674e-12	Down Regulation	Lrg1	leucine-rich alpha-2-glycoprotein 1 [Source:MGI Symbol;Acc:MGI:1924155]	76905
ENSMUSG00000028576	47.3788	2.6825	1.4236	3.561e-13	7.76e-12	Up Regulation	Ift74	intraflagellar transport 74 [Source:MGI Symbol;Acc:MGI:1914944]	67694
ENSMUSG00000025245	151.177	2.0051	1.0037	3.751e-13	8.164e-12	Up Regulation	Lztfl1	leucine zipper transcription factor-like 1 [Source:MGI Symbol;Acc:MGI:1934860]	93730
ENSMUSG00000001998	137.621	1.9822	0.9871	4.009e-13	8.71e-12	Nodiff	Ap4e1	adaptor-related protein complex AP-4, epsilon 1 [Source:MGI Symbol;Acc:MGI:1336993]	108011
ENSMUSG00000031314	413.301	1.7863	0.837	4.042e-13	8.77e-12	Nodiff	Taf1	TATA-box binding protein associated factor 1 [Source:MGI Symbol;Acc:MGI:1336878]	270627
ENSMUSG00000059316	564.724	0.6493	-0.6229	4.07e-13	8.817e-12	Nodiff	Slc27a4	solute carrier family 27 (fatty acid transporter), member 4 [Source:MGI Symbol;Acc:MGI:1347347]	26569
ENSMUSG00000068134	169.803	2.2626	1.178	4.143e-13	8.963e-12	Up Regulation	Zfp120	zinc finger protein 120 [Source:MGI Symbol;Acc:MGI:1345179]	104348
ENSMUSG00000028048	389.492	0.6592	-0.6013	4.228e-13	9.132e-12	Nodiff	Gba	glucosidase, beta, acid [Source:MGI Symbol;Acc:MGI:95665]	14466
ENSMUSG00000020109	923.491	0.6806	-0.5551	4.277e-13	9.226e-12	Nodiff	Dnajb12	DnaJ heat shock protein family (Hsp40) member B12 [Source:MGI Symbol;Acc:MGI:1931881]	56709
ENSMUSG00000039968	279.232	1.7041	0.769	4.312e-13	9.289e-12	Nodiff	Rsbn1l	round spermatid basic protein 1-like [Source:MGI Symbol;Acc:MGI:3036237]	242860
ENSMUSG00000013160	1049.97	0.7199	-0.4742	4.35e-13	9.356e-12	Nodiff	Atp6v0d1	ATPase, H+ transporting, lysosomal V0 subunit D1 [Source:MGI Symbol;Acc:MGI:1201778]	11972
ENSMUSG00000031751	5283.09	0.7926	-0.3354	4.567e-13	9.808e-12	Nodiff	Amfr	autocrine motility factor receptor [Source:MGI Symbol;Acc:MGI:1345634]	23802
ENSMUSG00000078862	65.2789	2.6939	1.4297	4.578e-13	9.818e-12	Up Regulation	Gm14326	predicted gene 14326 [Source:MGI Symbol;Acc:MGI:3709298]	665211
ENSMUSG00000030591	1480.9	0.7676	-0.3815	4.765e-13	1.02e-11	Nodiff	Psmd8	proteasome (prosome, macropain) 26S subunit, non- ATPase, 8 [Source:MGI Symbol;Acc:MGI:1888669]	57296
ENSMUSG00000050310	415.187	1.6483	0.721	4.944e-13	1.057e-11	Nodiff	Rictor	RPTOR independent companion of MTOR, complex 2 [Source:MGI Symbol;Acc:MGI:1926007]	78757
ENSMUSG00000030557	582.941	1.5471	0.6295	5.028e-13	1.074e-11	Nodiff	Mef2a	myocyte enhancer factor 2A [Source:MGI Symbol;Acc:MGI:99532]	17258
ENSMUSG00000021712	261.67	1.7015	0.7668	5.083e-13	1.084e-11	Nodiff	Trim23	tripartite motif-containing 23 [Source:MGI Symbol;Acc:MGI:1933161]	81003
ENSMUSG00000026648	105.287	2.1803	1.1245	5.245e-13	1.117e-11	Up Regulation	Dclre1c	DNA cross-link repair 1C [Source:MGI Symbol;Acc:MGI:2441769]	227525
ENSMUSG00000020719	6834.11	1.4091	0.4948	5.327e-13	1.133e-11	Nodiff	Ddx5	DEAD box helicase 5 [Source:MGI Symbol;Acc:MGI:105037]	13207
ENSMUSG00000037876	726.576	2.0733	1.0519	5.422e-13	1.151e-11	Up Regulation	Jmjd1c	jumonji domain containing 1C [Source:MGI Symbol;Acc:MGI:1918614]	108829
ENSMUSG00000022982	6692.21	0.7621	-0.392	5.593e-13	1.186e-11	Nodiff	Sod1	superoxide dismutase 1, soluble [Source:MGI Symbol;Acc:MGI:98351]	20655
ENSMUSG00000032688	160.086	1.8802	0.9109	5.693e-13	1.205e-11	Nodiff	Malt1	MALT1 paracaspase [Source:MGI Symbol;Acc:MGI:2445027]	240354
ENSMUSG00000015224	93.5288	2.0259	1.0185	5.842e-13	1.235e-11	Up Regulation	Cyp2j9	cytochrome P450, family 2, subfamily j, polypeptide 9 [Source:MGI Symbol;Acc:MGI:1921769]	74519
ENSMUSG00000026526	2397.34	0.6531	-0.6146	5.989e-13	1.264e-11	Nodiff	Fh1	fumarate hydratase 1 [Source:MGI Symbol;Acc:MGI:95530]	14194
ENSMUSG00000043384	132.426	2.0368	1.0263	6.003e-13	1.265e-11	Up Regulation	Gprasp1	G protein-coupled receptor associated sorting protein 1 [Source:MGI Symbol;Acc:MGI:1917418]	67298
ENSMUSG00000019943	753.751	1.5276	0.6113	6.198e-13	1.305e-11	Nodiff	Atp2b1	ATPase, Ca++ transporting, plasma membrane 1 [Source:MGI Symbol;Acc:MGI:104653]	67972
ENSMUSG00000031672	7151.51	0.7348	-0.4446	6.244e-13	1.312e-11	Nodiff	Got2	glutamatic-oxaloacetic transaminase 2, mitochondrial [Source:MGI Symbol;Acc:MGI:95792]	14719
ENSMUSG00000030465	1101.08	1.743	0.8016	6.467e-13	1.357e-11	Nodiff	Psd3	pleckstrin and Sec7 domain containing 3 [Source:MGI Symbol;Acc:MGI:1918215]	234353
ENSMUSG00000048047	502.542	1.5459	0.6284	6.789e-13	1.423e-11	Nodiff	Zbtb33	zinc finger and BTB domain containing 33 [Source:MGI Symbol;Acc:MGI:1927290]	56805
ENSMUSG00000066366	28369.4	0.6634	-0.5922	7.192e-13	1.505e-11	Nodiff	Serpina1a	serine (or cysteine) peptidase inhibitor, clade A, member 1A [Source:MGI Symbol;Acc:MGI:891971]	20700
ENSMUSG00000044712	148.801	1.7908	0.8406	7.404e-13	1.547e-11	Nodiff	Slc38a6	solute carrier family 38, member 6 [Source:MGI Symbol;Acc:MGI:3648156]	625098
ENSMUSG00000028837	728.518	0.693	-0.5291	7.433e-13	1.551e-11	Nodiff	Psmb2	proteasome (prosome, macropain) subunit, beta type 2 [Source:MGI Symbol;Acc:MGI:1347045]	26445
ENSMUSG00000003199	811.924	0.7007	-0.513	7.615e-13	1.587e-11	Nodiff	Mpnd	MPN domain containing [Source:MGI Symbol;Acc:MGI:1915297]	68047
ENSMUSG00000038615	2002.94	0.7222	-0.4695	7.736e-13	1.61e-11	Nodiff	Nfe2l1	nuclear factor, erythroid derived 2,-like 1 [Source:MGI Symbol;Acc:MGI:99421]	18023
ENSMUSG00000022800	719.184	1.435	0.5211	8.264e-13	1.717e-11	Nodiff	Fyttd1	forty-two-three domain containing 1 [Source:MGI Symbol;Acc:MGI:1917955]	69823
ENSMUSG00000054545	91.3149	2.831	1.5013	8.282e-13	1.719e-11	Up Regulation	Ugt1a6a	UDP glucuronosyltransferase 1 family, polypeptide A6A [Source:MGI Symbol;Acc:MGI:2137698]	94284
ENSMUSG00000006014	1221.66	0.3566	-1.488	8.47e-13	1.755e-11	Down Regulation	Prg4	proteoglycan 4 (megakaryocyte stimulating factor, articular superficial zone protein) [Source:MGI Symbol;Acc:MGI:1891344]	96875
ENSMUSG00000027931	145.929	2.1678	1.1163	8.625e-13	1.785e-11	Up Regulation	Npr1	natriuretic peptide receptor 1 [Source:MGI Symbol;Acc:MGI:97371]	18160
ENSMUSG00000040883	3441.71	0.6863	-0.543	8.691e-13	1.796e-11	Nodiff	Tmem205	transmembrane protein 205 [Source:MGI Symbol;Acc:MGI:3045495]	235043
ENSMUSG00000026872	290.315	2.3282	1.2192	8.933e-13	1.843e-11	Up Regulation	Zeb2	zinc finger E-box binding homeobox 2 [Source:MGI Symbol;Acc:MGI:1344407]	24136
ENSMUSG00000026385	7636.93	0.7533	-0.4087	8.941e-13	1.843e-11	Nodiff	Dbi	diazepam binding inhibitor [Source:MGI Symbol;Acc:MGI:94865]	13167
ENSMUSG00000068457	298.133	1.5455	0.6281	8.991e-13	1.85e-11	Nodiff	Uty	ubiquitously transcribed tetratricopeptide repeat containing, Y-linked [Source:MGI Symbol;Acc:MGI:894810]	22290
ENSMUSG00000021597	54.5222	2.9316	1.5517	9.202e-13	1.891e-11	Up Regulation	Slf1	SMC5-SMC6 complex localization factor 1 [Source:MGI Symbol;Acc:MGI:2145448]	105377
ENSMUSG00000056919	63.3996	2.5343	1.3416	9.314e-13	1.912e-11	Up Regulation	Cep162	centrosomal protein 162 [Source:MGI Symbol;Acc:MGI:1925343]	382090
ENSMUSG00000020821	2903.75	0.7552	-0.405	9.755e-13	1.999e-11	Nodiff	Kif1c	kinesin family member 1C [Source:MGI Symbol;Acc:MGI:1098260]	16562
ENSMUSG00000032235	226.038	1.593	0.6718	9.927e-13	2.032e-11	Nodiff	Ice2	interactor of little elongation complex ELL subunit 2 [Source:MGI Symbol;Acc:MGI:2135947]	93697
ENSMUSG00000000386	43.1627	2.9069	1.5395	9.991e-13	2.042e-11	Up Regulation	Mx1	MX dynamin-like GTPase 1 [Source:MGI Symbol;Acc:MGI:97243]	17857
ENSMUSG00000032740	33.495	3.3415	1.7405	1.035e-12	2.112e-11	Up Regulation	Ccdc88a	coiled coil domain containing 88A [Source:MGI Symbol;Acc:MGI:1925177]	108686
ENSMUSG00000020612	2857.56	0.8174	-0.291	1.148e-12	2.341e-11	Nodiff	Prkar1a	protein kinase, cAMP dependent regulatory, type I, alpha [Source:MGI Symbol;Acc:MGI:104878]	19084
ENSMUSG00000056629	634.744	0.7255	-0.4629	1.15e-12	2.341e-11	Nodiff	Fkbp2	FK506 binding protein 2 [Source:MGI Symbol;Acc:MGI:95542]	14227
ENSMUSG00000023010	24060.4	0.7321	-0.4499	1.178e-12	2.395e-11	Nodiff	Tmbim6	transmembrane BAX inhibitor motif containing 6 [Source:MGI Symbol;Acc:MGI:99682]	110213
ENSMUSG00000022868	73934.9	0.6884	-0.5386	1.195e-12	2.425e-11	Nodiff	Ahsg	alpha-2-HS-glycoprotein [Source:MGI Symbol;Acc:MGI:107189]	11625
ENSMUSG00000025403	2896.51	0.7082	-0.4977	1.199e-12	2.431e-11	Nodiff	Shmt2	serine hydroxymethyltransferase 2 (mitochondrial) [Source:MGI Symbol;Acc:MGI:1277989]	108037
ENSMUSG00000048546	683.325	0.5256	-0.9278	1.202e-12	2.432e-11	Nodiff	Tob2	transducer of ERBB2, 2 [Source:MGI Symbol;Acc:MGI:1888525]	57259
ENSMUSG00000045954	308.434	1.9641	0.9738	1.238e-12	2.502e-11	Nodiff	Cavin2	caveolae associated 2 [Source:MGI Symbol;Acc:MGI:99513]	20324
ENSMUSG00000070644	3289.35	0.628	-0.6712	1.244e-12	2.51e-11	Nodiff	Etnk2	ethanolamine kinase 2 [Source:MGI Symbol;Acc:MGI:2443760]	214253
ENSMUSG00000018340	1793.43	0.7171	-0.4798	1.352e-12	2.725e-11	Nodiff	Anxa6	annexin A6 [Source:MGI Symbol;Acc:MGI:88255]	11749
ENSMUSG00000047213	1959.21	1.3084	0.3878	1.356e-12	2.729e-11	Nodiff	Ythdf3	YTH N6-methyladenosine RNA binding protein 3 [Source:MGI Symbol;Acc:MGI:1918850]	229096
ENSMUSG00000068240	989.942	0.6774	-0.5619	1.358e-12	2.729e-11	Nodiff	Gm11808	predicted gene 11808 [Source:MGI Symbol;Acc:MGI:3649356]	-
ENSMUSG00000053565	580.144	0.7053	-0.5037	1.397e-12	2.804e-11	Nodiff	Eif3k	eukaryotic translation initiation factor 3, subunit K [Source:MGI Symbol;Acc:MGI:1921080]	73830
ENSMUSG00000027082	154.92	2.2625	1.1779	1.445e-12	2.896e-11	Up Regulation	Tfpi	tissue factor pathway inhibitor [Source:MGI Symbol;Acc:MGI:1095418]	21788
ENSMUSG00000000049	29632.3	0.7314	-0.4514	1.452e-12	2.908e-11	Nodiff	Apoh	apolipoprotein H [Source:MGI Symbol;Acc:MGI:88058]	11818
ENSMUSG00000028037	120.097	3.2453	1.6983	1.514e-12	3.025e-11	Up Regulation	Ifi44	interferon-induced protein 44 [Source:MGI Symbol;Acc:MGI:2443016]	99899
ENSMUSG00000046364	3460.46	0.7497	-0.4156	1.515e-12	3.025e-11	Nodiff	Rpl27a	ribosomal protein L27A [Source:MGI Symbol;Acc:MGI:1347076]	26451
ENSMUSG00000055720	381.455	0.6754	-0.5661	1.528e-12	3.047e-11	Nodiff	Ubl7	ubiquitin-like 7 (bone marrow stromal cell-derived) [Source:MGI Symbol;Acc:MGI:1916709]	69459
ENSMUSG00000006522	20746.4	0.5841	-0.7758	1.607e-12	3.199e-11	Nodiff	Itih3	inter-alpha trypsin inhibitor, heavy chain 3 [Source:MGI Symbol;Acc:MGI:96620]	16426
ENSMUSG00000046959	2787.42	0.683	-0.55	1.62e-12	3.221e-11	Nodiff	Slc26a1	solute carrier family 26 (sulfate transporter), member 1 [Source:MGI Symbol;Acc:MGI:2385894]	231583
ENSMUSG00000007815	1828.8	0.8004	-0.3211	1.743e-12	3.462e-11	Nodiff	Rhoa	ras homolog family member A [Source:MGI Symbol;Acc:MGI:1096342]	11848
ENSMUSG00000030647	933.043	0.6798	-0.5569	1.784e-12	3.538e-11	Nodiff	Ndufc2	NADH:ubiquinone oxidoreductase subunit C2 [Source:MGI Symbol;Acc:MGI:1344370]	68197
ENSMUSG00000049091	9095.81	0.7324	-0.4492	1.834e-12	3.633e-11	Nodiff	Sephs2	selenophosphate synthetase 2 [Source:MGI Symbol;Acc:MGI:108388]	20768
ENSMUSG00000025089	2905.8	0.6489	-0.624	1.887e-12	3.732e-11	Nodiff	Gfra1	glial cell line derived neurotrophic factor family receptor alpha 1 [Source:MGI Symbol;Acc:MGI:1100842]	14585
ENSMUSG00000032399	7598.01	0.8051	-0.3127	1.904e-12	3.762e-11	Nodiff	Rpl4	ribosomal protein L4 [Source:MGI Symbol;Acc:MGI:1915141]	67891
ENSMUSG00000022841	2219.32	0.7437	-0.4272	1.918e-12	3.784e-11	Nodiff	Ap2m1	adaptor-related protein complex 2, mu 1 subunit [Source:MGI Symbol;Acc:MGI:1298405]	11773
ENSMUSG00000042473	456.906	1.9203	0.9414	1.986e-12	3.912e-11	Nodiff	Tbc1d8b	TBC1 domain family, member 8B [Source:MGI Symbol;Acc:MGI:1918101]	245638
ENSMUSG00000030339	847.29	0.6848	-0.5462	1.989e-12	3.913e-11	Nodiff	Ltbr	lymphotoxin B receptor [Source:MGI Symbol;Acc:MGI:104875]	17000
ENSMUSG00000046811	779.499	0.7029	-0.5086	2.008e-12	3.946e-11	Nodiff	Gltpd2	glycolipid transfer protein domain containing 2 [Source:MGI Symbol;Acc:MGI:2444527]	216871
ENSMUSG00000041560	910.692	0.7008	-0.5129	2.083e-12	4.087e-11	Nodiff	Nop53	NOP53 ribosome biogenesis factor [Source:MGI Symbol;Acc:MGI:2154441]	68077
ENSMUSG00000054733	2247.47	0.7011	-0.5123	2.127e-12	4.168e-11	Nodiff	Msra	methionine sulfoxide reductase A [Source:MGI Symbol;Acc:MGI:106916]	110265
ENSMUSG00000026712	998.342	2.372	1.2461	2.208e-12	4.321e-11	Up Regulation	Mrc1	mannose receptor, C type 1 [Source:MGI Symbol;Acc:MGI:97142]	17533
ENSMUSG00000025902	38.4306	2.9541	1.5627	2.327e-12	4.549e-11	Up Regulation	Sox17	SRY (sex determining region Y)-box 17 [Source:MGI Symbol;Acc:MGI:107543]	20671
ENSMUSG00000020537	498.172	0.7157	-0.4826	2.41e-12	4.704e-11	Nodiff	Drg2	developmentally regulated GTP binding protein 2 [Source:MGI Symbol;Acc:MGI:1342307]	13495
ENSMUSG00000009079	1278.68	1.4136	0.4994	2.661e-12	5.188e-11	Nodiff	Ewsr1	Ewing sarcoma breakpoint region 1 [Source:MGI Symbol;Acc:MGI:99960]	14030
ENSMUSG00000039167	332.097	2.5119	1.3288	2.724e-12	5.302e-11	Up Regulation	Adgrl4	adhesion G protein-coupled receptor L4 [Source:MGI Symbol;Acc:MGI:2655562]	170757
ENSMUSG00000025492	5690.01	0.734	-0.4462	2.76e-12	5.365e-11	Nodiff	Ifitm3	interferon induced transmembrane protein 3 [Source:MGI Symbol;Acc:MGI:1913391]	66141
ENSMUSG00000029119	606.585	0.6779	-0.5608	2.809e-12	5.453e-11	Nodiff	Man2b2	mannosidase 2, alpha B2 [Source:MGI Symbol;Acc:MGI:1195262]	17160
ENSMUSG00000033047	1245.94	0.7551	-0.4053	2.968e-12	5.756e-11	Nodiff	Eif3l	eukaryotic translation initiation factor 3, subunit L [Source:MGI Symbol;Acc:MGI:2386251]	223691
ENSMUSG00000028756	1896.75	0.7239	-0.4662	3.011e-12	5.831e-11	Nodiff	Pink1	PTEN induced putative kinase 1 [Source:MGI Symbol;Acc:MGI:1916193]	68943
ENSMUSG00000021969	310.667	1.5833	0.663	3.281e-12	6.345e-11	Nodiff	Zdhhc20	zinc finger, DHHC domain containing 20 [Source:MGI Symbol;Acc:MGI:1923215]	75965
ENSMUSG00000024853	1487.67	0.7956	-0.3299	3.495e-12	6.75e-11	Nodiff	Sf3b2	splicing factor 3b, subunit 2 [Source:MGI Symbol;Acc:MGI:2441856]	319322
ENSMUSG00000063576	519.45	0.6999	-0.5148	3.568e-12	6.883e-11	Nodiff	Klhdc3	kelch domain containing 3 [Source:MGI Symbol;Acc:MGI:2651568]	71765
ENSMUSG00000037351	1030.27	0.738	-0.4382	3.635e-12	7.003e-11	Nodiff	Actr1b	ARP1 actin-related protein 1B, centractin beta [Source:MGI Symbol;Acc:MGI:1917446]	226977
ENSMUSG00000022472	694.463	0.7391	-0.4361	3.722e-12	7.161e-11	Nodiff	Desi1	desumoylating isopeptidase 1 [Source:MGI Symbol;Acc:MGI:106313]	28075
ENSMUSG00000037706	2128.05	0.7673	-0.3821	3.738e-12	7.178e-11	Nodiff	Cd81	CD81 antigen [Source:MGI Symbol;Acc:MGI:1096398]	12520
ENSMUSG00000071655	1177.62	0.7303	-0.4534	3.74e-12	7.178e-11	Nodiff	Ubxn1	UBX domain protein 1 [Source:MGI Symbol;Acc:MGI:1289301]	225896
ENSMUSG00000096696	25.2869	5.3809	2.4278	3.785e-12	7.255e-11	Up Regulation	Zfp960	zinc finger protein 960 [Source:MGI Symbol;Acc:MGI:3052731]	449000
ENSMUSG00000033916	864.109	0.7527	-0.4098	3.98e-12	7.617e-11	Nodiff	Chmp2a	charged multivesicular body protein 2A [Source:MGI Symbol;Acc:MGI:1916203]	68953
ENSMUSG00000010045	294.773	0.6335	-0.6585	4.117e-12	7.871e-11	Nodiff	Tmem115	transmembrane protein 115 [Source:MGI Symbol;Acc:MGI:1930765]	56395
ENSMUSG00000041058	1832.41	1.4576	0.5436	4.169e-12	7.958e-11	Nodiff	Wwp1	WW domain containing E3 ubiquitin protein ligase 1 [Source:MGI Symbol;Acc:MGI:1861728]	107568
ENSMUSG00000023048	548.431	0.702	-0.5104	4.203e-12	8.014e-11	Nodiff	Prr13	proline rich 13 [Source:MGI Symbol;Acc:MGI:1913401]	66151
ENSMUSG00000021178	1991.93	0.7777	-0.3627	4.22e-12	8.035e-11	Nodiff	Psmc1	protease (prosome, macropain) 26S subunit, ATPase 1 [Source:MGI Symbol;Acc:MGI:106054]	19179
ENSMUSG00000079084	163.267	2.1073	1.0754	4.26e-12	8.1e-11	Up Regulation	Ccdc82	coiled-coil domain containing 82 [Source:MGI Symbol;Acc:MGI:1913646]	66396
ENSMUSG00000010097	722.817	1.4619	0.5478	4.548e-12	8.629e-11	Nodiff	Nxf1	nuclear RNA export factor 1 [Source:MGI Symbol;Acc:MGI:1858330]	53319
ENSMUSG00000022762	74.9776	3.0282	1.5985	4.549e-12	8.629e-11	Up Regulation	Ncam2	neural cell adhesion molecule 2 [Source:MGI Symbol;Acc:MGI:97282]	17968
ENSMUSG00000026782	90.1813	2.2738	1.1851	4.569e-12	8.655e-11	Up Regulation	Abi2	abl interactor 2 [Source:MGI Symbol;Acc:MGI:106913]	329165
ENSMUSG00000032745	576.882	1.4905	0.5758	4.706e-12	8.904e-11	Nodiff	Gpbp1	GC-rich promoter binding protein 1 [Source:MGI Symbol;Acc:MGI:1920524]	73274
ENSMUSG00000040225	1038.67	1.3368	0.4188	4.767e-12	9.008e-11	Nodiff	Prrc2c	proline-rich coiled-coil 2C [Source:MGI Symbol;Acc:MGI:1913754]	226562
ENSMUSG00000057335	162.731	1.8963	0.9232	4.799e-12	9.056e-11	Nodiff	Cep170	centrosomal protein 170 [Source:MGI Symbol;Acc:MGI:1918348]	545389
ENSMUSG00000024735	1251.75	0.7502	-0.4147	4.931e-12	9.293e-11	Nodiff	Prpf19	pre-mRNA processing factor 19 [Source:MGI Symbol;Acc:MGI:106247]	28000
ENSMUSG00000061544	95.1955	2.3991	1.2625	4.952e-12	9.321e-11	Up Regulation	Zfp229	zinc finger protein 229 [Source:MGI Symbol;Acc:MGI:2679295]	381067
ENSMUSG00000028495	4463.41	0.7529	-0.4096	4.971e-12	9.345e-11	Nodiff	Rps6	ribosomal protein S6 [Source:MGI Symbol;Acc:MGI:98159]	20104
ENSMUSG00000025991	90135	0.7354	-0.4433	5.313e-12	9.976e-11	Nodiff	Cps1	carbamoyl-phosphate synthetase 1 [Source:MGI Symbol;Acc:MGI:891996]	227231
ENSMUSG00000030120	1488.37	0.7262	-0.4615	5.69e-12	1.067e-10	Nodiff	Mlf2	myeloid leukemia factor 2 [Source:MGI Symbol;Acc:MGI:1353554]	30853
ENSMUSG00000032377	69.0437	2.4127	1.2706	5.705e-12	1.068e-10	Up Regulation	Plscr4	phospholipid scramblase 4 [Source:MGI Symbol;Acc:MGI:2143267]	235527
ENSMUSG00000025497	1113.2	0.6704	-0.5769	5.759e-12	1.077e-10	Nodiff	Cdhr5	cadherin-related family member 5 [Source:MGI Symbol;Acc:MGI:1919290]	72040
ENSMUSG00000005625	1464.73	0.7612	-0.3936	5.876e-12	1.097e-10	Nodiff	Psmd4	proteasome (prosome, macropain) 26S subunit, non- ATPase, 4 [Source:MGI Symbol;Acc:MGI:1201670]	19185
ENSMUSG00000025132	1072.86	0.754	-0.4074	5.881e-12	1.097e-10	Nodiff	Arhgdia	Rho GDP dissociation inhibitor (GDI) alpha [Source:MGI Symbol;Acc:MGI:2178103]	192662
ENSMUSG00000028001	136085	0.5093	-0.9735	5.886e-12	1.097e-10	Nodiff	Fga	fibrinogen alpha chain [Source:MGI Symbol;Acc:MGI:1316726]	14161
ENSMUSG00000037254	21201.4	0.7117	-0.4906	5.934e-12	1.104e-10	Nodiff	Itih2	inter-alpha trypsin inhibitor, heavy chain 2 [Source:MGI Symbol;Acc:MGI:96619]	16425
ENSMUSG00000030386	94.8969	2.0239	1.0171	6e-12	1.115e-10	Up Regulation	Zfp606	zinc finger protein 606 [Source:MGI Symbol;Acc:MGI:1914620]	67370
ENSMUSG00000026222	258.212	2.1145	1.0803	6.051e-12	1.123e-10	Up Regulation	Sp100	nuclear antigen Sp100 [Source:MGI Symbol;Acc:MGI:109561]	20684
ENSMUSG00000035293	161.787	1.9098	0.9334	6.44e-12	1.194e-10	Nodiff	G2e3	G2/M-phase specific E3 ubiquitin ligase [Source:MGI Symbol;Acc:MGI:2444298]	217558
ENSMUSG00000069805	13469	0.6687	-0.5806	7.02e-12	1.3e-10	Nodiff	Fbp1	fructose bisphosphatase 1 [Source:MGI Symbol;Acc:MGI:95492]	14121
ENSMUSG00000031708	2134.17	0.6501	-0.6213	7.119e-12	1.317e-10	Nodiff	Tecr	trans-2,3-enoyl-CoA reductase [Source:MGI Symbol;Acc:MGI:1915408]	106529
ENSMUSG00000017760	1708.02	0.7286	-0.4569	7.163e-12	1.323e-10	Nodiff	Ctsa	cathepsin A [Source:MGI Symbol;Acc:MGI:97748]	19025
ENSMUSG00000023043	2429.15	0.5759	-0.7961	7.19e-12	1.326e-10	Nodiff	Krt18	keratin 18 [Source:MGI Symbol;Acc:MGI:96692]	16668
ENSMUSG00000033808	207.825	1.6713	0.741	8.089e-12	1.489e-10	Nodiff	Tmem87a	transmembrane protein 87A [Source:MGI Symbol;Acc:MGI:2441844]	211499
ENSMUSG00000022766	11100.6	0.7099	-0.4943	8.094e-12	1.489e-10	Nodiff	Serpind1	serine (or cysteine) peptidase inhibitor, clade D, member 1 [Source:MGI Symbol;Acc:MGI:96051]	15160
ENSMUSG00000027792	2351.64	1.5998	0.6779	8.213e-12	1.509e-10	Nodiff	Bche	butyrylcholinesterase [Source:MGI Symbol;Acc:MGI:894278]	12038
ENSMUSG00000025816	74.5719	2.1845	1.1273	8.221e-12	1.509e-10	Up Regulation	Sec61a2	Sec61, alpha subunit 2 (S. cerevisiae) [Source:MGI Symbol;Acc:MGI:1931071]	57743
ENSMUSG00000034926	6906.04	0.6238	-0.6809	8.311e-12	1.524e-10	Nodiff	Dhcr24	24-dehydrocholesterol reductase [Source:MGI Symbol;Acc:MGI:1922004]	74754
ENSMUSG00000027546	762.39	0.6667	-0.5849	9.091e-12	1.665e-10	Nodiff	Atp9a	ATPase, class II, type 9A [Source:MGI Symbol;Acc:MGI:1330826]	11981
ENSMUSG00000074227	967.131	0.7095	-0.4952	9.173e-12	1.678e-10	Nodiff	Spint2	serine protease inhibitor, Kunitz type 2 [Source:MGI Symbol;Acc:MGI:1338031]	20733
ENSMUSG00000036427	1973.99	0.7239	-0.4662	9.241e-12	1.688e-10	Nodiff	Gpi1	glucose-6-phosphate isomerase 1 [Source:MGI Symbol;Acc:MGI:95797]	14751
ENSMUSG00000001249	4451.16	0.755	-0.4055	9.688e-12	1.767e-10	Nodiff	Hpn	hepsin [Source:MGI Symbol;Acc:MGI:1196620]	15451
ENSMUSG00000021134	3546.73	1.8521	0.8891	9.89e-12	1.802e-10	Nodiff	Srsf5	serine and arginine-rich splicing factor 5 [Source:MGI Symbol;Acc:MGI:98287]	20384
ENSMUSG00000052738	2575.35	0.7659	-0.3848	9.956e-12	1.812e-10	Nodiff	Suclg1	succinate-CoA ligase, GDP-forming, alpha subunit [Source:MGI Symbol;Acc:MGI:1927234]	56451
ENSMUSG00000024767	523.934	0.7288	-0.4565	1.018e-11	1.85e-10	Nodiff	Otub1	OTU domain, ubiquitin aldehyde binding 1 [Source:MGI Symbol;Acc:MGI:2147616]	107260
ENSMUSG00000073600	185.802	0.4583	-1.126	1.02e-11	1.852e-10	Down Regulation	Prob1	proline rich basic protein 1 [Source:MGI Symbol;Acc:MGI:2686460]	381148
ENSMUSG00000020733	2553.49	0.6782	-0.5601	1.222e-11	2.216e-10	Nodiff	Slc9a3r1	solute carrier family 9 (sodium/hydrogen exchanger), member 3 regulator 1 [Source:MGI Symbol;Acc:MGI:1349482]	26941
ENSMUSG00000048076	3546.75	0.7772	-0.3636	1.24e-11	2.245e-10	Nodiff	Arf1	ADP-ribosylation factor 1 [Source:MGI Symbol;Acc:MGI:99431]	11840
ENSMUSG00000025959	146.63	1.7995	0.8476	1.288e-11	2.329e-10	Nodiff	Klf7	Kruppel-like factor 7 (ubiquitous) [Source:MGI Symbol;Acc:MGI:1935151]	93691
ENSMUSG00000031445	7645.57	0.7475	-0.4199	1.292e-11	2.334e-10	Nodiff	Proz	protein Z, vitamin K-dependent plasma glycoprotein [Source:MGI Symbol;Acc:MGI:1860488]	66901
ENSMUSG00000036241	1707.62	0.705	-0.5042	1.294e-11	2.334e-10	Nodiff	Ube2r2	ubiquitin-conjugating enzyme E2R 2 [Source:MGI Symbol;Acc:MGI:1914865]	67615
ENSMUSG00000035372	377.986	0.3174	-1.656	1.345e-11	2.423e-10	Down Regulation	1810055G02Rik	RIKEN cDNA 1810055G02 gene [Source:MGI Symbol;Acc:MGI:1919306]	72056
ENSMUSG00000016495	80.7406	2.3881	1.2558	1.358e-11	2.444e-10	Up Regulation	Plgrkt	plasminogen receptor, C-terminal lysine transmembrane protein [Source:MGI Symbol;Acc:MGI:1915009]	67759
ENSMUSG00000027820	1128.08	1.8811	0.9116	1.359e-11	2.444e-10	Nodiff	Mme	membrane metallo endopeptidase [Source:MGI Symbol;Acc:MGI:97004]	17380
ENSMUSG00000017721	627.097	0.7187	-0.4766	1.363e-11	2.448e-10	Nodiff	Pigt	phosphatidylinositol glycan anchor biosynthesis, class T [Source:MGI Symbol;Acc:MGI:1926178]	78928
ENSMUSG00000062014	731.847	1.5017	0.5866	1.42e-11	2.546e-10	Nodiff	Gmfb	glia maturation factor, beta [Source:MGI Symbol;Acc:MGI:1927133]	63985
ENSMUSG00000054309	695.599	0.7521	-0.4111	1.44e-11	2.578e-10	Nodiff	Cpsf3	cleavage and polyadenylation specificity factor 3 [Source:MGI Symbol;Acc:MGI:1859328]	54451
ENSMUSG00000040283	132.485	2.3589	1.2381	1.467e-11	2.624e-10	Up Regulation	Btnl9	butyrophilin-like 9 [Source:MGI Symbol;Acc:MGI:2442439]	237754
ENSMUSG00000033439	48.1625	2.4852	1.3134	1.586e-11	2.834e-10	Up Regulation	Trmt13	tRNA methyltransferase 13 [Source:MGI Symbol;Acc:MGI:1925219]	229780
ENSMUSG00000052562	4847.13	1.5136	0.598	1.588e-11	2.835e-10	Nodiff	Slc22a30	solute carrier family 22, member 30 [Source:MGI Symbol;Acc:MGI:2442750]	319800
ENSMUSG00000086784	1583.62	0.7375	-0.4393	1.61e-11	2.869e-10	Nodiff	Isoc2a	isochorismatase domain containing 2a [Source:MGI Symbol;Acc:MGI:3609243]	664994
ENSMUSG00000005871	637.405	1.7033	0.7683	1.62e-11	2.884e-10	Nodiff	Apc	APC, WNT signaling pathway regulator [Source:MGI Symbol;Acc:MGI:88039]	11789
ENSMUSG00000023892	58.7878	2.5905	1.3732	1.663e-11	2.957e-10	Up Regulation	Zfp51	zinc finger protein 51 [Source:MGI Symbol;Acc:MGI:99198]	22709
ENSMUSG00000035476	173.177	1.6981	0.7639	1.864e-11	3.311e-10	Nodiff	Tab3	TGF-beta activated kinase 1/MAP3K7 binding protein 3 [Source:MGI Symbol;Acc:MGI:1913974]	66724
ENSMUSG00000052707	821.229	1.5055	0.5903	1.887e-11	3.347e-10	Nodiff	Tnrc6a	trinucleotide repeat containing 6a [Source:MGI Symbol;Acc:MGI:2385292]	233833
ENSMUSG00000029810	2357.87	0.6626	-0.5937	1.891e-11	3.351e-10	Nodiff	Tmem176b	transmembrane protein 176B [Source:MGI Symbol;Acc:MGI:1916348]	65963
ENSMUSG00000058318	296.114	1.5085	0.5931	1.909e-11	3.379e-10	Nodiff	Phf21a	PHD finger protein 21A [Source:MGI Symbol;Acc:MGI:2384756]	192285
ENSMUSG00000021245	227.017	1.6792	0.7478	1.927e-11	3.406e-10	Nodiff	Mlh3	mutL homolog 3 [Source:MGI Symbol;Acc:MGI:1353455]	217716
ENSMUSG00000032030	518.958	1.4996	0.5846	1.935e-11	3.415e-10	Nodiff	Cul5	cullin 5 [Source:MGI Symbol;Acc:MGI:1922967]	75717
ENSMUSG00000041354	149.113	1.9316	0.9498	1.959e-11	3.454e-10	Nodiff	Rgl2	ral guanine nucleotide dissociation stimulator-like 2 [Source:MGI Symbol;Acc:MGI:107483]	19732
ENSMUSG00000071281	142.56	1.9428	0.9581	1.965e-11	3.46e-10	Nodiff	Zfp65	zinc finger protein 65 [Source:MGI Symbol;Acc:MGI:107769]	235907
ENSMUSG00000020076	965.313	1.3478	0.4306	2.001e-11	3.519e-10	Nodiff	Ddx50	DExD box helicase 50 [Source:MGI Symbol;Acc:MGI:2182303]	94213
ENSMUSG00000059142	148.783	2.1946	1.134	2.041e-11	3.586e-10	Up Regulation	Zfp945	zinc finger protein 945 [Source:MGI Symbol;Acc:MGI:2445132]	240041
ENSMUSG00000000948	26.6931	3.9916	1.997	2.046e-11	3.59e-10	Up Regulation	Gm38393	predicted gene, 38393 [Source:MGI Symbol;Acc:MGI:5613898]	-
ENSMUSG00000074166	72.3406	2.6124	1.3854	2.086e-11	3.656e-10	Up Regulation	AW146154	expressed sequence AW146154 [Source:MGI Symbol;Acc:MGI:2142212]	101835
ENSMUSG00000020650	222.436	1.7064	0.7709	2.093e-11	3.663e-10	Nodiff	Bcap29	B cell receptor associated protein 29 [Source:MGI Symbol;Acc:MGI:101917]	12033
ENSMUSG00000020089	2922	0.6721	-0.5732	2.095e-11	3.663e-10	Nodiff	Ppa1	pyrophosphatase (inorganic) 1 [Source:MGI Symbol;Acc:MGI:97831]	67895
ENSMUSG00000044477	1161.62	0.6771	-0.5625	2.168e-11	3.786e-10	Nodiff	Zfand3	zinc finger, AN1-type domain 3 [Source:MGI Symbol;Acc:MGI:1096572]	21769
ENSMUSG00000022150	327.446	2.3033	1.2037	2.176e-11	3.796e-10	Up Regulation	Dab2	disabled 2, mitogen-responsive phosphoprotein [Source:MGI Symbol;Acc:MGI:109175]	13132
ENSMUSG00000031153	365.137	1.5019	0.5868	2.237e-11	3.898e-10	Nodiff	Gripap1	GRIP1 associated protein 1 [Source:MGI Symbol;Acc:MGI:1859616]	54645
ENSMUSG00000025503	1381.35	0.7353	-0.4435	2.24e-11	3.898e-10	Nodiff	Taldo1	transaldolase 1 [Source:MGI Symbol;Acc:MGI:1274789]	21351
ENSMUSG00000048379	640.107	1.5894	0.6685	2.287e-11	3.971e-10	Nodiff	Socs4	suppressor of cytokine signaling 4 [Source:MGI Symbol;Acc:MGI:1914546]	67296
ENSMUSG00000024451	197.323	1.9327	0.9506	2.287e-11	3.971e-10	Nodiff	Arap3	ArfGAP with RhoGAP domain, ankyrin repeat and PH domain 3 [Source:MGI Symbol;Acc:MGI:2147274]	106952
ENSMUSG00000022564	1500.4	0.7354	-0.4433	2.293e-11	3.974e-10	Nodiff	Grina	glutamate receptor, ionotropic, N-methyl D- aspartate-associated protein 1 (glutamate binding) [Source:MGI Symbol;Acc:MGI:1913418]	66168
ENSMUSG00000063108	244.454	1.5942	0.6728	2.294e-11	3.974e-10	Nodiff	Zfp26	zinc finger protein 26 [Source:MGI Symbol;Acc:MGI:99173]	22688
ENSMUSG00000010095	486.328	0.6946	-0.5257	2.306e-11	3.99e-10	Nodiff	Slc3a2	solute carrier family 3 (activators of dibasic and neutral amino acid transport), member 2 [Source:MGI Symbol;Acc:MGI:96955]	17254
ENSMUSG00000028692	5423.63	0.7312	-0.4516	2.311e-11	3.993e-10	Nodiff	Akr1a1	aldo-keto reductase family 1, member A1 (aldehyde reductase) [Source:MGI Symbol;Acc:MGI:1929955]	58810
ENSMUSG00000057367	352.404	1.5796	0.6595	2.384e-11	4.115e-10	Nodiff	Birc2	baculoviral IAP repeat-containing 2 [Source:MGI Symbol;Acc:MGI:1197009]	11797
ENSMUSG00000039456	264.123	1.8127	0.8581	2.387e-11	4.115e-10	Nodiff	Morc3	microrchidia 3 [Source:MGI Symbol;Acc:MGI:2136841]	338467
ENSMUSG00000061518	1204.77	0.7181	-0.4777	2.561e-11	4.411e-10	Nodiff	Cox5b	cytochrome c oxidase subunit 5B [Source:MGI Symbol;Acc:MGI:88475]	12859
ENSMUSG00000079509	342.202	1.607	0.6844	2.616e-11	4.497e-10	Nodiff	Zfx	zinc finger protein X-linked [Source:MGI Symbol;Acc:MGI:99211]	22764
ENSMUSG00000036990	884.523	1.3801	0.4648	2.618e-11	4.497e-10	Nodiff	Otud4	OTU domain containing 4 [Source:MGI Symbol;Acc:MGI:1098801]	73945
ENSMUSG00000031960	3905.35	0.6748	-0.5675	2.622e-11	4.5e-10	Nodiff	Aars	alanyl-tRNA synthetase [Source:MGI Symbol;Acc:MGI:2384560]	234734
ENSMUSG00000035762	160.643	1.6704	0.7402	2.64e-11	4.526e-10	Nodiff	Tmem161b	transmembrane protein 161B [Source:MGI Symbol;Acc:MGI:1919995]	72745
ENSMUSG00000014959	1331.04	0.7401	-0.4341	2.793e-11	4.782e-10	Nodiff	Gorasp2	golgi reassembly stacking protein 2 [Source:MGI Symbol;Acc:MGI:2135962]	70231
ENSMUSG00000034908	1723.81	0.7754	-0.3669	2.804e-11	4.795e-10	Nodiff	Sidt2	SID1 transmembrane family, member 2 [Source:MGI Symbol;Acc:MGI:2446134]	214597
ENSMUSG00000016921	2043.45	1.3135	0.3935	2.914e-11	4.978e-10	Nodiff	Srsf6	serine and arginine-rich splicing factor 6 [Source:MGI Symbol;Acc:MGI:1915246]	67996
ENSMUSG00000058291	166.377	1.6729	0.7423	3.007e-11	5.13e-10	Nodiff	Zfp68	zinc finger protein 68 [Source:MGI Symbol;Acc:MGI:1344427]	24135
ENSMUSG00000095432	91.5032	2.069	1.0489	3.134e-11	5.342e-10	Up Regulation	Zfp748	zinc finger protein 748 [Source:MGI Symbol;Acc:MGI:1916455]	212276
ENSMUSG00000036054	168.849	1.7635	0.8185	3.234e-11	5.505e-10	Nodiff	Sugp2	SURP and G patch domain containing 2 [Source:MGI Symbol;Acc:MGI:2678085]	234373
ENSMUSG00000025151	1484.72	0.6661	-0.5861	3.258e-11	5.54e-10	Nodiff	Maged1	MAGE family member D1 [Source:MGI Symbol;Acc:MGI:1930187]	94275
ENSMUSG00000048368	47.8691	3.0303	1.5995	3.389e-11	5.753e-10	Up Regulation	Omd	osteomodulin [Source:MGI Symbol;Acc:MGI:1350918]	27047
ENSMUSG00000031433	57.9826	2.3901	1.2571	3.391e-11	5.753e-10	Up Regulation	Rbm41	RNA binding motif protein 41 [Source:MGI Symbol;Acc:MGI:2444923]	237073
ENSMUSG00000000631	1387.5	0.7471	-0.4206	3.401e-11	5.764e-10	Nodiff	Myo18a	myosin XVIIIA [Source:MGI Symbol;Acc:MGI:2667185]	360013
ENSMUSG00000022216	1032.31	0.7452	-0.4243	3.472e-11	5.876e-10	Nodiff	Psme1	proteasome (prosome, macropain) activator subunit 1 (PA28 alpha) [Source:MGI Symbol;Acc:MGI:1096367]	19186
ENSMUSG00000002205	346.356	0.6905	-0.5342	3.514e-11	5.941e-10	Nodiff	Vrk3	vaccinia related kinase 3 [Source:MGI Symbol;Acc:MGI:2182465]	101568
ENSMUSG00000071203	65.5087	2.6614	1.4122	3.748e-11	6.329e-10	Up Regulation	Naip5	NLR family, apoptosis inhibitory protein 5 [Source:MGI Symbol;Acc:MGI:1298220]	17951
ENSMUSG00000026880	1226.57	0.7271	-0.4597	3.799e-11	6.408e-10	Nodiff	Stom	stomatin [Source:MGI Symbol;Acc:MGI:95403]	13830
ENSMUSG00000013593	2965.68	0.7393	-0.4357	3.841e-11	6.471e-10	Nodiff	Ndufs2	NADH:ubiquinone oxidoreductase core subunit S2 [Source:MGI Symbol;Acc:MGI:2385112]	226646
ENSMUSG00000040850	2427.51	1.3806	0.4653	3.881e-11	6.519e-10	Nodiff	Psme4	proteasome (prosome, macropain) activator subunit 4 [Source:MGI Symbol;Acc:MGI:2143994]	103554
ENSMUSG00000039103	18.8774	5.9496	2.5728	3.882e-11	6.519e-10	Up Regulation	Nexn	nexilin [Source:MGI Symbol;Acc:MGI:1916060]	68810
ENSMUSG00000071302	85.2373	2.1784	1.1233	3.882e-11	6.519e-10	Up Regulation	2610044O15Rik8	RIKEN cDNA 2610044O15 gene [Source:MGI Symbol;Acc:MGI:1919389]	72139
ENSMUSG00000026536	39.7934	3.1528	1.6566	3.987e-11	6.687e-10	Up Regulation	Ifi211	interferon activated gene 211 [Source:MGI Symbol;Acc:MGI:3041120]	381308
ENSMUSG00000054808	2190.38	0.7641	-0.3882	4.001e-11	6.702e-10	Nodiff	Actn4	actinin alpha 4 [Source:MGI Symbol;Acc:MGI:1890773]	60595
ENSMUSG00000024299	89.5943	2.0489	1.0349	4.081e-11	6.828e-10	Up Regulation	Adamts10	a disintegrin-like and metallopeptidase (reprolysin type) with thrombospondin type 1 motif, 10 [Source:MGI Symbol;Acc:MGI:2449112]	224697
ENSMUSG00000046080	44.3825	3.0981	1.6314	4.229e-11	7.069e-10	Up Regulation	Clec9a	C-type lectin domain family 9, member a [Source:MGI Symbol;Acc:MGI:2444608]	232414
ENSMUSG00000036093	2691.13	1.2588	0.332	4.255e-11	7.104e-10	Nodiff	Arl5a	ADP-ribosylation factor-like 5A [Source:MGI Symbol;Acc:MGI:1922673]	75423
ENSMUSG00000054823	1684.59	1.6937	0.7602	4.275e-11	7.13e-10	Nodiff	Nsd3	nuclear receptor binding SET domain protein 3 [Source:MGI Symbol;Acc:MGI:2142581]	234135
ENSMUSG00000067928	79.3852	3.7493	1.9066	4.383e-11	7.301e-10	Up Regulation	Zfp760	zinc finger protein 760 [Source:MGI Symbol;Acc:MGI:2679257]	240034
ENSMUSG00000052253	400.505	0.682	-0.5521	4.527e-11	7.533e-10	Nodiff	Zfp622	zinc finger protein 622 [Source:MGI Symbol;Acc:MGI:1289282]	52521
ENSMUSG00000060992	2483.04	0.7296	-0.4548	4.544e-11	7.553e-10	Nodiff	Copz1	coatomer protein complex, subunit zeta 1 [Source:MGI Symbol;Acc:MGI:1929063]	56447
ENSMUSG00000016256	2436.89	0.7146	-0.4848	4.582e-11	7.607e-10	Nodiff	Ctsz	cathepsin Z [Source:MGI Symbol;Acc:MGI:1891190]	64138
ENSMUSG00000032383	762.617	0.6162	-0.6985	4.592e-11	7.615e-10	Nodiff	Ppib	peptidylprolyl isomerase B [Source:MGI Symbol;Acc:MGI:97750]	19035
ENSMUSG00000025487	933.84	0.7113	-0.4914	4.7e-11	7.786e-10	Nodiff	Psmd13	proteasome (prosome, macropain) 26S subunit, non- ATPase, 13 [Source:MGI Symbol;Acc:MGI:1345192]	23997
ENSMUSG00000044813	500.441	0.4564	-1.132	4.942e-11	8.177e-10	Down Regulation	Shb	src homology 2 domain-containing transforming protein B [Source:MGI Symbol;Acc:MGI:98294]	230126
ENSMUSG00000020747	495.507	0.7221	-0.4698	4.967e-11	8.21e-10	Nodiff	Tmem94	transmembrane protein 94 [Source:MGI Symbol;Acc:MGI:1919197]	71947
ENSMUSG00000021957	1329.71	0.6598	-0.5999	4.986e-11	8.232e-10	Nodiff	Tkt	transketolase [Source:MGI Symbol;Acc:MGI:105992]	21881
ENSMUSG00000028979	2248.72	0.7687	-0.3794	5.005e-11	8.254e-10	Nodiff	Masp2	mannan-binding lectin serine peptidase 2 [Source:MGI Symbol;Acc:MGI:1330832]	17175
ENSMUSG00000057113	1661.47	1.3679	0.4519	5.121e-11	8.435e-10	Nodiff	Npm1	nucleophosmin 1 [Source:MGI Symbol;Acc:MGI:106184]	18148
ENSMUSG00000027091	826.044	1.4097	0.4954	5.303e-11	8.726e-10	Nodiff	Zc3h15	zinc finger CCCH-type containing 15 [Source:MGI Symbol;Acc:MGI:1919747]	69082
ENSMUSG00000035027	974.948	0.7181	-0.4777	5.388e-11	8.856e-10	Nodiff	Map2k2	mitogen-activated protein kinase kinase 2 [Source:MGI Symbol;Acc:MGI:1346867]	26396
ENSMUSG00000045868	64.2717	5.1784	2.3725	5.439e-11	8.93e-10	Up Regulation	Gvin1	GTPase, very large interferon inducible 1 [Source:MGI Symbol;Acc:MGI:1921808]	74558
ENSMUSG00000034566	2176.13	0.7606	-0.3948	5.658e-11	9.278e-10	Nodiff	Atp5h	ATP synthase, H+ transporting, mitochondrial F0 complex, subunit D [Source:MGI Symbol;Acc:MGI:1918929]	71679
ENSMUSG00000026234	2437.12	1.372	0.4563	5.846e-11	9.577e-10	Nodiff	Ncl	nucleolin [Source:MGI Symbol;Acc:MGI:97286]	17975
ENSMUSG00000080316	35.9319	3.84	1.9411	6.077e-11	9.944e-10	Up Regulation	Spaca6	sperm acrosome associated 6 [Source:MGI Symbol;Acc:MGI:1922452]	75202
ENSMUSG00000022844	1157.2	0.592	-0.7563	6.137e-11	1.003e-09	Nodiff	Pdia5	protein disulfide isomerase associated 5 [Source:MGI Symbol;Acc:MGI:1919849]	72599
ENSMUSG00000021488	1454.16	1.2683	0.3429	6.145e-11	1.003e-09	Nodiff	Nsd1	nuclear receptor-binding SET-domain protein 1 [Source:MGI Symbol;Acc:MGI:1276545]	18193
ENSMUSG00000039703	1606.94	0.7744	-0.3688	6.166e-11	1.006e-09	Nodiff	Nploc4	NPL4 homolog, ubiquitin recognition factor [Source:MGI Symbol;Acc:MGI:2679787]	217365
ENSMUSG00000097148	270.782	0.5603	-0.8356	6.379e-11	1.039e-09	Nodiff	Gm3839	predicted pseudogene 3839 [Source:MGI Symbol;Acc:MGI:3782011]	-
ENSMUSG00000074207	14469.4	0.6985	-0.5178	6.422e-11	1.045e-09	Nodiff	Adh1	alcohol dehydrogenase 1 (class I) [Source:MGI Symbol;Acc:MGI:87921]	11522
ENSMUSG00000006498	871.646	0.6631	-0.5926	6.429e-11	1.045e-09	Nodiff	Ptbp1	polypyrimidine tract binding protein 1 [Source:MGI Symbol;Acc:MGI:97791]	19205
ENSMUSG00000033715	7826.61	1.624	0.6995	6.518e-11	1.058e-09	Nodiff	Akr1c14	aldo-keto reductase family 1, member C14 [Source:MGI Symbol;Acc:MGI:2145458]	105387
ENSMUSG00000004364	1185.6	1.3023	0.381	6.617e-11	1.073e-09	Nodiff	Cul3	cullin 3 [Source:MGI Symbol;Acc:MGI:1347360]	26554
ENSMUSG00000050144	1355.29	0.672	-0.5735	6.635e-11	1.075e-09	Nodiff	Slc25a44	solute carrier family 25, member 44 [Source:MGI Symbol;Acc:MGI:2444391]	229517
ENSMUSG00000003929	80.5802	2.2232	1.1527	6.916e-11	1.119e-09	Up Regulation	Zfp81	zinc finger protein 81 [Source:MGI Symbol;Acc:MGI:1890752]	224694
ENSMUSG00000074165	44.6611	3.6222	1.8569	7.202e-11	1.164e-09	Up Regulation	Zfp788	zinc finger protein 788 [Source:MGI Symbol;Acc:MGI:1914857]	67607
ENSMUSG00000031403	254.429	1.7019	0.7671	7.387e-11	1.193e-09	Nodiff	Dkc1	dyskeratosis congenita 1, dyskerin [Source:MGI Symbol;Acc:MGI:1861727]	245474
ENSMUSG00000025362	2282.87	0.7342	-0.4458	7.497e-11	1.209e-09	Nodiff	Rps26	ribosomal protein S26 [Source:MGI Symbol;Acc:MGI:1351628]	27370
ENSMUSG00000029499	672.264	0.7132	-0.4876	7.783e-11	1.254e-09	Nodiff	Pxmp2	peroxisomal membrane protein 2 [Source:MGI Symbol;Acc:MGI:107487]	19301
ENSMUSG00000057400	45821.1	0.737	-0.4403	7.81e-11	1.257e-09	Nodiff	Ces1c	carboxylesterase 1C [Source:MGI Symbol;Acc:MGI:95420]	13884
ENSMUSG00000030826	275.903	1.6163	0.6927	7.826e-11	1.258e-09	Nodiff	Bcat2	branched chain aminotransferase 2, mitochondrial [Source:MGI Symbol;Acc:MGI:1276534]	12036
ENSMUSG00000078870	34.6159	3.6208	1.8563	7.923e-11	1.272e-09	Up Regulation	Gm14410	predicted gene 14410 [Source:MGI Symbol;Acc:MGI:3709158]	100043403
ENSMUSG00000007564	905.889	0.7444	-0.4259	8.226e-11	1.32e-09	Nodiff	Ppp2r1a	protein phosphatase 2, regulatory subunit A, alpha [Source:MGI Symbol;Acc:MGI:1926334]	51792
ENSMUSG00000042284	641.861	1.5593	0.6409	8.369e-11	1.341e-09	Nodiff	Itga1	integrin alpha 1 [Source:MGI Symbol;Acc:MGI:96599]	109700
ENSMUSG00000032410	347.841	1.4424	0.5285	8.386e-11	1.342e-09	Nodiff	Xrn1	5'-3' exoribonuclease 1 [Source:MGI Symbol;Acc:MGI:891964]	24127
ENSMUSG00000022365	2083.76	0.7943	-0.3322	8.595e-11	1.374e-09	Nodiff	Derl1	Der1-like domain family, member 1 [Source:MGI Symbol;Acc:MGI:1915069]	67819
ENSMUSG00000007891	1487.08	0.7458	-0.4232	8.976e-11	1.434e-09	Nodiff	Ctsd	cathepsin D [Source:MGI Symbol;Acc:MGI:88562]	13033
ENSMUSG00000035967	73.7091	2.7325	1.4502	9.225e-11	1.472e-09	Up Regulation	Ints6l	integrator complex subunit 6 like [Source:MGI Symbol;Acc:MGI:2442593]	236790
ENSMUSG00000024077	376.967	1.4017	0.4872	9.362e-11	1.492e-09	Nodiff	Strn	striatin, calmodulin binding protein [Source:MGI Symbol;Acc:MGI:1333757]	268980
ENSMUSG00000024423	271.424	1.9827	0.9874	9.498e-11	1.512e-09	Nodiff	Impact	impact, RWD domain protein [Source:MGI Symbol;Acc:MGI:1098233]	16210
ENSMUSG00000028757	1742.91	0.6782	-0.5602	9.517e-11	1.514e-09	Nodiff	Ddost	dolichyl-di-phosphooligosaccharide-protein glycotransferase [Source:MGI Symbol;Acc:MGI:1194508]	13200
ENSMUSG00000079555	65.4303	2.3139	1.2103	9.796e-11	1.556e-09	Up Regulation	Haus3	HAUS augmin-like complex, subunit 3 [Source:MGI Symbol;Acc:MGI:2387633]	231123
ENSMUSG00000021411	1079.06	0.7191	-0.4757	9.964e-11	1.581e-09	Nodiff	Pxdc1	PX domain containing 1 [Source:MGI Symbol;Acc:MGI:1914145]	66895
ENSMUSG00000030304	587.183	1.4463	0.5323	9.976e-11	1.582e-09	Nodiff	Ergic2	ERGIC and golgi 2 [Source:MGI Symbol;Acc:MGI:1914706]	67456
ENSMUSG00000025982	2166.75	1.28	0.3561	9.999e-11	1.584e-09	Nodiff	Sf3b1	splicing factor 3b, subunit 1 [Source:MGI Symbol;Acc:MGI:1932339]	81898
ENSMUSG00000001588	29.926	3.3245	1.7331	1.008e-10	1.594e-09	Up Regulation	Acap1	ArfGAP with coiled-coil, ankyrin repeat and PH domains 1 [Source:MGI Symbol;Acc:MGI:2388270]	216859
ENSMUSG00000037921	161.682	2.2442	1.1662	1.069e-10	1.69e-09	Up Regulation	Ddx60	DExD/H box helicase 60 [Source:MGI Symbol;Acc:MGI:2384570]	234311
ENSMUSG00000024661	16786.3	0.7202	-0.4736	1.112e-10	1.756e-09	Nodiff	Fth1	ferritin heavy polypeptide 1 [Source:MGI Symbol;Acc:MGI:95588]	14319
ENSMUSG00000028060	683.345	1.4593	0.5453	1.137e-10	1.793e-09	Nodiff	Khdc4	KH domain containing 4, pre-mRNA splicing factor [Source:MGI Symbol;Acc:MGI:1921450]	74200
ENSMUSG00000029445	26033.6	0.6489	-0.624	1.152e-10	1.815e-09	Nodiff	Hpd	4-hydroxyphenylpyruvic acid dioxygenase [Source:MGI Symbol;Acc:MGI:96213]	15445
ENSMUSG00000102976	148.894	1.8076	0.8541	1.172e-10	1.844e-09	Nodiff	Zc3h11a	zinc finger CCCH type containing 11A [Source:MGI Symbol;Acc:MGI:1917829]	70579
ENSMUSG00000033594	308.707	0.3607	-1.471	1.187e-10	1.865e-09	Down Regulation	Spata2l	spermatogenesis associated 2-like [Source:MGI Symbol;Acc:MGI:1926029]	78779
ENSMUSG00000025608	181.071	1.9154	0.9376	1.198e-10	1.88e-09	Nodiff	Podxl	podocalyxin-like [Source:MGI Symbol;Acc:MGI:1351317]	27205
ENSMUSG00000039159	1864.68	0.7067	-0.5009	1.206e-10	1.892e-09	Nodiff	Ube2h	ubiquitin-conjugating enzyme E2H [Source:MGI Symbol;Acc:MGI:104632]	22214
ENSMUSG00000048087	3425	0.5708	-0.8089	1.222e-10	1.914e-09	Nodiff	Ahcyl	adenosylhomocysteinase like [Source:MGI Symbol;Acc:MGI:3643647]	11615
ENSMUSG00000032946	165.774	1.7126	0.7762	1.243e-10	1.946e-09	Nodiff	Rasgrp2	RAS, guanyl releasing protein 2 [Source:MGI Symbol;Acc:MGI:1333849]	19395
ENSMUSG00000029919	27.1232	4.3698	2.1276	1.275e-10	1.993e-09	Up Regulation	Hpgds	hematopoietic prostaglandin D synthase [Source:MGI Symbol;Acc:MGI:1859384]	54486
ENSMUSG00000008682	6416.43	0.7812	-0.3562	1.276e-10	1.994e-09	Nodiff	Rpl10	ribosomal protein L10 [Source:MGI Symbol;Acc:MGI:105943]	110954
ENSMUSG00000020380	141.221	1.9258	0.9455	1.295e-10	2.02e-09	Nodiff	Rad50	RAD50 double strand break repair protein [Source:MGI Symbol;Acc:MGI:109292]	19360
ENSMUSG00000052748	256.206	1.6694	0.7393	1.298e-10	2.023e-09	Nodiff	Swt1	SWT1 RNA endoribonuclease homolog (S. cerevisiae) [Source:MGI Symbol;Acc:MGI:1914125]	66875
ENSMUSG00000039007	848.538	0.7381	-0.4381	1.314e-10	2.047e-09	Nodiff	Cpq	carboxypeptidase Q [Source:MGI Symbol;Acc:MGI:1889205]	54381
ENSMUSG00000056260	186.215	1.9937	0.9955	1.335e-10	2.077e-09	Nodiff	Lrif1	ligand dependent nuclear receptor interacting factor 1 [Source:MGI Symbol;Acc:MGI:2445214]	321000
ENSMUSG00000071644	2614.73	0.7356	-0.443	1.347e-10	2.092e-09	Nodiff	Eef1g	eukaryotic translation elongation factor 1 gamma [Source:MGI Symbol;Acc:MGI:1914410]	67160
ENSMUSG00000035798	275.466	1.4781	0.5637	1.348e-10	2.092e-09	Nodiff	Zdhhc17	zinc finger, DHHC domain containing 17 [Source:MGI Symbol;Acc:MGI:2445110]	320150
ENSMUSG00000044037	446.623	1.6466	0.7195	1.358e-10	2.105e-09	Nodiff	Als2cl	ALS2 C-terminal like [Source:MGI Symbol;Acc:MGI:2447532]	235633
ENSMUSG00000024386	6051.58	0.7319	-0.4502	1.367e-10	2.117e-09	Nodiff	Proc	protein C [Source:MGI Symbol;Acc:MGI:97771]	19123
ENSMUSG00000057396	53.6361	3.0219	1.5955	1.405e-10	2.173e-09	Up Regulation	Zfp759	zinc finger protein 759 [Source:MGI Symbol;Acc:MGI:2446280]	268670
ENSMUSG00000034088	10292.9	0.7539	-0.4076	1.413e-10	2.184e-09	Nodiff	Hdlbp	high density lipoprotein (HDL) binding protein [Source:MGI Symbol;Acc:MGI:99256]	110611
ENSMUSG00000061540	616.933	0.151	-2.727	1.425e-10	2.2e-09	Down Regulation	Orm2	orosomucoid 2 [Source:MGI Symbol;Acc:MGI:97444]	18406
ENSMUSG00000002320	677.681	0.7432	-0.4282	1.44e-10	2.22e-09	Nodiff	Tm9sf1	transmembrane 9 superfamily member 1 [Source:MGI Symbol;Acc:MGI:1921390]	74140
ENSMUSG00000024462	42.8058	2.6895	1.4273	1.446e-10	2.228e-09	Up Regulation	Gabbr1	gamma-aminobutyric acid (GABA) B receptor, 1 [Source:MGI Symbol;Acc:MGI:1860139]	54393
ENSMUSG00000043154	389.408	1.5211	0.6051	1.447e-10	2.228e-09	Nodiff	Ppp2r3a	protein phosphatase 2, regulatory subunit B'', alpha [Source:MGI Symbol;Acc:MGI:2442104]	235542
ENSMUSG00000036898	72.882	2.6178	1.3883	1.479e-10	2.274e-09	Up Regulation	Zfp157	zinc finger protein 157 [Source:MGI Symbol;Acc:MGI:1919404]	72154
ENSMUSG00000066258	150.801	2.0989	1.0697	1.495e-10	2.296e-09	Up Regulation	Trim12a	tripartite motif-containing 12A [Source:MGI Symbol;Acc:MGI:1923931]	76681
ENSMUSG00000029605	41.7295	2.8665	1.5193	1.549e-10	2.376e-09	Up Regulation	Oas1b	2'-5' oligoadenylate synthetase 1B [Source:MGI Symbol;Acc:MGI:97430]	23961
ENSMUSG00000037221	276.884	0.6506	-0.6201	1.56e-10	2.391e-09	Nodiff	Mospd3	motile sperm domain containing 3 [Source:MGI Symbol;Acc:MGI:1916179]	68929
ENSMUSG00000054435	212.816	1.7866	0.8372	1.578e-10	2.416e-09	Nodiff	Gimap4	GTPase, IMAP family member 4 [Source:MGI Symbol;Acc:MGI:1349656]	107526
ENSMUSG00000021893	665.963	1.4187	0.5046	1.609e-10	2.461e-09	Nodiff	Capn7	calpain 7 [Source:MGI Symbol;Acc:MGI:1338030]	12339
ENSMUSG00000074170	125.567	0.3339	-1.582	1.615e-10	2.468e-09	Down Regulation	Plekhf1	pleckstrin homology domain containing, family F (with FYVE domain) member 1 [Source:MGI Symbol;Acc:MGI:1919537]	72287
ENSMUSG00000032359	3587.73	0.7643	-0.3878	1.617e-10	2.468e-09	Nodiff	Ctsh	cathepsin H [Source:MGI Symbol;Acc:MGI:107285]	13036
ENSMUSG00000031812	1489.62	0.6625	-0.594	1.639e-10	2.499e-09	Nodiff	Map1lc3b	microtubule-associated protein 1 light chain 3 beta [Source:MGI Symbol;Acc:MGI:1914693]	67443
ENSMUSG00000024387	774.139	0.7004	-0.5138	1.677e-10	2.554e-09	Nodiff	Csnk2b	casein kinase 2, beta polypeptide [Source:MGI Symbol;Acc:MGI:88548]	13001
ENSMUSG00000028673	1177.18	0.6967	-0.5213	1.686e-10	2.565e-09	Nodiff	Fuca1	fucosidase, alpha-L- 1, tissue [Source:MGI Symbol;Acc:MGI:95593]	71665
ENSMUSG00000007836	810.678	0.6995	-0.5155	1.752e-10	2.663e-09	Nodiff	Hnrnpa0	heterogeneous nuclear ribonucleoprotein A0 [Source:MGI Symbol;Acc:MGI:1924384]	77134
ENSMUSG00000036835	528.313	0.7239	-0.4661	1.816e-10	2.758e-09	Nodiff	Psenen	presenilin enhancer gamma secretase subunit [Source:MGI Symbol;Acc:MGI:1913590]	66340
ENSMUSG00000015755	1662.4	0.6993	-0.516	1.849e-10	2.805e-09	Nodiff	Tab2	TGF-beta activated kinase 1/MAP3K7 binding protein 2 [Source:MGI Symbol;Acc:MGI:1915902]	68652
ENSMUSG00000022234	1927.84	0.7853	-0.3487	1.907e-10	2.89e-09	Nodiff	Cct5	chaperonin containing Tcp1, subunit 5 (epsilon) [Source:MGI Symbol;Acc:MGI:107185]	12465
ENSMUSG00000002957	1558.66	0.7935	-0.3337	1.931e-10	2.924e-09	Nodiff	Ap2a2	adaptor-related protein complex 2, alpha 2 subunit [Source:MGI Symbol;Acc:MGI:101920]	11772
ENSMUSG00000098557	414.014	1.9634	0.9734	1.936e-10	2.928e-09	Nodiff	Kctd12	potassium channel tetramerisation domain containing 12 [Source:MGI Symbol;Acc:MGI:2145823]	239217
ENSMUSG00000071042	172.94	2.5836	1.3694	1.953e-10	2.95e-09	Up Regulation	Rasgrp3	RAS, guanyl releasing protein 3 [Source:MGI Symbol;Acc:MGI:3028579]	240168
ENSMUSG00000029017	1559.6	0.7622	-0.3917	2.027e-10	3.06e-09	Nodiff	Pmpcb	peptidase (mitochondrial processing) beta [Source:MGI Symbol;Acc:MGI:1920328]	73078
ENSMUSG00000022533	3423.6	1.3498	0.4328	2.035e-10	3.067e-09	Nodiff	Atp13a3	ATPase type 13A3 [Source:MGI Symbol;Acc:MGI:2685387]	224088
ENSMUSG00000094410	369.174	1.7253	0.7868	2.036e-10	3.067e-09	Nodiff	Zbed6	zinc finger, BED type containing 6 [Source:MGI Symbol;Acc:MGI:3828086]	667118
ENSMUSG00000037225	36.2954	3.3715	1.7534	2.047e-10	3.081e-09	Up Regulation	Fgf2	fibroblast growth factor 2 [Source:MGI Symbol;Acc:MGI:95516]	14173
ENSMUSG00000002265	99.6076	2.4597	1.2985	2.05e-10	3.081e-09	Up Regulation	Peg3	paternally expressed 3 [Source:MGI Symbol;Acc:MGI:104748]	18616
ENSMUSG00000044937	57.8288	2.79	1.4802	2.072e-10	3.111e-09	Up Regulation	Ttc41	tetratricopeptide repeat domain 41 [Source:MGI Symbol;Acc:MGI:2387653]	103220
ENSMUSG00000021832	1391.63	1.3918	0.477	2.279e-10	3.418e-09	Nodiff	Psmc6	proteasome (prosome, macropain) 26S subunit, ATPase, 6 [Source:MGI Symbol;Acc:MGI:1914339]	67089
ENSMUSG00000022797	803.653	2.0921	1.065	2.284e-10	3.423e-09	Up Regulation	Tfrc	transferrin receptor [Source:MGI Symbol;Acc:MGI:98822]	22042
ENSMUSG00000019849	676.838	0.7177	-0.4785	2.311e-10	3.459e-09	Nodiff	Prep	prolyl endopeptidase [Source:MGI Symbol;Acc:MGI:1270863]	19072
ENSMUSG00000018559	336.483	0.6771	-0.5625	2.388e-10	3.571e-09	Nodiff	Ctdnep1	CTD nuclear envelope phosphatase 1 [Source:MGI Symbol;Acc:MGI:1914431]	67181
ENSMUSG00000090145	610.483	0.6727	-0.5719	2.393e-10	3.576e-09	Nodiff	Ugt1a6b	UDP glucuronosyltransferase 1 family, polypeptide A6B [Source:MGI Symbol;Acc:MGI:3580629]	394435
ENSMUSG00000057596	166.693	1.6809	0.7492	2.421e-10	3.614e-09	Nodiff	Trim30d	tripartite motif-containing 30D [Source:MGI Symbol;Acc:MGI:3035181]	209387
ENSMUSG00000078606	41.3608	3.7394	1.9028	2.445e-10	3.646e-09	Up Regulation	Gvin2	GTPase, very large interferon inducible, family member 2 [Source:MGI Symbol;Acc:MGI:3782245]	100042856
ENSMUSG00000052752	170.248	1.6807	0.7491	2.525e-10	3.76e-09	Nodiff	Traf7	TNF receptor-associated factor 7 [Source:MGI Symbol;Acc:MGI:3042141]	224619
ENSMUSG00000043467	219.298	2.1751	1.1211	2.527e-10	3.76e-09	Up Regulation	Zbtb37	zinc finger and BTB domain containing 37 [Source:MGI Symbol;Acc:MGI:2444467]	240869
ENSMUSG00000036275	2627.39	0.7418	-0.4309	2.537e-10	3.771e-09	Nodiff	9530068E07Rik	RIKEN cDNA 9530068E07 gene [Source:MGI Symbol;Acc:MGI:2654705]	213673
ENSMUSG00000022463	935.378	0.6772	-0.5623	2.58e-10	3.831e-09	Nodiff	Srebf2	sterol regulatory element binding factor 2 [Source:MGI Symbol;Acc:MGI:107585]	20788
ENSMUSG00000026342	833.098	0.7702	-0.3766	2.606e-10	3.866e-09	Nodiff	Slc35f5	solute carrier family 35, member F5 [Source:MGI Symbol;Acc:MGI:1921400]	74150
ENSMUSG00000020108	322.111	0.192	-2.381	2.666e-10	3.95e-09	Down Regulation	Ddit4	DNA-damage-inducible transcript 4 [Source:MGI Symbol;Acc:MGI:1921997]	74747
ENSMUSG00000001211	2640.07	0.703	-0.5085	2.668e-10	3.95e-09	Nodiff	Agpat3	1-acylglycerol-3-phosphate O-acyltransferase 3 [Source:MGI Symbol;Acc:MGI:1336186]	28169
ENSMUSG00000069184	52.7098	2.7528	1.4609	2.678e-10	3.961e-09	Up Regulation	Zfp72	zinc finger protein 72 [Source:MGI Symbol;Acc:MGI:3033356]	238722
ENSMUSG00000045098	533.673	1.3564	0.4398	2.753e-10	4.068e-09	Nodiff	Kmt5b	lysine methyltransferase 5B [Source:MGI Symbol;Acc:MGI:2444557]	225888
ENSMUSG00000053835	101.161	2.115	1.0806	2.759e-10	4.073e-09	Up Regulation	H2-T24	histocompatibility 2, T region locus 24 [Source:MGI Symbol;Acc:MGI:95958]	15042
ENSMUSG00000066677	41.3195	3.194	1.6754	2.78e-10	4.1e-09	Up Regulation	Ifi208	interferon activated gene 208 [Source:MGI Symbol;Acc:MGI:2442822]	100033459
ENSMUSG00000023829	4987.09	0.6324	-0.661	2.803e-10	4.129e-09	Nodiff	Slc22a1	solute carrier family 22 (organic cation transporter), member 1 [Source:MGI Symbol;Acc:MGI:108111]	20517
ENSMUSG00000024130	845.441	0.5975	-0.7431	2.853e-10	4.2e-09	Nodiff	Abca3	ATP-binding cassette, sub-family A (ABC1), member 3 [Source:MGI Symbol;Acc:MGI:1351617]	27410
ENSMUSG00000037818	488.69	1.5468	0.6293	2.877e-10	4.23e-09	Nodiff	Abhd18	abhydrolase domain containing 18 [Source:MGI Symbol;Acc:MGI:1915468]	269423
ENSMUSG00000079563	1785.27	0.6302	-0.6661	2.924e-10	4.295e-09	Nodiff	Pglyrp2	peptidoglycan recognition protein 2 [Source:MGI Symbol;Acc:MGI:1928099]	57757
ENSMUSG00000026417	29476.7	0.7196	-0.4747	2.934e-10	4.302e-09	Nodiff	Pigr	polymeric immunoglobulin receptor [Source:MGI Symbol;Acc:MGI:103080]	18703
ENSMUSG00000056673	370.446	1.5305	0.614	2.935e-10	4.302e-09	Nodiff	Kdm5d	lysine (K)-specific demethylase 5D [Source:MGI Symbol;Acc:MGI:99780]	20592
ENSMUSG00000007613	561.364	1.4772	0.5628	3.027e-10	4.432e-09	Nodiff	Tgfbr1	transforming growth factor, beta receptor I [Source:MGI Symbol;Acc:MGI:98728]	21812
ENSMUSG00000026017	98.2603	2.0205	1.0147	3.044e-10	4.453e-09	Up Regulation	Carf	calcium response factor [Source:MGI Symbol;Acc:MGI:2182269]	241066
ENSMUSG00000013858	767.49	0.7121	-0.4899	3.081e-10	4.503e-09	Nodiff	Tmem259	transmembrane protein 259 [Source:MGI Symbol;Acc:MGI:2177957]	216157
ENSMUSG00000003380	461.668	0.6694	-0.579	3.112e-10	4.544e-09	Nodiff	Rabac1	Rab acceptor 1 (prenylated) [Source:MGI Symbol;Acc:MGI:1201692]	14470
ENSMUSG00000008140	585.3	0.6925	-0.5302	3.165e-10	4.617e-09	Nodiff	Emc10	ER membrane protein complex subunit 10 [Source:MGI Symbol;Acc:MGI:1916933]	69683
ENSMUSG00000019471	1033.09	0.733	-0.4482	3.172e-10	4.622e-09	Nodiff	Cdc37	cell division cycle 37 [Source:MGI Symbol;Acc:MGI:109531]	12539
ENSMUSG00000040017	6338.4	0.4916	-1.024	3.223e-10	4.692e-09	Down Regulation	Saa4	serum amyloid A 4 [Source:MGI Symbol;Acc:MGI:98224]	20211
ENSMUSG00000071650	3966.32	0.7972	-0.3271	3.271e-10	4.757e-09	Nodiff	Ganab	alpha glucosidase 2 alpha neutral subunit [Source:MGI Symbol;Acc:MGI:1097667]	14376
ENSMUSG00000040254	51.0247	3.1932	1.675	3.363e-10	4.885e-09	Up Regulation	Sema3d	sema domain, immunoglobulin domain (Ig), short basic domain, secreted, (semaphorin) 3D [Source:MGI Symbol;Acc:MGI:1860118]	108151
ENSMUSG00000030660	561.283	1.8168	0.8614	3.375e-10	4.899e-09	Nodiff	Pik3c2a	phosphatidylinositol-4-phosphate 3-kinase catalytic subunit type 2 alpha [Source:MGI Symbol;Acc:MGI:1203729]	18704
ENSMUSG00000021288	225.449	1.5672	0.6482	3.388e-10	4.913e-09	Nodiff	Klc1	kinesin light chain 1 [Source:MGI Symbol;Acc:MGI:107978]	16593
ENSMUSG00000044676	138.17	1.7876	0.838	3.395e-10	4.918e-09	Nodiff	Zfp612	zinc finger protein 612 [Source:MGI Symbol;Acc:MGI:2443465]	234725
ENSMUSG00000022246	606.262	1.5642	0.6454	3.401e-10	4.922e-09	Nodiff	Rai14	retinoic acid induced 14 [Source:MGI Symbol;Acc:MGI:1922896]	75646
ENSMUSG00000030207	643.149	0.7125	-0.489	3.565e-10	5.154e-09	Nodiff	Fam234b	family with sequence similarity 234, member B [Source:MGI Symbol;Acc:MGI:1921775]	74525
ENSMUSG00000072763	24.0711	5.2718	2.3983	3.589e-10	5.185e-09	Up Regulation	5430403G16Rik	RIKEN cDNA 5430403G16 gene [Source:MGI Symbol;Acc:MGI:1924450]	77200
ENSMUSG00000021706	138.314	1.775	0.8278	3.598e-10	5.191e-09	Nodiff	Zfyve16	zinc finger, FYVE domain containing 16 [Source:MGI Symbol;Acc:MGI:2145181]	218441
ENSMUSG00000090093	21.6764	3.6723	1.8767	3.613e-10	5.208e-09	Up Regulation	Gm14399	predicted gene 14399 [Source:MGI Symbol;Acc:MGI:3650082]	-
ENSMUSG00000030884	2836.23	0.7661	-0.3844	3.648e-10	5.254e-09	Nodiff	Uqcrc2	ubiquinol cytochrome c reductase core protein 2 [Source:MGI Symbol;Acc:MGI:1914253]	67003
ENSMUSG00000029004	672.625	1.5013	0.5862	3.685e-10	5.302e-09	Nodiff	Kmt2e	lysine (K)-specific methyltransferase 2E [Source:MGI Symbol;Acc:MGI:1924825]	69188
ENSMUSG00000002279	522.602	0.682	-0.5522	3.823e-10	5.495e-09	Nodiff	Lmf1	lipase maturation factor 1 [Source:MGI Symbol;Acc:MGI:1923733]	76483
ENSMUSG00000058454	1663.75	0.5552	-0.849	3.835e-10	5.507e-09	Nodiff	Dhcr7	7-dehydrocholesterol reductase [Source:MGI Symbol;Acc:MGI:1298378]	13360
ENSMUSG00000038215	191.924	1.7832	0.8345	3.886e-10	5.574e-09	Nodiff	Cep44	centrosomal protein 44 [Source:MGI Symbol;Acc:MGI:3525111]	382010
ENSMUSG00000055681	1013.82	0.6917	-0.5319	3.892e-10	5.577e-09	Nodiff	Cope	coatomer protein complex, subunit epsilon [Source:MGI Symbol;Acc:MGI:1891702]	59042
ENSMUSG00000026750	863.964	0.7108	-0.4926	3.95e-10	5.656e-09	Nodiff	Psmb7	proteasome (prosome, macropain) subunit, beta type 7 [Source:MGI Symbol;Acc:MGI:107637]	19177
ENSMUSG00000037344	109.653	1.8751	0.907	3.966e-10	5.673e-09	Nodiff	Slc12a9	solute carrier family 12 (potassium/chloride transporters), member 9 [Source:MGI Symbol;Acc:MGI:1933532]	83704
ENSMUSG00000072762	22.1043	3.6137	1.8535	4.019e-10	5.743e-09	Up Regulation	4930522L14Rik	RIKEN cDNA 4930522L14 gene [Source:MGI Symbol;Acc:MGI:1925270]	100041734
ENSMUSG00000033831	109765	0.5446	-0.8767	4.032e-10	5.756e-09	Nodiff	Fgb	fibrinogen beta chain [Source:MGI Symbol;Acc:MGI:99501]	110135
ENSMUSG00000032827	211.412	2.082	1.058	4.058e-10	5.788e-09	Up Regulation	Ppp1r9a	protein phosphatase 1, regulatory subunit 9A [Source:MGI Symbol;Acc:MGI:2442401]	243725
ENSMUSG00000021025	381.105	0.5541	-0.8519	4.105e-10	5.849e-09	Nodiff	Nfkbia	nuclear factor of kappa light polypeptide gene enhancer in B cells inhibitor, alpha [Source:MGI Symbol;Acc:MGI:104741]	18035
ENSMUSG00000022551	1809.33	0.7489	-0.4171	4.157e-10	5.917e-09	Nodiff	Cyc1	cytochrome c-1 [Source:MGI Symbol;Acc:MGI:1913695]	66445
ENSMUSG00000040785	326.245	1.5756	0.6559	4.16e-10	5.917e-09	Nodiff	Ttc3	tetratricopeptide repeat domain 3 [Source:MGI Symbol;Acc:MGI:1276539]	22129
ENSMUSG00000061838	5380.07	0.7551	-0.4052	4.184e-10	5.944e-09	Nodiff	Suclg2	succinate-Coenzyme A ligase, GDP-forming, beta subunit [Source:MGI Symbol;Acc:MGI:1306824]	20917
ENSMUSG00000017550	31.1016	3.7085	1.8908	4.187e-10	5.944e-09	Up Regulation	Atad5	ATPase family, AAA domain containing 5 [Source:MGI Symbol;Acc:MGI:2442925]	237877
ENSMUSG00000001794	1205.99	0.7467	-0.4214	4.263e-10	6.045e-09	Nodiff	Capns1	calpain, small subunit 1 [Source:MGI Symbol;Acc:MGI:88266]	12336
ENSMUSG00000024039	7157.88	0.6731	-0.571	4.287e-10	6.074e-09	Nodiff	Cbs	cystathionine beta-synthase [Source:MGI Symbol;Acc:MGI:88285]	12411
ENSMUSG00000045767	999.753	1.33	0.4114	4.299e-10	6.085e-09	Nodiff	B230219D22Rik	RIKEN cDNA B230219D22 gene [Source:MGI Symbol;Acc:MGI:1925771]	78521
ENSMUSG00000021252	1061.85	0.6692	-0.5795	4.31e-10	6.095e-09	Nodiff	Erg28	ergosterol biosynthesis 28 [Source:MGI Symbol;Acc:MGI:1915571]	58520
ENSMUSG00000019494	1055.86	0.691	-0.5333	4.373e-10	6.177e-09	Nodiff	Cops6	COP9 signalosome subunit 6 [Source:MGI Symbol;Acc:MGI:1349439]	26893
ENSMUSG00000032083	96047.2	0.6955	-0.5239	4.404e-10	6.211e-09	Nodiff	Apoa1	apolipoprotein A-I [Source:MGI Symbol;Acc:MGI:88049]	11806
ENSMUSG00000027854	241.563	1.5512	0.6334	4.405e-10	6.211e-09	Nodiff	Sike1	suppressor of IKBKE 1 [Source:MGI Symbol;Acc:MGI:1913891]	66641
ENSMUSG00000009281	3574.23	0.6295	-0.6678	4.424e-10	6.232e-09	Nodiff	Rarres2	retinoic acid receptor responder (tazarotene induced) 2 [Source:MGI Symbol;Acc:MGI:1918910]	71660
ENSMUSG00000030895	63949.4	0.497	-1.009	4.452e-10	6.266e-09	Down Regulation	Hpx	hemopexin [Source:MGI Symbol;Acc:MGI:105112]	15458
ENSMUSG00000039841	197.27	1.8912	0.9193	4.503e-10	6.33e-09	Nodiff	Zfp800	zinc finger protein 800 [Source:MGI Symbol;Acc:MGI:1889334]	627049
ENSMUSG00000034120	971.36	1.5039	0.5888	4.535e-10	6.369e-09	Nodiff	Srsf2	serine and arginine-rich splicing factor 2 [Source:MGI Symbol;Acc:MGI:98284]	20382
ENSMUSG00000038429	994.251	0.7861	-0.3472	4.575e-10	6.42e-09	Nodiff	Usp5	ubiquitin specific peptidase 5 (isopeptidase T) [Source:MGI Symbol;Acc:MGI:1347343]	22225
ENSMUSG00000020362	1050.86	1.2838	0.3604	4.596e-10	6.443e-09	Nodiff	Cnot6	CCR4-NOT transcription complex, subunit 6 [Source:MGI Symbol;Acc:MGI:2144529]	104625
ENSMUSG00000046598	2551.16	0.6693	-0.5793	4.642e-10	6.501e-09	Nodiff	Bdh1	3-hydroxybutyrate dehydrogenase, type 1 [Source:MGI Symbol;Acc:MGI:1919161]	71911
ENSMUSG00000001467	3130.67	0.6224	-0.684	4.672e-10	6.538e-09	Nodiff	Cyp51	cytochrome P450, family 51 [Source:MGI Symbol;Acc:MGI:106040]	13121
ENSMUSG00000028070	559.234	0.7002	-0.5142	4.737e-10	6.622e-09	Nodiff	Naxe	NAD(P)HX epimerase [Source:MGI Symbol;Acc:MGI:2180167]	246703
ENSMUSG00000046532	193.224	2.5686	1.361	4.768e-10	6.659e-09	Up Regulation	Ar	androgen receptor [Source:MGI Symbol;Acc:MGI:88064]	11835
ENSMUSG00000038095	969.9	1.3155	0.3957	4.784e-10	6.675e-09	Nodiff	Sbno1	strawberry notch 1 [Source:MGI Symbol;Acc:MGI:2384298]	243272
ENSMUSG00000044150	51.866	2.5522	1.3517	4.827e-10	6.728e-09	Up Regulation	Bclaf3	Bclaf1 and Thrap3 family member 3 [Source:MGI Symbol;Acc:MGI:2685992]	382252
ENSMUSG00000027014	198.627	1.6103	0.6874	4.976e-10	6.93e-09	Nodiff	Cwc22	CWC22 spliceosome-associated protein [Source:MGI Symbol;Acc:MGI:2136773]	80744
ENSMUSG00000025068	1367.48	0.7037	-0.5069	5.087e-10	7.078e-09	Nodiff	Gsto1	glutathione S-transferase omega 1 [Source:MGI Symbol;Acc:MGI:1342273]	14873
ENSMUSG00000001289	776.097	0.7538	-0.4077	5.14e-10	7.145e-09	Nodiff	Pfdn5	prefoldin 5 [Source:MGI Symbol;Acc:MGI:1928753]	56612
ENSMUSG00000029545	1902.11	0.6859	-0.544	5.185e-10	7.201e-09	Nodiff	Acads	acyl-Coenzyme A dehydrogenase, short chain [Source:MGI Symbol;Acc:MGI:87868]	11409
ENSMUSG00000044098	88.9579	1.8731	0.9055	5.352e-10	7.426e-09	Nodiff	Rsbn1	rosbin, round spermatid basic protein 1 [Source:MGI Symbol;Acc:MGI:2444993]	229675
ENSMUSG00000005161	980.088	0.7302	-0.4536	5.375e-10	7.451e-09	Nodiff	Prdx2	peroxiredoxin 2 [Source:MGI Symbol;Acc:MGI:109486]	21672
ENSMUSG00000020462	176.689	1.6739	0.7433	5.401e-10	7.48e-09	Nodiff	Cfap36	cilia and flagella associated protein 36 [Source:MGI Symbol;Acc:MGI:1913994]	216618
ENSMUSG00000047867	178.98	2.0099	1.0072	5.428e-10	7.509e-09	Up Regulation	Gimap6	GTPase, IMAP family member 6 [Source:MGI Symbol;Acc:MGI:1918876]	231931
ENSMUSG00000055413	59.1723	2.6814	1.423	5.44e-10	7.519e-09	Up Regulation	H2-Q5	histocompatibility 2, Q region locus 5 [Source:MGI Symbol;Acc:MGI:95934]	-
ENSMUSG00000025178	1243.32	0.7283	-0.4574	5.5e-10	7.596e-09	Nodiff	Pi4k2a	phosphatidylinositol 4-kinase type 2 alpha [Source:MGI Symbol;Acc:MGI:1934031]	84095
ENSMUSG00000063334	254.722	1.5509	0.6331	5.594e-10	7.717e-09	Nodiff	Krr1	KRR1, small subunit (SSU) processome component, homolog (yeast) [Source:MGI Symbol;Acc:MGI:1289274]	52705
ENSMUSG00000045216	1342.51	0.6647	-0.5893	5.741e-10	7.913e-09	Nodiff	Hs6st1	heparan sulfate 6-O-sulfotransferase 1 [Source:MGI Symbol;Acc:MGI:1354958]	50785
ENSMUSG00000027615	165.862	1.6492	0.7218	5.755e-10	7.926e-09	Nodiff	Hps3	HPS3, biogenesis of lysosomal organelles complex 2 subunit 1 [Source:MGI Symbol;Acc:MGI:2153839]	12807
ENSMUSG00000058355	1624.88	1.4608	0.5468	6.094e-10	8.384e-09	Nodiff	Abce1	ATP-binding cassette, sub-family E (OABP), member 1 [Source:MGI Symbol;Acc:MGI:1195458]	24015
ENSMUSG00000031967	1133.11	0.7496	-0.4159	6.143e-10	8.444e-09	Nodiff	Afg3l1	AFG3-like AAA ATPase 1 [Source:MGI Symbol;Acc:MGI:1928277]	114896
ENSMUSG00000015092	1019.77	0.7196	-0.4747	6.227e-10	8.551e-09	Nodiff	Edf1	endothelial differentiation-related factor 1 [Source:MGI Symbol;Acc:MGI:1891227]	59022
ENSMUSG00000031200	73.1004	2.5649	1.3589	6.258e-10	8.586e-09	Up Regulation	Mtcp1	mature T cell proliferation 1 [Source:MGI Symbol;Acc:MGI:102699]	17763
ENSMUSG00000045205	411.21	1.5021	0.5869	6.451e-10	8.842e-09	Nodiff	Dpy19l4	dpy-19-like 4 (C. elegans) [Source:MGI Symbol;Acc:MGI:2685869]	381510
ENSMUSG00000004815	157.271	1.8651	0.8992	6.505e-10	8.908e-09	Nodiff	Dgkq	diacylglycerol kinase, theta [Source:MGI Symbol;Acc:MGI:102918]	110524
ENSMUSG00000028961	742.275	0.7333	-0.4475	6.514e-10	8.912e-09	Nodiff	Pgd	phosphogluconate dehydrogenase [Source:MGI Symbol;Acc:MGI:97553]	110208
ENSMUSG00000020850	3865.38	0.7484	-0.4182	6.562e-10	8.97e-09	Nodiff	Prpf8	pre-mRNA processing factor 8 [Source:MGI Symbol;Acc:MGI:2179381]	192159
ENSMUSG00000076435	3092.12	0.7093	-0.4955	6.686e-10	9.131e-09	Nodiff	Acsf2	acyl-CoA synthetase family member 2 [Source:MGI Symbol;Acc:MGI:2388287]	264895
ENSMUSG00000001755	1395.59	0.7356	-0.443	6.868e-10	9.37e-09	Nodiff	Coasy	Coenzyme A synthase [Source:MGI Symbol;Acc:MGI:1918993]	71743
ENSMUSG00000000184	184.342	2.1926	1.1326	6.966e-10	9.496e-09	Up Regulation	Ccnd2	cyclin D2 [Source:MGI Symbol;Acc:MGI:88314]	12444
ENSMUSG00000037536	280.19	0.5886	-0.7646	7.002e-10	9.532e-09	Nodiff	Fbxo34	F-box protein 34 [Source:MGI Symbol;Acc:MGI:1926188]	78938
ENSMUSG00000021719	25.0824	3.7519	1.9076	7.006e-10	9.532e-09	Up Regulation	Rgs7bp	regulator of G-protein signalling 7 binding protein [Source:MGI Symbol;Acc:MGI:106334]	52882
ENSMUSG00000066880	254.75	1.6218	0.6976	7.053e-10	9.587e-09	Nodiff	Zfp617	zinc finger protein 617 [Source:MGI Symbol;Acc:MGI:2684459]	170938
ENSMUSG00000025993	2382.63	1.6396	0.7133	7.097e-10	9.639e-09	Nodiff	Slc40a1	solute carrier family 40 (iron-regulated transporter), member 1 [Source:MGI Symbol;Acc:MGI:1315204]	53945
ENSMUSG00000024312	322.653	0.6896	-0.5361	7.11e-10	9.647e-09	Nodiff	Wdr46	WD repeat domain 46 [Source:MGI Symbol;Acc:MGI:1931871]	57315
ENSMUSG00000026617	1428.62	0.7706	-0.3759	7.179e-10	9.727e-09	Nodiff	Bpnt1	3'(2'), 5'-bisphosphate nucleotidase 1 [Source:MGI Symbol;Acc:MGI:1338800]	23827
ENSMUSG00000034438	77.4364	3.3805	1.7572	7.182e-10	9.727e-09	Up Regulation	Gbp8	guanylate-binding protein 8 [Source:MGI Symbol;Acc:MGI:1923324]	76074
ENSMUSG00000025255	384.654	1.5432	0.6259	7.237e-10	9.793e-09	Nodiff	Zfhx4	zinc finger homeodomain 4 [Source:MGI Symbol;Acc:MGI:2137668]	80892
ENSMUSG00000031639	140.224	1.8167	0.8613	7.533e-10	1.018e-08	Nodiff	Tlr3	toll-like receptor 3 [Source:MGI Symbol;Acc:MGI:2156367]	142980
ENSMUSG00000024081	583.369	1.3781	0.4626	7.538e-10	1.018e-08	Nodiff	Cebpz	CCAAT/enhancer binding protein zeta [Source:MGI Symbol;Acc:MGI:109386]	12607
ENSMUSG00000031119	1055.07	0.724	-0.4659	7.621e-10	1.028e-08	Nodiff	Gpc4	glypican 4 [Source:MGI Symbol;Acc:MGI:104902]	14735
ENSMUSG00000072115	1365.02	0.6203	-0.6889	7.733e-10	1.043e-08	Nodiff	Ang	angiogenin, ribonuclease, RNase A family, 5 [Source:MGI Symbol;Acc:MGI:88022]	11727
ENSMUSG00000022445	12732.6	0.6464	-0.6295	7.796e-10	1.05e-08	Nodiff	Cyp2d26	cytochrome P450, family 2, subfamily d, polypeptide 26 [Source:MGI Symbol;Acc:MGI:1923529]	76279
ENSMUSG00000040249	13170.3	0.7422	-0.4301	7.801e-10	1.05e-08	Nodiff	Lrp1	low density lipoprotein receptor-related protein 1 [Source:MGI Symbol;Acc:MGI:96828]	16971
ENSMUSG00000035504	7236.15	0.7003	-0.514	7.835e-10	1.053e-08	Nodiff	Reep6	receptor accessory protein 6 [Source:MGI Symbol;Acc:MGI:1917585]	70335
ENSMUSG00000056492	691.004	2.0152	1.0109	8.111e-10	1.089e-08	Up Regulation	Adgrf5	adhesion G protein-coupled receptor F5 [Source:MGI Symbol;Acc:MGI:2182928]	224792
ENSMUSG00000005881	932.848	0.7565	-0.4026	8.193e-10	1.1e-08	Nodiff	Ergic3	ERGIC and golgi 3 [Source:MGI Symbol;Acc:MGI:1913616]	66366
ENSMUSG00000037278	1248.46	0.6682	-0.5817	8.249e-10	1.106e-08	Nodiff	Tmem97	transmembrane protein 97 [Source:MGI Symbol;Acc:MGI:1916321]	69071
ENSMUSG00000039783	6175.98	0.7845	-0.3502	8.553e-10	1.146e-08	Nodiff	Kmo	kynurenine 3-monooxygenase (kynurenine 3- hydroxylase) [Source:MGI Symbol;Acc:MGI:2138151]	98256
ENSMUSG00000038459	1183.34	0.6942	-0.5266	8.786e-10	1.176e-08	Nodiff	Abhd17c	abhydrolase domain containing 17C [Source:MGI Symbol;Acc:MGI:1917428]	70178
ENSMUSG00000042770	3538.4	0.7349	-0.4443	9.01e-10	1.205e-08	Nodiff	Hebp1	heme binding protein 1 [Source:MGI Symbol;Acc:MGI:1333880]	15199
ENSMUSG00000020741	5379.95	0.8224	-0.2821	9.489e-10	1.268e-08	Nodiff	Cluh	clustered mitochondria (cluA/CLU1) homolog [Source:MGI Symbol;Acc:MGI:1921398]	74148
ENSMUSG00000039531	83.2433	2.0025	1.0018	9.606e-10	1.282e-08	Up Regulation	Zup1	zinc finger containing ubiquitin peptidase 1 [Source:MGI Symbol;Acc:MGI:1919830]	72580
ENSMUSG00000074909	262.089	2.0984	1.0693	9.657e-10	1.288e-08	Up Regulation	Ranbp6	RAN binding protein 6 [Source:MGI Symbol;Acc:MGI:2683212]	240614
ENSMUSG00000070594	6698.97	1.2502	0.3222	9.678e-10	1.289e-08	Nodiff	Cfhr4	complement factor H-related 4 [Source:MGI Symbol;Acc:MGI:3646434]	214403
ENSMUSG00000063457	2827.51	0.7519	-0.4115	9.702e-10	1.291e-08	Nodiff	Rps15	ribosomal protein S15 [Source:MGI Symbol;Acc:MGI:98117]	20054
ENSMUSG00000042625	700.572	1.4073	0.4929	9.748e-10	1.296e-08	Nodiff	Safb2	scaffold attachment factor B2 [Source:MGI Symbol;Acc:MGI:2146808]	224902
ENSMUSG00000062070	5678.95	0.7722	-0.373	9.774e-10	1.299e-08	Nodiff	Pgk1	phosphoglycerate kinase 1 [Source:MGI Symbol;Acc:MGI:97555]	18655
ENSMUSG00000001829	562.173	0.7395	-0.4354	9.979e-10	1.325e-08	Nodiff	Clpb	ClpB caseinolytic peptidase B [Source:MGI Symbol;Acc:MGI:1100517]	20480
ENSMUSG00000028494	5608.01	0.674	-0.5693	1.002e-09	1.329e-08	Nodiff	Plin2	perilipin 2 [Source:MGI Symbol;Acc:MGI:87920]	11520
ENSMUSG00000063488	265.274	1.5613	0.6428	1.007e-09	1.335e-08	Nodiff	Zkscan7	zinc finger with KRAB and SCAN domains 7 [Source:MGI Symbol;Acc:MGI:3040678]	382118
ENSMUSG00000042286	574.702	2.0034	1.0024	1.02e-09	1.35e-08	Up Regulation	Stab1	stabilin 1 [Source:MGI Symbol;Acc:MGI:2178742]	192187
ENSMUSG00000032014	2691.67	0.6634	-0.5921	1.04e-09	1.376e-08	Nodiff	Oaf	out at first homolog [Source:MGI Symbol;Acc:MGI:94852]	102644
ENSMUSG00000057409	77.4432	1.9923	0.9945	1.048e-09	1.384e-08	Nodiff	Zfp53	zinc finger protein 53 [Source:MGI Symbol;Acc:MGI:99200]	24132
ENSMUSG00000041992	201.221	1.9402	0.9562	1.063e-09	1.403e-08	Nodiff	Rapgef5	Rap guanine nucleotide exchange factor (GEF) 5 [Source:MGI Symbol;Acc:MGI:2444365]	217944
ENSMUSG00000005354	1889.01	0.7523	-0.4106	1.064e-09	1.403e-08	Nodiff	Txn2	thioredoxin 2 [Source:MGI Symbol;Acc:MGI:1929468]	56551
ENSMUSG00000046711	137.067	0.5128	-0.9637	1.064e-09	1.403e-08	Nodiff	Hmga1	high mobility group AT-hook 1 [Source:MGI Symbol;Acc:MGI:96160]	15361
ENSMUSG00000014867	4010.58	0.7345	-0.4451	1.078e-09	1.42e-08	Nodiff	Surf4	surfeit gene 4 [Source:MGI Symbol;Acc:MGI:98445]	20932
ENSMUSG00000023067	728.674	0.173	-2.531	1.112e-09	1.464e-08	Down Regulation	Cdkn1a	cyclin-dependent kinase inhibitor 1A (P21) [Source:MGI Symbol;Acc:MGI:104556]	12575
ENSMUSG00000026771	206.982	1.6879	0.7553	1.15e-09	1.511e-08	Nodiff	Spopl	speckle-type BTB/POZ protein-like [Source:MGI Symbol;Acc:MGI:1924107]	76857
ENSMUSG00000006299	1018.14	0.7448	-0.4251	1.172e-09	1.539e-08	Nodiff	Aamp	angio-associated migratory protein [Source:MGI Symbol;Acc:MGI:107809]	227290
ENSMUSG00000021027	163.064	1.783	0.8343	1.173e-09	1.539e-08	Nodiff	Ralgapa1	Ral GTPase activating protein, alpha subunit 1 [Source:MGI Symbol;Acc:MGI:1931050]	56784
ENSMUSG00000028382	1632.46	1.4208	0.5067	1.178e-09	1.545e-08	Nodiff	Ptbp3	polypyrimidine tract binding protein 3 [Source:MGI Symbol;Acc:MGI:1923334]	230257
ENSMUSG00000004187	58.1723	2.3524	1.2341	1.216e-09	1.593e-08	Up Regulation	Kifc2	kinesin family member C2 [Source:MGI Symbol;Acc:MGI:109187]	16581
ENSMUSG00000068917	204.786	1.5669	0.6479	1.227e-09	1.606e-08	Nodiff	Clk2	CDC-like kinase 2 [Source:MGI Symbol;Acc:MGI:1098669]	12748
ENSMUSG00000021340	4088.96	0.7072	-0.4998	1.243e-09	1.625e-08	Nodiff	Gpld1	glycosylphosphatidylinositol specific phospholipase D1 [Source:MGI Symbol;Acc:MGI:106604]	14756
ENSMUSG00000020884	6257.69	0.7001	-0.5144	1.27e-09	1.659e-08	Nodiff	Asgr1	asialoglycoprotein receptor 1 [Source:MGI Symbol;Acc:MGI:88081]	11889
ENSMUSG00000037286	521.825	1.4787	0.5643	1.284e-09	1.676e-08	Nodiff	Stag1	stromal antigen 1 [Source:MGI Symbol;Acc:MGI:1098658]	20842
ENSMUSG00000029253	101.25	1.7648	0.8195	1.285e-09	1.676e-08	Nodiff	Cenpc1	centromere protein C1 [Source:MGI Symbol;Acc:MGI:99700]	12617
ENSMUSG00000007827	97.5122	1.7705	0.8241	1.317e-09	1.716e-08	Nodiff	Ankrd26	ankyrin repeat domain 26 [Source:MGI Symbol;Acc:MGI:1917887]	232339
ENSMUSG00000026349	643.75	1.6318	0.7065	1.319e-09	1.717e-08	Nodiff	Ccnt2	cyclin T2 [Source:MGI Symbol;Acc:MGI:1920199]	72949
ENSMUSG00000044224	414.822	1.4238	0.5098	1.321e-09	1.719e-08	Nodiff	Dnajc21	DnaJ heat shock protein family (Hsp40) member C21 [Source:MGI Symbol;Acc:MGI:1925371]	78244
ENSMUSG00000020457	805.182	0.7652	-0.3862	1.339e-09	1.74e-08	Nodiff	Drg1	developmentally regulated GTP binding protein 1 [Source:MGI Symbol;Acc:MGI:1343297]	13494
ENSMUSG00000055884	89.8655	2.0117	1.0084	1.35e-09	1.752e-08	Up Regulation	Fancm	Fanconi anemia, complementation group M [Source:MGI Symbol;Acc:MGI:2442306]	104806
ENSMUSG00000020124	685.15	1.412	0.4977	1.374e-09	1.783e-08	Nodiff	Usp15	ubiquitin specific peptidase 15 [Source:MGI Symbol;Acc:MGI:101857]	14479
ENSMUSG00000030108	3174.39	0.7026	-0.5092	1.389e-09	1.801e-08	Nodiff	Slc6a13	solute carrier family 6 (neurotransmitter transporter, GABA), member 13 [Source:MGI Symbol;Acc:MGI:95629]	14412
ENSMUSG00000058748	74.6411	2.1163	1.0815	1.43e-09	1.851e-08	Up Regulation	Zfp958	zinc finger protein 958 [Source:MGI Symbol;Acc:MGI:2385298]	233987
ENSMUSG00000032198	321.544	1.5562	0.638	1.431e-09	1.851e-08	Nodiff	Dock6	dedicator of cytokinesis 6 [Source:MGI Symbol;Acc:MGI:1914789]	319899
ENSMUSG00000047193	47.4052	2.5064	1.3256	1.434e-09	1.853e-08	Up Regulation	Dync2h1	dynein cytoplasmic 2 heavy chain 1 [Source:MGI Symbol;Acc:MGI:107736]	110350
ENSMUSG00000026405	14477.7	0.7504	-0.4143	1.444e-09	1.865e-08	Nodiff	C4bp	complement component 4 binding protein [Source:MGI Symbol;Acc:MGI:88229]	12269
ENSMUSG00000013846	3286.19	0.6389	-0.6464	1.459e-09	1.883e-08	Nodiff	St3gal1	ST3 beta-galactoside alpha-2,3-sialyltransferase 1 [Source:MGI Symbol;Acc:MGI:98304]	20442
ENSMUSG00000027201	146.196	1.7602	0.8158	1.484e-09	1.914e-08	Nodiff	Myef2	myelin basic protein expression factor 2, repressor [Source:MGI Symbol;Acc:MGI:104592]	17876
ENSMUSG00000078622	1607.06	1.3482	0.431	1.503e-09	1.937e-08	Nodiff	Ccdc47	coiled-coil domain containing 47 [Source:MGI Symbol;Acc:MGI:1914413]	67163
ENSMUSG00000026457	1464.36	0.7834	-0.3522	1.556e-09	2.003e-08	Nodiff	Adipor1	adiponectin receptor 1 [Source:MGI Symbol;Acc:MGI:1919924]	72674
ENSMUSG00000042138	119.083	1.8217	0.8653	1.558e-09	2.003e-08	Nodiff	Msantd2	Myb/SANT-like DNA-binding domain containing 2 [Source:MGI Symbol;Acc:MGI:2384579]	235184
ENSMUSG00000021486	1651.29	0.747	-0.4209	1.566e-09	2.012e-08	Nodiff	Prelid1	PRELI domain containing 1 [Source:MGI Symbol;Acc:MGI:1913744]	66494
ENSMUSG00000023235	87.7349	2.1298	1.0907	1.577e-09	2.025e-08	Up Regulation	Ccl25	chemokine (C-C motif) ligand 25 [Source:MGI Symbol;Acc:MGI:1099448]	20300
ENSMUSG00000025509	697.899	0.6047	-0.7257	1.581e-09	2.027e-08	Nodiff	Pnpla2	patatin-like phospholipase domain containing 2 [Source:MGI Symbol;Acc:MGI:1914103]	66853
ENSMUSG00000028932	1401.46	0.7751	-0.3675	1.59e-09	2.038e-08	Nodiff	Psmc2	proteasome (prosome, macropain) 26S subunit, ATPase 2 [Source:MGI Symbol;Acc:MGI:109555]	19181
ENSMUSG00000028737	2767.5	0.7424	-0.4297	1.604e-09	2.054e-08	Nodiff	Aldh4a1	aldehyde dehydrogenase 4 family, member A1 [Source:MGI Symbol;Acc:MGI:2443883]	212647
ENSMUSG00000031631	276.637	1.7035	0.7685	1.638e-09	2.095e-08	Nodiff	Cfap97	cilia and flagella associated protein 97 [Source:MGI Symbol;Acc:MGI:1914006]	66756
ENSMUSG00000021928	997.428	0.7407	-0.4331	1.639e-09	2.095e-08	Nodiff	Ebpl	emopamil binding protein-like [Source:MGI Symbol;Acc:MGI:1915427]	68177
ENSMUSG00000044986	2721.35	0.7359	-0.4423	1.654e-09	2.113e-08	Nodiff	Tst	thiosulfate sulfurtransferase, mitochondrial [Source:MGI Symbol;Acc:MGI:98852]	22117
ENSMUSG00000001670	36701.5	0.3346	-1.579	1.679e-09	2.143e-08	Down Regulation	Tat	tyrosine aminotransferase [Source:MGI Symbol;Acc:MGI:98487]	234724
ENSMUSG00000036291	308.791	1.4357	0.5217	1.693e-09	2.159e-08	Nodiff	Ap5m1	adaptor-related protein complex 5, mu 1 subunit [Source:MGI Symbol;Acc:MGI:1921635]	74385
ENSMUSG00000094870	272.614	1.534	0.6173	1.725e-09	2.197e-08	Nodiff	Zfp131	zinc finger protein 131 [Source:MGI Symbol;Acc:MGI:1919715]	72465
ENSMUSG00000027387	56.3719	2.3612	1.2395	1.818e-09	2.312e-08	Up Regulation	Zc3h8	zinc finger CCCH type containing 8 [Source:MGI Symbol;Acc:MGI:1930128]	57432
ENSMUSG00000004069	1817.04	0.7536	-0.4082	1.819e-09	2.312e-08	Nodiff	Dnaja3	DnaJ heat shock protein family (Hsp40) member A3 [Source:MGI Symbol;Acc:MGI:1933786]	83945
ENSMUSG00000026202	2588.9	0.6869	-0.5418	1.936e-09	2.459e-08	Nodiff	Tuba4a	tubulin, alpha 4A [Source:MGI Symbol;Acc:MGI:1095410]	22145
ENSMUSG00000024827	4024.81	0.7502	-0.4147	2.017e-09	2.56e-08	Nodiff	Gldc	glycine decarboxylase [Source:MGI Symbol;Acc:MGI:1341155]	104174
ENSMUSG00000052974	12805.3	0.7158	-0.4824	2.04e-09	2.587e-08	Nodiff	Cyp2f2	cytochrome P450, family 2, subfamily f, polypeptide 2 [Source:MGI Symbol;Acc:MGI:88608]	13107
ENSMUSG00000001445	387.46	0.721	-0.4719	2.061e-09	2.612e-08	Nodiff	Mrpl10	mitochondrial ribosomal protein L10 [Source:MGI Symbol;Acc:MGI:1333801]	107732
ENSMUSG00000029368	1.32548e+06	0.7036	-0.5072	2.096e-09	2.654e-08	Nodiff	Alb	albumin [Source:MGI Symbol;Acc:MGI:87991]	11657
ENSMUSG00000039536	1596.58	0.773	-0.3715	2.135e-09	2.7e-08	Nodiff	Stau1	staufen double-stranded RNA binding protein 1 [Source:MGI Symbol;Acc:MGI:1338864]	20853
ENSMUSG00000022848	708.904	0.6499	-0.6217	2.183e-09	2.759e-08	Nodiff	Slc49a4	solute carrier family 49 member 4 [Source:MGI Symbol;Acc:MGI:2387188]	224132
ENSMUSG00000030007	1382.13	0.7411	-0.4322	2.204e-09	2.782e-08	Nodiff	Cct7	chaperonin containing Tcp1, subunit 7 (eta) [Source:MGI Symbol;Acc:MGI:107184]	12468
ENSMUSG00000077450	697.42	0.7464	-0.422	2.205e-09	2.782e-08	Nodiff	Rab11b	RAB11B, member RAS oncogene family [Source:MGI Symbol;Acc:MGI:99425]	19326
ENSMUSG00000037936	2626	0.636	-0.6528	2.232e-09	2.814e-08	Nodiff	Scarb1	scavenger receptor class B, member 1 [Source:MGI Symbol;Acc:MGI:893578]	20778
ENSMUSG00000037260	891.391	0.7762	-0.3654	2.287e-09	2.881e-08	Nodiff	Hgsnat	heparan-alpha-glucosaminide N-acetyltransferase [Source:MGI Symbol;Acc:MGI:1196297]	52120
ENSMUSG00000019055	770.555	0.7741	-0.3694	2.296e-09	2.889e-08	Nodiff	Plod1	procollagen-lysine, 2-oxoglutarate 5-dioxygenase 1 [Source:MGI Symbol;Acc:MGI:99907]	18822
ENSMUSG00000058076	2659.34	0.7498	-0.4154	2.351e-09	2.957e-08	Nodiff	Sdhc	succinate dehydrogenase complex, subunit C, integral membrane protein [Source:MGI Symbol;Acc:MGI:1913302]	66052
ENSMUSG00000040859	920.679	0.7045	-0.5053	2.402e-09	3.018e-08	Nodiff	Bsdc1	BSD domain containing 1 [Source:MGI Symbol;Acc:MGI:1913466]	100383
ENSMUSG00000055762	952.349	0.7653	-0.3858	2.439e-09	3.062e-08	Nodiff	Eef1d	eukaryotic translation elongation factor 1 delta (guanine nucleotide exchange protein) [Source:MGI Symbol;Acc:MGI:1913906]	66656
ENSMUSG00000024217	307.548	0.6943	-0.5264	2.566e-09	3.219e-08	Nodiff	Snrpc	U1 small nuclear ribonucleoprotein C [Source:MGI Symbol;Acc:MGI:109489]	20630
ENSMUSG00000025017	1036.77	0.6547	-0.6112	2.613e-09	3.275e-08	Nodiff	Pik3ap1	phosphoinositide-3-kinase adaptor protein 1 [Source:MGI Symbol;Acc:MGI:1933177]	83490
ENSMUSG00000036501	346.06	1.6563	0.728	2.646e-09	3.314e-08	Nodiff	Fam13b	family with sequence similarity 13, member B [Source:MGI Symbol;Acc:MGI:2447834]	225358
ENSMUSG00000081534	582.741	0.7319	-0.4502	2.691e-09	3.367e-08	Nodiff	Slc48a1	solute carrier family 48 (heme transporter), member 1 [Source:MGI Symbol;Acc:MGI:1914989]	67739
ENSMUSG00000044894	2325.36	0.7411	-0.4322	2.737e-09	3.421e-08	Nodiff	Uqcrq	ubiquinol-cytochrome c reductase, complex III subunit VII [Source:MGI Symbol;Acc:MGI:107807]	22272
ENSMUSG00000044468	339.538	0.4105	-1.284	2.754e-09	3.44e-08	Down Regulation	Tent5c	terminal nucleotidyltransferase 5C [Source:MGI Symbol;Acc:MGI:1921895]	74645
ENSMUSG00000017950	10923.4	0.6708	-0.576	2.766e-09	3.452e-08	Nodiff	Hnf4a	hepatic nuclear factor 4, alpha [Source:MGI Symbol;Acc:MGI:109128]	15378
ENSMUSG00000031594	6725.27	0.3364	-1.572	2.779e-09	3.465e-08	Down Regulation	Fgl1	fibrinogen-like protein 1 [Source:MGI Symbol;Acc:MGI:102795]	234199
ENSMUSG00000032271	1780.34	0.5079	-0.9775	2.837e-09	3.535e-08	Nodiff	Nnmt	nicotinamide N-methyltransferase [Source:MGI Symbol;Acc:MGI:1099443]	18113
ENSMUSG00000089917	203.134	1.5252	0.609	2.888e-09	3.595e-08	Nodiff	Uckl1	uridine-cytidine kinase 1-like 1 [Source:MGI Symbol;Acc:MGI:1915806]	68556
ENSMUSG00000040483	131.179	1.7656	0.8201	2.91e-09	3.619e-08	Nodiff	Xaf1	XIAP associated factor 1 [Source:MGI Symbol;Acc:MGI:3772572]	327959
ENSMUSG00000000399	1249.51	0.7465	-0.4219	2.966e-09	3.686e-08	Nodiff	Ndufa9	NADH:ubiquinone oxidoreductase subunit A9 [Source:MGI Symbol;Acc:MGI:1913358]	66108
ENSMUSG00000069094	110.958	1.728	0.7891	3.031e-09	3.764e-08	Nodiff	Pde7a	phosphodiesterase 7A [Source:MGI Symbol;Acc:MGI:1202402]	18583
ENSMUSG00000031490	272.286	0.6495	-0.6226	3.08e-09	3.821e-08	Nodiff	Eif4ebp1	eukaryotic translation initiation factor 4E binding protein 1 [Source:MGI Symbol;Acc:MGI:103267]	13685
ENSMUSG00000028452	4410.72	0.7642	-0.388	3.098e-09	3.84e-08	Nodiff	Vcp	valosin containing protein [Source:MGI Symbol;Acc:MGI:99919]	269523
ENSMUSG00000024006	1014.7	1.2847	0.3615	3.128e-09	3.875e-08	Nodiff	Stk38	serine/threonine kinase 38 [Source:MGI Symbol;Acc:MGI:2442572]	106504
ENSMUSG00000029798	207.386	1.8231	0.8664	3.144e-09	3.891e-08	Nodiff	Herc6	hect domain and RLD 6 [Source:MGI Symbol;Acc:MGI:1914388]	67138
ENSMUSG00000026970	604.046	1.4456	0.5317	3.152e-09	3.897e-08	Nodiff	Rbms1	RNA binding motif, single stranded interacting protein 1 [Source:MGI Symbol;Acc:MGI:1861774]	56878
ENSMUSG00000039771	156.709	0.6181	-0.6942	3.156e-09	3.899e-08	Nodiff	Polr2j	polymerase (RNA) II (DNA directed) polypeptide J [Source:MGI Symbol;Acc:MGI:109582]	20022
ENSMUSG00000000740	2311.75	0.7544	-0.4066	3.186e-09	3.933e-08	Nodiff	Rpl13	ribosomal protein L13 [Source:MGI Symbol;Acc:MGI:105922]	270106
ENSMUSG00000031489	67.8656	2.2895	1.1951	3.289e-09	4.057e-08	Up Regulation	Adrb3	adrenergic receptor, beta 3 [Source:MGI Symbol;Acc:MGI:87939]	11556
ENSMUSG00000036611	247.691	0.5923	-0.7556	3.367e-09	4.15e-08	Nodiff	Eepd1	endonuclease/exonuclease/phosphatase family domain containing 1 [Source:MGI Symbol;Acc:MGI:1914734]	67484
ENSMUSG00000037685	103.307	2.1752	1.1212	3.386e-09	4.17e-08	Up Regulation	Atp8a1	ATPase, aminophospholipid transporter (APLT), class I, type 8A, member 1 [Source:MGI Symbol;Acc:MGI:1330848]	11980
ENSMUSG00000066037	689.028	1.3636	0.4474	3.393e-09	4.174e-08	Nodiff	Hnrnpr	heterogeneous nuclear ribonucleoprotein R [Source:MGI Symbol;Acc:MGI:1891692]	74326
ENSMUSG00000048865	95.3497	2.0749	1.053	3.396e-09	4.174e-08	Up Regulation	Arhgap30	Rho GTPase activating protein 30 [Source:MGI Symbol;Acc:MGI:2684948]	226652
ENSMUSG00000027194	527.405	0.7259	-0.4622	3.497e-09	4.295e-08	Nodiff	Ttc17	tetratricopeptide repeat domain 17 [Source:MGI Symbol;Acc:MGI:1921819]	74569
ENSMUSG00000000154	909.793	0.6365	-0.6518	3.504e-09	4.3e-08	Nodiff	Slc22a18	solute carrier family 22 (organic cation transporter), member 18 [Source:MGI Symbol;Acc:MGI:1336884]	18400
ENSMUSG00000030835	841.498	0.7454	-0.4239	3.508e-09	4.301e-08	Nodiff	Nomo1	nodal modulator 1 [Source:MGI Symbol;Acc:MGI:2385850]	211548
ENSMUSG00000035623	268.631	1.6041	0.6818	3.512e-09	4.303e-08	Nodiff	Rsf1	remodeling and spacing factor 1 [Source:MGI Symbol;Acc:MGI:2682305]	233532
ENSMUSG00000070034	47.5455	2.6627	1.4129	3.515e-09	4.303e-08	Up Regulation	Sp110	Sp110 nuclear body protein [Source:MGI Symbol;Acc:MGI:1923364]	109032
ENSMUSG00000040987	30.5831	3.1135	1.6386	3.541e-09	4.331e-08	Up Regulation	Mill2	MHC I like leukocyte 2 [Source:MGI Symbol;Acc:MGI:2179989]	243864
ENSMUSG00000020250	2706.04	0.773	-0.3714	3.547e-09	4.335e-08	Nodiff	Txnrd1	thioredoxin reductase 1 [Source:MGI Symbol;Acc:MGI:1354175]	50493
ENSMUSG00000022561	226.886	0.6811	-0.5542	3.587e-09	4.38e-08	Nodiff	Gpaa1	GPI anchor attachment protein 1 [Source:MGI Symbol;Acc:MGI:1202392]	14731
ENSMUSG00000057143	202.706	1.9042	0.9292	3.616e-09	4.412e-08	Nodiff	Trim12c	tripartite motif-containing 12C [Source:MGI Symbol;Acc:MGI:4821183]	319236
ENSMUSG00000029014	280.356	1.5308	0.6143	3.62e-09	4.413e-08	Nodiff	Dnajc2	DnaJ heat shock protein family (Hsp40) member C2 [Source:MGI Symbol;Acc:MGI:99470]	22791
ENSMUSG00000033538	20.2908	3.4988	1.8069	3.68e-09	4.483e-08	Up Regulation	Casp4	caspase 4, apoptosis-related cysteine peptidase [Source:MGI Symbol;Acc:MGI:107700]	12363
ENSMUSG00000008398	170.938	1.7185	0.7812	3.71e-09	4.516e-08	Nodiff	Elk3	ELK3, member of ETS oncogene family [Source:MGI Symbol;Acc:MGI:101762]	13713
ENSMUSG00000002625	353.352	1.5831	0.6628	3.75e-09	4.561e-08	Nodiff	Akap8l	A kinase (PRKA) anchor protein 8-like [Source:MGI Symbol;Acc:MGI:1860606]	54194
ENSMUSG00000018042	8185.19	0.745	-0.4246	3.761e-09	4.57e-08	Nodiff	Cyb5r3	cytochrome b5 reductase 3 [Source:MGI Symbol;Acc:MGI:94893]	109754
ENSMUSG00000028607	1918.33	0.6834	-0.5493	3.789e-09	4.6e-08	Nodiff	Cpt2	carnitine palmitoyltransferase 2 [Source:MGI Symbol;Acc:MGI:109176]	12896
ENSMUSG00000026822	236.401	0.07814	-3.678	3.794e-09	4.602e-08	Down Regulation	Lcn2	lipocalin 2 [Source:MGI Symbol;Acc:MGI:96757]	16819
ENSMUSG00000048279	29.7319	3.5727	1.837	3.844e-09	4.66e-08	Up Regulation	Sacs	sacsin [Source:MGI Symbol;Acc:MGI:1354724]	50720
ENSMUSG00000041180	44.3589	2.561	1.3567	3.878e-09	4.697e-08	Up Regulation	Hectd2	HECT domain E3 ubiquitin protein ligase 2 [Source:MGI Symbol;Acc:MGI:2442663]	226098
ENSMUSG00000039886	399.08	0.6896	-0.5362	3.889e-09	4.706e-08	Nodiff	Tmem120a	transmembrane protein 120A [Source:MGI Symbol;Acc:MGI:2686991]	215210
ENSMUSG00000052917	138.118	1.6528	0.7249	3.972e-09	4.802e-08	Nodiff	Senp7	SUMO1/sentrin specific peptidase 7 [Source:MGI Symbol;Acc:MGI:1913565]	66315
ENSMUSG00000005417	1081.53	1.3166	0.3968	3.99e-09	4.821e-08	Nodiff	Mprip	myosin phosphatase Rho interacting protein [Source:MGI Symbol;Acc:MGI:1349438]	26936
ENSMUSG00000014778	74.7475	2.0504	1.0359	4.009e-09	4.84e-08	Up Regulation	Fhod1	formin homology 2 domain containing 1 [Source:MGI Symbol;Acc:MGI:2679008]	234686
ENSMUSG00000037622	1500.64	0.6551	-0.6101	4.067e-09	4.906e-08	Nodiff	Wdtc1	WD and tetratricopeptide repeats 1 [Source:MGI Symbol;Acc:MGI:2685541]	230796
ENSMUSG00000031774	405.324	0.7365	-0.4412	4.071e-09	4.907e-08	Nodiff	Psme3ip1	proteasome activator subunit 3 interacting protein 1 [Source:MGI Symbol;Acc:MGI:1919637]	102122
ENSMUSG00000003072	2003.28	0.7489	-0.4171	4.147e-09	4.994e-08	Nodiff	Atp5d	ATP synthase, H+ transporting, mitochondrial F1 complex, delta subunit [Source:MGI Symbol;Acc:MGI:1913293]	66043
ENSMUSG00000038047	100.058	1.7423	0.801	4.166e-09	5.013e-08	Nodiff	Haus6	HAUS augmin-like complex, subunit 6 [Source:MGI Symbol;Acc:MGI:1923389]	230376
ENSMUSG00000033335	797.807	0.7635	-0.3892	4.273e-09	5.138e-08	Nodiff	Dnm2	dynamin 2 [Source:MGI Symbol;Acc:MGI:109547]	13430
ENSMUSG00000053289	195.854	1.7953	0.8442	4.279e-09	5.141e-08	Nodiff	Ddx10	DEAD box helicase 10 [Source:MGI Symbol;Acc:MGI:1924841]	77591
ENSMUSG00000024608	3554.77	0.7738	-0.3699	4.303e-09	5.165e-08	Nodiff	Rps14	ribosomal protein S14 [Source:MGI Symbol;Acc:MGI:98107]	20044
ENSMUSG00000033735	840.513	0.7337	-0.4467	4.589e-09	5.503e-08	Nodiff	Spr	sepiapterin reductase [Source:MGI Symbol;Acc:MGI:103078]	20751
ENSMUSG00000021646	977.841	0.7584	-0.3989	4.628e-09	5.546e-08	Nodiff	Mccc2	methylcrotonoyl-Coenzyme A carboxylase 2 (beta) [Source:MGI Symbol;Acc:MGI:1925288]	78038
ENSMUSG00000030521	190.022	1.8227	0.8661	4.659e-09	5.578e-08	Nodiff	Mphosph10	M-phase phosphoprotein 10 (U3 small nucleolar ribonucleoprotein) [Source:MGI Symbol;Acc:MGI:1915223]	67973
ENSMUSG00000020948	163.562	1.6987	0.7644	4.673e-09	5.592e-08	Nodiff	Klhl28	kelch-like 28 [Source:MGI Symbol;Acc:MGI:1913939]	66689
ENSMUSG00000021395	1588.56	0.7223	-0.4693	4.689e-09	5.604e-08	Nodiff	Spin1	spindlin 1 [Source:MGI Symbol;Acc:MGI:109242]	20729
ENSMUSG00000026307	995.939	0.744	-0.4267	4.691e-09	5.604e-08	Nodiff	Scly	selenocysteine lyase [Source:MGI Symbol;Acc:MGI:1355310]	50880
ENSMUSG00000025044	296.546	2.49	1.3161	4.703e-09	5.613e-08	Up Regulation	Msr1	macrophage scavenger receptor 1 [Source:MGI Symbol;Acc:MGI:98257]	20288
ENSMUSG00000020290	711.231	1.5382	0.6212	4.728e-09	5.639e-08	Nodiff	Xpo1	exportin 1 [Source:MGI Symbol;Acc:MGI:2144013]	103573
ENSMUSG00000024843	2293.79	1.7003	0.7658	4.759e-09	5.67e-08	Nodiff	Chka	choline kinase alpha [Source:MGI Symbol;Acc:MGI:107760]	12660
ENSMUSG00000027639	480.756	1.5706	0.6513	4.764e-09	5.673e-08	Nodiff	Samhd1	SAM domain and HD domain, 1 [Source:MGI Symbol;Acc:MGI:1927468]	56045
ENSMUSG00000055862	97.5359	1.8343	0.8752	4.771e-09	5.676e-08	Nodiff	Izumo4	IZUMO family member 4 [Source:MGI Symbol;Acc:MGI:1918814]	71564
ENSMUSG00000055401	427.301	0.6619	-0.5953	4.787e-09	5.691e-08	Nodiff	Fbxo6	F-box protein 6 [Source:MGI Symbol;Acc:MGI:1354743]	50762
ENSMUSG00000039682	5741.6	0.7664	-0.3837	4.834e-09	5.741e-08	Nodiff	Lap3	leucine aminopeptidase 3 [Source:MGI Symbol;Acc:MGI:1914238]	66988
ENSMUSG00000031835	1125.04	0.7919	-0.3367	4.841e-09	5.745e-08	Nodiff	Mbtps1	membrane-bound transcription factor peptidase, site 1 [Source:MGI Symbol;Acc:MGI:1927235]	56453
ENSMUSG00000013076	209.215	1.8464	0.8847	4.855e-09	5.757e-08	Nodiff	Amotl1	angiomotin-like 1 [Source:MGI Symbol;Acc:MGI:1922973]	75723
ENSMUSG00000020111	397.795	0.7154	-0.4831	4.881e-09	5.784e-08	Nodiff	Micu1	mitochondrial calcium uptake 1 [Source:MGI Symbol;Acc:MGI:2384909]	216001
ENSMUSG00000020022	614.628	0.7148	-0.4844	4.996e-09	5.915e-08	Nodiff	Ndufa12	NADH:ubiquinone oxidoreductase subunit A12 [Source:MGI Symbol;Acc:MGI:1913664]	66414
ENSMUSG00000038762	1017.43	0.7693	-0.3783	5.015e-09	5.933e-08	Nodiff	Abcf1	ATP-binding cassette, sub-family F (GCN20), member 1 [Source:MGI Symbol;Acc:MGI:1351658]	224742
ENSMUSG00000032449	81.7883	2.3061	1.2054	5.022e-09	5.937e-08	Up Regulation	Slc25a36	solute carrier family 25, member 36 [Source:MGI Symbol;Acc:MGI:1924909]	192287
ENSMUSG00000066892	61.5488	2.0286	1.0205	5.045e-09	5.959e-08	Up Regulation	Fbxl12	F-box and leucine-rich repeat protein 12 [Source:MGI Symbol;Acc:MGI:1354738]	30843
ENSMUSG00000022105	175.529	1.5617	0.6431	5.13e-09	6.055e-08	Nodiff	Rb1	RB transcriptional corepressor 1 [Source:MGI Symbol;Acc:MGI:97874]	19645
ENSMUSG00000020372	3459.03	0.7471	-0.4207	5.181e-09	6.11e-08	Nodiff	Rack1	receptor for activated C kinase 1 [Source:MGI Symbol;Acc:MGI:101849]	14694
ENSMUSG00000022174	703.745	0.6933	-0.5285	5.193e-09	6.119e-08	Nodiff	Dad1	defender against cell death 1 [Source:MGI Symbol;Acc:MGI:101912]	13135
ENSMUSG00000066800	60.4707	3.0771	1.6216	5.296e-09	6.235e-08	Up Regulation	Rnasel	ribonuclease L (2', 5'-oligoisoadenylate synthetase-dependent) [Source:MGI Symbol;Acc:MGI:1098272]	24014
ENSMUSG00000019978	302.763	1.8993	0.9254	5.303e-09	6.238e-08	Nodiff	Epb41l2	erythrocyte membrane protein band 4.1 like 2 [Source:MGI Symbol;Acc:MGI:103009]	13822
ENSMUSG00000056076	1710.99	0.7632	-0.3899	5.307e-09	6.238e-08	Nodiff	Eif3b	eukaryotic translation initiation factor 3, subunit B [Source:MGI Symbol;Acc:MGI:106478]	27979
ENSMUSG00000033307	753.611	0.7	-0.5146	5.417e-09	6.359e-08	Nodiff	Mif	macrophage migration inhibitory factor (glycosylation-inhibiting factor) [Source:MGI Symbol;Acc:MGI:96982]	17319
ENSMUSG00000053094	1297.78	0.7749	-0.368	5.418e-09	6.359e-08	Nodiff	Tmem248	transmembrane protein 248 [Source:MGI Symbol;Acc:MGI:1918917]	71667
ENSMUSG00000075705	3742.43	0.6931	-0.5289	5.493e-09	6.442e-08	Nodiff	Msrb1	methionine sulfoxide reductase B1 [Source:MGI Symbol;Acc:MGI:1351642]	27361
ENSMUSG00000021431	299.612	1.5553	0.6372	5.578e-09	6.536e-08	Nodiff	Snrnp48	small nuclear ribonucleoprotein 48 (U11/U12) [Source:MGI Symbol;Acc:MGI:1915047]	67797
ENSMUSG00000039357	130.778	1.7742	0.8272	5.582e-09	6.536e-08	Nodiff	Fut11	fucosyltransferase 11 [Source:MGI Symbol;Acc:MGI:1920318]	73068
ENSMUSG00000006998	3028.5	0.7609	-0.3943	5.611e-09	6.564e-08	Nodiff	Psmd2	proteasome (prosome, macropain) 26S subunit, non- ATPase, 2 [Source:MGI Symbol;Acc:MGI:1096584]	21762
ENSMUSG00000029290	285.474	1.493	0.5782	5.623e-09	6.573e-08	Nodiff	Zfp326	zinc finger protein 326 [Source:MGI Symbol;Acc:MGI:1927246]	54367
ENSMUSG00000058006	308.573	1.5152	0.5995	5.718e-09	6.679e-08	Nodiff	Mdn1	midasin AAA ATPase 1 [Source:MGI Symbol;Acc:MGI:1926159]	100019
ENSMUSG00000028654	122.201	0.4256	-1.232	5.729e-09	6.686e-08	Down Regulation	Mycl	v-myc avian myelocytomatosis viral oncogene lung carcinoma derived [Source:MGI Symbol;Acc:MGI:96799]	16918
ENSMUSG00000051391	1889.03	0.7753	-0.3672	5.851e-09	6.823e-08	Nodiff	Ywhag	tyrosine 3-monooxygenase/tryptophan 5-monooxygenase activation protein, gamma polypeptide [Source:MGI Symbol;Acc:MGI:108109]	22628
ENSMUSG00000073555	2653.96	1.4627	0.5486	5.855e-09	6.823e-08	Nodiff	Gm4951	predicted gene 4951 [Source:MGI Symbol;Acc:MGI:3644953]	240327
ENSMUSG00000027896	47.3449	2.3254	1.2175	5.915e-09	6.888e-08	Up Regulation	Slc16a4	solute carrier family 16 (monocarboxylic acid transporters), member 4 [Source:MGI Symbol;Acc:MGI:2385183]	229699
ENSMUSG00000020708	1032.14	0.7501	-0.4149	5.928e-09	6.897e-08	Nodiff	Psmc5	protease (prosome, macropain) 26S subunit, ATPase 5 [Source:MGI Symbol;Acc:MGI:105047]	19184
ENSMUSG00000020572	926.059	1.5156	0.5999	5.935e-09	6.9e-08	Nodiff	Nampt	nicotinamide phosphoribosyltransferase [Source:MGI Symbol;Acc:MGI:1929865]	59027
ENSMUSG00000026944	1055.52	0.7415	-0.4314	6.088e-09	7.072e-08	Nodiff	Abca2	ATP-binding cassette, sub-family A (ABC1), member 2 [Source:MGI Symbol;Acc:MGI:99606]	11305
ENSMUSG00000021814	1363.62	0.7844	-0.3504	6.202e-09	7.199e-08	Nodiff	Anxa7	annexin A7 [Source:MGI Symbol;Acc:MGI:88031]	11750
ENSMUSG00000026721	525.916	1.5634	0.6447	6.274e-09	7.276e-08	Nodiff	Rabgap1l	RAB GTPase activating protein 1-like [Source:MGI Symbol;Acc:MGI:1352507]	29809
ENSMUSG00000104713	90.7275	2.5746	1.3644	6.474e-09	7.503e-08	Up Regulation	Gbp6	guanylate binding protein 6 [Source:MGI Symbol;Acc:MGI:2140937]	100702
ENSMUSG00000040855	907.599	1.3911	0.4762	6.489e-09	7.514e-08	Nodiff	Reps2	RALBP1 associated Eps domain containing protein 2 [Source:MGI Symbol;Acc:MGI:2663511]	194590
ENSMUSG00000017756	1195.7	1.3782	0.4628	6.495e-09	7.515e-08	Nodiff	Slc12a7	solute carrier family 12, member 7 [Source:MGI Symbol;Acc:MGI:1342283]	20499
ENSMUSG00000061371	53.3323	2.5881	1.3719	6.538e-09	7.56e-08	Up Regulation	Zfp873	zinc finger protein 873 [Source:MGI Symbol;Acc:MGI:3040689]	408062
ENSMUSG00000025888	42.8832	2.3391	1.2259	6.592e-09	7.615e-08	Up Regulation	Casp1	caspase 1 [Source:MGI Symbol;Acc:MGI:96544]	12362
ENSMUSG00000046743	53.0827	2.2405	1.1638	6.875e-09	7.937e-08	Up Regulation	Fat4	FAT atypical cadherin 4 [Source:MGI Symbol;Acc:MGI:3045256]	329628
ENSMUSG00000021033	11400.1	0.7726	-0.3722	6.95e-09	8.017e-08	Nodiff	Gstz1	glutathione transferase zeta 1 (maleylacetoacetate isomerase) [Source:MGI Symbol;Acc:MGI:1341859]	14874
ENSMUSG00000021611	98.243	1.7689	0.8228	6.992e-09	8.059e-08	Nodiff	Tert	telomerase reverse transcriptase [Source:MGI Symbol;Acc:MGI:1202709]	21752
ENSMUSG00000004394	947.601	0.7649	-0.3867	7.034e-09	8.1e-08	Nodiff	Tmed4	transmembrane p24 trafficking protein 4 [Source:MGI Symbol;Acc:MGI:1915070]	103694
ENSMUSG00000073427	20.0281	3.9429	1.9793	7.039e-09	8.1e-08	Up Regulation	Gm4924	predicted gene 4924 [Source:MGI Symbol;Acc:MGI:3643133]	237412
ENSMUSG00000020592	4232.85	0.6889	-0.5375	7.076e-09	8.137e-08	Nodiff	Sdc1	syndecan 1 [Source:MGI Symbol;Acc:MGI:1349162]	20969
ENSMUSG00000000711	1979.22	0.7852	-0.3488	7.123e-09	8.184e-08	Nodiff	Rab5b	RAB5B, member RAS oncogene family [Source:MGI Symbol;Acc:MGI:105938]	19344
ENSMUSG00000031134	299.866	1.5693	0.6501	7.134e-09	8.191e-08	Nodiff	Rbmx	RNA binding motif protein, X chromosome [Source:MGI Symbol;Acc:MGI:1343044]	19655
ENSMUSG00000000787	4199.36	1.2982	0.3765	7.167e-09	8.222e-08	Nodiff	Ddx3x	DEAD box helicase 3, X-linked [Source:MGI Symbol;Acc:MGI:103064]	13205
ENSMUSG00000026657	121.432	2.1229	1.086	7.173e-09	8.222e-08	Up Regulation	Frmd4a	FERM domain containing 4A [Source:MGI Symbol;Acc:MGI:1919850]	209630
ENSMUSG00000020173	544.15	0.6998	-0.5149	7.197e-09	8.244e-08	Nodiff	Cobl	cordon-bleu WH2 repeat [Source:MGI Symbol;Acc:MGI:105056]	12808
ENSMUSG00000036246	81.5391	1.9675	0.9763	7.288e-09	8.342e-08	Nodiff	Gmip	Gem-interacting protein [Source:MGI Symbol;Acc:MGI:1926066]	78816
ENSMUSG00000023341	137.829	1.7082	0.7725	7.376e-09	8.435e-08	Nodiff	Mx2	MX dynamin-like GTPase 2 [Source:MGI Symbol;Acc:MGI:97244]	17858
ENSMUSG00000069744	987.649	0.7556	-0.4043	7.39e-09	8.445e-08	Nodiff	Psmb3	proteasome (prosome, macropain) subunit, beta type 3 [Source:MGI Symbol;Acc:MGI:1347014]	26446
ENSMUSG00000018379	1921.51	1.3185	0.3989	7.404e-09	8.454e-08	Nodiff	Srsf1	serine and arginine-rich splicing factor 1 [Source:MGI Symbol;Acc:MGI:98283]	110809
ENSMUSG00000044906	69.7515	2.4232	1.2769	7.476e-09	8.531e-08	Up Regulation	4930503L19Rik	RIKEN cDNA 4930503L19 gene [Source:MGI Symbol;Acc:MGI:1922045]	269033
ENSMUSG00000005232	12.6979	7.25	2.858	7.681e-09	8.758e-08	Up Regulation	G6pc2	glucose-6-phosphatase, catalytic, 2 [Source:MGI Symbol;Acc:MGI:1277193]	14378
ENSMUSG00000035726	393.335	1.4333	0.5193	7.818e-09	8.907e-08	Nodiff	Supt16	SPT16, facilitates chromatin remodeling subunit [Source:MGI Symbol;Acc:MGI:1890948]	114741
ENSMUSG00000029648	284.017	1.7095	0.7736	7.834e-09	8.918e-08	Nodiff	Flt1	FMS-like tyrosine kinase 1 [Source:MGI Symbol;Acc:MGI:95558]	14254
ENSMUSG00000002524	734.451	0.7504	-0.4143	7.889e-09	8.973e-08	Nodiff	Puf60	poly-U binding splicing factor 60 [Source:MGI Symbol;Acc:MGI:1915209]	67959
ENSMUSG00000026176	2492.4	0.7705	-0.3762	7.982e-09	9.072e-08	Nodiff	Ctdsp1	CTD (carboxy-terminal domain, RNA polymerase II, polypeptide A) small phosphatase 1 [Source:MGI Symbol;Acc:MGI:2654470]	227292
ENSMUSG00000027447	1251.96	0.7694	-0.3783	7.988e-09	9.072e-08	Nodiff	Cst3	cystatin C [Source:MGI Symbol;Acc:MGI:102519]	13010
ENSMUSG00000056290	23.9068	4.6617	2.2209	8.077e-09	9.166e-08	Up Regulation	Ms4a4b	membrane-spanning 4-domains, subfamily A, member 4B [Source:MGI Symbol;Acc:MGI:1913083]	60361
ENSMUSG00000021339	402.74	1.5108	0.5953	8.223e-09	9.325e-08	Nodiff	Mrs2	MRS2 magnesium transporter [Source:MGI Symbol;Acc:MGI:2685748]	380836
ENSMUSG00000049760	670.162	0.7706	-0.3759	8.307e-09	9.413e-08	Nodiff	Micos13	mitochondrial contact site and cristae organizing system subunit 13 [Source:MGI Symbol;Acc:MGI:2442174]	224904
ENSMUSG00000048938	58.1742	2.6176	1.3882	8.334e-09	9.436e-08	Up Regulation	Nr1h5	nuclear receptor subfamily 1, group H, member 5 [Source:MGI Symbol;Acc:MGI:3026618]	381463
ENSMUSG00000006024	780.24	0.769	-0.3789	8.379e-09	9.479e-08	Nodiff	Napa	N-ethylmaleimide sensitive fusion protein attachment protein alpha [Source:MGI Symbol;Acc:MGI:104563]	108124
ENSMUSG00000020024	118.59	1.6899	0.757	8.44e-09	9.542e-08	Nodiff	Cep83	centrosomal protein 83 [Source:MGI Symbol;Acc:MGI:1924298]	77048
ENSMUSG00000022671	177.706	0.635	-0.6551	8.584e-09	9.697e-08	Nodiff	Mzt2	mitotic spindle organizing protein 2 [Source:MGI Symbol;Acc:MGI:1922845]	72083
ENSMUSG00000020745	1693.88	1.2732	0.3484	8.882e-09	1.003e-07	Nodiff	Pafah1b1	platelet-activating factor acetylhydrolase, isoform 1b, subunit 1 [Source:MGI Symbol;Acc:MGI:109520]	18472
ENSMUSG00000038696	670.924	0.7484	-0.4181	8.955e-09	1.01e-07	Nodiff	Mapkap1	mitogen-activated protein kinase associated protein 1 [Source:MGI Symbol;Acc:MGI:2444554]	227743
ENSMUSG00000049878	329.36	1.8496	0.8872	8.981e-09	1.012e-07	Nodiff	Rlf	rearranged L-myc fusion sequence [Source:MGI Symbol;Acc:MGI:1924705]	109263
ENSMUSG00000019082	2396.54	0.5372	-0.8964	9.017e-09	1.016e-07	Nodiff	Slc25a22	solute carrier family 25 (mitochondrial carrier, glutamate), member 22 [Source:MGI Symbol;Acc:MGI:1915517]	68267
ENSMUSG00000026272	3370.19	0.6342	-0.6571	9.208e-09	1.036e-07	Nodiff	Agxt	alanine-glyoxylate aminotransferase [Source:MGI Symbol;Acc:MGI:1329033]	11611
ENSMUSG00000034707	2941.24	0.7767	-0.3645	9.471e-09	1.065e-07	Nodiff	Gns	glucosamine (N-acetyl)-6-sulfatase [Source:MGI Symbol;Acc:MGI:1922862]	75612
ENSMUSG00000030968	169.793	2.1762	1.1218	9.66e-09	1.085e-07	Up Regulation	Pdilt	protein disulfide isomerase-like, testis expressed [Source:MGI Symbol;Acc:MGI:1919080]	71830
ENSMUSG00000032777	955.028	0.7551	-0.4052	9.699e-09	1.089e-07	Nodiff	Gtf3c1	general transcription factor III C 1 [Source:MGI Symbol;Acc:MGI:107887]	233863
ENSMUSG00000021870	1134.78	1.4042	0.4898	9.777e-09	1.097e-07	Nodiff	Slmap	sarcolemma associated protein [Source:MGI Symbol;Acc:MGI:1933549]	83997
ENSMUSG00000037949	212.246	0.6056	-0.7236	9.789e-09	1.097e-07	Nodiff	Ano10	anoctamin 10 [Source:MGI Symbol;Acc:MGI:2143103]	102566
ENSMUSG00000037780	4069.79	0.7008	-0.513	9.844e-09	1.103e-07	Nodiff	Mbl1	mannose-binding lectin (protein A) 1 [Source:MGI Symbol;Acc:MGI:96923]	17194
ENSMUSG00000024997	1905.11	0.7981	-0.3253	1.011e-08	1.132e-07	Nodiff	Prdx3	peroxiredoxin 3 [Source:MGI Symbol;Acc:MGI:88034]	11757
ENSMUSG00000037808	205.125	1.6723	0.7418	1.015e-08	1.135e-07	Nodiff	Fam76b	family with sequence similarity 76, member B [Source:MGI Symbol;Acc:MGI:1920076]	72826
ENSMUSG00000074212	540.045	1.3525	0.4356	1.025e-08	1.145e-07	Nodiff	Dnajb14	DnaJ heat shock protein family (Hsp40) member B14 [Source:MGI Symbol;Acc:MGI:1917854]	70604
ENSMUSG00000047547	824.157	0.7272	-0.4596	1.039e-08	1.16e-07	Nodiff	Cltb	clathrin, light polypeptide (Lcb) [Source:MGI Symbol;Acc:MGI:1921575]	74325
ENSMUSG00000030761	283.718	1.7496	0.807	1.039e-08	1.16e-07	Nodiff	Myo7a	myosin VIIA [Source:MGI Symbol;Acc:MGI:104510]	17921
ENSMUSG00000037674	280.541	1.6221	0.6979	1.056e-08	1.177e-07	Nodiff	Rfx7	regulatory factor X, 7 [Source:MGI Symbol;Acc:MGI:2442675]	319758
ENSMUSG00000014748	1107.47	0.762	-0.3922	1.066e-08	1.188e-07	Nodiff	Tex261	testis expressed gene 261 [Source:MGI Symbol;Acc:MGI:1096575]	21766
ENSMUSG00000040548	3504.01	0.7736	-0.3704	1.068e-08	1.189e-07	Nodiff	Tex2	testis expressed gene 2 [Source:MGI Symbol;Acc:MGI:102465]	21763
ENSMUSG00000026553	3539.4	0.7999	-0.3221	1.069e-08	1.189e-07	Nodiff	Copa	coatomer protein complex subunit alpha [Source:MGI Symbol;Acc:MGI:1334462]	12847
ENSMUSG00000035152	1174.51	0.8111	-0.302	1.08e-08	1.2e-07	Nodiff	Ap2b1	adaptor-related protein complex 2, beta 1 subunit [Source:MGI Symbol;Acc:MGI:1919020]	71770
ENSMUSG00000055923	172.354	1.6676	0.7378	1.118e-08	1.242e-07	Nodiff	Aasdh	aminoadipate-semialdehyde dehydrogenase [Source:MGI Symbol;Acc:MGI:2442517]	231326
ENSMUSG00000042251	2682.55	0.7355	-0.4432	1.122e-08	1.245e-07	Nodiff	Pm20d1	peptidase M20 domain containing 1 [Source:MGI Symbol;Acc:MGI:2442939]	212933
ENSMUSG00000019139	69.1602	0.3801	-1.396	1.127e-08	1.251e-07	Down Regulation	Isyna1	myo-inositol 1-phosphate synthase A1 [Source:MGI Symbol;Acc:MGI:1919030]	71780
ENSMUSG00000020238	633.509	0.7736	-0.3704	1.153e-08	1.278e-07	Nodiff	Ncln	nicalin [Source:MGI Symbol;Acc:MGI:1926081]	103425
ENSMUSG00000037849	38.9486	3.6669	1.8746	1.182e-08	1.31e-07	Up Regulation	Ifi206	interferon activated gene 206 [Source:MGI Symbol;Acc:MGI:3646410]	102639543
ENSMUSG00000019370	650.863	0.7624	-0.3914	1.191e-08	1.318e-07	Nodiff	Calm3	calmodulin 3 [Source:MGI Symbol;Acc:MGI:103249]	12315
ENSMUSG00000032114	1771.82	0.6504	-0.6207	1.216e-08	1.345e-07	Nodiff	Slc37a4	solute carrier family 37 (glucose-6-phosphate transporter), member 4 [Source:MGI Symbol;Acc:MGI:1316650]	14385
ENSMUSG00000033014	372.108	1.4924	0.5776	1.232e-08	1.362e-07	Nodiff	Trim33	tripartite motif-containing 33 [Source:MGI Symbol;Acc:MGI:2137357]	94093
ENSMUSG00000062683	765.561	0.7137	-0.4865	1.233e-08	1.362e-07	Nodiff	Atp5g2	ATP synthase, H+ transporting, mitochondrial F0 complex, subunit C2 (subunit 9) [Source:MGI Symbol;Acc:MGI:1915192]	67942
ENSMUSG00000024870	1239.87	0.7449	-0.4249	1.243e-08	1.372e-07	Nodiff	Rab1b	RAB1B, member RAS oncogene family [Source:MGI Symbol;Acc:MGI:1923558]	76308
ENSMUSG00000028864	174.11	2.7736	1.4717	1.251e-08	1.38e-07	Up Regulation	Hgf	hepatocyte growth factor [Source:MGI Symbol;Acc:MGI:96079]	15234
ENSMUSG00000032612	1559.05	0.8161	-0.2932	1.262e-08	1.391e-07	Nodiff	Usp4	ubiquitin specific peptidase 4 (proto-oncogene) [Source:MGI Symbol;Acc:MGI:98905]	22258
ENSMUSG00000029076	1937.28	0.7914	-0.3375	1.275e-08	1.404e-07	Nodiff	Sdf4	stromal cell derived factor 4 [Source:MGI Symbol;Acc:MGI:108079]	20318
ENSMUSG00000053329	981.665	0.7404	-0.4336	1.277e-08	1.405e-07	Nodiff	Gatd3a	glutamine amidotransferase like class 1 domain containing 3A [Source:MGI Symbol;Acc:MGI:1351861]	28295
ENSMUSG00000011096	324.173	0.7302	-0.4537	1.28e-08	1.408e-07	Nodiff	Akt1s1	AKT1 substrate 1 (proline-rich) [Source:MGI Symbol;Acc:MGI:1914855]	67605
ENSMUSG00000009293	421.62	0.6995	-0.5157	1.291e-08	1.419e-07	Nodiff	Ube2g2	ubiquitin-conjugating enzyme E2G 2 [Source:MGI Symbol;Acc:MGI:1343188]	22213
ENSMUSG00000054452	5229.45	0.7348	-0.4446	1.297e-08	1.423e-07	Nodiff	Tle5	TLE family member 5, transcriptional modulator [Source:MGI Symbol;Acc:MGI:95806]	14797
ENSMUSG00000034028	18.839	4.4073	2.1399	1.307e-08	1.434e-07	Up Regulation	Cd226	CD226 antigen [Source:MGI Symbol;Acc:MGI:3039602]	225825
ENSMUSG00000021916	118.559	1.7178	0.7806	1.314e-08	1.44e-07	Nodiff	Glt8d1	glycosyltransferase 8 domain containing 1 [Source:MGI Symbol;Acc:MGI:1923735]	76485
ENSMUSG00000019820	622.986	1.4614	0.5473	1.317e-08	1.443e-07	Nodiff	Utrn	utrophin [Source:MGI Symbol;Acc:MGI:104631]	22288
ENSMUSG00000038122	150.852	1.7301	0.7908	1.328e-08	1.453e-07	Nodiff	Tbc1d32	TBC1 domain family, member 32 [Source:MGI Symbol;Acc:MGI:2442827]	544696
ENSMUSG00000054237	234.928	1.5722	0.6528	1.328e-08	1.453e-07	Nodiff	Fra10ac1	FRA10AC1 homolog (human) [Source:MGI Symbol;Acc:MGI:1917817]	70567
ENSMUSG00000002015	2012.5	0.746	-0.4228	1.333e-08	1.457e-07	Nodiff	Bcap31	B cell receptor associated protein 31 [Source:MGI Symbol;Acc:MGI:1350933]	27061
ENSMUSG00000029345	312.336	0.7215	-0.4708	1.342e-08	1.465e-07	Nodiff	Tfip11	tuftelin interacting protein 11 [Source:MGI Symbol;Acc:MGI:1930075]	54723
ENSMUSG00000066900	1339.52	0.7576	-0.4004	1.343e-08	1.466e-07	Nodiff	Suds3	suppressor of defective silencing 3 homolog (S. cerevisiae) [Source:MGI Symbol;Acc:MGI:1919204]	71954
ENSMUSG00000030770	1837.98	0.7909	-0.3384	1.347e-08	1.468e-07	Nodiff	Parva	parvin, alpha [Source:MGI Symbol;Acc:MGI:1931144]	57342
ENSMUSG00000017221	1112.05	0.7316	-0.4509	1.348e-08	1.468e-07	Nodiff	Psmd3	proteasome (prosome, macropain) 26S subunit, non- ATPase, 3 [Source:MGI Symbol;Acc:MGI:98858]	22123
ENSMUSG00000031532	2106.11	0.7667	-0.3832	1.409e-08	1.534e-07	Nodiff	Saraf	store-operated calcium entry-associated regulatory factor [Source:MGI Symbol;Acc:MGI:1915137]	67887
ENSMUSG00000030337	58.1162	2.3681	1.2437	1.413e-08	1.537e-07	Up Regulation	Vamp1	vesicle-associated membrane protein 1 [Source:MGI Symbol;Acc:MGI:1313276]	22317
ENSMUSG00000062604	348.248	1.4185	0.5044	1.423e-08	1.547e-07	Nodiff	Srpk2	serine/arginine-rich protein specific kinase 2 [Source:MGI Symbol;Acc:MGI:1201408]	20817
ENSMUSG00000047459	839.557	0.7548	-0.4059	1.424e-08	1.547e-07	Nodiff	Dynlrb1	dynein light chain roadblock-type 1 [Source:MGI Symbol;Acc:MGI:1914318]	67068
ENSMUSG00000052812	439.852	1.4481	0.5342	1.437e-08	1.56e-07	Nodiff	Atad2b	ATPase family, AAA domain containing 2B [Source:MGI Symbol;Acc:MGI:2444798]	320817
ENSMUSG00000004591	824.663	1.4166	0.5024	1.468e-08	1.593e-07	Nodiff	Pkn2	protein kinase N2 [Source:MGI Symbol;Acc:MGI:109211]	109333
ENSMUSG00000116564	267.219	1.4776	0.5633	1.52e-08	1.648e-07	Nodiff	Riok2	RIO kinase 2 [Source:MGI Symbol;Acc:MGI:1914295]	67045
ENSMUSG00000022698	1771.16	1.2691	0.3438	1.554e-08	1.683e-07	Nodiff	Naa50	N(alpha)-acetyltransferase 50, NatE catalytic subunit [Source:MGI Symbol;Acc:MGI:1919367]	72117
ENSMUSG00000069893	9.5048	18.2519	4.19	1.554e-08	1.683e-07	Up Regulation	9930111J21Rik1	RIKEN cDNA 9930111J21 gene 1 [Source:MGI Symbol;Acc:MGI:3041173]	667214
ENSMUSG00000095990	27.7438	4.0477	2.0171	1.57e-08	1.698e-07	Up Regulation	Zfp97	zinc finger protein 97 [Source:MGI Symbol;Acc:MGI:105921]	22759
ENSMUSG00000045128	2838.79	0.8008	-0.3205	1.574e-08	1.702e-07	Nodiff	Rpl18a	ribosomal protein L18A [Source:MGI Symbol;Acc:MGI:1924058]	76808
ENSMUSG00000042197	272.462	1.5465	0.629	1.611e-08	1.74e-07	Nodiff	Zfp451	zinc finger protein 451 [Source:MGI Symbol;Acc:MGI:2137896]	98403
ENSMUSG00000003970	3174.71	0.7888	-0.3423	1.623e-08	1.752e-07	Nodiff	Rpl8	ribosomal protein L8 [Source:MGI Symbol;Acc:MGI:1350927]	26961
ENSMUSG00000048154	740.119	1.4549	0.5409	1.63e-08	1.758e-07	Nodiff	Kmt2d	lysine (K)-specific methyltransferase 2D [Source:MGI Symbol;Acc:MGI:2682319]	381022
ENSMUSG00000024799	1687.49	0.6889	-0.5375	1.655e-08	1.784e-07	Nodiff	Tm7sf2	transmembrane 7 superfamily member 2 [Source:MGI Symbol;Acc:MGI:1920416]	73166
ENSMUSG00000005142	1943.41	0.7999	-0.3221	1.665e-08	1.794e-07	Nodiff	Man2b1	mannosidase 2, alpha B1 [Source:MGI Symbol;Acc:MGI:107286]	17159
ENSMUSG00000052296	1241.57	0.7711	-0.3751	1.7e-08	1.83e-07	Nodiff	Ppp6r1	protein phosphatase 6, regulatory subunit 1 [Source:MGI Symbol;Acc:MGI:2442163]	243819
ENSMUSG00000070493	3543.68	0.7425	-0.4295	1.721e-08	1.85e-07	Nodiff	Chchd2	coiled-coil-helix-coiled-coil-helix domain containing 2 [Source:MGI Symbol;Acc:MGI:1261428]	14004
ENSMUSG00000029822	37.6737	2.6478	1.4048	1.722e-08	1.85e-07	Up Regulation	Osbpl3	oxysterol binding protein-like 3 [Source:MGI Symbol;Acc:MGI:1918970]	71720
ENSMUSG00000003198	99.8155	1.7075	0.7719	1.735e-08	1.863e-07	Nodiff	Zfp959	zinc finger protein 959 [Source:MGI Symbol;Acc:MGI:2385058]	224893
ENSMUSG00000000058	113.525	2.1083	1.0761	1.743e-08	1.87e-07	Up Regulation	Cav2	caveolin 2 [Source:MGI Symbol;Acc:MGI:107571]	12390
ENSMUSG00000003778	272.687	1.4614	0.5473	1.749e-08	1.875e-07	Nodiff	Brd8	bromodomain containing 8 [Source:MGI Symbol;Acc:MGI:1925906]	78656
ENSMUSG00000026088	140.895	1.8011	0.8489	1.768e-08	1.894e-07	Nodiff	Mitd1	MIT, microtubule interacting and transport, domain containing 1 [Source:MGI Symbol;Acc:MGI:1916278]	69028
ENSMUSG00000024228	976.298	1.4346	0.5206	1.791e-08	1.917e-07	Nodiff	Nudt12	nudix (nucleoside diphosphate linked moiety X)-type motif 12 [Source:MGI Symbol;Acc:MGI:1915243]	67993
ENSMUSG00000051695	2060.12	0.7724	-0.3725	1.815e-08	1.942e-07	Nodiff	Pcbp1	poly(rC) binding protein 1 [Source:MGI Symbol;Acc:MGI:1345635]	23983
ENSMUSG00000001229	975.837	0.6987	-0.5173	1.841e-08	1.968e-07	Nodiff	Dpp9	dipeptidylpeptidase 9 [Source:MGI Symbol;Acc:MGI:2443967]	224897
ENSMUSG00000022200	1619.83	0.7947	-0.3315	1.903e-08	2.033e-07	Nodiff	Golph3	golgi phosphoprotein 3 [Source:MGI Symbol;Acc:MGI:1913879]	66629
ENSMUSG00000022821	8831.19	0.7186	-0.4768	1.909e-08	2.038e-07	Nodiff	Hgd	homogentisate 1, 2-dioxygenase [Source:MGI Symbol;Acc:MGI:96078]	15233
ENSMUSG00000041765	421.148	0.7166	-0.4808	1.91e-08	2.038e-07	Nodiff	Ubac2	ubiquitin associated domain containing 2 [Source:MGI Symbol;Acc:MGI:1916139]	68889
ENSMUSG00000023845	805.676	1.5643	0.6456	1.921e-08	2.048e-07	Nodiff	Lnpep	leucyl/cystinyl aminopeptidase [Source:MGI Symbol;Acc:MGI:2387123]	240028
ENSMUSG00000031931	132.662	1.6903	0.7573	1.931e-08	2.057e-07	Nodiff	Ankrd49	ankyrin repeat domain 49 [Source:MGI Symbol;Acc:MGI:1930842]	56503
ENSMUSG00000023284	46.7874	2.7105	1.4386	1.94e-08	2.065e-07	Up Regulation	Zfp605	zinc finger protein 605 [Source:MGI Symbol;Acc:MGI:2444933]	675812
ENSMUSG00000066829	92.6214	1.8735	0.9058	1.942e-08	2.065e-07	Nodiff	Zfp810	zinc finger protein 810 [Source:MGI Symbol;Acc:MGI:2384563]	235050
ENSMUSG00000049791	435.245	1.3922	0.4774	1.943e-08	2.065e-07	Nodiff	Fzd4	frizzled class receptor 4 [Source:MGI Symbol;Acc:MGI:108520]	14366
ENSMUSG00000039697	53.7755	2.3414	1.2274	1.944e-08	2.065e-07	Up Regulation	Ncoa7	nuclear receptor coactivator 7 [Source:MGI Symbol;Acc:MGI:2444847]	211329
ENSMUSG00000062743	11.7572	10.7989	3.4328	1.952e-08	2.072e-07	Up Regulation	Zfp677	zinc finger protein 677 [Source:MGI Symbol;Acc:MGI:3053207]	210503
ENSMUSG00000038848	730.902	0.7649	-0.3867	1.97e-08	2.089e-07	Nodiff	Ythdf1	YTH N6-methyladenosine RNA binding protein 1 [Source:MGI Symbol;Acc:MGI:1917431]	228994
ENSMUSG00000044950	164.212	1.6742	0.7434	1.977e-08	2.096e-07	Nodiff	Pwwp2a	PWWP domain containing 2A [Source:MGI Symbol;Acc:MGI:1918052]	70802
ENSMUSG00000037916	2058.2	0.7759	-0.366	2.008e-08	2.127e-07	Nodiff	Ndufv1	NADH:ubiquinone oxidoreductase core subunit V1 [Source:MGI Symbol;Acc:MGI:107851]	17995
ENSMUSG00000026621	5778.54	0.7414	-0.4316	2.014e-08	2.131e-07	Nodiff	Mtarc1	mitochondrial amidoxime reducing component 1 [Source:MGI Symbol;Acc:MGI:1913362]	66112
ENSMUSG00000038776	6925.36	0.6621	-0.5948	2.033e-08	2.151e-07	Nodiff	Ephx1	epoxide hydrolase 1, microsomal [Source:MGI Symbol;Acc:MGI:95405]	13849
ENSMUSG00000031443	1558.12	0.7582	-0.3993	2.036e-08	2.152e-07	Nodiff	F7	coagulation factor VII [Source:MGI Symbol;Acc:MGI:109325]	14068
ENSMUSG00000038271	73.437	2.0307	1.022	2.045e-08	2.16e-07	Up Regulation	Iffo1	intermediate filament family orphan 1 [Source:MGI Symbol;Acc:MGI:2444516]	320678
ENSMUSG00000033991	357.357	1.5184	0.6025	2.052e-08	2.166e-07	Nodiff	Ttc37	tetratricopeptide repeat domain 37 [Source:MGI Symbol;Acc:MGI:2679923]	218343
ENSMUSG00000030603	1193.79	0.7277	-0.4587	2.085e-08	2.199e-07	Nodiff	Psmc4	proteasome (prosome, macropain) 26S subunit, ATPase, 4 [Source:MGI Symbol;Acc:MGI:1346093]	23996
ENSMUSG00000006575	187.552	0.6809	-0.5546	2.088e-08	2.201e-07	Nodiff	Rundc3a	RUN domain containing 3A [Source:MGI Symbol;Acc:MGI:1858752]	51799
ENSMUSG00000035614	251.653	1.5239	0.6078	2.114e-08	2.227e-07	Nodiff	Togaram1	TOG array regulator of axonemal microtubules 1 [Source:MGI Symbol;Acc:MGI:2684313]	328108
ENSMUSG00000021963	1069.9	0.7738	-0.37	2.135e-08	2.247e-07	Nodiff	Sap18	Sin3-associated polypeptide 18 [Source:MGI Symbol;Acc:MGI:1277978]	20220
ENSMUSG00000112023	58.1995	2.917	1.5445	2.151e-08	2.263e-07	Up Regulation	Lilrb4b	leukocyte immunoglobulin-like receptor, subfamily B, member 4B [Source:MGI Symbol;Acc:MGI:102702]	14727
ENSMUSG00000065947	95.6708	1.8191	0.8632	2.209e-08	2.321e-07	Nodiff	mt-Nd4l	mitochondrially encoded NADH dehydrogenase 4L [Source:MGI Symbol;Acc:MGI:102497]	-
ENSMUSG00000048277	610.646	0.7241	-0.4656	2.211e-08	2.321e-07	Nodiff	Syngr2	synaptogyrin 2 [Source:MGI Symbol;Acc:MGI:1328324]	20973
ENSMUSG00000059734	756.55	0.729	-0.456	2.241e-08	2.352e-07	Nodiff	Ndufs8	NADH:ubiquinone oxidoreductase core subunit S8 [Source:MGI Symbol;Acc:MGI:2385079]	225887
ENSMUSG00000068874	3252.78	0.7167	-0.4806	2.245e-08	2.354e-07	Nodiff	Selenbp1	selenium binding protein 1 [Source:MGI Symbol;Acc:MGI:96825]	20341
ENSMUSG00000061104	214.969	0.674	-0.5691	2.262e-08	2.371e-07	Nodiff	Sap18b	Sin3-associated polypeptide 18B [Source:MGI Symbol;Acc:MGI:3704317]	100041953
ENSMUSG00000052712	1365.11	0.7168	-0.4804	2.264e-08	2.371e-07	Nodiff	BC004004	cDNA sequence BC004004 [Source:MGI Symbol;Acc:MGI:2136782]	80748
ENSMUSG00000040997	606.366	0.7412	-0.432	2.267e-08	2.372e-07	Nodiff	Abhd4	abhydrolase domain containing 4 [Source:MGI Symbol;Acc:MGI:1915938]	105501
ENSMUSG00000027200	338.462	1.71	0.774	2.335e-08	2.441e-07	Nodiff	Sema6d	sema domain, transmembrane domain (TM), and cytoplasmic domain, (semaphorin) 6D [Source:MGI Symbol;Acc:MGI:2387661]	214968
ENSMUSG00000021610	1564.37	0.7416	-0.4312	2.355e-08	2.461e-07	Nodiff	Clptm1l	CLPTM1-like [Source:MGI Symbol;Acc:MGI:2442892]	218335
ENSMUSG00000018068	177.039	1.6904	0.7574	2.369e-08	2.474e-07	Nodiff	Ints2	integrator complex subunit 2 [Source:MGI Symbol;Acc:MGI:1917672]	70422
ENSMUSG00000009112	746.463	0.7666	-0.3835	2.392e-08	2.496e-07	Nodiff	Bcl2l13	BCL2-like 13 (apoptosis facilitator) [Source:MGI Symbol;Acc:MGI:2136959]	94044
ENSMUSG00000028822	1039.81	0.7512	-0.4127	2.419e-08	2.522e-07	Nodiff	Tmem50a	transmembrane protein 50A [Source:MGI Symbol;Acc:MGI:1919067]	71817
ENSMUSG00000033860	62768.2	0.5855	-0.7724	2.434e-08	2.536e-07	Nodiff	Fgg	fibrinogen gamma chain [Source:MGI Symbol;Acc:MGI:95526]	99571
ENSMUSG00000017802	1439.07	0.7733	-0.3709	2.442e-08	2.543e-07	Nodiff	Retreg3	reticulophagy regulator family member 3 [Source:MGI Symbol;Acc:MGI:1915248]	67998
ENSMUSG00000015027	142.902	0.5831	-0.7781	2.45e-08	2.55e-07	Nodiff	Galns	galactosamine (N-acetyl)-6-sulfate sulfatase [Source:MGI Symbol;Acc:MGI:1355303]	50917
ENSMUSG00000057551	277.086	1.4804	0.566	2.463e-08	2.562e-07	Nodiff	Zfp317	zinc finger protein 317 [Source:MGI Symbol;Acc:MGI:107775]	244713
ENSMUSG00000031644	204.406	1.8151	0.8601	2.484e-08	2.581e-07	Nodiff	Nek1	NIMA (never in mitosis gene a)-related expressed kinase 1 [Source:MGI Symbol;Acc:MGI:97303]	18004
ENSMUSG00000021945	470.548	1.5173	0.6015	2.5e-08	2.596e-07	Nodiff	Zmym2	zinc finger, MYM-type 2 [Source:MGI Symbol;Acc:MGI:1923257]	76007
ENSMUSG00000069793	77.1243	2.2161	1.148	2.529e-08	2.625e-07	Up Regulation	Slfn9	schlafen 9 [Source:MGI Symbol;Acc:MGI:2445121]	237886
ENSMUSG00000001768	346.688	1.4738	0.5596	2.539e-08	2.632e-07	Nodiff	Rin2	Ras and Rab interactor 2 [Source:MGI Symbol;Acc:MGI:1921280]	74030
ENSMUSG00000004054	410.999	0.7235	-0.4669	2.559e-08	2.652e-07	Nodiff	Map3k11	mitogen-activated protein kinase kinase kinase 11 [Source:MGI Symbol;Acc:MGI:1346880]	26403
ENSMUSG00000005779	1717.6	0.7517	-0.4117	2.61e-08	2.702e-07	Nodiff	Psmb4	proteasome (prosome, macropain) subunit, beta type 4 [Source:MGI Symbol;Acc:MGI:1098257]	19172
ENSMUSG00000030286	864.682	0.754	-0.4074	2.611e-08	2.702e-07	Nodiff	Emc3	ER membrane protein complex subunit 3 [Source:MGI Symbol;Acc:MGI:1913337]	66087
ENSMUSG00000042742	238.409	1.5083	0.5929	2.641e-08	2.731e-07	Nodiff	Bmt2	base methyltransferase of 25S rRNA 2 [Source:MGI Symbol;Acc:MGI:2141466]	101148
ENSMUSG00000094806	9129.07	0.6827	-0.5507	2.686e-08	2.776e-07	Nodiff	Cyp2d10	cytochrome P450, family 2, subfamily d, polypeptide 10 [Source:MGI Symbol;Acc:MGI:88602]	13101
ENSMUSG00000089960	458.971	0.5217	-0.9387	2.708e-08	2.796e-07	Nodiff	Ugt1a1	UDP glucuronosyltransferase 1 family, polypeptide A1 [Source:MGI Symbol;Acc:MGI:98898]	394436
ENSMUSG00000025197	7955.39	0.6582	-0.6034	2.803e-08	2.893e-07	Nodiff	Cyp2c23	cytochrome P450, family 2, subfamily c, polypeptide 23 [Source:MGI Symbol;Acc:MGI:1888897]	226143
ENSMUSG00000028525	291.981	2.0524	1.0373	2.838e-08	2.927e-07	Up Regulation	Pde4b	phosphodiesterase 4B, cAMP specific [Source:MGI Symbol;Acc:MGI:99557]	18578
ENSMUSG00000000326	12974.2	0.7052	-0.5039	2.841e-08	2.927e-07	Nodiff	Comt	catechol-O-methyltransferase [Source:MGI Symbol;Acc:MGI:88470]	12846
ENSMUSG00000070709	54.1066	2.1111	1.078	2.857e-08	2.942e-07	Up Regulation	Zfp974	zinc finger protein 974 [Source:MGI Symbol;Acc:MGI:1920680]	73430
ENSMUSG00000030109	1230.26	0.7269	-0.4602	2.902e-08	2.986e-07	Nodiff	Slc6a12	solute carrier family 6 (neurotransmitter transporter, betaine/GABA), member 12 [Source:MGI Symbol;Acc:MGI:95628]	14411
ENSMUSG00000013997	1118.67	0.7811	-0.3564	2.955e-08	3.036e-07	Nodiff	Nit1	nitrilase 1 [Source:MGI Symbol;Acc:MGI:1350916]	27045
ENSMUSG00000061731	680.196	0.7316	-0.4508	2.955e-08	3.036e-07	Nodiff	Ext1	exostosin glycosyltransferase 1 [Source:MGI Symbol;Acc:MGI:894663]	14042
ENSMUSG00000068290	1586.28	0.7801	-0.3582	2.976e-08	3.056e-07	Nodiff	Ddrgk1	DDRGK domain containing 1 [Source:MGI Symbol;Acc:MGI:1924256]	77006
ENSMUSG00000028655	308.689	0.1102	-3.182	2.982e-08	3.06e-07	Down Regulation	Mfsd2a	major facilitator superfamily domain containing 2A [Source:MGI Symbol;Acc:MGI:1923824]	76574
ENSMUSG00000026921	106.395	1.7785	0.8306	3.009e-08	3.085e-07	Nodiff	Egfl7	EGF-like domain 7 [Source:MGI Symbol;Acc:MGI:2449923]	353156
ENSMUSG00000024875	522.099	0.7174	-0.4791	3.07e-08	3.144e-07	Nodiff	Yif1a	Yip1 interacting factor homolog A (S. cerevisiae) [Source:MGI Symbol;Acc:MGI:1915340]	68090
ENSMUSG00000072915	36.2735	2.6787	1.4215	3.07e-08	3.144e-07	Up Regulation	Gm12258	predicted gene 12258 [Source:MGI Symbol;Acc:MGI:3651534]	108167848
ENSMUSG00000032458	2237.41	0.7847	-0.3498	3.089e-08	3.161e-07	Nodiff	Copb2	coatomer protein complex, subunit beta 2 (beta prime) [Source:MGI Symbol;Acc:MGI:1354962]	50797
ENSMUSG00000041598	537.002	0.6891	-0.5373	3.1e-08	3.17e-07	Nodiff	Cdc42ep4	CDC42 effector protein (Rho GTPase binding) 4 [Source:MGI Symbol;Acc:MGI:1929760]	56699
ENSMUSG00000004207	7244.79	0.7913	-0.3376	3.108e-08	3.176e-07	Nodiff	Psap	prosaposin [Source:MGI Symbol;Acc:MGI:97783]	19156
ENSMUSG00000022391	902.862	0.7342	-0.4457	3.114e-08	3.178e-07	Nodiff	Rangap1	RAN GTPase activating protein 1 [Source:MGI Symbol;Acc:MGI:103071]	19387
ENSMUSG00000073700	441.441	0.5182	-0.9483	3.115e-08	3.178e-07	Nodiff	Klhl21	kelch-like 21 [Source:MGI Symbol;Acc:MGI:1919288]	242785
ENSMUSG00000049115	1203.56	0.7313	-0.4516	3.153e-08	3.216e-07	Nodiff	Agtr1a	angiotensin II receptor, type 1a [Source:MGI Symbol;Acc:MGI:87964]	11607
ENSMUSG00000017493	15559.8	0.7271	-0.4598	3.209e-08	3.27e-07	Nodiff	Igfbp4	insulin-like growth factor binding protein 4 [Source:MGI Symbol;Acc:MGI:96439]	16010
ENSMUSG00000028261	643.78	1.4204	0.5063	3.212e-08	3.271e-07	Nodiff	Ndufaf4	NADH:ubiquinone oxidoreductase complex assembly factor 4 [Source:MGI Symbol;Acc:MGI:1915743]	68493
ENSMUSG00000040549	261.718	1.4288	0.5148	3.281e-08	3.339e-07	Nodiff	Ckap5	cytoskeleton associated protein 5 [Source:MGI Symbol;Acc:MGI:1923036]	75786
ENSMUSG00000079477	2661.03	0.7985	-0.3247	3.286e-08	3.342e-07	Nodiff	Rab7	RAB7, member RAS oncogene family [Source:MGI Symbol;Acc:MGI:105068]	19349
ENSMUSG00000031877	1111.76	0.7322	-0.4497	3.294e-08	3.348e-07	Nodiff	Ces2g	carboxylesterase 2G [Source:MGI Symbol;Acc:MGI:1919611]	72361
ENSMUSG00000024789	317.462	1.4807	0.5663	3.3e-08	3.351e-07	Nodiff	Jak2	Janus kinase 2 [Source:MGI Symbol;Acc:MGI:96629]	16452
ENSMUSG00000054051	243.307	1.5114	0.5958	3.309e-08	3.358e-07	Nodiff	Ercc6	excision repair cross-complementing rodent repair deficiency, complementation group 6 [Source:MGI Symbol;Acc:MGI:1100494]	319955
ENSMUSG00000019302	899.414	0.7484	-0.4181	3.313e-08	3.36e-07	Nodiff	Atp6v0a1	ATPase, H+ transporting, lysosomal V0 subunit A1 [Source:MGI Symbol;Acc:MGI:103286]	11975
ENSMUSG00000027678	517.224	1.3906	0.4757	3.449e-08	3.495e-07	Nodiff	Ncoa3	nuclear receptor coactivator 3 [Source:MGI Symbol;Acc:MGI:1276535]	17979
ENSMUSG00000026304	205.749	0.6332	-0.6593	3.46e-08	3.504e-07	Nodiff	Rab17	RAB17, member RAS oncogene family [Source:MGI Symbol;Acc:MGI:104640]	19329
ENSMUSG00000011752	1801.7	0.7694	-0.3783	3.58e-08	3.623e-07	Nodiff	Pgam1	phosphoglycerate mutase 1 [Source:MGI Symbol;Acc:MGI:97552]	18648
ENSMUSG00000015243	5066.51	1.3782	0.4628	3.593e-08	3.634e-07	Nodiff	Abca1	ATP-binding cassette, sub-family A (ABC1), member 1 [Source:MGI Symbol;Acc:MGI:99607]	11303
ENSMUSG00000060470	71.2914	2.0463	1.033	3.614e-08	3.652e-07	Up Regulation	Adgrg3	adhesion G protein-coupled receptor G3 [Source:MGI Symbol;Acc:MGI:1859670]	54672
ENSMUSG00000044786	958.564	0.4561	-1.133	3.629e-08	3.665e-07	Down Regulation	Zfp36	zinc finger protein 36 [Source:MGI Symbol;Acc:MGI:99180]	22695
ENSMUSG00000047284	302.926	1.3995	0.4849	3.673e-08	3.707e-07	Nodiff	Neurl4	neuralized E3 ubiquitin protein ligase 4 [Source:MGI Symbol;Acc:MGI:1921092]	216860
ENSMUSG00000052040	784.231	0.4988	-1.003	3.684e-08	3.715e-07	Down Regulation	Klf13	Kruppel-like factor 13 [Source:MGI Symbol;Acc:MGI:1354948]	50794
ENSMUSG00000030059	459.595	1.4743	0.56	3.7e-08	3.729e-07	Nodiff	Tmf1	TATA element modulatory factor 1 [Source:MGI Symbol;Acc:MGI:2684999]	232286
ENSMUSG00000029632	2713.58	0.7694	-0.3782	3.734e-08	3.761e-07	Nodiff	Ndufa4	Ndufa4, mitochondrial complex associated [Source:MGI Symbol;Acc:MGI:107686]	17992
ENSMUSG00000033938	651.152	0.6917	-0.5318	3.748e-08	3.773e-07	Nodiff	Ndufb7	NADH:ubiquinone oxidoreductase subunit B7 [Source:MGI Symbol;Acc:MGI:1914166]	66916
ENSMUSG00000031820	771.026	0.7285	-0.457	3.768e-08	3.79e-07	Nodiff	Babam1	BRISC and BRCA1 A complex member 1 [Source:MGI Symbol;Acc:MGI:1915501]	68251
ENSMUSG00000026811	867.374	0.7209	-0.4721	3.774e-08	3.793e-07	Nodiff	St6galnac6	ST6 (alpha-N-acetyl-neuraminyl-2,3-beta-galactosyl- 1,3)-N-acetylgalactosaminide alpha-2,6-sialyltransferase 6 [Source:MGI Symbol;Acc:MGI:1355316]	50935
ENSMUSG00000032661	63.2631	2.5683	1.3608	3.794e-08	3.811e-07	Up Regulation	Oas3	2'-5' oligoadenylate synthetase 3 [Source:MGI Symbol;Acc:MGI:2180850]	246727
ENSMUSG00000054693	729.693	1.3388	0.421	3.813e-08	3.827e-07	Nodiff	Adam10	a disintegrin and metallopeptidase domain 10 [Source:MGI Symbol;Acc:MGI:109548]	11487
ENSMUSG00000057666	2214.62	0.6611	-0.5971	3.9e-08	3.913e-07	Nodiff	Gapdh	glyceraldehyde-3-phosphate dehydrogenase [Source:MGI Symbol;Acc:MGI:95640]	14433
ENSMUSG00000014361	367.184	1.5748	0.6552	3.906e-08	3.914e-07	Nodiff	Mertk	MER proto-oncogene tyrosine kinase [Source:MGI Symbol;Acc:MGI:96965]	17289
ENSMUSG00000019428	2287.95	0.8261	-0.2756	3.907e-08	3.914e-07	Nodiff	Fkbp8	FK506 binding protein 8 [Source:MGI Symbol;Acc:MGI:1341070]	14232
ENSMUSG00000038173	57.3491	2.5671	1.3602	3.935e-08	3.939e-07	Up Regulation	Enpp6	ectonucleotide pyrophosphatase/phosphodiesterase 6 [Source:MGI Symbol;Acc:MGI:2445171]	320981
ENSMUSG00000015337	82.795	0.5371	-0.8967	3.946e-08	3.948e-07	Nodiff	Endog	endonuclease G [Source:MGI Symbol;Acc:MGI:1261433]	13804
ENSMUSG00000049717	118.098	1.7884	0.8387	3.96e-08	3.956e-07	Nodiff	Lig4	ligase IV, DNA, ATP-dependent [Source:MGI Symbol;Acc:MGI:1335098]	319583
ENSMUSG00000040536	806.473	1.3821	0.4668	3.96e-08	3.956e-07	Nodiff	Necab1	N-terminal EF-hand calcium binding protein 1 [Source:MGI Symbol;Acc:MGI:1916602]	69352
ENSMUSG00000068245	72.1487	2.2978	1.2002	4.023e-08	4.016e-07	Up Regulation	Phf11d	PHD finger protein 11D [Source:MGI Symbol;Acc:MGI:1277133]	219132
ENSMUSG00000041654	460.856	0.7214	-0.4712	4.034e-08	4.025e-07	Nodiff	Slc39a11	solute carrier family 39 (metal ion transporter), member 11 [Source:MGI Symbol;Acc:MGI:1917056]	69806
ENSMUSG00000042807	78.6399	2.4683	1.3035	4.041e-08	4.029e-07	Up Regulation	Hecw2	HECT, C2 and WW domain containing E3 ubiquitin protein ligase 2 [Source:MGI Symbol;Acc:MGI:2685817]	329152
ENSMUSG00000027198	559.402	0.7499	-0.4153	4.05e-08	4.035e-07	Nodiff	Ext2	exostosin glycosyltransferase 2 [Source:MGI Symbol;Acc:MGI:108050]	14043
ENSMUSG00000033701	239.003	0.7019	-0.5107	4.067e-08	4.049e-07	Nodiff	Acbd6	acyl-Coenzyme A binding domain containing 6 [Source:MGI Symbol;Acc:MGI:1919732]	72482
ENSMUSG00000076441	45199.3	0.6275	-0.6723	4.217e-08	4.196e-07	Nodiff	Ass1	argininosuccinate synthetase 1 [Source:MGI Symbol;Acc:MGI:88090]	11898
ENSMUSG00000025757	551.006	1.5768	0.657	4.257e-08	4.233e-07	Nodiff	Hspa4l	heat shock protein 4 like [Source:MGI Symbol;Acc:MGI:107422]	18415
ENSMUSG00000045409	284.782	1.4857	0.5711	4.291e-08	4.263e-07	Nodiff	Trim39	tripartite motif-containing 39 [Source:MGI Symbol;Acc:MGI:1890659]	79263
ENSMUSG00000031425	17.9129	4.5968	2.2006	4.351e-08	4.321e-07	Up Regulation	Plp1	proteolipid protein (myelin) 1 [Source:MGI Symbol;Acc:MGI:97623]	18823
ENSMUSG00000074272	3658.68	0.7155	-0.4829	4.37e-08	4.337e-07	Nodiff	Ceacam1	carcinoembryonic antigen-related cell adhesion molecule 1 [Source:MGI Symbol;Acc:MGI:1347245]	26365
ENSMUSG00000027983	443.172	1.9344	0.9519	4.406e-08	4.37e-07	Nodiff	Cyp2u1	cytochrome P450, family 2, subfamily u, polypeptide 1 [Source:MGI Symbol;Acc:MGI:1918769]	71519
ENSMUSG00000033228	1067.09	1.2677	0.3422	4.472e-08	4.432e-07	Nodiff	Scaf11	SR-related CTD-associated factor 11 [Source:MGI Symbol;Acc:MGI:1919443]	72193
ENSMUSG00000028343	1813.74	0.7755	-0.3667	4.5e-08	4.456e-07	Nodiff	Erp44	endoplasmic reticulum protein 44 [Source:MGI Symbol;Acc:MGI:1923549]	76299
ENSMUSG00000021109	653.821	1.3211	0.4018	4.561e-08	4.514e-07	Nodiff	Hif1a	hypoxia inducible factor 1, alpha subunit [Source:MGI Symbol;Acc:MGI:106918]	15251
ENSMUSG00000038147	117.031	2.2039	1.1401	4.627e-08	4.576e-07	Up Regulation	Cd84	CD84 antigen [Source:MGI Symbol;Acc:MGI:1336885]	12523
ENSMUSG00000029440	425.768	0.6864	-0.5429	4.692e-08	4.637e-07	Nodiff	Psmd9	proteasome (prosome, macropain) 26S subunit, non- ATPase, 9 [Source:MGI Symbol;Acc:MGI:1914401]	67151
ENSMUSG00000036273	51.3315	3.32	1.7312	4.711e-08	4.653e-07	Up Regulation	Lrrk2	leucine-rich repeat kinase 2 [Source:MGI Symbol;Acc:MGI:1913975]	66725
ENSMUSG00000036390	16.7184	3.7731	1.9158	4.823e-08	4.761e-07	Up Regulation	Gadd45a	growth arrest and DNA-damage-inducible 45 alpha [Source:MGI Symbol;Acc:MGI:107799]	13197
ENSMUSG00000043183	168.765	1.5149	0.5992	4.877e-08	4.811e-07	Nodiff	Simc1	SUMO-interacting motifs containing 1 [Source:MGI Symbol;Acc:MGI:2442599]	319719
ENSMUSG00000024900	4938.46	0.7146	-0.4847	4.901e-08	4.831e-07	Nodiff	Cpt1a	carnitine palmitoyltransferase 1a, liver [Source:MGI Symbol;Acc:MGI:1098296]	12894
ENSMUSG00000025868	582.123	0.7371	-0.4401	4.908e-08	4.834e-07	Nodiff	Higd2a	HIG1 domain family, member 2A [Source:MGI Symbol;Acc:MGI:1914294]	67044
ENSMUSG00000026678	642.876	2.0942	1.0664	4.934e-08	4.858e-07	Up Regulation	Rgs5	regulator of G-protein signaling 5 [Source:MGI Symbol;Acc:MGI:1098434]	19737
ENSMUSG00000049421	478.305	1.4965	0.5816	4.948e-08	4.868e-07	Nodiff	Zfp260	zinc finger protein 260 [Source:MGI Symbol;Acc:MGI:1347071]	26466
ENSMUSG00000061477	2201.79	0.7895	-0.3411	4.953e-08	4.869e-07	Nodiff	Rps7	ribosomal protein S7 [Source:MGI Symbol;Acc:MGI:1333818]	20115
ENSMUSG00000032081	13926.3	0.7186	-0.4768	4.965e-08	4.878e-07	Nodiff	Apoc3	apolipoprotein C-III [Source:MGI Symbol;Acc:MGI:88055]	11814
ENSMUSG00000039304	125.427	2.2867	1.1933	5.018e-08	4.927e-07	Up Regulation	Tnfsf10	tumor necrosis factor (ligand) superfamily, member 10 [Source:MGI Symbol;Acc:MGI:107414]	22035
ENSMUSG00000056268	421.643	1.3987	0.484	5.021e-08	4.927e-07	Nodiff	Dennd1b	DENN/MADD domain containing 1B [Source:MGI Symbol;Acc:MGI:2447812]	329260
ENSMUSG00000040054	721.461	1.3207	0.4013	5.116e-08	5.016e-07	Nodiff	Baz2a	bromodomain adjacent to zinc finger domain, 2A [Source:MGI Symbol;Acc:MGI:2151152]	116848
ENSMUSG00000024187	789.579	0.7659	-0.3847	5.16e-08	5.056e-07	Nodiff	Fam234a	family with sequence similarity 234, member A [Source:MGI Symbol;Acc:MGI:2146854]	106581
ENSMUSG00000016194	9278.64	0.7318	-0.4504	5.207e-08	5.099e-07	Nodiff	Hsd11b1	hydroxysteroid 11-beta dehydrogenase 1 [Source:MGI Symbol;Acc:MGI:103562]	15483
ENSMUSG00000021794	22931.3	0.7655	-0.3854	5.231e-08	5.119e-07	Nodiff	Glud1	glutamate dehydrogenase 1 [Source:MGI Symbol;Acc:MGI:95753]	14661
ENSMUSG00000059708	112.727	1.9476	0.9617	5.386e-08	5.267e-07	Nodiff	Akap17b	A kinase (PRKA) anchor protein 17B [Source:MGI Symbol;Acc:MGI:2443758]	338351
ENSMUSG00000038056	648.156	1.4381	0.5241	5.4e-08	5.277e-07	Nodiff	Kmt2c	lysine (K)-specific methyltransferase 2C [Source:MGI Symbol;Acc:MGI:2444959]	231051
ENSMUSG00000054474	667.343	0.7358	-0.4426	5.449e-08	5.321e-07	Nodiff	Thnsl2	threonine synthase-like 2 (bacterial) [Source:MGI Symbol;Acc:MGI:3041254]	232078
ENSMUSG00000058690	841.699	1.2981	0.3764	5.509e-08	5.377e-07	Nodiff	Ccser2	coiled-coil serine rich 2 [Source:MGI Symbol;Acc:MGI:101859]	72972
ENSMUSG00000027374	644.832	0.7575	-0.4008	5.614e-08	5.475e-07	Nodiff	Mrps5	mitochondrial ribosomal protein S5 [Source:MGI Symbol;Acc:MGI:1924971]	77721
ENSMUSG00000056770	1562.36	0.7951	-0.3307	5.803e-08	5.656e-07	Nodiff	Setd3	SET domain containing 3 [Source:MGI Symbol;Acc:MGI:1289184]	52690
ENSMUSG00000040829	51.5576	2.4581	1.2975	5.828e-08	5.677e-07	Up Regulation	Zmynd15	zinc finger, MYND-type containing 15 [Source:MGI Symbol;Acc:MGI:3603821]	574428
ENSMUSG00000032126	707.54	0.771	-0.3751	5.84e-08	5.685e-07	Nodiff	Hmbs	hydroxymethylbilane synthase [Source:MGI Symbol;Acc:MGI:96112]	15288
ENSMUSG00000027580	2120.38	1.3227	0.4035	5.934e-08	5.772e-07	Nodiff	Helz2	helicase with zinc finger 2, transcriptional coactivator [Source:MGI Symbol;Acc:MGI:2385169]	229003
ENSMUSG00000024121	751.922	0.7358	-0.4427	5.95e-08	5.784e-07	Nodiff	Atp6v0c	ATPase, H+ transporting, lysosomal V0 subunit C [Source:MGI Symbol;Acc:MGI:88116]	11984
ENSMUSG00000031826	1437.04	0.7535	-0.4083	5.955e-08	5.785e-07	Nodiff	Usp10	ubiquitin specific peptidase 10 [Source:MGI Symbol;Acc:MGI:894652]	22224
ENSMUSG00000039497	197.808	2.0211	1.0151	6.025e-08	5.85e-07	Up Regulation	Dse	dermatan sulfate epimerase [Source:MGI Symbol;Acc:MGI:2443455]	212898
ENSMUSG00000025731	915.597	0.739	-0.4363	6.119e-08	5.937e-07	Nodiff	Mettl26	methyltransferase like 26 [Source:MGI Symbol;Acc:MGI:1915597]	68347
ENSMUSG00000047180	123.084	1.9648	0.9744	6.143e-08	5.956e-07	Nodiff	Neurl3	neuralized E3 ubiquitin protein ligase 3 [Source:MGI Symbol;Acc:MGI:2429944]	214854
ENSMUSG00000032396	389.901	0.749	-0.417	6.3e-08	6.104e-07	Nodiff	Dis3l	DIS3 like exosome 3'-5' exoribonuclease [Source:MGI Symbol;Acc:MGI:2143272]	213550
ENSMUSG00000026427	407.114	0.7449	-0.4249	6.342e-08	6.141e-07	Nodiff	Eif2d	eukaryotic translation initiation factor 2D [Source:MGI Symbol;Acc:MGI:109342]	16865
ENSMUSG00000002032	437.367	1.6404	0.714	6.434e-08	6.226e-07	Nodiff	Tmem25	transmembrane protein 25 [Source:MGI Symbol;Acc:MGI:1918937]	71687
ENSMUSG00000068328	1054.57	0.7738	-0.37	6.501e-08	6.287e-07	Nodiff	Aup1	ancient ubiquitous protein 1 [Source:MGI Symbol;Acc:MGI:107789]	11993
ENSMUSG00000021182	31.5367	2.4812	1.311	6.568e-08	6.347e-07	Up Regulation	Ccdc88c	coiled-coil domain containing 88C [Source:MGI Symbol;Acc:MGI:1915589]	68339
ENSMUSG00000027199	247.701	1.8621	0.8969	6.604e-08	6.377e-07	Nodiff	Gatm	glycine amidinotransferase (L-arginine:glycine amidinotransferase) [Source:MGI Symbol;Acc:MGI:1914342]	67092
ENSMUSG00000078612	170.137	1.6759	0.7449	6.619e-08	6.388e-07	Nodiff	Fyb2	FYN binding protein 2 [Source:MGI Symbol;Acc:MGI:2685466]	242594
ENSMUSG00000020091	4859.33	0.8157	-0.2938	6.625e-08	6.39e-07	Nodiff	Eif4ebp2	eukaryotic translation initiation factor 4E binding protein 2 [Source:MGI Symbol;Acc:MGI:109198]	13688
ENSMUSG00000078942	35.773	2.5231	1.3352	6.662e-08	6.421e-07	Up Regulation	Naip6	NLR family, apoptosis inhibitory protein 6 [Source:MGI Symbol;Acc:MGI:1298222]	17952
ENSMUSG00000024773	602.226	0.7314	-0.4513	6.701e-08	6.455e-07	Nodiff	Atg2a	autophagy related 2A [Source:MGI Symbol;Acc:MGI:1916291]	329015
ENSMUSG00000020101	134.187	1.9629	0.973	6.718e-08	6.467e-07	Nodiff	Vsir	V-set immunoregulatory receptor [Source:MGI Symbol;Acc:MGI:1921298]	74048
ENSMUSG00000019362	589.911	0.7563	-0.403	6.751e-08	6.494e-07	Nodiff	D8Ertd738e	DNA segment, Chr 8, ERATO Doi 738, expressed [Source:MGI Symbol;Acc:MGI:1289231]	101966
ENSMUSG00000052428	1450.37	0.8081	-0.3074	6.762e-08	6.498e-07	Nodiff	Tmco1	transmembrane and coiled-coil domains 1 [Source:MGI Symbol;Acc:MGI:1921173]	68944
ENSMUSG00000079484	32.5003	2.809	1.4901	6.764e-08	6.498e-07	Up Regulation	Phyhd1	phytanoyl-CoA dioxygenase domain containing 1 [Source:MGI Symbol;Acc:MGI:3612860]	227696
ENSMUSG00000009614	13739.2	0.7048	-0.5046	6.819e-08	6.547e-07	Nodiff	Sardh	sarcosine dehydrogenase [Source:MGI Symbol;Acc:MGI:2183102]	192166
ENSMUSG00000021057	12.701	4.7871	2.2592	6.935e-08	6.654e-07	Up Regulation	Akap5	A kinase (PRKA) anchor protein 5 [Source:MGI Symbol;Acc:MGI:2685104]	238276
ENSMUSG00000068264	183.94	0.6613	-0.5966	6.956e-08	6.67e-07	Nodiff	Ap5s1	adaptor-related protein 5 complex, sigma 1 subunit [Source:MGI Symbol;Acc:MGI:1916846]	69596
ENSMUSG00000031292	132.561	1.597	0.6753	7.016e-08	6.723e-07	Nodiff	Cdkl5	cyclin-dependent kinase-like 5 [Source:MGI Symbol;Acc:MGI:1278336]	382253
ENSMUSG00000028601	1675.98	1.4555	0.5416	7.192e-08	6.888e-07	Nodiff	Echdc2	enoyl Coenzyme A hydratase domain containing 2 [Source:MGI Symbol;Acc:MGI:1289238]	52430
ENSMUSG00000031508	185.375	1.5304	0.6139	7.416e-08	7.097e-07	Nodiff	Ankrd10	ankyrin repeat domain 10 [Source:MGI Symbol;Acc:MGI:1921840]	102334
ENSMUSG00000041571	613.969	0.7504	-0.4143	7.423e-08	7.099e-07	Nodiff	Selenow	selenoprotein W [Source:MGI Symbol;Acc:MGI:1100878]	20364
ENSMUSG00000044167	893.803	0.5038	-0.9892	7.519e-08	7.187e-07	Nodiff	Foxo1	forkhead box O1 [Source:MGI Symbol;Acc:MGI:1890077]	56458
ENSMUSG00000034007	77.4106	1.8997	0.9257	7.606e-08	7.265e-07	Nodiff	Scaper	S phase cyclin A-associated protein in the ER [Source:MGI Symbol;Acc:MGI:1925976]	244891
ENSMUSG00000033790	108.661	1.9297	0.9484	7.67e-08	7.321e-07	Nodiff	Tubgcp5	tubulin, gamma complex associated protein 5 [Source:MGI Symbol;Acc:MGI:2178836]	233276
ENSMUSG00000027495	2259.55	0.788	-0.3437	7.709e-08	7.349e-07	Nodiff	Fam210b	family with sequence similarity 210, member B [Source:MGI Symbol;Acc:MGI:1914267]	67017
ENSMUSG00000034075	1626.93	0.8082	-0.3073	7.71e-08	7.349e-07	Nodiff	Zdhhc5	zinc finger, DHHC domain containing 5 [Source:MGI Symbol;Acc:MGI:1923573]	228136
ENSMUSG00000005575	503.31	0.7472	-0.4205	7.715e-08	7.349e-07	Nodiff	Ube2m	ubiquitin-conjugating enzyme E2M [Source:MGI Symbol;Acc:MGI:108278]	22192
ENSMUSG00000020849	3874.99	0.8276	-0.273	7.731e-08	7.36e-07	Nodiff	Ywhae	tyrosine 3-monooxygenase/tryptophan 5-monooxygenase activation protein, epsilon polypeptide [Source:MGI Symbol;Acc:MGI:894689]	22627
ENSMUSG00000009630	441.899	0.7353	-0.4436	7.873e-08	7.491e-07	Nodiff	Ppp2cb	protein phosphatase 2 (formerly 2A), catalytic subunit, beta isoform [Source:MGI Symbol;Acc:MGI:1321161]	19053
ENSMUSG00000021993	507.668	0.7169	-0.4801	7.91e-08	7.522e-07	Nodiff	Mipep	mitochondrial intermediate peptidase [Source:MGI Symbol;Acc:MGI:1917728]	70478
ENSMUSG00000019806	172.084	0.6592	-0.6012	7.924e-08	7.53e-07	Nodiff	Aig1	androgen-induced 1 [Source:MGI Symbol;Acc:MGI:1913503]	66253
ENSMUSG00000020280	381.651	1.3569	0.4403	8.156e-08	7.745e-07	Nodiff	Pus10	pseudouridylate synthase 10 [Source:MGI Symbol;Acc:MGI:1921717]	74467
ENSMUSG00000025355	1142.76	0.7643	-0.3877	8.373e-08	7.946e-07	Nodiff	Mmp19	matrix metallopeptidase 19 [Source:MGI Symbol;Acc:MGI:1927899]	58223
ENSMUSG00000027680	727.284	1.3997	0.4851	8.418e-08	7.984e-07	Nodiff	Fxr1	FMR1 autosomal homolog 1 [Source:MGI Symbol;Acc:MGI:104860]	14359
ENSMUSG00000019838	2452.87	0.6646	-0.5894	8.656e-08	8.204e-07	Nodiff	Slc16a10	solute carrier family 16 (monocarboxylic acid transporters), member 10 [Source:MGI Symbol;Acc:MGI:1919722]	72472
ENSMUSG00000045930	220.328	2.3464	1.2304	8.669e-08	8.211e-07	Up Regulation	Clec14a	C-type lectin domain family 14, member a [Source:MGI Symbol;Acc:MGI:1914114]	66864
ENSMUSG00000034708	2196.14	0.6902	-0.5348	8.753e-08	8.285e-07	Nodiff	Grn	granulin [Source:MGI Symbol;Acc:MGI:95832]	14824
ENSMUSG00000025878	330.875	1.4908	0.5761	8.803e-08	8.325e-07	Nodiff	Uimc1	ubiquitin interaction motif containing 1 [Source:MGI Symbol;Acc:MGI:103185]	20184
ENSMUSG00000030002	1263.13	1.4344	0.5204	8.806e-08	8.325e-07	Nodiff	Dusp11	dual specificity phosphatase 11 (RNA/RNP complex 1- interacting) [Source:MGI Symbol;Acc:MGI:1919352]	72102
ENSMUSG00000030538	453.223	0.739	-0.4364	8.932e-08	8.439e-07	Nodiff	Cib1	calcium and integrin binding 1 (calmyrin) [Source:MGI Symbol;Acc:MGI:1344418]	23991
ENSMUSG00000020307	595.964	0.7483	-0.4183	8.951e-08	8.451e-07	Nodiff	Cdc34	cell division cycle 34 [Source:MGI Symbol;Acc:MGI:102657]	216150
ENSMUSG00000028973	378.133	0.7365	-0.4412	9.168e-08	8.65e-07	Nodiff	Abcb8	ATP-binding cassette, sub-family B (MDR/TAP), member 8 [Source:MGI Symbol;Acc:MGI:1351667]	74610
ENSMUSG00000024248	1382.93	0.7973	-0.3267	9.381e-08	8.846e-07	Nodiff	Cox7a2l	cytochrome c oxidase subunit 7A2 like [Source:MGI Symbol;Acc:MGI:106015]	20463
ENSMUSG00000030588	225.795	0.63	-0.6666	9.392e-08	8.851e-07	Nodiff	Yif1b	Yip1 interacting factor homolog B (S. cerevisiae) [Source:MGI Symbol;Acc:MGI:1924504]	77254
ENSMUSG00000031333	1198.05	1.2922	0.3698	9.406e-08	8.858e-07	Nodiff	Abcb7	ATP-binding cassette, sub-family B (MDR/TAP), member 7 [Source:MGI Symbol;Acc:MGI:109533]	11306
ENSMUSG00000030446	34.2776	2.5237	1.3356	9.542e-08	8.981e-07	Up Regulation	Zfp273	zinc finger protein 273 [Source:MGI Symbol;Acc:MGI:3036278]	212569
ENSMUSG00000056724	156.31	1.4945	0.5797	9.549e-08	8.981e-07	Nodiff	Nbeal2	neurobeachin-like 2 [Source:MGI Symbol;Acc:MGI:2448554]	235627
ENSMUSG00000031862	607.226	0.7772	-0.3637	9.57e-08	8.996e-07	Nodiff	Atp13a1	ATPase type 13A1 [Source:MGI Symbol;Acc:MGI:2180801]	170759
ENSMUSG00000015149	661.025	0.7687	-0.3796	9.863e-08	9.264e-07	Nodiff	Sirt2	sirtuin 2 [Source:MGI Symbol;Acc:MGI:1927664]	64383
ENSMUSG00000022292	81.2193	1.801	0.8488	9.916e-08	9.309e-07	Nodiff	Rrm2b	ribonucleotide reductase M2 B (TP53 inducible) [Source:MGI Symbol;Acc:MGI:2155865]	382985
ENSMUSG00000047731	4444.1	0.6486	-0.6246	1.015e-07	9.52e-07	Nodiff	Wbp1l	WW domain binding protein 1 like [Source:MGI Symbol;Acc:MGI:107577]	226178
ENSMUSG00000023882	38.9879	2.2802	1.1892	1.024e-07	9.603e-07	Up Regulation	Zfp54	zinc finger protein 54 [Source:MGI Symbol;Acc:MGI:99201]	22712
ENSMUSG00000036676	258.858	1.5416	0.6244	1.028e-07	9.635e-07	Nodiff	Tmtc3	transmembrane and tetratricopeptide repeat containing 3 [Source:MGI Symbol;Acc:MGI:3036255]	237500
ENSMUSG00000032187	921.508	0.8108	-0.3026	1.034e-07	9.686e-07	Nodiff	Smarca4	SWI/SNF related, matrix associated, actin dependent regulator of chromatin, subfamily a, member 4 [Source:MGI Symbol;Acc:MGI:88192]	20586
ENSMUSG00000032120	503.887	0.6687	-0.5806	1.036e-07	9.696e-07	Nodiff	C2cd2l	C2 calcium-dependent domain containing 2-like [Source:MGI Symbol;Acc:MGI:1919014]	71764
ENSMUSG00000068959	25.5157	2.7707	1.4703	1.038e-07	9.705e-07	Up Regulation	Zfp619	zinc finger protein 619 [Source:MGI Symbol;Acc:MGI:1917477]	70227
ENSMUSG00000012428	3286.32	0.4937	-1.018	1.047e-07	9.783e-07	Down Regulation	Steap4	STEAP family member 4 [Source:MGI Symbol;Acc:MGI:1923560]	117167
ENSMUSG00000005501	521.397	1.387	0.4719	1.052e-07	9.822e-07	Nodiff	Usp40	ubiquitin specific peptidase 40 [Source:MGI Symbol;Acc:MGI:2443184]	227334
ENSMUSG00000031216	171.562	1.5327	0.6161	1.054e-07	9.839e-07	Nodiff	Stard8	START domain containing 8 [Source:MGI Symbol;Acc:MGI:2448556]	236920
ENSMUSG00000039952	2094.79	0.7652	-0.3861	1.065e-07	9.937e-07	Nodiff	Dag1	dystroglycan 1 [Source:MGI Symbol;Acc:MGI:101864]	13138
ENSMUSG00000035958	317.726	1.3973	0.4826	1.097e-07	1.023e-06	Nodiff	Tdp2	tyrosyl-DNA phosphodiesterase 2 [Source:MGI Symbol;Acc:MGI:1860486]	56196
ENSMUSG00000074656	1287.76	1.3077	0.387	1.103e-07	1.027e-06	Nodiff	Eif2s2	eukaryotic translation initiation factor 2, subunit 2 (beta) [Source:MGI Symbol;Acc:MGI:1914454]	67204
ENSMUSG00000024902	343.929	0.7101	-0.4939	1.107e-07	1.031e-06	Nodiff	Mrpl11	mitochondrial ribosomal protein L11 [Source:MGI Symbol;Acc:MGI:2137215]	66419
ENSMUSG00000024665	6714.97	0.6873	-0.541	1.117e-07	1.039e-06	Nodiff	Fads2	fatty acid desaturase 2 [Source:MGI Symbol;Acc:MGI:1930079]	56473
ENSMUSG00000090935	1149.51	1.2555	0.3283	1.147e-07	1.066e-06	Nodiff	Synj2bp	synaptojanin 2 binding protein [Source:MGI Symbol;Acc:MGI:1344347]	24071
ENSMUSG00000040134	19213.6	0.7744	-0.3688	1.154e-07	1.072e-06	Nodiff	Rdh7	retinol dehydrogenase 7 [Source:MGI Symbol;Acc:MGI:1860517]	54150
ENSMUSG00000016554	293.675	0.7188	-0.4764	1.155e-07	1.072e-06	Nodiff	Eif3d	eukaryotic translation initiation factor 3, subunit D [Source:MGI Symbol;Acc:MGI:1933181]	55944
ENSMUSG00000039233	311.764	1.4312	0.5172	1.155e-07	1.072e-06	Nodiff	Tbce	tubulin-specific chaperone E [Source:MGI Symbol;Acc:MGI:1917680]	70430
ENSMUSG00000059474	358.779	1.3427	0.4251	1.159e-07	1.075e-06	Nodiff	Mbtd1	mbt domain containing 1 [Source:MGI Symbol;Acc:MGI:2143977]	103537
ENSMUSG00000026664	31233.4	0.7479	-0.4192	1.16e-07	1.075e-06	Nodiff	Phyh	phytanoyl-CoA hydroxylase [Source:MGI Symbol;Acc:MGI:891978]	16922
ENSMUSG00000094483	870.007	1.2921	0.3698	1.162e-07	1.076e-06	Nodiff	Purb	purine rich element binding protein B [Source:MGI Symbol;Acc:MGI:1338779]	19291
ENSMUSG00000028567	551.038	0.7572	-0.4013	1.162e-07	1.076e-06	Nodiff	Txndc12	thioredoxin domain containing 12 (endoplasmic reticulum) [Source:MGI Symbol;Acc:MGI:1913323]	66073
ENSMUSG00000030263	44.8142	2.4157	1.2725	1.166e-07	1.079e-06	Up Regulation	Irag2	inositol 1,4,5-triphosphate receptor associated 2 [Source:MGI Symbol;Acc:MGI:108424]	16970
ENSMUSG00000048310	492.713	0.7141	-0.4857	1.168e-07	1.08e-06	Nodiff	Pskh1	protein serine kinase H1 [Source:MGI Symbol;Acc:MGI:3528383]	244631
ENSMUSG00000075592	36.4616	2.2814	1.1899	1.171e-07	1.082e-06	Up Regulation	Nynrin	NYN domain and retroviral integrase containing [Source:MGI Symbol;Acc:MGI:2652872]	277154
ENSMUSG00000020561	317.955	1.5163	0.6005	1.172e-07	1.083e-06	Nodiff	Polr1f	RNA polymerase I subunit F [Source:MGI Symbol;Acc:MGI:106292]	28071
ENSMUSG00000078185	52.6645	2.4307	1.2814	1.18e-07	1.089e-06	Up Regulation	Chml	choroideremia-like [Source:MGI Symbol;Acc:MGI:101913]	12663
ENSMUSG00000112160	13.2385	4.5115	2.1736	1.182e-07	1.09e-06	Up Regulation	BC024063	cDNA sequence BC024063 [Source:MGI Symbol;Acc:MGI:2670978]	666584
ENSMUSG00000031584	1285.23	0.8016	-0.319	1.188e-07	1.095e-06	Nodiff	Gsr	glutathione reductase [Source:MGI Symbol;Acc:MGI:95804]	14782
ENSMUSG00000048706	942.381	0.499	-1.003	1.216e-07	1.12e-06	Down Regulation	Lurap1l	leucine rich adaptor protein 1-like [Source:MGI Symbol;Acc:MGI:106510]	52829
ENSMUSG00000026112	1888.98	0.7795	-0.3594	1.231e-07	1.133e-06	Nodiff	Coa5	cytochrome C oxidase assembly factor 5 [Source:MGI Symbol;Acc:MGI:1923428]	76178
ENSMUSG00000030236	20401	1.6552	0.727	1.24e-07	1.141e-06	Nodiff	Slco1b2	solute carrier organic anion transporter family, member 1b2 [Source:MGI Symbol;Acc:MGI:1351899]	28253
ENSMUSG00000022641	299.961	1.4177	0.5036	1.241e-07	1.141e-06	Nodiff	Bbx	bobby sox HMG box containing [Source:MGI Symbol;Acc:MGI:1917758]	70508
ENSMUSG00000029578	1225.3	0.8171	-0.2914	1.245e-07	1.144e-06	Nodiff	Wipi2	WD repeat domain, phosphoinositide interacting 2 [Source:MGI Symbol;Acc:MGI:1923831]	74781
ENSMUSG00000022337	414.081	1.3846	0.4695	1.258e-07	1.156e-06	Nodiff	Emc2	ER membrane protein complex subunit 2 [Source:MGI Symbol;Acc:MGI:1913986]	66736
ENSMUSG00000029817	648.578	1.5369	0.62	1.267e-07	1.163e-06	Nodiff	Tra2a	transformer 2 alpha [Source:MGI Symbol;Acc:MGI:1933972]	101214
ENSMUSG00000022477	1869.54	0.7827	-0.3535	1.277e-07	1.171e-06	Nodiff	Aco2	aconitase 2, mitochondrial [Source:MGI Symbol;Acc:MGI:87880]	11429
ENSMUSG00000033355	293.663	1.5236	0.6075	1.282e-07	1.175e-06	Nodiff	Rtp4	receptor transporter protein 4 [Source:MGI Symbol;Acc:MGI:1915025]	67775
ENSMUSG00000054612	231.694	0.6732	-0.5708	1.283e-07	1.175e-06	Nodiff	Mgmt	O-6-methylguanine-DNA methyltransferase [Source:MGI Symbol;Acc:MGI:96977]	17314
ENSMUSG00000018459	336.188	0.5465	-0.8716	1.329e-07	1.217e-06	Nodiff	Slc13a3	solute carrier family 13 (sodium-dependent dicarboxylate transporter), member 3 [Source:MGI Symbol;Acc:MGI:2149635]	114644
ENSMUSG00000052496	17.0317	6.3546	2.6678	1.334e-07	1.22e-06	Up Regulation	Pkdrej	polycystin (PKD) family receptor for egg jelly [Source:MGI Symbol;Acc:MGI:1338786]	18766
ENSMUSG00000000346	2370.5	0.8211	-0.2843	1.338e-07	1.223e-06	Nodiff	Dazap2	DAZ associated protein 2 [Source:MGI Symbol;Acc:MGI:1344344]	23994
ENSMUSG00000027583	111.803	1.6461	0.719	1.343e-07	1.227e-06	Nodiff	Zbtb46	zinc finger and BTB domain containing 46 [Source:MGI Symbol;Acc:MGI:1919397]	72147
ENSMUSG00000071637	49.8774	0.3612	-1.469	1.362e-07	1.244e-06	Down Regulation	Cebpd	CCAAT/enhancer binding protein (C/EBP), delta [Source:MGI Symbol;Acc:MGI:103573]	12609
ENSMUSG00000039005	59.4333	2.6516	1.4069	1.371e-07	1.251e-06	Up Regulation	Tlr4	toll-like receptor 4 [Source:MGI Symbol;Acc:MGI:96824]	21898
ENSMUSG00000074748	2074.02	0.8035	-0.3156	1.373e-07	1.252e-06	Nodiff	Atxn7l3b	ataxin 7-like 3B [Source:MGI Symbol;Acc:MGI:1914971]	382423
ENSMUSG00000060183	30.6204	3.2251	1.6893	1.376e-07	1.254e-06	Up Regulation	Cxcl11	chemokine (C-X-C motif) ligand 11 [Source:MGI Symbol;Acc:MGI:1860203]	-
ENSMUSG00000034973	283.303	1.3676	0.4516	1.377e-07	1.254e-06	Nodiff	Dop1a	DOP1 leucine zipper like protein A [Source:MGI Symbol;Acc:MGI:1289294]	320615
ENSMUSG00000032867	408.733	0.7658	-0.385	1.383e-07	1.259e-06	Nodiff	Fbxw8	F-box and WD-40 domain protein 8 [Source:MGI Symbol;Acc:MGI:1923041]	231672
ENSMUSG00000040624	113.029	2.2709	1.1833	1.385e-07	1.261e-06	Up Regulation	Plekhg1	pleckstrin homology domain containing, family G (with RhoGef domain) member 1 [Source:MGI Symbol;Acc:MGI:2676551]	213783
ENSMUSG00000025544	3129.83	0.8237	-0.2798	1.398e-07	1.27e-06	Nodiff	Tm9sf2	transmembrane 9 superfamily member 2 [Source:MGI Symbol;Acc:MGI:1915309]	68059
ENSMUSG00000002660	371.507	0.7456	-0.4235	1.398e-07	1.27e-06	Nodiff	Clpp	caseinolytic mitochondrial matrix peptidase proteolytic subunit [Source:MGI Symbol;Acc:MGI:1858213]	53895
ENSMUSG00000000278	585.874	0.7151	-0.4837	1.419e-07	1.288e-06	Nodiff	Scpep1	serine carboxypeptidase 1 [Source:MGI Symbol;Acc:MGI:1921867]	74617
ENSMUSG00000060591	198.993	0.6523	-0.6164	1.419e-07	1.288e-06	Nodiff	Ifitm2	interferon induced transmembrane protein 2 [Source:MGI Symbol;Acc:MGI:1933382]	80876
ENSMUSG00000030682	572.347	0.7458	-0.4231	1.426e-07	1.293e-06	Nodiff	Cdipt	CDP-diacylglycerol--inositol 3- phosphatidyltransferase (phosphatidylinositol synthase) [Source:MGI Symbol;Acc:MGI:105491]	52858
ENSMUSG00000004565	444.712	1.5272	0.6108	1.443e-07	1.308e-06	Nodiff	Pnpla6	patatin-like phospholipase domain containing 6 [Source:MGI Symbol;Acc:MGI:1354723]	50767
ENSMUSG00000039230	400.245	0.7464	-0.422	1.443e-07	1.308e-06	Nodiff	Tbcd	tubulin-specific chaperone d [Source:MGI Symbol;Acc:MGI:1919686]	108903
ENSMUSG00000028339	187.858	0.495	-1.015	1.462e-07	1.323e-06	Down Regulation	Col15a1	collagen, type XV, alpha 1 [Source:MGI Symbol;Acc:MGI:88449]	12819
ENSMUSG00000039478	44.8302	2.2029	1.1394	1.476e-07	1.335e-06	Up Regulation	Micu3	mitochondrial calcium uptake family, member 3 [Source:MGI Symbol;Acc:MGI:1925756]	78506
ENSMUSG00000063931	533.542	0.7417	-0.4311	1.476e-07	1.335e-06	Nodiff	Pepd	peptidase D [Source:MGI Symbol;Acc:MGI:97542]	18624
ENSMUSG00000084786	563.113	0.7799	-0.3587	1.482e-07	1.339e-06	Nodiff	Ubl5	ubiquitin-like 5 [Source:MGI Symbol;Acc:MGI:1913427]	66177
ENSMUSG00000056211	434.768	1.3681	0.4521	1.483e-07	1.34e-06	Nodiff	R3hdm1	R3H domain containing 1 [Source:MGI Symbol;Acc:MGI:2448514]	226412
ENSMUSG00000034403	924.192	0.7517	-0.4118	1.488e-07	1.343e-06	Nodiff	Pja1	praja ring finger ubiquitin ligase 1 [Source:MGI Symbol;Acc:MGI:1101765]	18744
ENSMUSG00000030541	1276.01	0.7222	-0.4695	1.493e-07	1.347e-06	Nodiff	Idh2	isocitrate dehydrogenase 2 (NADP+), mitochondrial [Source:MGI Symbol;Acc:MGI:96414]	269951
ENSMUSG00000000378	210.949	0.6964	-0.5219	1.496e-07	1.349e-06	Nodiff	Ccm2	cerebral cavernous malformation 2 [Source:MGI Symbol;Acc:MGI:2384924]	216527
ENSMUSG00000016496	37.0502	2.5173	1.3319	1.511e-07	1.362e-06	Up Regulation	Cd274	CD274 antigen [Source:MGI Symbol;Acc:MGI:1926446]	60533
ENSMUSG00000029777	738.842	0.7694	-0.3782	1.539e-07	1.386e-06	Nodiff	Gars	glycyl-tRNA synthetase [Source:MGI Symbol;Acc:MGI:2449057]	353172
ENSMUSG00000018965	704.955	0.7499	-0.4152	1.551e-07	1.396e-06	Nodiff	Ywhah	tyrosine 3-monooxygenase/tryptophan 5-monooxygenase activation protein, eta polypeptide [Source:MGI Symbol;Acc:MGI:109194]	22629
ENSMUSG00000004896	142.879	1.7825	0.8339	1.59e-07	1.43e-06	Nodiff	Rrnad1	ribosomal RNA adenine dimethylase domain containing 1 [Source:MGI Symbol;Acc:MGI:2387197]	229503
ENSMUSG00000017390	236.262	0.6293	-0.6682	1.597e-07	1.435e-06	Nodiff	Aldoc	aldolase C, fructose-bisphosphate [Source:MGI Symbol;Acc:MGI:101863]	11676
ENSMUSG00000031878	339.308	1.4004	0.4859	1.599e-07	1.437e-06	Nodiff	Nae1	NEDD8 activating enzyme E1 subunit 1 [Source:MGI Symbol;Acc:MGI:2384561]	234664
ENSMUSG00000056310	305.818	0.707	-0.5002	1.609e-07	1.445e-06	Nodiff	Tyw1	tRNA-yW synthesizing protein 1 homolog (S. cerevisiae) [Source:MGI Symbol;Acc:MGI:2141161]	100929
ENSMUSG00000035203	1376.91	0.7786	-0.361	1.637e-07	1.468e-06	Nodiff	Epn1	epsin 1 [Source:MGI Symbol;Acc:MGI:1333763]	13854
ENSMUSG00000039199	36.8248	2.341	1.2271	1.659e-07	1.488e-06	Up Regulation	Zdhhc1	zinc finger, DHHC domain containing 1 [Source:MGI Symbol;Acc:MGI:1918046]	70796
ENSMUSG00000079562	505.035	0.7532	-0.409	1.665e-07	1.492e-06	Nodiff	Maea	macrophage erythroblast attacher [Source:MGI Symbol;Acc:MGI:1891748]	59003
ENSMUSG00000022175	571.553	0.7577	-0.4002	1.674e-07	1.499e-06	Nodiff	Lrp10	low-density lipoprotein receptor-related protein 10 [Source:MGI Symbol;Acc:MGI:1929480]	65107
ENSMUSG00000012405	2372.47	0.7894	-0.3411	1.763e-07	1.578e-06	Nodiff	Rpl15	ribosomal protein L15 [Source:MGI Symbol;Acc:MGI:1913730]	66480
ENSMUSG00000072774	38.2267	2.7259	1.4467	1.784e-07	1.596e-06	Up Regulation	Zfp951	zinc finger protein 951 [Source:MGI Symbol;Acc:MGI:2441896]	626391
ENSMUSG00000022749	160.904	1.5525	0.6346	1.788e-07	1.598e-06	Nodiff	Tbc1d23	TBC1 domain family, member 23 [Source:MGI Symbol;Acc:MGI:1914831]	67581
ENSMUSG00000030225	1060.25	0.7484	-0.4182	1.789e-07	1.598e-06	Nodiff	Dera	deoxyribose-phosphate aldolase (putative) [Source:MGI Symbol;Acc:MGI:1913762]	232449
ENSMUSG00000026754	336.654	1.424	0.5099	1.796e-07	1.603e-06	Nodiff	Golga1	golgi autoantigen, golgin subfamily a, 1 [Source:MGI Symbol;Acc:MGI:1924149]	76899
ENSMUSG00000032562	1281.36	0.8199	-0.2864	1.804e-07	1.61e-06	Nodiff	Gnai2	guanine nucleotide binding protein (G protein), alpha inhibiting 2 [Source:MGI Symbol;Acc:MGI:95772]	14678
ENSMUSG00000041168	1801.49	0.7735	-0.3705	1.808e-07	1.613e-06	Nodiff	Lonp1	lon peptidase 1, mitochondrial [Source:MGI Symbol;Acc:MGI:1921392]	74142
ENSMUSG00000066684	25.8638	2.5742	1.3641	1.811e-07	1.614e-06	Up Regulation	Pilrb1	paired immunoglobin-like type 2 receptor beta 1 [Source:MGI Symbol;Acc:MGI:2450532]	170741
ENSMUSG00000079012	4336.96	0.6163	-0.6983	1.817e-07	1.618e-06	Nodiff	Serpina3m	serine (or cysteine) peptidase inhibitor, clade A, member 3M [Source:MGI Symbol;Acc:MGI:98378]	20717
ENSMUSG00000025092	37.8485	2.3498	1.2326	1.832e-07	1.631e-06	Up Regulation	Hspa12a	heat shock protein 12A [Source:MGI Symbol;Acc:MGI:1920692]	73442
ENSMUSG00000030341	1110.97	0.6106	-0.7116	1.871e-07	1.664e-06	Nodiff	Tnfrsf1a	tumor necrosis factor receptor superfamily, member 1a [Source:MGI Symbol;Acc:MGI:1314884]	21937
ENSMUSG00000000266	178.759	1.5227	0.6066	1.928e-07	1.714e-06	Nodiff	Mid2	midline 2 [Source:MGI Symbol;Acc:MGI:1344333]	23947
ENSMUSG00000075054	261.297	1.4971	0.5822	1.936e-07	1.72e-06	Nodiff	Yae1d1	Yae1 domain containing 1 [Source:MGI Symbol;Acc:MGI:1914258]	67008
ENSMUSG00000042082	762.031	0.7663	-0.384	1.949e-07	1.731e-06	Nodiff	Arsb	arylsulfatase B [Source:MGI Symbol;Acc:MGI:88075]	11881
ENSMUSG00000018909	271.892	1.6414	0.7149	1.97e-07	1.748e-06	Nodiff	Arrb1	arrestin, beta 1 [Source:MGI Symbol;Acc:MGI:99473]	109689
ENSMUSG00000027474	66.3822	2.123	1.0861	1.974e-07	1.751e-06	Up Regulation	Ccm2l	cerebral cavernous malformation 2-like [Source:MGI Symbol;Acc:MGI:2385159]	228788
ENSMUSG00000018293	1902.34	0.7798	-0.3588	1.978e-07	1.753e-06	Nodiff	Pfn1	profilin 1 [Source:MGI Symbol;Acc:MGI:97549]	18643
ENSMUSG00000063015	3574.55	0.7923	-0.3359	1.986e-07	1.759e-06	Nodiff	Ccni	cyclin I [Source:MGI Symbol;Acc:MGI:1341077]	12453
ENSMUSG00000060407	10018.9	0.712	-0.49	2.016e-07	1.784e-06	Nodiff	Cyp2a12	cytochrome P450, family 2, subfamily a, polypeptide 12 [Source:MGI Symbol;Acc:MGI:105055]	13085
ENSMUSG00000062646	324.965	1.3579	0.4414	2.016e-07	1.784e-06	Nodiff	Ganc	glucosidase, alpha; neutral C [Source:MGI Symbol;Acc:MGI:1923301]	76051
ENSMUSG00000001943	18.4014	3.341	1.7403	2.019e-07	1.785e-06	Up Regulation	Vsig2	V-set and immunoglobulin domain containing 2 [Source:MGI Symbol;Acc:MGI:1928009]	57276
ENSMUSG00000040297	375.803	1.4748	0.5605	2.072e-07	1.831e-06	Nodiff	Suco	SUN domain containing ossification factor [Source:MGI Symbol;Acc:MGI:2138346]	226551
ENSMUSG00000041378	61.2361	1.9757	0.9824	2.085e-07	1.841e-06	Nodiff	Cldn5	claudin 5 [Source:MGI Symbol;Acc:MGI:1276112]	12741
ENSMUSG00000037999	335.001	1.5851	0.6646	2.093e-07	1.847e-06	Nodiff	Arap2	ArfGAP with RhoGAP domain, ankyrin repeat and PH domain 2 [Source:MGI Symbol;Acc:MGI:2684416]	212285
ENSMUSG00000059263	1584.35	1.2677	0.3423	2.101e-07	1.853e-06	Nodiff	Usp47	ubiquitin specific peptidase 47 [Source:MGI Symbol;Acc:MGI:1922246]	74996
ENSMUSG00000028138	6170.27	0.8187	-0.2886	2.115e-07	1.864e-06	Nodiff	Adh5	alcohol dehydrogenase 5 (class III), chi polypeptide [Source:MGI Symbol;Acc:MGI:87929]	11532
ENSMUSG00000002885	162.175	1.9045	0.9294	2.117e-07	1.865e-06	Nodiff	Adgre5	adhesion G protein-coupled receptor E5 [Source:MGI Symbol;Acc:MGI:1347095]	26364
ENSMUSG00000020402	3484.55	0.7923	-0.3359	2.14e-07	1.884e-06	Nodiff	Vdac1	voltage-dependent anion channel 1 [Source:MGI Symbol;Acc:MGI:106919]	22333
ENSMUSG00000051451	559.977	1.3006	0.3792	2.145e-07	1.888e-06	Nodiff	Crebzf	CREB/ATF bZIP transcription factor [Source:MGI Symbol;Acc:MGI:2675296]	233490
ENSMUSG00000029470	835.105	0.7432	-0.4281	2.166e-07	1.905e-06	Nodiff	P2rx4	purinergic receptor P2X, ligand-gated ion channel 4 [Source:MGI Symbol;Acc:MGI:1338859]	18438
ENSMUSG00000031176	1052.03	1.3649	0.4488	2.202e-07	1.936e-06	Nodiff	Dynlt3	dynein light chain Tctex-type 3 [Source:MGI Symbol;Acc:MGI:1914367]	67117
ENSMUSG00000033671	667.553	1.5475	0.63	2.211e-07	1.942e-06	Nodiff	Cep350	centrosomal protein 350 [Source:MGI Symbol;Acc:MGI:1921331]	74081
ENSMUSG00000038178	195.615	1.9348	0.9522	2.224e-07	1.952e-06	Nodiff	Slc43a2	solute carrier family 43, member 2 [Source:MGI Symbol;Acc:MGI:2442746]	215113
ENSMUSG00000063450	575.721	1.4919	0.5771	2.235e-07	1.961e-06	Nodiff	Syne2	spectrin repeat containing, nuclear envelope 2 [Source:MGI Symbol;Acc:MGI:2449316]	319565
ENSMUSG00000053334	190.751	0.6451	-0.6324	2.254e-07	1.976e-06	Nodiff	Ficd	FIC domain containing [Source:MGI Symbol;Acc:MGI:1098550]	231630
ENSMUSG00000039615	133.635	0.6535	-0.6137	2.258e-07	1.979e-06	Nodiff	Stub1	STIP1 homology and U-Box containing protein 1 [Source:MGI Symbol;Acc:MGI:1891731]	56424
ENSMUSG00000068206	50.0726	1.9233	0.9436	2.278e-07	1.994e-06	Nodiff	Pick1	protein interacting with C kinase 1 [Source:MGI Symbol;Acc:MGI:894645]	18693
ENSMUSG00000040710	22.3342	3.1719	1.6654	2.278e-07	1.994e-06	Up Regulation	St8sia4	ST8 alpha-N-acetyl-neuraminide alpha-2,8- sialyltransferase 4 [Source:MGI Symbol;Acc:MGI:106018]	20452
ENSMUSG00000001348	790.404	0.7518	-0.4117	2.282e-07	1.996e-06	Nodiff	Acp5	acid phosphatase 5, tartrate resistant [Source:MGI Symbol;Acc:MGI:87883]	11433
ENSMUSG00000045441	433.408	1.8828	0.9129	2.283e-07	1.996e-06	Nodiff	Gprin3	GPRIN family member 3 [Source:MGI Symbol;Acc:MGI:1924785]	243385
ENSMUSG00000038312	925.729	0.7106	-0.4929	2.295e-07	2.006e-06	Nodiff	Edem2	ER degradation enhancer, mannosidase alpha-like 2 [Source:MGI Symbol;Acc:MGI:1915540]	108687
ENSMUSG00000039041	923.587	0.7569	-0.4018	2.339e-07	2.043e-06	Nodiff	Adrm1	adhesion regulating molecule 1 [Source:MGI Symbol;Acc:MGI:1929289]	56436
ENSMUSG00000030513	1606.95	0.7199	-0.4742	2.377e-07	2.075e-06	Nodiff	Pcsk6	proprotein convertase subtilisin/kexin type 6 [Source:MGI Symbol;Acc:MGI:102897]	18553
ENSMUSG00000009995	451.066	1.3326	0.4142	2.379e-07	2.075e-06	Nodiff	Tafazzin	tafazzin, phospholipid-lysophospholipid transacylase [Source:MGI Symbol;Acc:MGI:109626]	66826
ENSMUSG00000032388	346.567	0.7036	-0.5071	2.386e-07	2.08e-06	Nodiff	Spg21	SPG21, maspardin [Source:MGI Symbol;Acc:MGI:106403]	27965
ENSMUSG00000038070	24.4449	3.4224	1.775	2.42e-07	2.109e-06	Up Regulation	Cntln	centlein, centrosomal protein [Source:MGI Symbol;Acc:MGI:2443104]	338349
ENSMUSG00000034342	314.841	1.489	0.5743	2.432e-07	2.117e-06	Nodiff	Cbl	Casitas B-lineage lymphoma [Source:MGI Symbol;Acc:MGI:88279]	12402
ENSMUSG00000021390	41.2513	4.2593	2.0906	2.464e-07	2.144e-06	Up Regulation	Ogn	osteoglycin [Source:MGI Symbol;Acc:MGI:109278]	18295
ENSMUSG00000004270	1336.25	0.7	-0.5145	2.479e-07	2.156e-06	Nodiff	Lpcat3	lysophosphatidylcholine acyltransferase 3 [Source:MGI Symbol;Acc:MGI:1315211]	14792
ENSMUSG00000024982	1405.68	0.7883	-0.3432	2.542e-07	2.21e-06	Nodiff	Zdhhc6	zinc finger, DHHC domain containing 6 [Source:MGI Symbol;Acc:MGI:1914230]	66980
ENSMUSG00000034771	91.1776	1.9538	0.9663	2.561e-07	2.224e-06	Nodiff	Tle2	transducin-like enhancer of split 2 [Source:MGI Symbol;Acc:MGI:104635]	21886
ENSMUSG00000004937	580.109	0.7683	-0.3802	2.563e-07	2.225e-06	Nodiff	Sgta	small glutamine-rich tetratricopeptide repeat (TPR)-containing, alpha [Source:MGI Symbol;Acc:MGI:1098703]	52551
ENSMUSG00000010047	519.528	0.7037	-0.5069	2.588e-07	2.245e-06	Nodiff	Hyal2	hyaluronoglucosaminidase 2 [Source:MGI Symbol;Acc:MGI:1196334]	15587
ENSMUSG00000060510	462.306	1.364	0.4479	2.59e-07	2.246e-06	Nodiff	Zfp266	zinc finger protein 266 [Source:MGI Symbol;Acc:MGI:1924769]	77519
ENSMUSG00000005510	1423.46	0.7701	-0.3768	2.597e-07	2.25e-06	Nodiff	Ndufs3	NADH:ubiquinone oxidoreductase core subunit S3 [Source:MGI Symbol;Acc:MGI:1915599]	68349
ENSMUSG00000028684	935.397	0.7566	-0.4025	2.598e-07	2.25e-06	Nodiff	Urod	uroporphyrinogen decarboxylase [Source:MGI Symbol;Acc:MGI:98916]	22275
ENSMUSG00000022000	378.251	1.5204	0.6044	2.631e-07	2.277e-06	Nodiff	Zc3h13	zinc finger CCCH type containing 13 [Source:MGI Symbol;Acc:MGI:1914552]	67302
ENSMUSG00000026579	12829.3	0.7942	-0.3323	2.65e-07	2.293e-06	Nodiff	F5	coagulation factor V [Source:MGI Symbol;Acc:MGI:88382]	14067
ENSMUSG00000025511	432.984	0.6539	-0.6129	2.685e-07	2.321e-06	Nodiff	Tspan4	tetraspanin 4 [Source:MGI Symbol;Acc:MGI:1928097]	64540
ENSMUSG00000020131	57.886	2.0735	1.0521	2.711e-07	2.343e-06	Up Regulation	Pcsk4	proprotein convertase subtilisin/kexin type 4 [Source:MGI Symbol;Acc:MGI:97514]	18551
ENSMUSG00000026888	891.167	0.74	-0.4344	2.72e-07	2.349e-06	Nodiff	Grb14	growth factor receptor bound protein 14 [Source:MGI Symbol;Acc:MGI:1355324]	50915
ENSMUSG00000006418	1002.64	0.7826	-0.3537	2.724e-07	2.351e-06	Nodiff	Rnf114	ring finger protein 114 [Source:MGI Symbol;Acc:MGI:1933159]	81018
ENSMUSG00000039195	123.024	0.608	-0.7178	2.743e-07	2.366e-06	Nodiff	Bbln	bublin coiled coil protein [Source:MGI Symbol;Acc:MGI:1920987]	73737
ENSMUSG00000010663	7113.42	0.7444	-0.4258	2.771e-07	2.389e-06	Nodiff	Fads1	fatty acid desaturase 1 [Source:MGI Symbol;Acc:MGI:1923517]	76267
ENSMUSG00000040731	2162.54	0.8159	-0.2936	2.808e-07	2.419e-06	Nodiff	Eif4h	eukaryotic translation initiation factor 4H [Source:MGI Symbol;Acc:MGI:1341822]	22384
ENSMUSG00000057322	378.391	0.772	-0.3733	2.811e-07	2.421e-06	Nodiff	Rpl38	ribosomal protein L38 [Source:MGI Symbol;Acc:MGI:1914921]	67671
ENSMUSG00000057110	296.157	1.7731	0.8263	2.829e-07	2.434e-06	Nodiff	Cntrl	centriolin [Source:MGI Symbol;Acc:MGI:1889576]	26920
ENSMUSG00000015806	1892.76	0.8115	-0.3013	2.857e-07	2.457e-06	Nodiff	Qdpr	quinoid dihydropteridine reductase [Source:MGI Symbol;Acc:MGI:97836]	110391
ENSMUSG00000020153	450.767	0.7664	-0.3838	2.896e-07	2.489e-06	Nodiff	Ndufs7	NADH:ubiquinone oxidoreductase core subunit S7 [Source:MGI Symbol;Acc:MGI:1922656]	75406
ENSMUSG00000040522	38.1938	2.5054	1.3251	2.914e-07	2.503e-06	Up Regulation	Tlr8	toll-like receptor 8 [Source:MGI Symbol;Acc:MGI:2176887]	170744
ENSMUSG00000032042	3531.92	0.7609	-0.3943	2.918e-07	2.506e-06	Nodiff	Srpr	signal recognition particle receptor ('docking protein') [Source:MGI Symbol;Acc:MGI:1914648]	67398
ENSMUSG00000034731	52.8788	2.2136	1.1464	2.937e-07	2.52e-06	Up Regulation	Dgkh	diacylglycerol kinase, eta [Source:MGI Symbol;Acc:MGI:2444188]	380921
ENSMUSG00000026656	997.297	1.7221	0.7842	2.976e-07	2.552e-06	Nodiff	Fcgr2b	Fc receptor, IgG, low affinity IIb [Source:MGI Symbol;Acc:MGI:95499]	14130
ENSMUSG00000035776	554.245	0.7756	-0.3666	2.985e-07	2.558e-06	Nodiff	Cd99l2	CD99 antigen-like 2 [Source:MGI Symbol;Acc:MGI:2177151]	171486
ENSMUSG00000087679	796.947	0.765	-0.3866	3.021e-07	2.588e-06	Nodiff	Tmem250-ps	transmembrane protein 250, pseudogene [Source:MGI Symbol;Acc:MGI:1924939]	109299
ENSMUSG00000071014	350.758	0.6994	-0.5158	3.036e-07	2.599e-06	Nodiff	Ndufb6	NADH:ubiquinone oxidoreductase subunit B6 [Source:MGI Symbol;Acc:MGI:2684983]	230075
ENSMUSG00000020629	3212	0.7458	-0.4231	3.073e-07	2.629e-06	Nodiff	Adi1	acireductone dioxygenase 1 [Source:MGI Symbol;Acc:MGI:2144929]	104923
ENSMUSG00000066000	19.7505	5.6012	2.4857	3.101e-07	2.651e-06	Up Regulation	Zfp979	zinc finger protein 979 [Source:MGI Symbol;Acc:MGI:2148252]	112422
ENSMUSG00000040760	440.788	1.5527	0.6348	3.135e-07	2.679e-06	Nodiff	Appl1	adaptor protein, phosphotyrosine interaction, PH domain and leucine zipper containing 1 [Source:MGI Symbol;Acc:MGI:1920243]	72993
ENSMUSG00000053333	215.894	0.6639	-0.5909	3.183e-07	2.718e-06	Nodiff	Dis3l2	DIS3 like 3'-5' exoribonuclease 2 [Source:MGI Symbol;Acc:MGI:2442555]	208718
ENSMUSG00000052331	80.9416	1.822	0.8655	3.206e-07	2.737e-06	Nodiff	Ankrd44	ankyrin repeat domain 44 [Source:MGI Symbol;Acc:MGI:3045243]	329154
ENSMUSG00000006356	864.711	0.7753	-0.3672	3.326e-07	2.838e-06	Nodiff	Crip2	cysteine rich protein 2 [Source:MGI Symbol;Acc:MGI:1915587]	68337
ENSMUSG00000004035	895.833	0.7191	-0.4757	3.331e-07	2.84e-06	Nodiff	Gstm7	glutathione S-transferase, mu 7 [Source:MGI Symbol;Acc:MGI:1915562]	68312
ENSMUSG00000070319	730.719	0.7746	-0.3685	3.335e-07	2.842e-06	Nodiff	Eif3g	eukaryotic translation initiation factor 3, subunit G [Source:MGI Symbol;Acc:MGI:1858258]	53356
ENSMUSG00000002028	507.723	1.4044	0.4899	3.341e-07	2.845e-06	Nodiff	Kmt2a	lysine (K)-specific methyltransferase 2A [Source:MGI Symbol;Acc:MGI:96995]	214162
ENSMUSG00000049858	2103.52	0.738	-0.4383	3.344e-07	2.846e-06	Nodiff	Suox	sulfite oxidase [Source:MGI Symbol;Acc:MGI:2446117]	211389
ENSMUSG00000022338	540.858	1.3693	0.4535	3.377e-07	2.873e-06	Nodiff	Eny2	ENY2 transcription and export complex 2 subunit [Source:MGI Symbol;Acc:MGI:1919286]	223527
ENSMUSG00000074863	13.4519	5.2058	2.3801	3.396e-07	2.887e-06	Up Regulation	Platr25	pluripotency associated transcript 25 [Source:MGI Symbol;Acc:MGI:3645613]	-
ENSMUSG00000010048	258.128	0.653	-0.6148	3.406e-07	2.894e-06	Nodiff	Ifrd2	interferon-related developmental regulator 2 [Source:MGI Symbol;Acc:MGI:1316708]	15983
ENSMUSG00000021189	401.597	1.3398	0.422	3.46e-07	2.938e-06	Nodiff	Atxn3	ataxin 3 [Source:MGI Symbol;Acc:MGI:1099442]	110616
ENSMUSG00000030159	139.038	1.7331	0.7933	3.492e-07	2.964e-06	Nodiff	Clec1b	C-type lectin domain family 1, member b [Source:MGI Symbol;Acc:MGI:1913287]	56760
ENSMUSG00000068270	27.921	3.124	1.6434	3.527e-07	2.992e-06	Up Regulation	Shroom4	shroom family member 4 [Source:MGI Symbol;Acc:MGI:2685570]	208431
ENSMUSG00000025204	579.198	0.742	-0.4306	3.565e-07	3.022e-06	Nodiff	Ndufb8	NADH:ubiquinone oxidoreductase subunit B8 [Source:MGI Symbol;Acc:MGI:1914514]	67264
ENSMUSG00000057841	1513.64	0.8319	-0.2656	3.603e-07	3.053e-06	Nodiff	Rpl32	ribosomal protein L32 [Source:MGI Symbol;Acc:MGI:98038]	19951
ENSMUSG00000028049	272.316	0.677	-0.5627	3.613e-07	3.06e-06	Nodiff	Scamp3	secretory carrier membrane protein 3 [Source:MGI Symbol;Acc:MGI:1346346]	24045
ENSMUSG00000015355	47.0308	2.1953	1.1344	3.624e-07	3.066e-06	Up Regulation	Cd48	CD48 antigen [Source:MGI Symbol;Acc:MGI:88339]	12506
ENSMUSG00000001100	1145.37	0.7686	-0.3797	3.625e-07	3.066e-06	Nodiff	Poldip2	polymerase (DNA-directed), delta interacting protein 2 [Source:MGI Symbol;Acc:MGI:1915061]	67811
ENSMUSG00000063524	5935.94	0.7574	-0.4009	3.628e-07	3.067e-06	Nodiff	Eno1	enolase 1, alpha non-neuron [Source:MGI Symbol;Acc:MGI:95393]	13806
ENSMUSG00000036943	111.315	1.9554	0.9675	3.641e-07	3.076e-06	Nodiff	Rab8b	RAB8B, member RAS oncogene family [Source:MGI Symbol;Acc:MGI:2442982]	235442
ENSMUSG00000051864	229.812	0.6859	-0.544	3.646e-07	3.079e-06	Nodiff	Tbc1d22a	TBC1 domain family, member 22a [Source:MGI Symbol;Acc:MGI:1289265]	223754
ENSMUSG00000020935	301.785	0.6995	-0.5157	3.69e-07	3.113e-06	Nodiff	Dcakd	dephospho-CoA kinase domain containing [Source:MGI Symbol;Acc:MGI:1915337]	68087
ENSMUSG00000049577	562.107	0.6354	-0.6544	3.691e-07	3.113e-06	Nodiff	Zfpm1	zinc finger protein, multitype 1 [Source:MGI Symbol;Acc:MGI:1095400]	22761
ENSMUSG00000036199	1035.95	0.7543	-0.4067	3.693e-07	3.113e-06	Nodiff	Ndufa13	NADH:ubiquinone oxidoreductase subunit A13 [Source:MGI Symbol;Acc:MGI:1914434]	67184
ENSMUSG00000030806	93.9542	2.0497	1.0354	3.696e-07	3.113e-06	Up Regulation	Stx1b	syntaxin 1B [Source:MGI Symbol;Acc:MGI:1930705]	56216
ENSMUSG00000028847	461.52	0.7441	-0.4264	3.712e-07	3.126e-06	Nodiff	Trappc3	trafficking protein particle complex 3 [Source:MGI Symbol;Acc:MGI:1351486]	27096
ENSMUSG00000029291	752.732	1.3247	0.4057	3.721e-07	3.131e-06	Nodiff	Rufy3	RUN and FYVE domain containing 3 [Source:MGI Symbol;Acc:MGI:106484]	52822
ENSMUSG00000026890	66.4613	0.5588	-0.8395	3.769e-07	3.169e-06	Nodiff	Lhx6	LIM homeobox protein 6 [Source:MGI Symbol;Acc:MGI:1306803]	16874
ENSMUSG00000016541	1007.16	0.7746	-0.3685	3.793e-07	3.188e-06	Nodiff	Atxn10	ataxin 10 [Source:MGI Symbol;Acc:MGI:1859293]	54138
ENSMUSG00000060336	17.6092	4.4242	2.1454	3.865e-07	3.246e-06	Up Regulation	Zfp937	zinc finger protein 937 [Source:MGI Symbol;Acc:MGI:3644476]	245174
ENSMUSG00000050919	50.1222	2.2627	1.1781	3.866e-07	3.246e-06	Up Regulation	Zfp366	zinc finger protein 366 [Source:MGI Symbol;Acc:MGI:2178429]	238803
ENSMUSG00000041268	656.972	1.5969	0.6752	3.93e-07	3.297e-06	Nodiff	Dmxl2	Dmx-like 2 [Source:MGI Symbol;Acc:MGI:2444630]	235380
ENSMUSG00000027244	1011.65	0.6892	-0.5369	3.943e-07	3.307e-06	Nodiff	Atg13	autophagy related 13 [Source:MGI Symbol;Acc:MGI:1196429]	51897
ENSMUSG00000054641	29.2002	3.1848	1.6712	3.946e-07	3.307e-06	Up Regulation	Mmrn1	multimerin 1 [Source:MGI Symbol;Acc:MGI:1918195]	70945
ENSMUSG00000005681	49073.4	0.7319	-0.4503	3.991e-07	3.343e-06	Nodiff	Apoa2	apolipoprotein A-II [Source:MGI Symbol;Acc:MGI:88050]	11807
ENSMUSG00000019843	158.914	1.8057	0.8526	4.003e-07	3.351e-06	Nodiff	Fyn	Fyn proto-oncogene [Source:MGI Symbol;Acc:MGI:95602]	14360
ENSMUSG00000047228	327.992	0.5898	-0.7616	4.016e-07	3.36e-06	Nodiff	A2ml1	alpha-2-macroglobulin like 1 [Source:MGI Symbol;Acc:MGI:3039594]	232400
ENSMUSG00000030082	2175.65	0.7065	-0.5012	4.106e-07	3.433e-06	Nodiff	Sec61a1	Sec61 alpha 1 subunit (S. cerevisiae) [Source:MGI Symbol;Acc:MGI:1858417]	53421
ENSMUSG00000078861	102.007	1.7281	0.7892	4.215e-07	3.523e-06	Nodiff	Zfp931	zinc finger protein 931 [Source:MGI Symbol;Acc:MGI:2441662]	353208
ENSMUSG00000087370	535.908	1.4229	0.5088	4.243e-07	3.544e-06	Nodiff	Tmem170b	transmembrane protein 170B [Source:MGI Symbol;Acc:MGI:3647046]	621976
ENSMUSG00000015093	92.4038	2.9855	1.578	4.276e-07	3.57e-06	Up Regulation	Clic3	chloride intracellular channel 3 [Source:MGI Symbol;Acc:MGI:1916704]	69454
ENSMUSG00000019866	456.813	0.7111	-0.4919	4.297e-07	3.585e-06	Nodiff	Crybg1	crystallin beta-gamma domain containing 1 [Source:MGI Symbol;Acc:MGI:109544]	11630
ENSMUSG00000036916	142.746	1.8614	0.8964	4.417e-07	3.683e-06	Nodiff	Zfp280c	zinc finger protein 280C [Source:MGI Symbol;Acc:MGI:2387585]	208968
ENSMUSG00000030149	33.3393	2.5079	1.3265	4.456e-07	3.714e-06	Up Regulation	Klrk1	killer cell lectin-like receptor subfamily K, member 1 [Source:MGI Symbol;Acc:MGI:1196250]	27007
ENSMUSG00000024927	560.967	0.7535	-0.4083	4.483e-07	3.734e-06	Nodiff	Rela	v-rel reticuloendotheliosis viral oncogene homolog A (avian) [Source:MGI Symbol;Acc:MGI:103290]	19697
ENSMUSG00000020437	26.9342	3.0998	1.6322	4.492e-07	3.739e-06	Up Regulation	Myo1g	myosin IG [Source:MGI Symbol;Acc:MGI:1927091]	246177
ENSMUSG00000021264	1280.99	0.7885	-0.3428	4.53e-07	3.769e-06	Nodiff	Yy1	YY1 transcription factor [Source:MGI Symbol;Acc:MGI:99150]	22632
ENSMUSG00000033965	3095.38	0.7164	-0.4811	4.699e-07	3.907e-06	Nodiff	Slc16a2	solute carrier family 16 (monocarboxylic acid transporters), member 2 [Source:MGI Symbol;Acc:MGI:1203732]	20502
ENSMUSG00000030314	724.926	0.7316	-0.4508	4.821e-07	4.007e-06	Nodiff	Atg7	autophagy related 7 [Source:MGI Symbol;Acc:MGI:1921494]	74244
ENSMUSG00000030157	1949.65	1.6631	0.7339	4.852e-07	4.03e-06	Nodiff	Clec2d	C-type lectin domain family 2, member d [Source:MGI Symbol;Acc:MGI:2135589]	93694
ENSMUSG00000022426	595.964	0.7474	-0.42	4.888e-07	4.057e-06	Nodiff	Josd1	Josephin domain containing 1 [Source:MGI Symbol;Acc:MGI:1921408]	74158
ENSMUSG00000041698	10581.5	1.4213	0.5072	4.963e-07	4.117e-06	Nodiff	Slco1a1	solute carrier organic anion transporter family, member 1a1 [Source:MGI Symbol;Acc:MGI:1351891]	28248
ENSMUSG00000031349	1212.31	0.5987	-0.7401	5.041e-07	4.18e-06	Nodiff	Nsdhl	NAD(P) dependent steroid dehydrogenase-like [Source:MGI Symbol;Acc:MGI:1099438]	18194
ENSMUSG00000026009	24.0268	3.2277	1.6905	5.137e-07	4.257e-06	Up Regulation	Icos	inducible T cell co-stimulator [Source:MGI Symbol;Acc:MGI:1858745]	54167
ENSMUSG00000005682	425.177	1.3589	0.4424	5.16e-07	4.273e-06	Nodiff	Pan2	PAN2 poly(A) specific ribonuclease subunit [Source:MGI Symbol;Acc:MGI:1918984]	103135
ENSMUSG00000043207	1850.07	0.8138	-0.2973	5.192e-07	4.298e-06	Nodiff	Zmpste24	zinc metallopeptidase, STE24 [Source:MGI Symbol;Acc:MGI:1890508]	230709
ENSMUSG00000037395	96.9389	1.6348	0.7091	5.228e-07	4.326e-06	Nodiff	Rcor3	REST corepressor 3 [Source:MGI Symbol;Acc:MGI:2441920]	214742
ENSMUSG00000034422	943.967	1.4175	0.5033	5.322e-07	4.401e-06	Nodiff	Parp14	poly (ADP-ribose) polymerase family, member 14 [Source:MGI Symbol;Acc:MGI:1919489]	547253
ENSMUSG00000045975	3407.91	0.7438	-0.427	5.331e-07	4.405e-06	Nodiff	C2cd2	C2 calcium-dependent domain containing 2 [Source:MGI Symbol;Acc:MGI:1891883]	207781
ENSMUSG00000002847	762.747	0.7151	-0.4839	5.349e-07	4.418e-06	Nodiff	Pla1a	phospholipase A1 member A [Source:MGI Symbol;Acc:MGI:1934677]	85031
ENSMUSG00000030978	192.183	0.6777	-0.5612	5.352e-07	4.418e-06	Nodiff	Rrm1	ribonucleotide reductase M1 [Source:MGI Symbol;Acc:MGI:98180]	20133
ENSMUSG00000030595	167.955	0.6234	-0.6819	5.407e-07	4.461e-06	Nodiff	Nfkbib	nuclear factor of kappa light polypeptide gene enhancer in B cells inhibitor, beta [Source:MGI Symbol;Acc:MGI:104752]	18036
ENSMUSG00000038539	2717.13	0.7321	-0.45	5.416e-07	4.466e-06	Nodiff	Atf5	activating transcription factor 5 [Source:MGI Symbol;Acc:MGI:2141857]	107503
ENSMUSG00000034584	306.626	1.8652	0.8994	5.469e-07	4.507e-06	Nodiff	Exph5	exophilin 5 [Source:MGI Symbol;Acc:MGI:2443248]	320051
ENSMUSG00000021772	278.022	1.4531	0.5392	5.475e-07	4.51e-06	Nodiff	Nkiras1	NFKB inhibitor interacting Ras-like protein 1 [Source:MGI Symbol;Acc:MGI:1916971]	69721
ENSMUSG00000025270	1804.74	0.7131	-0.4878	5.515e-07	4.54e-06	Nodiff	Alas2	aminolevulinic acid synthase 2, erythroid [Source:MGI Symbol;Acc:MGI:87990]	11656
ENSMUSG00000031221	711.368	0.7843	-0.3506	5.524e-07	4.545e-06	Nodiff	Igbp1	immunoglobulin (CD79A) binding protein 1 [Source:MGI Symbol;Acc:MGI:1346500]	18518
ENSMUSG00000027195	3454.53	0.8	-0.322	5.591e-07	4.597e-06	Nodiff	Hsd17b12	hydroxysteroid (17-beta) dehydrogenase 12 [Source:MGI Symbol;Acc:MGI:1926967]	56348
ENSMUSG00000023952	354.395	1.3962	0.4815	5.675e-07	4.664e-06	Nodiff	Gtpbp2	GTP binding protein 2 [Source:MGI Symbol;Acc:MGI:1860138]	56055
ENSMUSG00000090369	31.4316	2.8023	1.4866	5.714e-07	4.693e-06	Up Regulation	4933411K16Rik	RIKEN cDNA 4933411K16 gene [Source:MGI Symbol;Acc:MGI:1914015]	66765
ENSMUSG00000024712	890.445	0.8164	-0.2927	5.718e-07	4.694e-06	Nodiff	Rfk	riboflavin kinase [Source:MGI Symbol;Acc:MGI:1914688]	54391
ENSMUSG00000004070	535.073	0.6618	-0.5955	5.978e-07	4.902e-06	Nodiff	Hmox2	heme oxygenase 2 [Source:MGI Symbol;Acc:MGI:109373]	15369
ENSMUSG00000042680	552.46	0.6736	-0.57	5.978e-07	4.902e-06	Nodiff	Garem1	GRB2 associated regulator of MAPK1 subtype 1 [Source:MGI Symbol;Acc:MGI:2685790]	381126
ENSMUSG00000032842	99.7716	1.6316	0.7063	6.035e-07	4.946e-06	Nodiff	Abcc10	ATP-binding cassette, sub-family C (CFTR/MRP), member 10 [Source:MGI Symbol;Acc:MGI:2386976]	224814
ENSMUSG00000057388	402.967	1.429	0.515	6.063e-07	4.966e-06	Nodiff	Mrpl18	mitochondrial ribosomal protein L18 [Source:MGI Symbol;Acc:MGI:1914931]	67681
ENSMUSG00000005802	276.038	1.3543	0.4375	6.182e-07	5.06e-06	Nodiff	Slc30a4	solute carrier family 30 (zinc transporter), member 4 [Source:MGI Symbol;Acc:MGI:1345282]	22785
ENSMUSG00000030105	1253.72	0.7804	-0.3577	6.212e-07	5.083e-06	Nodiff	Arl8b	ADP-ribosylation factor-like 8B [Source:MGI Symbol;Acc:MGI:1914416]	67166
ENSMUSG00000032754	532.343	0.5521	-0.8569	6.243e-07	5.105e-06	Nodiff	Slc8b1	solute carrier family 8 (sodium/lithium/calcium exchanger), member B1 [Source:MGI Symbol;Acc:MGI:2180781]	170756
ENSMUSG00000074994	473.173	1.2648	0.3389	6.277e-07	5.13e-06	Nodiff	Qser1	glutamine and serine rich 1 [Source:MGI Symbol;Acc:MGI:2138986]	99003
ENSMUSG00000054676	2181.21	0.6645	-0.5896	6.293e-07	5.14e-06	Nodiff	1600014C10Rik	RIKEN cDNA 1600014C10 gene [Source:MGI Symbol;Acc:MGI:1919494]	72244
ENSMUSG00000026317	631.421	0.499	-1.003	6.329e-07	5.166e-06	Down Regulation	Cln8	CLN8 transmembrane ER and ERGIC protein [Source:MGI Symbol;Acc:MGI:1349447]	26889
ENSMUSG00000021810	519.839	0.762	-0.3922	6.429e-07	5.245e-06	Nodiff	Ecd	ecdysoneless cell cycle regulator [Source:MGI Symbol;Acc:MGI:1917851]	70601
ENSMUSG00000038648	725.788	0.6361	-0.6527	6.46e-07	5.266e-06	Nodiff	Creb3l2	cAMP responsive element binding protein 3-like 2 [Source:MGI Symbol;Acc:MGI:2442695]	208647
ENSMUSG00000023206	317.298	1.5468	0.6293	6.465e-07	5.266e-06	Nodiff	Il15ra	interleukin 15 receptor, alpha chain [Source:MGI Symbol;Acc:MGI:104644]	16169
ENSMUSG00000028455	563.171	0.7652	-0.3862	6.468e-07	5.266e-06	Nodiff	Stoml2	stomatin (Epb7.2)-like 2 [Source:MGI Symbol;Acc:MGI:1913842]	66592
ENSMUSG00000031482	8116.22	0.7249	-0.4641	6.469e-07	5.266e-06	Nodiff	Slc25a15	solute carrier family 25 (mitochondrial carrier ornithine transporter), member 15 [Source:MGI Symbol;Acc:MGI:1342274]	18408
ENSMUSG00000020432	1377.39	0.7099	-0.4944	6.52e-07	5.305e-06	Nodiff	Tcn2	transcobalamin 2 [Source:MGI Symbol;Acc:MGI:98534]	21452
ENSMUSG00000051483	614.257	0.7316	-0.4509	6.571e-07	5.344e-06	Nodiff	Cbr1	carbonyl reductase 1 [Source:MGI Symbol;Acc:MGI:88284]	12408
ENSMUSG00000005469	1126.74	0.7658	-0.385	6.606e-07	5.369e-06	Nodiff	Prkaca	protein kinase, cAMP dependent, catalytic, alpha [Source:MGI Symbol;Acc:MGI:97592]	18747
ENSMUSG00000025533	6481.38	0.7097	-0.4946	6.711e-07	5.45e-06	Nodiff	Asl	argininosuccinate lyase [Source:MGI Symbol;Acc:MGI:88084]	109900
ENSMUSG00000022790	466.766	0.727	-0.4601	6.713e-07	5.45e-06	Nodiff	Igsf11	immunoglobulin superfamily, member 11 [Source:MGI Symbol;Acc:MGI:2388477]	207683
ENSMUSG00000037029	321.635	1.5894	0.6685	6.719e-07	5.452e-06	Nodiff	Zfp146	zinc finger protein 146 [Source:MGI Symbol;Acc:MGI:1347092]	26465
ENSMUSG00000029656	10729.5	0.6679	-0.5824	6.795e-07	5.511e-06	Nodiff	C8b	complement component 8, beta polypeptide [Source:MGI Symbol;Acc:MGI:88236]	110382
ENSMUSG00000029364	527.435	0.7638	-0.3887	6.843e-07	5.546e-06	Nodiff	Wsb2	WD repeat and SOCS box-containing 2 [Source:MGI Symbol;Acc:MGI:2144041]	59043
ENSMUSG00000035530	4513.75	0.7927	-0.3351	6.85e-07	5.549e-06	Nodiff	Eif1	eukaryotic translation initiation factor 1 [Source:MGI Symbol;Acc:MGI:105125]	20918
ENSMUSG00000038722	466.907	0.7365	-0.4413	6.854e-07	5.549e-06	Nodiff	Bud31	BUD31 homolog [Source:MGI Symbol;Acc:MGI:2141291]	231889
ENSMUSG00000020740	142.655	1.5661	0.6471	6.911e-07	5.592e-06	Nodiff	Gga3	golgi associated, gamma adaptin ear containing, ARF binding protein 3 [Source:MGI Symbol;Acc:MGI:2384159]	260302
ENSMUSG00000029208	251.549	1.5233	0.6072	6.939e-07	5.612e-06	Nodiff	Guf1	GUF1 homolog, GTPase [Source:MGI Symbol;Acc:MGI:2140726]	231279
ENSMUSG00000046352	5916.41	0.6896	-0.5361	6.971e-07	5.635e-06	Nodiff	Gjb2	gap junction protein, beta 2 [Source:MGI Symbol;Acc:MGI:95720]	14619
ENSMUSG00000079293	104.36	2.5373	1.3433	6.978e-07	5.637e-06	Up Regulation	Clec7a	C-type lectin domain family 7, member a [Source:MGI Symbol;Acc:MGI:1861431]	56644
ENSMUSG00000062866	130.866	1.7358	0.7956	7.051e-07	5.694e-06	Nodiff	Phactr2	phosphatase and actin regulator 2 [Source:MGI Symbol;Acc:MGI:2446138]	215789
ENSMUSG00000060601	392.717	0.743	-0.4285	7.131e-07	5.755e-06	Nodiff	Nr1h2	nuclear receptor subfamily 1, group H, member 2 [Source:MGI Symbol;Acc:MGI:1352463]	22260
ENSMUSG00000028134	192.123	1.6347	0.709	7.154e-07	5.77e-06	Nodiff	Ptbp2	polypyrimidine tract binding protein 2 [Source:MGI Symbol;Acc:MGI:1860489]	56195
ENSMUSG00000024941	471.295	0.758	-0.3997	7.172e-07	5.782e-06	Nodiff	Scyl1	SCY1-like 1 (S. cerevisiae) [Source:MGI Symbol;Acc:MGI:1931787]	78891
ENSMUSG00000022040	13016.2	0.7209	-0.4722	7.232e-07	5.827e-06	Nodiff	Ephx2	epoxide hydrolase 2, cytoplasmic [Source:MGI Symbol;Acc:MGI:99500]	13850
ENSMUSG00000066026	2633.92	0.7545	-0.4065	7.308e-07	5.885e-06	Nodiff	Dhrs3	dehydrogenase/reductase (SDR family) member 3 [Source:MGI Symbol;Acc:MGI:1315215]	20148
ENSMUSG00000036151	272.403	0.5965	-0.7455	7.326e-07	5.896e-06	Nodiff	Tm6sf2	transmembrane 6 superfamily member 2 [Source:MGI Symbol;Acc:MGI:1933210]	107770
ENSMUSG00000006386	290.208	2.0439	1.0313	7.415e-07	5.961e-06	Up Regulation	Tek	TEK receptor tyrosine kinase [Source:MGI Symbol;Acc:MGI:98664]	21687
ENSMUSG00000006611	924.879	0.8108	-0.3025	7.415e-07	5.961e-06	Nodiff	Hfe	homeostatic iron regulator [Source:MGI Symbol;Acc:MGI:109191]	15216
ENSMUSG00000020063	246.171	1.3888	0.4738	7.539e-07	6.055e-06	Nodiff	Sirt1	sirtuin 1 [Source:MGI Symbol;Acc:MGI:2135607]	93759
ENSMUSG00000027801	1034.28	0.6532	-0.6145	7.54e-07	6.055e-06	Nodiff	Tm4sf4	transmembrane 4 superfamily member 4 [Source:MGI Symbol;Acc:MGI:2385173]	229302
ENSMUSG00000020593	3241.02	0.1114	-3.166	7.58e-07	6.084e-06	Down Regulation	Lpin1	lipin 1 [Source:MGI Symbol;Acc:MGI:1891340]	14245
ENSMUSG00000038143	31.214	2.8503	1.5111	7.652e-07	6.139e-06	Up Regulation	Stox2	storkhead box 2 [Source:MGI Symbol;Acc:MGI:1918319]	71069
ENSMUSG00000024542	87.3503	1.6931	0.7597	7.665e-07	6.145e-06	Nodiff	Cep192	centrosomal protein 192 [Source:MGI Symbol;Acc:MGI:1918049]	70799
ENSMUSG00000036745	27.5186	3.2657	1.7074	7.699e-07	6.167e-06	Up Regulation	Ttll7	tubulin tyrosine ligase-like family, member 7 [Source:MGI Symbol;Acc:MGI:1918142]	70892
ENSMUSG00000034216	207.283	0.6883	-0.5388	7.701e-07	6.167e-06	Nodiff	Vps18	VPS18 CORVET/HOPS core subunit [Source:MGI Symbol;Acc:MGI:2443626]	228545
ENSMUSG00000014195	543.567	1.2708	0.3458	7.709e-07	6.17e-06	Nodiff	Dnajc7	DnaJ heat shock protein family (Hsp40) member C7 [Source:MGI Symbol;Acc:MGI:1928373]	56354
ENSMUSG00000053754	500.205	1.3039	0.3828	7.781e-07	6.225e-06	Nodiff	Chd8	chromodomain helicase DNA binding protein 8 [Source:MGI Symbol;Acc:MGI:1915022]	67772
ENSMUSG00000016319	5474.2	0.8059	-0.3113	7.834e-07	6.264e-06	Nodiff	Slc25a5	solute carrier family 25 (mitochondrial carrier, adenine nucleotide translocator), member 5 [Source:MGI Symbol;Acc:MGI:1353496]	11740
ENSMUSG00000037797	3702.04	0.6776	-0.5616	7.842e-07	6.267e-06	Nodiff	Adh4	alcohol dehydrogenase 4 (class II), pi polypeptide [Source:MGI Symbol;Acc:MGI:1349472]	26876
ENSMUSG00000028426	4779.89	0.8186	-0.2887	7.921e-07	6.326e-06	Nodiff	Rad23b	RAD23 homolog B, nucleotide excision repair protein [Source:MGI Symbol;Acc:MGI:105128]	19359
ENSMUSG00000001376	184.52	1.4566	0.5427	7.96e-07	6.354e-06	Nodiff	Vps50	VPS50 EARP/GARPII complex subunit [Source:MGI Symbol;Acc:MGI:1920538]	73288
ENSMUSG00000025162	1063.55	0.7616	-0.3928	7.99e-07	6.375e-06	Nodiff	Csnk1d	casein kinase 1, delta [Source:MGI Symbol;Acc:MGI:1355272]	104318
ENSMUSG00000006304	1628.08	0.8326	-0.2642	8.032e-07	6.403e-06	Nodiff	Arpc2	actin related protein 2/3 complex, subunit 2 [Source:MGI Symbol;Acc:MGI:1923959]	76709
ENSMUSG00000014349	778.32	0.8073	-0.3087	8.041e-07	6.403e-06	Nodiff	Ube2z	ubiquitin-conjugating enzyme E2Z [Source:MGI Symbol;Acc:MGI:1343160]	268470
ENSMUSG00000028599	615.793	0.5266	-0.9252	8.041e-07	6.403e-06	Nodiff	Tnfrsf1b	tumor necrosis factor receptor superfamily, member 1b [Source:MGI Symbol;Acc:MGI:1314883]	21938
ENSMUSG00000004285	479.534	0.7688	-0.3794	8.043e-07	6.403e-06	Nodiff	Atp6v1f	ATPase, H+ transporting, lysosomal V1 subunit F [Source:MGI Symbol;Acc:MGI:1913394]	66144
ENSMUSG00000026542	2284.01	0.3623	-1.465	8.091e-07	6.438e-06	Down Regulation	Apcs	amyloid P component, serum [Source:MGI Symbol;Acc:MGI:98229]	20219
ENSMUSG00000055128	412.481	0.7329	-0.4483	8.168e-07	6.496e-06	Nodiff	Cgrrf1	cell growth regulator with ring finger domain 1 [Source:MGI Symbol;Acc:MGI:1916368]	68755
ENSMUSG00000030966	141.276	1.5088	0.5934	8.188e-07	6.508e-06	Nodiff	Trim21	tripartite motif-containing 21 [Source:MGI Symbol;Acc:MGI:106657]	20821
ENSMUSG00000024507	7067.9	0.7236	-0.4668	8.221e-07	6.531e-06	Nodiff	Hsd17b4	hydroxysteroid (17-beta) dehydrogenase 4 [Source:MGI Symbol;Acc:MGI:105089]	15488
ENSMUSG00000005371	512.411	1.2943	0.3722	8.399e-07	6.669e-06	Nodiff	Fbxo11	F-box protein 11 [Source:MGI Symbol;Acc:MGI:2147134]	225055
ENSMUSG00000026223	545.8	0.7836	-0.3518	8.43e-07	6.69e-06	Nodiff	Itm2c	integral membrane protein 2C [Source:MGI Symbol;Acc:MGI:1927594]	64294
ENSMUSG00000038855	216.816	1.8683	0.9017	8.452e-07	6.703e-06	Nodiff	Itpkb	inositol 1,4,5-trisphosphate 3-kinase B [Source:MGI Symbol;Acc:MGI:109235]	320404
ENSMUSG00000030409	234.064	1.8225	0.8659	8.461e-07	6.707e-06	Nodiff	Dmpk	dystrophia myotonica-protein kinase [Source:MGI Symbol;Acc:MGI:94906]	13400
ENSMUSG00000037533	384.454	1.3335	0.4152	8.579e-07	6.797e-06	Nodiff	Rapgef6	Rap guanine nucleotide exchange factor (GEF) 6 [Source:MGI Symbol;Acc:MGI:2384761]	192786
ENSMUSG00000061882	27.1689	2.9254	1.5486	8.634e-07	6.837e-06	Up Regulation	Ccdc62	coiled-coil domain containing 62 [Source:MGI Symbol;Acc:MGI:2684996]	208908
ENSMUSG00000047123	227.811	0.6455	-0.6315	8.661e-07	6.854e-06	Nodiff	Ticam1	toll-like receptor adaptor molecule 1 [Source:MGI Symbol;Acc:MGI:2147032]	106759
ENSMUSG00000039242	370.511	1.3194	0.3999	8.783e-07	6.948e-06	Nodiff	B3galnt2	UDP-GalNAc:betaGlcNAc beta 1,3- galactosaminyltransferase, polypeptide 2 [Source:MGI Symbol;Acc:MGI:2145517]	97884
ENSMUSG00000029550	179.26	0.7073	-0.4995	8.832e-07	6.982e-06	Nodiff	Sppl3	signal peptide peptidase 3 [Source:MGI Symbol;Acc:MGI:1891433]	74585
ENSMUSG00000024513	834.041	0.8214	-0.2838	8.89e-07	7.025e-06	Nodiff	Mbd2	methyl-CpG binding domain protein 2 [Source:MGI Symbol;Acc:MGI:1333813]	17191
ENSMUSG00000074064	927.974	0.7726	-0.3722	8.909e-07	7.036e-06	Nodiff	Mlycd	malonyl-CoA decarboxylase [Source:MGI Symbol;Acc:MGI:1928485]	56690
ENSMUSG00000051403	825.643	0.7537	-0.4078	8.954e-07	7.067e-06	Nodiff	Ppp1r37	protein phosphatase 1, regulatory subunit 37 [Source:MGI Symbol;Acc:MGI:2687042]	232947
ENSMUSG00000029198	1373.31	0.7983	-0.325	8.981e-07	7.085e-06	Nodiff	Grpel1	GrpE-like 1, mitochondrial [Source:MGI Symbol;Acc:MGI:1334417]	17713
ENSMUSG00000036644	1065.63	0.7752	-0.3673	9.022e-07	7.114e-06	Nodiff	Tbc1d9b	TBC1 domain family, member 9B [Source:MGI Symbol;Acc:MGI:1924045]	76795
ENSMUSG00000044792	759.51	0.7915	-0.3374	9.056e-07	7.137e-06	Nodiff	Isca1	iron-sulfur cluster assembly 1 [Source:MGI Symbol;Acc:MGI:1916296]	69046
ENSMUSG00000059208	1134.64	1.2534	0.3258	9.102e-07	7.169e-06	Nodiff	Hnrnpm	heterogeneous nuclear ribonucleoprotein M [Source:MGI Symbol;Acc:MGI:1926465]	76936
ENSMUSG00000059923	852.222	0.8008	-0.3205	9.314e-07	7.332e-06	Nodiff	Grb2	growth factor receptor bound protein 2 [Source:MGI Symbol;Acc:MGI:95805]	14784
ENSMUSG00000028964	1828.47	0.7521	-0.411	9.395e-07	7.392e-06	Nodiff	Park7	Parkinson disease (autosomal recessive, early onset) 7 [Source:MGI Symbol;Acc:MGI:2135637]	57320
ENSMUSG00000095386	13.2819	4.9479	2.3068	9.563e-07	7.52e-06	Up Regulation	Gm17662	predicted gene, 17662 [Source:MGI Symbol;Acc:MGI:4937296]	-
ENSMUSG00000090110	38.5578	2.1884	1.1299	9.747e-07	7.661e-06	Up Regulation	Cmc4	C-x(9)-C motif containing 4 [Source:MGI Symbol;Acc:MGI:5637812]	105886298
ENSMUSG00000005672	138.113	1.8278	0.8701	9.906e-07	7.782e-06	Nodiff	Kit	KIT proto-oncogene receptor tyrosine kinase [Source:MGI Symbol;Acc:MGI:96677]	16590
ENSMUSG00000034024	1709.89	0.8066	-0.3101	9.927e-07	7.794e-06	Nodiff	Cct2	chaperonin containing Tcp1, subunit 2 (beta) [Source:MGI Symbol;Acc:MGI:107186]	12461
ENSMUSG00000058655	4493.47	0.7832	-0.3526	1.002e-06	7.866e-06	Nodiff	Eif4b	eukaryotic translation initiation factor 4B [Source:MGI Symbol;Acc:MGI:95304]	75705
ENSMUSG00000028559	2212.19	0.7862	-0.3471	1.004e-06	7.871e-06	Nodiff	Osbpl9	oxysterol binding protein-like 9 [Source:MGI Symbol;Acc:MGI:1923784]	100273
ENSMUSG00000021666	882.362	0.7968	-0.3277	1.009e-06	7.906e-06	Nodiff	Gfm2	G elongation factor, mitochondrial 2 [Source:MGI Symbol;Acc:MGI:2444783]	320806
ENSMUSG00000036880	11044.2	0.7321	-0.45	1.029e-06	8.064e-06	Nodiff	Acaa2	acetyl-Coenzyme A acyltransferase 2 (mitochondrial 3-oxoacyl-Coenzyme A thiolase) [Source:MGI Symbol;Acc:MGI:1098623]	52538
ENSMUSG00000070565	314.862	1.8916	0.9196	1.042e-06	8.161e-06	Nodiff	Rasal2	RAS protein activator like 2 [Source:MGI Symbol;Acc:MGI:2443881]	226525
ENSMUSG00000013833	201.498	0.6964	-0.522	1.065e-06	8.333e-06	Nodiff	Med16	mediator complex subunit 16 [Source:MGI Symbol;Acc:MGI:2158394]	216154
ENSMUSG00000068011	279.928	0.6648	-0.589	1.068e-06	8.357e-06	Nodiff	Mkrn2os	makorin, ring finger protein 2, opposite strand [Source:MGI Symbol;Acc:MGI:1917541]	70291
ENSMUSG00000020877	374.461	0.726	-0.462	1.078e-06	8.428e-06	Nodiff	Scrn2	secernin 2 [Source:MGI Symbol;Acc:MGI:1343092]	217140
ENSMUSG00000050777	453.013	0.7046	-0.5051	1.083e-06	8.461e-06	Nodiff	Tmem37	transmembrane protein 37 [Source:MGI Symbol;Acc:MGI:2157899]	170706
ENSMUSG00000034774	156.052	1.7888	0.839	1.085e-06	8.475e-06	Nodiff	Dsg1c	desmoglein 1 gamma [Source:MGI Symbol;Acc:MGI:2664358]	211924
ENSMUSG00000061808	78667.9	0.7644	-0.3875	1.107e-06	8.644e-06	Nodiff	Ttr	transthyretin [Source:MGI Symbol;Acc:MGI:98865]	22139
ENSMUSG00000024758	2045.17	0.8185	-0.289	1.11e-06	8.662e-06	Nodiff	Rtn3	reticulon 3 [Source:MGI Symbol;Acc:MGI:1339970]	20168
ENSMUSG00000019969	673.689	0.758	-0.3998	1.119e-06	8.723e-06	Nodiff	Psen1	presenilin 1 [Source:MGI Symbol;Acc:MGI:1202717]	19164
ENSMUSG00000027322	239.486	2.2089	1.1433	1.122e-06	8.744e-06	Up Regulation	Siglec1	sialic acid binding Ig-like lectin 1, sialoadhesin [Source:MGI Symbol;Acc:MGI:99668]	20612
ENSMUSG00000035473	2265.33	0.8036	-0.3154	1.127e-06	8.778e-06	Nodiff	Galm	galactose mutarotase [Source:MGI Symbol;Acc:MGI:2442420]	319625
ENSMUSG00000004849	359.777	0.7666	-0.3835	1.128e-06	8.785e-06	Nodiff	Ap1s1	adaptor protein complex AP-1, sigma 1 [Source:MGI Symbol;Acc:MGI:1098244]	11769
ENSMUSG00000030795	1348.51	1.5085	0.5931	1.142e-06	8.884e-06	Nodiff	Fus	fused in sarcoma [Source:MGI Symbol;Acc:MGI:1353633]	233908
ENSMUSG00000022329	177.654	1.5067	0.5914	1.142e-06	8.884e-06	Nodiff	Stk3	serine/threonine kinase 3 [Source:MGI Symbol;Acc:MGI:1928487]	56274
ENSMUSG00000039206	301.999	0.7354	-0.4435	1.146e-06	8.904e-06	Nodiff	Daglb	diacylglycerol lipase, beta [Source:MGI Symbol;Acc:MGI:2442032]	231871
ENSMUSG00000006699	3123.05	0.8491	-0.236	1.163e-06	9.036e-06	Nodiff	Cdc42	cell division cycle 42 [Source:MGI Symbol;Acc:MGI:106211]	12540
ENSMUSG00000038520	283.893	0.7611	-0.3939	1.164e-06	9.039e-06	Nodiff	Tbc1d17	TBC1 domain family, member 17 [Source:MGI Symbol;Acc:MGI:2449973]	233204
ENSMUSG00000041012	454.947	0.6986	-0.5175	1.181e-06	9.165e-06	Nodiff	Cmtm8	CKLF-like MARVEL transmembrane domain containing 8 [Source:MGI Symbol;Acc:MGI:2447167]	70031
ENSMUSG00000079481	34.3775	2.2931	1.1973	1.2e-06	9.308e-06	Up Regulation	Nhsl2	NHS-like 2 [Source:MGI Symbol;Acc:MGI:3645090]	100042480
ENSMUSG00000028309	558.548	1.2985	0.3768	1.211e-06	9.385e-06	Nodiff	Rnf20	ring finger protein 20 [Source:MGI Symbol;Acc:MGI:1925927]	109331
ENSMUSG00000039960	1632.2	0.7391	-0.4361	1.211e-06	9.385e-06	Nodiff	Rhou	ras homolog family member U [Source:MGI Symbol;Acc:MGI:1916831]	69581
ENSMUSG00000008393	1362.98	0.752	-0.4112	1.229e-06	9.516e-06	Nodiff	Carhsp1	calcium regulated heat stable protein 1 [Source:MGI Symbol;Acc:MGI:1196368]	52502
ENSMUSG00000079017	74.6415	2.2197	1.1503	1.233e-06	9.542e-06	Up Regulation	Ifi27l2a	interferon, alpha-inducible protein 27 like 2A [Source:MGI Symbol;Acc:MGI:1924183]	76933
ENSMUSG00000060703	4464.02	0.7802	-0.3581	1.248e-06	9.652e-06	Nodiff	Cd302	CD302 antigen [Source:MGI Symbol;Acc:MGI:1913455]	66205
ENSMUSG00000036432	227.404	0.6478	-0.6264	1.251e-06	9.672e-06	Nodiff	Siah2	siah E3 ubiquitin protein ligase 2 [Source:MGI Symbol;Acc:MGI:108062]	20439
ENSMUSG00000030352	639.059	0.7991	-0.3235	1.255e-06	9.695e-06	Nodiff	Tspan9	tetraspanin 9 [Source:MGI Symbol;Acc:MGI:1924558]	109246
ENSMUSG00000018372	83.4183	1.8667	0.9005	1.256e-06	9.705e-06	Nodiff	Cep95	centrosomal protein 95 [Source:MGI Symbol;Acc:MGI:2443502]	320162
ENSMUSG00000029466	297.528	0.7559	-0.4038	1.261e-06	9.735e-06	Nodiff	Anapc7	anaphase promoting complex subunit 7 [Source:MGI Symbol;Acc:MGI:1929711]	56317
ENSMUSG00000023007	168.947	1.6496	0.7221	1.262e-06	9.741e-06	Nodiff	Prpf40b	pre-mRNA processing factor 40B [Source:MGI Symbol;Acc:MGI:1925583]	54614
ENSMUSG00000017428	1920.56	0.8165	-0.2924	1.268e-06	9.775e-06	Nodiff	Psmd11	proteasome (prosome, macropain) 26S subunit, non- ATPase, 11 [Source:MGI Symbol;Acc:MGI:1916327]	69077
ENSMUSG00000032387	738.774	0.7636	-0.3891	1.275e-06	9.825e-06	Nodiff	Rbpms2	RNA binding protein with multiple splicing 2 [Source:MGI Symbol;Acc:MGI:1919223]	71973
ENSMUSG00000047260	800.276	0.8228	-0.2813	1.296e-06	9.98e-06	Nodiff	Emc6	ER membrane protein complex subunit 6 [Source:MGI Symbol;Acc:MGI:1913298]	66048
ENSMUSG00000078921	47.2184	2.7228	1.4451	1.298e-06	9.992e-06	Up Regulation	Tgtp2	T cell specific GTPase 2 [Source:MGI Symbol;Acc:MGI:3710083]	100039796
ENSMUSG00000038591	626.631	1.9858	0.9897	1.299e-06	9.995e-06	Nodiff	Colec10	collectin sub-family member 10 [Source:MGI Symbol;Acc:MGI:3606482]	239447
ENSMUSG00000024913	1528.24	0.7263	-0.4614	1.35e-06	1.038e-05	Nodiff	Lrp5	low density lipoprotein receptor-related protein 5 [Source:MGI Symbol;Acc:MGI:1278315]	16973
ENSMUSG00000032966	851.742	0.8041	-0.3145	1.356e-06	1.042e-05	Nodiff	Fkbp1a	FK506 binding protein 1a [Source:MGI Symbol;Acc:MGI:95541]	14225
ENSMUSG00000062960	918.491	1.9476	0.9617	1.368e-06	1.051e-05	Nodiff	Kdr	kinase insert domain protein receptor [Source:MGI Symbol;Acc:MGI:96683]	16542
ENSMUSG00000030087	2143.62	0.5196	-0.9445	1.377e-06	1.057e-05	Nodiff	Klf15	Kruppel-like factor 15 [Source:MGI Symbol;Acc:MGI:1929988]	66277
ENSMUSG00000013878	347.568	1.4284	0.5144	1.392e-06	1.069e-05	Nodiff	Rnf170	ring finger protein 170 [Source:MGI Symbol;Acc:MGI:1924983]	77733
ENSMUSG00000027122	237.701	1.5356	0.6188	1.403e-06	1.076e-05	Nodiff	Arl14ep	ADP-ribosylation factor-like 14 effector protein [Source:MGI Symbol;Acc:MGI:1926020]	212772
ENSMUSG00000020044	244.812	1.994	0.9957	1.405e-06	1.077e-05	Nodiff	Timp3	tissue inhibitor of metalloproteinase 3 [Source:MGI Symbol;Acc:MGI:98754]	21859
ENSMUSG00000055302	1909.28	0.8247	-0.2781	1.412e-06	1.082e-05	Nodiff	Mrfap1	Morf4 family associated protein 1 [Source:MGI Symbol;Acc:MGI:1914818]	67568
ENSMUSG00000027130	169.924	1.5255	0.6093	1.413e-06	1.082e-05	Nodiff	Slc12a6	solute carrier family 12, member 6 [Source:MGI Symbol;Acc:MGI:2135960]	107723
ENSMUSG00000079435	876.224	0.784	-0.351	1.417e-06	1.084e-05	Nodiff	Rpl36a	ribosomal protein L36A [Source:MGI Symbol;Acc:MGI:1201789]	19982
ENSMUSG00000017288	443.409	0.765	-0.3864	1.421e-06	1.087e-05	Nodiff	Vps53	VPS53 GARP complex subunit [Source:MGI Symbol;Acc:MGI:1915549]	68299
ENSMUSG00000024953	2155.83	0.7558	-0.404	1.433e-06	1.096e-05	Nodiff	Prdx5	peroxiredoxin 5 [Source:MGI Symbol;Acc:MGI:1859821]	54683
ENSMUSG00000030228	109.951	1.6399	0.7136	1.45e-06	1.108e-05	Nodiff	Pik3c2g	phosphatidylinositol-4-phosphate 3-kinase catalytic subunit type 2 gamma [Source:MGI Symbol;Acc:MGI:1203730]	18705
ENSMUSG00000026103	144.181	1.8668	0.9006	1.474e-06	1.126e-05	Nodiff	Gls	glutaminase [Source:MGI Symbol;Acc:MGI:95752]	14660
ENSMUSG00000019731	1055.96	0.7948	-0.3314	1.484e-06	1.133e-05	Nodiff	Slc35e1	solute carrier family 35, member E1 [Source:MGI Symbol;Acc:MGI:2142403]	270066
ENSMUSG00000026895	1054.98	0.7474	-0.42	1.486e-06	1.134e-05	Nodiff	Ndufa8	NADH:ubiquinone oxidoreductase subunit A8 [Source:MGI Symbol;Acc:MGI:1915625]	68375
ENSMUSG00000015016	423.759	0.6723	-0.5729	1.488e-06	1.135e-05	Nodiff	Acsf3	acyl-CoA synthetase family member 3 [Source:MGI Symbol;Acc:MGI:2182591]	257633
ENSMUSG00000005803	2137.97	0.7497	-0.4156	1.497e-06	1.142e-05	Nodiff	Sqor	sulfide quinone oxidoreductase [Source:MGI Symbol;Acc:MGI:1929899]	59010
ENSMUSG00000026730	1649.23	0.7196	-0.4748	1.5e-06	1.143e-05	Nodiff	Pter	phosphotriesterase related [Source:MGI Symbol;Acc:MGI:107372]	19212
ENSMUSG00000020300	1508.79	1.4359	0.5219	1.507e-06	1.148e-05	Nodiff	Cpeb4	cytoplasmic polyadenylation element binding protein 4 [Source:MGI Symbol;Acc:MGI:1914829]	67579
ENSMUSG00000078584	959.125	0.7557	-0.4041	1.518e-06	1.155e-05	Nodiff	AU022252	expressed sequence AU022252 [Source:MGI Symbol;Acc:MGI:2140466]	230696
ENSMUSG00000022680	1077.25	0.8174	-0.2909	1.523e-06	1.159e-05	Nodiff	Pdxdc1	pyridoxal-dependent decarboxylase domain containing 1 [Source:MGI Symbol;Acc:MGI:1920909]	94184
ENSMUSG00000033809	148.277	0.6787	-0.5592	1.531e-06	1.164e-05	Nodiff	Alg3	asparagine-linked glycosylation 3 (alpha-1,3- mannosyltransferase) [Source:MGI Symbol;Acc:MGI:1098592]	208624
ENSMUSG00000021136	1428.43	0.752	-0.4111	1.547e-06	1.176e-05	Nodiff	Smoc1	SPARC related modular calcium binding 1 [Source:MGI Symbol;Acc:MGI:1929878]	64075
ENSMUSG00000052676	107.811	2.1511	1.1051	1.55e-06	1.177e-05	Up Regulation	Zmat1	zinc finger, matrin type 1 [Source:MGI Symbol;Acc:MGI:2442284]	215693
ENSMUSG00000039096	105.351	1.6183	0.6945	1.551e-06	1.178e-05	Nodiff	Rsad1	radical S-adenosyl methionine domain containing 1 [Source:MGI Symbol;Acc:MGI:3039628]	237926
ENSMUSG00000050994	36.1714	3.1226	1.6427	1.558e-06	1.182e-05	Up Regulation	Adgb	androglobin [Source:MGI Symbol;Acc:MGI:3605549]	215772
ENSMUSG00000031093	28.8282	5.4779	2.4536	1.562e-06	1.185e-05	Up Regulation	Dock11	dedicator of cytokinesis 11 [Source:MGI Symbol;Acc:MGI:1923224]	75974
ENSMUSG00000028851	724.421	0.7854	-0.3484	1.563e-06	1.185e-05	Nodiff	Nudc	nudC nuclear distribution protein [Source:MGI Symbol;Acc:MGI:106014]	18221
ENSMUSG00000034928	855.409	0.8162	-0.293	1.568e-06	1.188e-05	Nodiff	Rnf44	ring finger protein 44 [Source:MGI Symbol;Acc:MGI:2145310]	105239
ENSMUSG00000027965	103.16	2.1736	1.1201	1.569e-06	1.188e-05	Up Regulation	Olfm3	olfactomedin 3 [Source:MGI Symbol;Acc:MGI:2387329]	229759
ENSMUSG00000080717	28.4009	2.5288	1.3384	1.614e-06	1.222e-05	Up Regulation	B230307C23Rik	RIKEN cDNA B230307C23 gene [Source:MGI Symbol;Acc:MGI:3643396]	245305
ENSMUSG00000020150	1463.03	0.7484	-0.4181	1.645e-06	1.245e-05	Nodiff	Gamt	guanidinoacetate methyltransferase [Source:MGI Symbol;Acc:MGI:1098221]	14431
ENSMUSG00000074657	36.7851	2.5412	1.3455	1.654e-06	1.251e-05	Up Regulation	Kif5a	kinesin family member 5A [Source:MGI Symbol;Acc:MGI:109564]	16572
ENSMUSG00000079227	152.551	2.3004	1.2019	1.66e-06	1.255e-05	Up Regulation	Ccr5	chemokine (C-C motif) receptor 5 [Source:MGI Symbol;Acc:MGI:107182]	12774
ENSMUSG00000036570	1593.88	0.7942	-0.3324	1.668e-06	1.26e-05	Nodiff	Fxyd1	FXYD domain-containing ion transport regulator 1 [Source:MGI Symbol;Acc:MGI:1889273]	56188
ENSMUSG00000046671	1045.31	0.7967	-0.3279	1.684e-06	1.272e-05	Nodiff	Mtfr1l	mitochondrial fission regulator 1-like [Source:MGI Symbol;Acc:MGI:1924074]	76824
ENSMUSG00000040061	33.2098	2.5026	1.3234	1.704e-06	1.286e-05	Up Regulation	Plcb2	phospholipase C, beta 2 [Source:MGI Symbol;Acc:MGI:107465]	18796
ENSMUSG00000000959	601.526	0.756	-0.4035	1.708e-06	1.289e-05	Nodiff	Oxa1l	oxidase assembly 1-like [Source:MGI Symbol;Acc:MGI:1916339]	69089
ENSMUSG00000038298	456.891	0.7281	-0.4577	1.732e-06	1.305e-05	Nodiff	Pdzk1	PDZ domain containing 1 [Source:MGI Symbol;Acc:MGI:1928901]	59020
ENSMUSG00000000134	415.399	0.74	-0.4343	1.741e-06	1.312e-05	Nodiff	Tfe3	transcription factor E3 [Source:MGI Symbol;Acc:MGI:98511]	209446
ENSMUSG00000055839	560.001	0.7484	-0.4181	1.758e-06	1.324e-05	Nodiff	Elob	elongin B [Source:MGI Symbol;Acc:MGI:1914923]	67673
ENSMUSG00000040813	660.133	0.7615	-0.393	1.794e-06	1.351e-05	Nodiff	Tex264	testis expressed gene 264 [Source:MGI Symbol;Acc:MGI:1096570]	21767
ENSMUSG00000023904	222.558	0.6428	-0.6376	1.796e-06	1.351e-05	Nodiff	Hcfc1r1	host cell factor C1 regulator 1 (XPO1-dependent) [Source:MGI Symbol;Acc:MGI:2663619]	353502
ENSMUSG00000020777	48228.3	0.7025	-0.5094	1.808e-06	1.36e-05	Nodiff	Acox1	acyl-Coenzyme A oxidase 1, palmitoyl [Source:MGI Symbol;Acc:MGI:1330812]	11430
ENSMUSG00000063730	1192.11	1.5034	0.5883	1.816e-06	1.365e-05	Nodiff	Hsd3b2	hydroxy-delta-5-steroid dehydrogenase, 3 beta- and steroid delta-isomerase 2 [Source:MGI Symbol;Acc:MGI:96234]	15493
ENSMUSG00000022064	44.2582	2.1139	1.0799	1.818e-06	1.366e-05	Up Regulation	Pibf1	progesterone immunomodulatory binding factor 1 [Source:MGI Symbol;Acc:MGI:1261910]	52023
ENSMUSG00000042404	93.0785	1.6439	0.7171	1.827e-06	1.371e-05	Nodiff	Dennd4b	DENN/MADD domain containing 4B [Source:MGI Symbol;Acc:MGI:2446201]	229541
ENSMUSG00000003037	1119.54	0.8051	-0.3128	1.832e-06	1.375e-05	Nodiff	Rab8a	RAB8A, member RAS oncogene family [Source:MGI Symbol;Acc:MGI:96960]	17274
ENSMUSG00000040242	790.716	1.236	0.3056	1.849e-06	1.387e-05	Nodiff	Fgfr1op2	FGFR1 oncogene partner 2 [Source:MGI Symbol;Acc:MGI:1914779]	67529
ENSMUSG00000024925	345.207	0.7217	-0.4706	1.856e-06	1.391e-05	Nodiff	Rnaseh2c	ribonuclease H2, subunit C [Source:MGI Symbol;Acc:MGI:1915459]	68209
ENSMUSG00000034761	375.638	1.4413	0.5274	1.856e-06	1.391e-05	Nodiff	Map4k5	mitogen-activated protein kinase kinase kinase kinase 5 [Source:MGI Symbol;Acc:MGI:1925503]	399510
ENSMUSG00000030555	665.867	0.7283	-0.4575	1.863e-06	1.395e-05	Nodiff	Ttc23	tetratricopeptide repeat domain 23 [Source:MGI Symbol;Acc:MGI:1914259]	67009
ENSMUSG00000003420	2052.66	0.7697	-0.3777	1.88e-06	1.407e-05	Nodiff	Fcgrt	Fc fragment of IgG receptor and transporter [Source:MGI Symbol;Acc:MGI:103017]	14132
ENSMUSG00000028713	231.123	1.9469	0.9612	1.886e-06	1.411e-05	Nodiff	Cyp4b1	cytochrome P450, family 4, subfamily b, polypeptide 1 [Source:MGI Symbol;Acc:MGI:103225]	13120
ENSMUSG00000041538	17.3618	3.3892	1.761	1.898e-06	1.419e-05	Up Regulation	H2-Ob	histocompatibility 2, O region beta locus [Source:MGI Symbol;Acc:MGI:95925]	15002
ENSMUSG00000020190	1160.36	0.3568	-1.487	1.917e-06	1.433e-05	Down Regulation	Mknk2	MAP kinase-interacting serine/threonine kinase 2 [Source:MGI Symbol;Acc:MGI:894279]	17347
ENSMUSG00000038745	2439.1	1.2435	0.3144	1.927e-06	1.439e-05	Nodiff	Nlrp6	NLR family, pyrin domain containing 6 [Source:MGI Symbol;Acc:MGI:2141990]	101613
ENSMUSG00000047996	29.52	2.3834	1.253	1.953e-06	1.458e-05	Up Regulation	Prrg1	proline rich Gla (G-carboxyglutamic acid) 1 [Source:MGI Symbol;Acc:MGI:1917364]	546336
ENSMUSG00000041203	549.009	0.754	-0.4075	1.967e-06	1.468e-05	Nodiff	Trir	telomerase RNA component interacting RNase [Source:MGI Symbol;Acc:MGI:1922833]	68544
ENSMUSG00000040234	1357.78	0.7674	-0.3819	1.973e-06	1.472e-05	Nodiff	Tm7sf3	transmembrane 7 superfamily member 3 [Source:MGI Symbol;Acc:MGI:1914873]	67623
ENSMUSG00000008036	480.649	0.7409	-0.4326	1.982e-06	1.478e-05	Nodiff	Ap2s1	adaptor-related protein complex 2, sigma 1 subunit [Source:MGI Symbol;Acc:MGI:2141861]	232910
ENSMUSG00000021068	67.0935	2.0265	1.019	1.983e-06	1.478e-05	Up Regulation	Nin	ninein [Source:MGI Symbol;Acc:MGI:105108]	18080
ENSMUSG00000018800	144.727	1.471	0.5568	1.986e-06	1.479e-05	Nodiff	Abca5	ATP-binding cassette, sub-family A (ABC1), member 5 [Source:MGI Symbol;Acc:MGI:2386607]	217265
ENSMUSG00000052456	438.565	0.7491	-0.4168	1.997e-06	1.486e-05	Nodiff	Get3	guided entry of tail-anchored proteins factor 3, ATPase [Source:MGI Symbol;Acc:MGI:1928379]	56495
ENSMUSG00000025736	244.082	0.7328	-0.4484	2.002e-06	1.49e-05	Nodiff	Jmjd8	jumonji domain containing 8 [Source:MGI Symbol;Acc:MGI:1919356]	72106
ENSMUSG00000004895	355.113	0.7228	-0.4683	2.017e-06	1.5e-05	Nodiff	Prcc	papillary renal cell carcinoma (translocation- associated) [Source:MGI Symbol;Acc:MGI:2137738]	94315
ENSMUSG00000034021	429.975	1.4801	0.5657	2.022e-06	1.503e-05	Nodiff	Pds5b	PDS5 cohesin associated factor B [Source:MGI Symbol;Acc:MGI:2140945]	100710
ENSMUSG00000060600	50.5263	2.009	1.0065	2.026e-06	1.505e-05	Up Regulation	Eno3	enolase 3, beta muscle [Source:MGI Symbol;Acc:MGI:95395]	13808
ENSMUSG00000012117	477.067	0.7321	-0.4499	2.038e-06	1.514e-05	Nodiff	Dhdds	dehydrodolichyl diphosphate synthase [Source:MGI Symbol;Acc:MGI:1914672]	67422
ENSMUSG00000014226	569.21	1.4546	0.5407	2.051e-06	1.522e-05	Nodiff	Cacybp	calcyclin binding protein [Source:MGI Symbol;Acc:MGI:1270839]	12301
ENSMUSG00000039756	325.577	1.4623	0.5482	2.063e-06	1.53e-05	Nodiff	Dnttip2	deoxynucleotidyltransferase, terminal, interacting protein 2 [Source:MGI Symbol;Acc:MGI:1923173]	99480
ENSMUSG00000024664	154.392	1.7472	0.8051	2.065e-06	1.531e-05	Nodiff	Fads3	fatty acid desaturase 3 [Source:MGI Symbol;Acc:MGI:1928740]	60527
ENSMUSG00000042460	1521.68	1.2538	0.3263	2.07e-06	1.534e-05	Nodiff	C1galt1	core 1 synthase, glycoprotein-N-acetylgalactosamine 3-beta-galactosyltransferase, 1 [Source:MGI Symbol;Acc:MGI:2151071]	94192
ENSMUSG00000024805	340.369	1.294	0.3719	2.081e-06	1.541e-05	Nodiff	Pcgf5	polycomb group ring finger 5 [Source:MGI Symbol;Acc:MGI:1923505]	76073
ENSMUSG00000032079	6068.28	0.768	-0.3807	2.083e-06	1.542e-05	Nodiff	Apoa5	apolipoprotein A-V [Source:MGI Symbol;Acc:MGI:1913363]	66113
ENSMUSG00000037731	109.497	2.0324	1.0232	2.1e-06	1.553e-05	Up Regulation	Themis2	thymocyte selection associated family member 2 [Source:MGI Symbol;Acc:MGI:2446213]	230787
ENSMUSG00000022210	1784.44	0.7694	-0.3781	2.1e-06	1.553e-05	Nodiff	Dhrs4	dehydrogenase/reductase (SDR family) member 4 [Source:MGI Symbol;Acc:MGI:90169]	28200
[truncated: 14,397 more rows]

## Sheet: Supplementary Table 2
Supplementary Table 2. The KEGG enrichment results of the altered differential genes in Cocy30 group (Cocy7 vs Cocy30).
ID	Pathway	GeneRatio	DEG	Total	Pvalue	adjusted P value	Up_gene	Down_gene	RichFactor
mmu05168	Herpes simplex virus 1 infection	130/965	130	441	3.04998e-27	9.82093e-25	ENSMUSG00000074733(Zfp950|K09228);ENSMUSG00000071266(Zfp946|K09228);ENSMUSG00000067942(Zfp160|K09228);ENSMUSG00000024079(Eif2ak2|K16195);ENSMUSG00000056383(AI987944|K09228);ENSMUSG00000069727(Zfp975|K09228);ENSMUSG00000012640(Zfp715|K09228);ENSMUSG00000021510(Zfp729a|K09228);ENSMUSG00000092416(Zfp141|K09228);ENSMUSG00000060301(2610008E11Rik|K09228);ENSMUSG00000054737(Zfp182|K09228);ENSMUSG0000000…	ENSMUSG00000024164(C3|K03990);ENSMUSG00000003814(Calr|K08057);ENSMUSG00000021025(Nfkbia|K04734);ENSMUSG00000031490(Eif4ebp1|K07205);ENSMUSG00000030341(Tnfrsf1a|K03158);ENSMUSG00000047123(Ticam1|K05842);ENSMUSG00000031668(Eif2ak3|K08860);ENSMUSG00000007659(Bcl2l1|K04570)	0.294785
mmu04610	Complement and coagulation cascades	31/965	31	91	5.38272e-09	8.66618e-07	ENSMUSG00000031196(F8|K03899);ENSMUSG00000000157(Itgb2l|K06464);ENSMUSG00000026399(Cd55|K04006);ENSMUSG00000027082(Tfpi|K03909);ENSMUSG00000016493(Cd46|K04007);ENSMUSG00000026616(Cr2|K04012);ENSMUSG00000040552(C3ar1|K04009);ENSMUSG00000079105(C7|K03996);ENSMUSG00000028128(F3|K03901)	ENSMUSG00000059481(Plg|K01315);ENSMUSG00000022037(Clu|K17252);ENSMUSG00000038224(Serpinf2|K03983);ENSMUSG00000023224(Serping1|K04001);ENSMUSG00000017344(Vtn|K06251);ENSMUSG00000021492(F12|K01328);ENSMUSG00000027249(F2|K01313);ENSMUSG00000022875(Kng1|K03898);ENSMUSG00000031444(F10|K01314);ENSMUSG00000073418(C4b|K03989);ENSMUSG00000071177(Serpina1d|K03984);ENSMUSG00000071178(Serpina1b|K03984);ENSMU…	0.340659
mmu04640	Hematopoietic cell lineage	28/965	28	94	7.16663e-07	7.69219e-05	ENSMUSG00000019966(Kitl|K05461);ENSMUSG00000026399(Cd55|K04006);ENSMUSG00000027820(Mme|K01389);ENSMUSG00000042284(Itga1|K06480);ENSMUSG00000022797(Tfrc|K06503);ENSMUSG00000005672(Kit|K05091);ENSMUSG00000041538(H2-Ob|K06752);ENSMUSG00000027009(Itga4|K06483);ENSMUSG00000059326(Csf2ra|K05066);ENSMUSG00000027399(Il1a|K04383);ENSMUSG00000026616(Cr2|K04012);ENSMUSG00000030724(Cd19|K06465);ENSMUSG000001…	ENSMUSG00000039062(Anpep|K11140);ENSMUSG00000026072(Il1r1|K04386);ENSMUSG00000027947(Il6ra|K05055);ENSMUSG00000051439(Cd14|K04391)	0.297872
mmu04621	NOD-like receptor signaling pathway	43/965	43	205	3.01367e-05	0.00194872	ENSMUSG00000021709(Erbin|K12796);ENSMUSG00000027365(Trpm7|K04982);ENSMUSG00000031201(Brcc3|K11864);ENSMUSG00000022789(Dnm1l|K17065);ENSMUSG00000039943(Plcb4|K05858);ENSMUSG00000028268(Gbp3|K20899);ENSMUSG00000040253(Gbp7|K20899);ENSMUSG00000032690(Oas2|K14216);ENSMUSG00000073489(Ifi204|K20914);ENSMUSG00000035476(Tab3|K12793);ENSMUSG00000057367(Birc2|K16060);ENSMUSG00000071203(Naip5|K12807);ENSMUS…	ENSMUSG00000031812(Map1lc3b|K10435);ENSMUSG00000021025(Nfkbia|K04734);ENSMUSG00000030595(Nfkbib|K02581);ENSMUSG00000047123(Ticam1|K05842);ENSMUSG00000007659(Bcl2l1|K04570)	0.209756
mmu04611	Platelet activation	30/965	30	124	3.02597e-05	0.00194872	ENSMUSG00000024290(Rock1|K04514);ENSMUSG00000020580(Rock2|K17388);ENSMUSG00000039943(Plcb4|K05858);ENSMUSG00000019907(Ppp1r12a|K06270);ENSMUSG00000031659(Adcy7|K08047);ENSMUSG00000032946(Rasgrp2|K12361);ENSMUSG00000019843(Fyn|K05703);ENSMUSG00000040061(Plcb2|K05858);ENSMUSG00000027765(P2ry1|K04270);ENSMUSG00000036353(P2ry12|K04298);ENSMUSG00000022610(Mapk12|K04441);ENSMUSG00000056220(Pla2g4a|K163…	ENSMUSG00000027249(F2|K01313);ENSMUSG00000028001(Fga|K03903);ENSMUSG00000033831(Fgb|K03904);ENSMUSG00000033860(Fgg|K03905);ENSMUSG00000020431(Adcy1|K08041)	0.241935
mmu04662	B cell receptor signaling pathway	20/965	20	77	0.000226105	0.0121343	ENSMUSG00000032688(Malt1|K07369);ENSMUSG00000071042(Rasgrp3|K12362);ENSMUSG00000026656(Fcgr2b|K12560);ENSMUSG00000070873(Lilra5|K06512);ENSMUSG00000026616(Cr2|K04012);ENSMUSG00000019699(Akt3|K04456);ENSMUSG00000030724(Cd19|K06465);ENSMUSG00000034116(Vav1|K05730);ENSMUSG00000033721(Vav3|K05730);ENSMUSG00000089942(Pira2|K06512);ENSMUSG00000052889(Prkcb|K19662);ENSMUSG00000026288(Inpp5d|K03084);ENSM…	ENSMUSG00000021025(Nfkbia|K04734);ENSMUSG00000025017(Pik3ap1|K12230);ENSMUSG00000030595(Nfkbib|K02581)	0.25974
mmu04010	MAPK signaling pathway	53/965	53	294	0.000272059	0.0125147	ENSMUSG00000017291(Taok1|K04429);ENSMUSG00000024163(Mapk8ip3|K04436);ENSMUSG00000002413(Braf|K04365);ENSMUSG00000019966(Kitl|K05461);ENSMUSG00000021549(Rasa1|K04352);ENSMUSG00000023951(Vegfa|K05448);ENSMUSG00000031309(Rps6ka3|K04373);ENSMUSG00000032946(Rasgrp2|K12361);ENSMUSG00000071042(Rasgrp3|K12362);ENSMUSG00000037225(Fgf2|K18497);ENSMUSG00000029648(Flt1|K05096);ENSMUSG00000028864(Hgf|K05460);…	ENSMUSG00000016528(Mapkapk2|K04443);ENSMUSG00000030341(Tnfrsf1a|K03158);ENSMUSG00000020190(Mknk2|K04372);ENSMUSG00000071076(Jund|K04449);ENSMUSG00000026072(Il1r1|K04386);ENSMUSG00000028832(Stmn1|K04381);ENSMUSG00000018166(Erbb3|K05084);ENSMUSG00000091971(Hspa1a|K03283);ENSMUSG00000051439(Cd14|K04391);ENSMUSG00000090877(Hspa1b|K03283)	0.180272
mmu04510	Focal adhesion	39/965	39	200	0.000349158	0.0140536	ENSMUSG00000024290(Rock1|K04514);ENSMUSG00000020580(Rock2|K17388);ENSMUSG00000035133(Arhgap5|K13709);ENSMUSG00000002413(Braf|K04365);ENSMUSG00000023951(Vegfa|K05448);ENSMUSG00000019907(Ppp1r12a|K06270);ENSMUSG00000057367(Birc2|K16060);ENSMUSG00000042284(Itga1|K06480);ENSMUSG00000000184(Ccnd2|K10151);ENSMUSG00000029648(Flt1|K05096);ENSMUSG00000028864(Hgf|K05460);ENSMUSG00000000058(Cav2|K12958);ENS…	ENSMUSG00000017344(Vtn|K06251);ENSMUSG00000026193(Fn1|K05717)	0.195
mmu04931	Insulin resistance	24/965	24	109	0.000812546	0.0290711	ENSMUSG00000034160(Ogt|K09667);ENSMUSG00000020516(Rps6kb1|K04688);ENSMUSG00000025958(Creb1|K05870);ENSMUSG00000005373(Mlxipl|K09113);ENSMUSG00000031309(Rps6ka3|K04373);ENSMUSG00000005232(G6pc2|K01084);ENSMUSG00000019699(Akt3|K04456);ENSMUSG00000038205(Prkab2|K07199);ENSMUSG00000026778(Prkcq|K18052);ENSMUSG00000052889(Prkcb|K19662);ENSMUSG00000028698(Pik3r3|K02649);ENSMUSG00000023809(Rps6ka2|K0437…	ENSMUSG00000030382(Slc27a5|K08748);ENSMUSG00000004040(Stat3|K04692);ENSMUSG00000031980(Agt|K09821);ENSMUSG00000059316(Slc27a4|K08745);ENSMUSG00000021025(Nfkbia|K04734);ENSMUSG00000044167(Foxo1|K07201);ENSMUSG00000030341(Tnfrsf1a|K03158);ENSMUSG00000038648(Creb3l2|K09048);ENSMUSG00000027513(Pck1|K01596);ENSMUSG00000032715(Trib3|K19518);ENSMUSG00000078650(G6pc|K01084)	0.220183
mmu01521	EGFR tyrosine kinase inhibitor resistance	19/965	19	79	0.000906596	0.0291924	ENSMUSG00000020516(Rps6kb1|K04688);ENSMUSG00000002413(Braf|K04365);ENSMUSG00000023951(Vegfa|K05448);ENSMUSG00000037225(Fgf2|K18497);ENSMUSG00000028864(Hgf|K05460);ENSMUSG00000062960(Kdr|K05098);ENSMUSG00000019699(Akt3|K04456);ENSMUSG00000054252(Fgfr3|K05094);ENSMUSG00000005533(Igf1r|K05087);ENSMUSG00000032006(Pdgfd|K05450);ENSMUSG00000052889(Prkcb|K19662);ENSMUSG00000028698(Pik3r3|K02649)	ENSMUSG00000004040(Stat3|K04692);ENSMUSG00000031490(Eif4ebp1|K07205);ENSMUSG00000007659(Bcl2l1|K04570);ENSMUSG00000031451(Gas6|K05464);ENSMUSG00000048756(Foxo3|K09408);ENSMUSG00000027947(Il6ra|K05055);ENSMUSG00000018166(Erbb3|K05084)	0.240506
mmu04015	Rap1 signaling pathway	39/965	39	214	0.00136853	0.0374926	ENSMUSG00000000600(Krit1|K17705);ENSMUSG00000002413(Braf|K04365);ENSMUSG00000039943(Plcb4|K05858);ENSMUSG00000000157(Itgb2l|K06464);ENSMUSG00000019966(Kitl|K05461);ENSMUSG00000023951(Vegfa|K05448);ENSMUSG00000031659(Adcy7|K08047);ENSMUSG00000024451(Arap3|K12490);ENSMUSG00000032946(Rasgrp2|K12361);ENSMUSG00000071042(Rasgrp3|K12362);ENSMUSG00000037225(Fgf2|K18497);ENSMUSG00000041992(Rapgef5|K08019)…	ENSMUSG00000020431(Adcy1|K08041)	0.182243
mmu05340	Primary immunodeficiency	11/965	11	36	0.00139724	0.0374926	ENSMUSG00000026395(Ptprc|K06478);ENSMUSG00000026648(Dclre1c|K10887);ENSMUSG00000026009(Icos|K06713);ENSMUSG00000030724(Cd19|K06465);ENSMUSG00000053977(Cd8a|K06458);ENSMUSG00000022504(Ciita|K08060);ENSMUSG00000032093(Cd3e|K06451);ENSMUSG00000003882(Il7r|K05072);ENSMUSG00000000409(Lck|K05856)	ENSMUSG00000026117(Zap70|K07360);ENSMUSG00000029591(Ung|K03648)	0.305556
mmu04660	T cell receptor signaling pathway	22/965	22	103	0.00199534	0.047222	ENSMUSG00000026395(Ptprc|K06478);ENSMUSG00000032688(Malt1|K07369);ENSMUSG00000019843(Fyn|K05703);ENSMUSG00000026009(Icos|K06713);ENSMUSG00000022610(Mapk12|K04441);ENSMUSG00000019699(Akt3|K04456);ENSMUSG00000027347(Rasgrp1|K04350);ENSMUSG00000053977(Cd8a|K06458);ENSMUSG00000034116(Vav1|K05730);ENSMUSG00000033721(Vav3|K05730);ENSMUSG00000026778(Prkcq|K18052);ENSMUSG00000028698(Pik3r3|K02649);ENSMUS…	ENSMUSG00000021025(Nfkbia|K04734);ENSMUSG00000030595(Nfkbib|K02581);ENSMUSG00000026117(Zap70|K07360)	0.213592
mmu04115	p53 signaling pathway	17/965	17	72	0.00205313	0.047222	ENSMUSG00000054387(Mdm4|K10127);ENSMUSG00000032409(Atr|K06640);ENSMUSG00000034218(Atm|K04728);ENSMUSG00000000184(Ccnd2|K10151);ENSMUSG00000036390(Gadd45a|K04402);ENSMUSG00000022292(Rrm2b|K10808);ENSMUSG00000036840(Siah1a|K04506);ENSMUSG00000002109(Ddb2|K10140)	ENSMUSG00000023067(Cdkn1a|K06625);ENSMUSG00000007659(Bcl2l1|K04570);ENSMUSG00000028893(Sesn2|K20394);ENSMUSG00000020649(Rrm2|K10808);ENSMUSG00000032218(Ccnb2|K21770);ENSMUSG00000029385(Ccng2|K10146);ENSMUSG00000019942(Cdk1|K02087);ENSMUSG00000041431(Ccnb1|K05868);ENSMUSG00000022385(Gtse1|K10129)	0.236111
mmu05171	Coronavirus disease - COVID-19	41/965	41	235	0.00245248	0.0487992	ENSMUSG00000024079(Eif2ak2|K16195);ENSMUSG00000032690(Oas2|K14216);ENSMUSG00000026896(Ifih1|K12647);ENSMUSG00000000386(Mx1|K14754);ENSMUSG00000029605(Oas1b|K14216);ENSMUSG00000031639(Tlr3|K05401);ENSMUSG00000025888(Casp1|K01370);ENSMUSG00000023341(Mx2|K14754);ENSMUSG00000032661(Oas3|K14216);ENSMUSG00000039005(Tlr4|K10160);ENSMUSG00000040522(Tlr8|K10170);ENSMUSG00000015340(Cybb|K21421);ENSMUSG0000…	ENSMUSG00000027249(F2|K01313);ENSMUSG00000073418(C4b|K03989);ENSMUSG00000055172(C1ra|K01330);ENSMUSG00000024164(C3|K03990);ENSMUSG00000067274(Rplp0|K02941);ENSMUSG00000004040(Stat3|K04692);ENSMUSG00000024863(Mbl2|K03991);ENSMUSG00000028001(Fga|K03903);ENSMUSG00000033831(Fgb|K03904);ENSMUSG00000021025(Nfkbia|K04734);ENSMUSG00000033860(Fgg|K03905);ENSMUSG00000030341(Tnfrsf1a|K03158);ENSMUSG00000030…	0.174468
mmu04068	FoxO signaling pathway	26/965	26	131	0.00248477	0.0487992	ENSMUSG00000002413(Braf|K04365);ENSMUSG00000034218(Atm|K04728);ENSMUSG00000000184(Ccnd2|K10151);ENSMUSG00000005232(G6pc2|K01084);ENSMUSG00000036390(Gadd45a|K04402);ENSMUSG00000039304(Tnfsf10|K04721);ENSMUSG00000022610(Mapk12|K04441);ENSMUSG00000019699(Akt3|K04456);ENSMUSG00000021701(Plk2|K08861);ENSMUSG00000038205(Prkab2|K07199);ENSMUSG00000005533(Igf1r|K05087);ENSMUSG00000028698(Pik3r3|K02649);E…	ENSMUSG00000004040(Stat3|K04692);ENSMUSG00000023067(Cdkn1a|K06625);ENSMUSG00000044167(Foxo1|K07201);ENSMUSG00000027513(Pck1|K01596);ENSMUSG00000048756(Foxo3|K09408);ENSMUSG00000022508(Bcl6|K15618);ENSMUSG00000055148(Klf2|K17845);ENSMUSG00000032218(Ccnb2|K21770);ENSMUSG00000029385(Ccng2|K10146);ENSMUSG00000078650(G6pc|K01084);ENSMUSG00000041431(Ccnb1|K05868)	0.198473
mmu04064	NF-kappa B signaling pathway	22/965	22	105	0.00257636	0.0487992	ENSMUSG00000034218(Atm|K04728);ENSMUSG00000032688(Malt1|K07369);ENSMUSG00000035476(Tab3|K12793);ENSMUSG00000057367(Birc2|K16060);ENSMUSG00000036390(Gadd45a|K04402);ENSMUSG00000039005(Tlr4|K10160);ENSMUSG00000026637(Traf5|K09849);ENSMUSG00000026875(Traf1|K03172);ENSMUSG00000026778(Prkcq|K18052);ENSMUSG00000052889(Prkcb|K19662);ENSMUSG00000026321(Tnfrsf11a|K05147);ENSMUSG00000102037(Bcl2a1a|K02162)…	ENSMUSG00000016024(Lbp|K05399);ENSMUSG00000021025(Nfkbia|K04734);ENSMUSG00000030341(Tnfrsf1a|K03158);ENSMUSG00000047123(Ticam1|K05842);ENSMUSG00000007659(Bcl2l1|K04570);ENSMUSG00000026072(Il1r1|K04386);ENSMUSG00000026117(Zap70|K07360);ENSMUSG00000051439(Cd14|K04391)	0.209524
mmu04066	HIF-1 signaling pathway	23/965	23	113	0.0030807	0.0531185	ENSMUSG00000020516(Rps6kb1|K04688);ENSMUSG00000023951(Vegfa|K05448);ENSMUSG00000022797(Tfrc|K06503);ENSMUSG00000029648(Flt1|K05096);ENSMUSG00000039005(Tlr4|K10160);ENSMUSG00000006386(Tek|K05121);ENSMUSG00000060600(Eno3|K01689);ENSMUSG00000015340(Cybb|K21421);ENSMUSG00000025877(Hk3|K00844);ENSMUSG00000019699(Akt3|K04456);ENSMUSG00000005533(Igf1r|K05087);ENSMUSG00000052889(Prkcb|K19662);ENSMUSG0000…	ENSMUSG00000063229(Ldha|K00016);ENSMUSG00000032554(Trf|K14736);ENSMUSG00000004040(Stat3|K04692);ENSMUSG00000023067(Cdkn1a|K06625);ENSMUSG00000031490(Eif4ebp1|K07205);ENSMUSG00000057666(Gapdh|K00134);ENSMUSG00000017390(Aldoc|K01623);ENSMUSG00000020190(Mknk2|K04372);ENSMUSG00000027947(Il6ra|K05055);ENSMUSG00000026773(Pfkfb3|K01103)	0.20354
mmu04151	PI3K-Akt signaling pathway	57/965	57	356	0.00313432	0.0531185	ENSMUSG00000020516(Rps6kb1|K04688);ENSMUSG00000025958(Creb1|K05870);ENSMUSG00000019966(Kitl|K05461);ENSMUSG00000023951(Vegfa|K05448);ENSMUSG00000033446(Lpar6|K04273);ENSMUSG00000042284(Itga1|K06480);ENSMUSG00000043154(Ppp2r3a|K11583);ENSMUSG00000037225(Fgf2|K18497);ENSMUSG00000031200(Mtcp1|K16837);ENSMUSG00000000184(Ccnd2|K10151);ENSMUSG00000005232(G6pc2|K01084);ENSMUSG00000029648(Flt1|K05096);EN…	ENSMUSG00000017344(Vtn|K06251);ENSMUSG00000026193(Fn1|K05717);ENSMUSG00000020108(Ddit4|K08270);ENSMUSG00000023067(Cdkn1a|K06625);ENSMUSG00000025017(Pik3ap1|K12230);ENSMUSG00000031490(Eif4ebp1|K07205);ENSMUSG00000038648(Creb3l2|K09048);ENSMUSG00000007659(Bcl2l1|K04570);ENSMUSG00000027513(Pck1|K01596);ENSMUSG00000048756(Foxo3|K09408);ENSMUSG00000027947(Il6ra|K05055);ENSMUSG00000018166(Erbb3|K05084)…	0.160112
mmu00100	Steroid biosynthesis	7/965	7	20	0.00449725	0.0724057	-	ENSMUSG00000031168(Ebp|K01824);ENSMUSG00000034926(Dhcr24|K09828);ENSMUSG00000058454(Dhcr7|K00213);ENSMUSG00000001467(Cyp51|K05917);ENSMUSG00000031349(Nsdhl|K07748);ENSMUSG00000022351(Sqle|K00511);ENSMUSG00000021273(Fdft1|K00801)	0.35

## Sheet: Supplementary Table 3
Supplementary Table 3. GSEA analysis of biological events in the Cocy30 vs.Cocy7 groups.
NAME	ES	NES	NOM p-val	FDR q-val	CORE GENE
STEROID BIOSYNTHESIS	-0.613781	-1.82785	0	0.00504854	Soat1;Lbr;Soat2;Cel;Cyp2r1;Sc5d;Lipa;Cyp24a1;Cyp27b1;Msmo1;Hsd17b7;Lss;Tm7sf2;Ebp;Fdft1;Dhcr24;Cyp51;Sqle;Nsdhl;Dhcr7;
PYRUVATE METABOLISM	-0.354913	-1.61139	0	0.0275375	Adh7;Me2;Me3;Dld;Pkm;Ldhb;Acot12;Acyp1;Acss1;Me1;Aldh3a2;Pdhb;Pdha1;Pklr;Dlat;Acat1;Hagh;Glo1;Acat3;Pdhx;Pck2;Acyp2;Acaca;Aldh1b1;Pdha2;Ldhal6b;Adh5;Mdh1;Ldhc;Aldh9a1;Acss2;Akr1a1;Acacb;Acat2;Mdh2;Adh1;Aldh7a1;Adh4;Fh1;Aldh2;Grhpr;Ldhd;Ldha;Pcx;Pck1;
PRIMARY BILE ACID BIOSYNTHESIS	-0.475558	-1.44445	0	0.0792341	Cyp7a1;Akr1d1;Acnat1;Scp2;Ch25h;Baat;Cyp39a1;Hsd3b7;Cyp7b1;Cyp27a1;Amacr;Acox2;Cyp46a1;Hsd17b4;Acot8;Cyp8b1;Acnat2;Slc27a5;
CITRATE CYCLE (TCA CYCLE)	-0.426721	-1.40535	0	0.102265	Dld;Idh3a;Sucla2;Ogdhl;Pdhb;Pdha1;Dlat;Idh3b;Pdhx;Idh3g;Pck2;Sdhd;Sdhb;Sdha;Csl;Pdha2;4933405O20Rik;Mdh1;Idh1;Dlst;Cs;Aco2;Suclg1;Suclg2;Sdhc;Acly;Idh2;Aco1;Mdh2;Ogdh;Fh1;Pcx;Pck1;
ARGININE BIOSYNTHESIS	-0.406929	-1.33165	0.130435	0.142742	Gls;Nos3;Otc;Nos2;Got1l1;Gpt2;Nags;Gls2;Arg1;Glul;Nos1;Glud1;Acy1;Cps1;Got2;Gpt;Arg2;Asl;Got1;Ass1;
BUTANOATE METABOLISM	-0.374145	-1.29368	0.111111	0.175297	Oxct1;L2hgdh;Acsm3;Acsm5;Aacs;Acat1;Acat3;Aldh5a1;Ehhadh;Oxct2b;Gad1;Acsm4;Oxct2a;Echs1;Gad2;Hmgcll1;Abat;Hadh;Hmgcl;Hmgcs1;Acsm1;Acat2;Acads;Bdh1;Hadha;Hmgcs2;Acsm2;
GLYOXYLATE AND DICARBOXYLATE METABOLISM	-0.324957	-1.24267	0.142857	0.209567	Hyi;Dld;Glyctk;Mmut;Hao2;Acss1;Hao1;Shmt1;Afmid;Acat1;Pgp;Acat3;Pcca;Gcsh;Csl;Amt;Mdh1;Cs;Mcee;Aco2;Hoga1;Glul;Gldc;Acss2;Acat2;Aco1;Mdh2;Shmt2;Pccb;Cat;Agxt;Grhpr;
TERPENOID BACKBONE BIOSYNTHESIS	-0.356808	-1.24041	0	0.200209	Ggps1;Pdss1;Nus1;Fdps;Acat1;Icmt;Acat3;Idi1;Fntb;Fnta;Idi2;Zmpste24;Pcyox1;Pdss2;Mvd;Hmgcs1;Dhdds;Acat2;Hmgcr;Mvk;Hmgcs2;Rce1;Pmvk;
GLYCOSAMINOGLYCAN BIOSYNTHESIS - HEPARAN SULFATE HEPARIN	-0.393318	-1.22678	0.111111	0.201241	Hs3st3a1;Xylt1;Ndst2;Extl2;B3galt6;B3gat3;Ndst3;Hs3st3b1;Hs3st5;Ndst4;Hs3st2;Hs6st3;Glce;B4galt7;Hs2st1;Extl3;Xylt2;Extl1;Ext2;Ext1;Ndst1;Hs6st2;Hs3st1;Hs6st1;
FATTY ACID DEGRADATION	-0.29395	-1.17048	0	0.249549	Adh7;Cyp2u1;Acsl4;Acsbg1;Acadsb;Cpt1b;Acsl6;Acsl1;Acaa1b;Acadm;Aldh3a2;Acaa1a;Cyp4a12b;Acat1;Acat3;Cyp4a12a;Acsbg3;Ehhadh;Acsl5;Aldh1b1;Acadl;Acsbg2;Cyp4a29;Echs1;Hadhb;Cpt1c;Adh5;Eci1;Cyp4a30b;Acox3;Gcdh;Acsl3;Eci3;Eci2;Aldh9a1;Hadh;Cyp4a32;Acaa2;Acat2;Cyp4a10;Cpt1a;Acox1;Adh1;Cyp4a14;Aldh7a1;Acads;Cpt2;Adh4;Acadvl;Hadha;Aldh2;Cyp4a31;
ALANINE, ASPARTATE AND GLUTAMATE METABOLISM	-0.317705	-1.15651	0	0.24843	Gls;Agxt2;Aspa;Gfpt1;Cad;Adss;Ddo;Gfpt2;Nit2;Il4i1;Rimkla;Adsl;Aldh5a1;Asrgl1;Gad1;Got1l1;Rimklb;Lao1;4930438A08Rik;Gad2;Folh1;Gpt2;Gls2;Abat;Glul;Glud1;Adssl1;Aldh4a1;Cps1;Got2;Asns;Gpt;Asl;Nat8l;Ppat;Got1;Agxt;Ass1;
PENTOSE PHOSPHATE PATHWAY	-0.341744	-1.14844	0.166667	0.243011	Rpia;Pfkp;Prps1l3;Prps1l1;Glyctk;Prps2;Rpe;Idnk;G6pdx;Pgm2;Aldoa;Pgls;Pfkm;Rgn;Tktl2;Tktl1;Aldoart1;Aldoart2;G6pd2;Prps1;Aldob;Pfkl;Dera;Taldo1;Rbks;Pgd;Gpi1;Pgm1;Fbp1;Tkt;Fbp2;Aldoc;H6pd;
PROPANOATE METABOLISM	-0.309818	-1.13842	0.142857	0.236172	Hibch;Dbt;Dld;Sucla2;Echdc1;Mmut;Ldhb;Acss1;Acss3;Bckdhb;Aldh6a1;Ehhadh;Pcca;Acaca;Ldhal6b;Echs1;Ldhc;Acox3;Mcee;Abat;Mlycd;Suclg1;Suclg2;Acss2;Acacb;Acox1;Pccb;Acads;Hadha;Ldha;Bckdha;
FATTY ACID ELONGATION	-0.349907	-1.11696	0.166667	0.241909	Elovl6;Hacd4;Acot4;Them5;Elovl7;Ppt1;Acot3;Hacd3;Acot2;Hacd2;Acot5;Echs1;Hadhb;Elovl4;Hsd17b12;Elovl2;Elovl1;Elovl3;Hadh;Mecr;Hacd1;Them4;Acaa2;Acot1;Ppt2;Elovl5;Acot7;Hadha;Tecr;
GLYCINE, SERINE AND THREONINE METABOLISM	-0.276137	-1.02749	0.25	0.354071	Gatm;Aoc2;Dld;Agxt2;Glyctk;Phgdh;Psph;Tha1;Aoc3;Maoa;Srr;Bhmt;Shmt1;Alas1;Gcat;Chdh;Bpgm;Pipox;Pgam2;Dao;Gcsh;Tdh;Amt;Dmgdh;Sdsl;Maob;Pgam1;Cth;Gldc;Gamt;Gnmt;Psat1;Alas2;Shmt2;Sardh;Aldh7a1;Cbs;Sds;Agxt;Grhpr;
