# Supplementary material for: Gallbladder removal induces hepatic transcriptional and metabolic shifts with cholesterol dysregulation as a key feature
Source: Sci Rep. 2026 Apr 6;16:16087. doi: 10.1038/s41598-026-46659-8 (PMC13199440; doi:10.1038/s41598-026-46659-8)
Supplement: Supplementary file 5 — Supplementary Material 5 [file 41598_2026_46659_MOESM5_ESM.xlsx]

## Sheet: Supplementary Table 1
Supplementary Table 1. The list of all the identified metabolites
ID	MS2 name	MS2 score	level	mz	rt	type	Sham_1	Sham_2	Sham_3	Sham_4	Sham_5	Sham_7	Mean Sham	Cocy7_1	Cocy7_2	Cocy7_3	Cocy7_6	Cocy7_7	Cocy7_8	Mean Cocy7	Cocy30_1	Cocy30_2	Cocy30_3	Cocy30_5	Cocy30_6	Cocy30_8	Mean Cocy30	QC01	QC02	QC03	Mean QC
1	Uridine 5'-diphosphoglucuronic acid (UDP-glucuronate)	3.94	level1	579.025	269.6	NEG	0.0236454	0.0204671	0.00922932	0.011561	0.0175941	0.019367	0.0169773	0.0280576	0.0155636	0.0128319	0.0696339	0.0629093	0.0521435	0.04019	0.0450379	0.0295825	0.0878497	0.0455516	0.0381927	0.0283407	0.0457592	0.0389683	0.0343991	0.0337769	0.0357148
2	GDP-mannose	3.93	level1	606.082	267.3	POS	0.00233717	0.00200569	0.00182999	0.00204822	0.00187957	0.00207003	0.00202844	0.00276892	0.00258358	0.00292047	0.00243968	0.00329679	0.0046315	0.00310682	0.00285954	0.00257244	0.00319059	0.00205555	0.0026867	0.00238954	0.00262573	0.00271851	0.00272251	0.00263017	0.0026904
3	Glucose 6-phosphate	3.93	level1	259.022	266.1	NEG	0.507366	0.612155	0.834702	1.04853	0.807633	0.484188	0.715763	0.77457	1.14619	1.15674	1.27872	0.86016	0.748215	0.994099	0.949473	1.14058	0.566164	0.439413	0.932099	0.382384	0.735019	0.883519	0.885904	0.58683	0.785418
4	Guanosine 5'-monophosphate (GMP)	3.93	level1	364.064	265.9	POS	0.19504	0.182993	0.213064	0.188649	0.189977	0.181728	0.191909	0.211711	0.227077	0.21988	0.221209	0.204126	0.191557	0.212593	0.213837	0.196523	0.238023	0.209205	0.197066	0.223054	0.212951	0.213972	0.210253	0.210077	0.211434
5	Adenosine 3'-monophosphate	3.93	level1	348.069	234.2	POS	0.0362942	0.0233186	0.0408153	0.0376962	0.0403416	0.0395737	0.0363399	0.0419417	0.0455203	0.0426324	0.0228092	0.0411846	0.0359299	0.0383364	0.0425502	0.0391871	0.0421601	0.0403571	0.0380684	0.019677	0.037	0.0402491	0.0431857	0.0398516	0.0410955
6	Glutamate	3.93	level1	146.045	229.4	NEG	6.8816	3.39276	3.14882	3.75442	3.37543	4.9162	4.24487	2.70669	6.39254	3.74194	4.23966	5.79831	5.66959	4.75812	2.00479	3.70105	8.32491	5.99622	4.77179	4.8147	4.93558	4.74744	4.74776	4.68347	4.72622
7	4-Hydroxyproline	3.93	level1	132.065	200.6	POS	0.0348092	0.0297235	0.0230536	0.0406129	0.0213418	0.0404543	0.0316659	0.0344447	0.0481707	0.0313603	0.0203791	0.0267263	0.0364029	0.032914	0.0478412	0.0581924	0.0568388	0.0401548	0.0451539	0.0498261	0.0496679	0.0398092	0.0385097	0.0390808	0.0391333
8	Isoleucine	3.93	level1	130.087	154.8	NEG	5.63123	6.43297	6.24897	5.24933	4.93939	5.04922	5.59185	5.18497	5.43861	7.34506	8.48485	7.12835	4.68726	6.37818	4.39702	5.04837	7.01139	7.11341	3.09625	3.63289	5.04989	5.49625	5.4484	5.47602	5.47356
9	L-​Leucyl-​L-​alanine	3.93	level1	203.138	135.5	POS	0.0614564	0.0483908	0.0498823	0.0613601	0.0639548	0.0632798	0.058054	0.0624382	0.060861	0.0472631	0.0652051	0.066281	0.0675882	0.0616061	0.0639987	0.0623901	0.0685865	0.0645889	0.0747525	0.064068	0.0663975	0.0678693	0.0638938	0.0636749	0.065146
10	2-Methyl-3-hydroxybutyric acid	3.93	level1	117.055	101	NEG	0.506285	0.264675	0.453667	0.505817	0.531773	0.840249	0.517078	0.679018	0.967289	0.594634	0.589306	0.690316	0.759883	0.713408	0.271826	0.774746	0.717984	0.641262	0.533517	0.544095	0.580572	0.637349	0.632861	0.630476	0.633562
11	2'-O-methylcytidine	3.93	level1	258.108	78.2	POS	0.0141591	0.0164567	0.0352149	0.0173687	0.0204811	0.0305305	0.0223685	0.0204752	0.0168961	0.0351377	0.022521	0.0243212	0.0212027	0.0234256	0.0127733	0.0122007	0.0116276	0.0167387	0.0126043	0.0147005	0.0134409	0.0232184	0.0219394	0.0219098	0.0223559
12	3'-O-methylcytidine	3.92	level1	258.108	78.2	POS	0.0141591	0.0164567	0.0352149	0.0173687	0.0204811	0.0305305	0.0223685	0.0204752	0.0168961	0.0351377	0.022521	0.0243212	0.0212027	0.0234256	0.0127733	0.0122007	0.0116276	0.0167387	0.0126043	0.0147005	0.0134409	0.0232184	0.0219394	0.0219098	0.0223559
13	Uridine 5'-diphosphate (UDP)	3.92	level1	405.008	269.6	POS	0.00125141	0.00158889	0.000621543	0.000951615	0.00170871	0.00123738	0.00122659	0.00166323	0.001054	0.000975013	0.00289832	0.00294208	0.00301319	0.00209097	0.00238538	0.00155372	0.00414282	0.00278751	0.00150409	0.00164194	0.00233591	0.00179472	0.00175497	0.00170351	0.00175107
14	Phosphoenolpyruvic acid	3.92	level1	166.975	263.1	NEG	0.0220518	0.0066736	0.0150525	0.0136391	0.0110809	0.0237761	0.015379	0.0128582	0.0431173	0.00926844	0.0303279	0.0348441	0.0575784	0.0313324	0.0240416	0.0256181	0.031118	0.0187712	0.0267444	0.0111077	0.0229002	0.0240328	0.0241077	0.022537	0.0235592
15	gamma-Glutamylglutamic acid	3.92	level1	277.102	261.1	POS	0.0559263	0.0347008	0.0187032	0.0207021	0.0368091	0.0147595	0.0302668	0.0370944	0.0153002	0.0924155	0.0255865	0.0399078	0.0558849	0.0443649	0.0136182	0.0442707	0.123881	0.076697	0.0201459	0.0147961	0.0489015	0.0270117	0.0262896	0.0262685	0.0265233
16	Inosine 5'-monophosphate (IMP)	3.92	level1	349.053	257.7	POS	0.166467	0.143536	0.18841	0.134122	0.235926	0.157837	0.17105	0.13784	0.148416	0.182838	0.163201	0.165645	0.131115	0.154843	0.192853	0.103993	0.116006	0.151002	0.199411	0.163291	0.154426	0.167395	0.165829	0.161932	0.165052
17	Maltotriose	3.92	level1	503.16	255.3	NEG	1.04494	2.10361	0.811113	1.36955	2.97775	0.699261	1.50104	2.69559	0.94775	3.70757	1.33352	0.820355	0.689321	1.69902	1.04009	2.91754	2.25166	1.19714	1.29799	0.834076	1.58975	1.7683	1.78617	1.76156	1.77201
18	Uridine diphosphate glucose (UDP-glucose)	3.92	level1	565.046	253.9	NEG	0.159361	0.219427	0.288467	0.197195	0.130001	0.173312	0.194627	0.226312	0.179083	0.141417	0.198821	0.229347	0.103133	0.179686	0.297179	0.0410169	0.10782	0.0763291	0.190338	0.196545	0.151538	0.186838	0.186814	0.182718	0.185456
19	Nicotinamide adenine dinucleotide (NAD)	3.92	level1	662.099	249.3	NEG	1.29459	0.187698	0.817471	0.550022	0.458215	0.988864	0.716143	0.239829	1.6418	0.134071	0.958182	1.3174	1.19999	0.915212	1.52114	0.243968	1.31606	1.35052	0.72948	0.86123	1.00373	0.884641	0.884603	0.866366	0.878537
20	Adenosine monophosphate (AMP)	3.92	level1	348.069	249.2	POS	6.35108	5.76124	6.73553	6.09662	5.66835	5.95314	6.09433	5.63464	6.86087	5.59859	6.16843	6.35356	5.3857	6.0003	7.18019	5.49357	7.27194	6.1763	5.97433	6.86935	6.49428	6.47913	6.38947	6.38454	6.41771
21	Flavin adenine dinucleotide (FAD)	3.92	level1	784.147	230.8	NEG	0.0337726	0.0262401	0.0296696	0.0302593	0.033134	0.0416772	0.0324588	0.0448927	0.0386579	0.0394264	0.0474609	0.0563573	0.0601139	0.0478182	0.0416888	0.0416141	0.0586672	0.0505646	0.0393061	0.0350443	0.0444808	0.0440066	0.0440034	0.0430852	0.0436984
22	S-Adenosylhomocysteine	3.92	level1	385.127	222	POS	1.38882	1.06291	1.31225	1.35477	1.15413	1.45101	1.28732	1.19328	1.58306	1.25941	1.64286	1.99441	1.37386	1.50781	1.51491	1.42226	1.85698	1.5706	1.38937	1.39128	1.52423	1.55169	1.4605	1.45928	1.49049
23	Cysteinesulfinic acid	3.92	level1	152.002	221.2	NEG	0.0227009	0.0268059	0.0323976	0.0272555	0.0235012	0.0318002	0.0274102	0.0249012	0.0285769	0.0289247	0.0362281	0.0537964	0.0265936	0.0331702	0.0240105	0.0205014	0.0269218	0.0237928	0.0177131	0.0197632	0.0221171	0.032178	0.0322494	0.0291056	0.0311776
24	Fumaric acid	3.92	level1	115.003	219.9	NEG	0.815439	0.989498	0.371793	0.967608	0.682642	0.47627	0.717208	1.20669	0.649641	1.45354	0.593713	0.449632	0.533172	0.814397	0.378824	1.24595	0.874419	0.391753	0.438057	0.418943	0.624657	0.72513	0.715087	0.736609	0.725609
25	Terephthalic-Acid	3.92	level1	165.019	211.1	NEG	0.495037	0.536592	0.53117	0.55464	0.459791	0.626806	0.534006	0.655351	0.643145	0.535197	0.561467	0.628287	0.535268	0.593119	0.622426	0.593367	0.662276	0.674929	0.484274	0.612093	0.608228	0.582061	0.578573	0.593391	0.584675
26	Glycine	3.92	level1	76.039	210.8	POS	0.0778572	0.0852227	0.0796864	0.0856484	0.0792715	0.0820792	0.0816276	0.0905746	0.0790653	0.0959128	0.0859411	0.0885298	0.0623124	0.0837226	0.109219	0.0821056	0.089592	0.0931237	0.0535384	0.0768665	0.0840741	0.0866556	0.0868627	0.0850034	0.0861739
27	Dephospho-CoA	3.92	level1	688.153	208.6	POS	0.00350622	0.00305659	0.00200762	0.00223765	0.00541663	0.00212251	0.00305787	0.00425465	0.0033476	0.00563499	0.00435541	0.00384432	0.00222498	0.00394366	0.00222651	0.00344248	0.00409977	0.00361129	0.00322521	0.00178787	0.00306552	0.00379241	0.00374764	0.00352441	0.00368815
28	Carnitine	3.92	level1	162.112	205.8	POS	7.77334	7.86498	7.51278	8.8788	8.14574	7.91047	8.01435	10.4017	8.48568	8.73832	7.22804	8.02345	7.684	8.42686	8.08625	8.58393	7.85837	7.44547	7.85472	7.78161	7.93506	7.98563	8.09798	8.08089	8.05483
29	2-Ketogluconic acid	3.92	level1	193.035	204	NEG	0.023421	0.0171091	0.0186085	0.034084	0.0204812	0.0362744	0.0249964	0.0300937	0.0678485	0.0575562	0.0233688	0.0390524	0.0194266	0.0395577	0.0310453	0.0344311	0.0337471	0.0285694	0.0149988	0.0224233	0.0275358	0.0402555	0.034942	0.0354213	0.036873
30	Alanine	3.92	level1	90.0545	201.1	POS	1.38459	0.945735	0.359324	0.799688	0.422591	1.03453	0.82441	0.6194	1.79309	0.637189	1.18224	0.747708	0.48378	0.910567	0.55038	0.526399	0.568038	1.59641	0.364487	0.461261	0.677829	0.52734	0.522573	0.541263	0.530392
31	2-Aminoisobutyric acid	3.92	level1	102.056	188	NEG	0.164911	0.0965941	0.129715	0.174656	0.0751388	0.147456	0.131412	0.136864	0.273175	0.120962	0.119094	0.29985	0.20777	0.192952	0.171475	0.19208	0.27837	0.145313	0.159179	0.122406	0.178137	0.16921	0.164248	0.168639	0.167366
32	Pyroglutamic acid	3.92	level1	128.035	175.2	NEG	0.903786	0.914959	1.00759	0.906665	0.986529	1.14728	0.977802	1.3046	1.0824	1.46775	0.910918	1.01501	0.92056	1.11687	0.721943	1.16863	1.15536	0.917748	0.742322	0.858836	0.927474	1.06983	1.04363	1.06537	1.05961
33	Taurine	3.92	level1	124.007	171.3	NEG	105.087	89.5748	118.776	109.37	106.368	141.733	111.818	133.265	132.873	108.212	108.391	112.726	112.625	118.015	115.314	110.807	117.483	117.727	100.468	105.958	111.293	114.847	114.845	114.845	114.846
34	Pehanorm	3.92	level1	122.081	167.8	POS	0.082571	0.0702427	0.0857833	0.0647501	0.0858672	0.0806187	0.0783055	0.0800327	0.0840871	0.04575	0.0929606	0.0829704	0.0846768	0.0784129	0.073796	0.0745428	0.0844879	0.0850353	0.0743197	0.0670589	0.0765401	0.0827348	0.0821352	0.0766557	0.0805086
35	Trigonelline	3.92	level1	138.054	166.5	POS	0.930115	0.84862	0.949055	0.819116	0.50484	0.975049	0.837799	0.86562	1.66569	0.904489	0.576521	0.458091	0.831899	0.883718	1.32011	1.22921	1.44873	0.734918	0.670864	1.32014	1.12066	1.00334	0.977794	0.9766	0.985911
36	Methionine	3.92	level1	150.058	166.4	POS	1.53291	1.25776	1.1485	1.32576	1.49702	1.46993	1.37198	1.42202	1.46684	1.41711	1.36085	1.67505	1.50799	1.47498	1.11762	1.65029	1.56973	1.40383	1.41677	1.2739	1.40536	1.57564	1.52303	1.41694	1.5052
37	Pyrrolidine	3.92	level1	72.0805	163	POS	0.0611112	0.0634746	0.050714	0.0651916	0.0600227	0.0669607	0.0612458	0.0754576	0.0746203	0.0629243	0.0621767	0.0776456	0.0620829	0.0691512	0.0654642	0.071055	0.0723313	0.0616105	0.0296208	0.077675	0.0629595	0.0674991	0.0676605	0.0675834	0.067581
38	Pantothenic acid	3.92	level1	218.102	156.9	NEG	0.775524	0.632173	1.07358	0.924769	0.945793	0.980341	0.888697	0.605278	0.794691	0.828819	0.566756	0.937929	0.909317	0.773798	0.676478	0.652253	0.748564	0.765435	0.827477	0.574247	0.707409	0.861117	0.861171	0.850703	0.857663
39	Sorbose	3.92	level1	179.055	154.9	NEG	1.16921	1.58416	1.85306	1.67853	1.8124	1.72877	1.63769	2.65149	1.6206	2.85554	1.63779	1.62299	1.29532	1.94729	1.27148	1.97601	1.61186	1.52229	1.39421	1.30339	1.51321	1.69351	1.71128	1.70299	1.7026
40	Guanosine	3.92	level1	284.098	152.1	POS	0.132131	0.111745	0.109519	0.118663	0.132874	0.0861567	0.115181	0.0915532	0.187856	0.121443	0.14285	0.132211	0.129061	0.134162	0.142578	0.138107	0.155817	0.136353	0.129554	0.0952233	0.132939	0.137904	0.135835	0.12875	0.134163
41	Phe-Pro	3.92	level1	263.138	141.4	POS	0.0135831	0.0182074	0.0160625	0.0148077	0.0192307	0.0154055	0.0162162	0.0211474	0.0183582	0.0268056	0.020256	0.0165406	0.0106481	0.0189593	0.0174706	0.0198368	0.0161326	0.0146803	0.0167196	0.0122746	0.0161857	0.0199246	0.0197635	0.0192616	0.0196499
42	Cytidine	3.92	level1	244.092	134.1	POS	0.0393664	0.0336536	0.0305877	0.0267699	0.0568491	0.0210535	0.0347134	0.0237418	0.0397341	0.0428717	0.0380082	0.0319975	0.0330508	0.0349007	0.0410872	0.0414797	0.0488114	0.0416668	0.0480415	0.0350491	0.0426893	0.040623	0.0389849	0.0388761	0.0394947
43	Orotic acid	3.92	level1	155.009	126.3	NEG	0.0130708	0.0450178	0.00472259	0.0150477	0.0075043	0.00900969	0.0157288	0.034845	0.0480811	0.0491929	0.0122566	0.0249533	0.0224604	0.0319649	0.0190149	0.0183887	0.0576594	0.0091179	0.0348128	0.00751005	0.0244173	0.0339008	0.0254107	0.0232629	0.0275248
44	Lactate	3.92	level1	89.024	120.1	NEG	203.349	203.318	201.904	226.209	206.045	253.624	215.741	263.791	277.782	196.579	204.696	213.003	237.959	232.302	244.011	210.295	233.797	241.562	188.223	162.192	213.347	224.897	224.899	222.381	224.059
45	Hypoxanthine	3.92	level1	135.031	73.1	NEG	9.74669	14.1714	14.9154	15.3282	24.8788	16.8262	15.9778	28.6145	17.3631	30.9594	17.0114	17.8071	12.1851	20.6568	10.8496	19.6825	15.0046	15.8052	17.9411	8.55732	14.6401	19.2872	19.2873	19.1586	19.2443
46	Sulfatide(d18:1/17:0)	3.92	level1	792.532	20.1	NEG	0.423773	0.0363403	0.517358	0.0585631	0.376678	0.0703263	0.247173	0.0717344	0.0718948	0.507693	0.641498	0.0742975	0.100526	0.244607	0.0524802	0.606057	0.762796	0.644264	0.516209	0.0939292	0.445956	0.163053	0.148993	0.223438	0.178495
47	3-Amino-4-methylpentanoic acid	3.91	level1	130.087	154.8	NEG	5.63123	6.43297	6.24897	5.24933	4.93939	5.04922	5.59185	5.18497	5.43861	7.34506	8.48485	7.12835	4.68726	6.37818	4.39702	5.04837	7.01139	7.11341	3.09625	3.63289	5.04989	5.49625	5.4484	5.47602	5.47356
48	Thiamine pyrophosphate (TPP)	3.91	level1	423.029	281	NEG	0.0319208	0.0158949	0.031923	0.0240048	0.0241393	0.0372541	0.0275228	0.02084	0.0348275	0.0149583	0.0306123	0.0411545	0.0411638	0.0305927	0.034594	0.0199187	0.0375372	0.0344054	0.0330151	0.0319844	0.0319091	0.0302346	0.0295802	0.0294521	0.0297556
49	Adenylsuccinic acid	3.91	level1	462.065	277.6	NEG	0.0113436	0.0195064	0.00895617	0.0168575	0.0103056	0.0161594	0.0138548	0.0288417	0.0165951	0.0321382	0.022896	0.0254948	0.0275701	0.0255893	0.0119176	0.0295001	0.031351	0.0159966	0.013579	0.0106069	0.0188252	0.0196909	0.0192505	0.0191754	0.0193723
50	Phosphoglycolic acid	3.91	level1	154.975	264.5	NEG	0.517182	0.161841	0.531235	0.322479	0.481776	0.532093	0.424434	0.468275	0.56302	0.471596	0.528525	0.522555	0.728039	0.547002	0.452375	0.529891	0.566843	0.598767	0.522322	0.29539	0.494264	0.54307	0.529258	0.483204	0.518511
51	Cystathionine	3.91	level1	223.074	258	POS	0.0395352	0.028048	0.0460806	0.0442393	0.0457729	0.0517842	0.0425767	0.0524191	0.049108	0.0471997	0.0359379	0.0657983	0.0502526	0.0501193	0.0407569	0.0524604	0.0570583	0.0432705	0.0331896	0.0519103	0.046441	0.0413865	0.0426875	0.0426006	0.0422249
52	Uridine 5'-monophosphate (UMP)	3.91	level1	325.042	253.7	POS	0.329414	0.262834	0.281399	0.296012	0.296834	0.248801	0.285882	0.256024	0.328582	0.271251	0.296877	0.318605	0.237881	0.28487	0.302701	0.227646	0.329568	0.282068	0.280473	0.320679	0.290523	0.29769	0.294935	0.291792	0.294806
53	sn-Glycerol 3-phosphate	3.91	level1	171.006	250.6	NEG	5.74046	3.5445	5.91511	5.48847	4.74758	6.82217	5.37638	4.54015	6.29239	2.64355	5.24809	6.36987	6.4737	5.26129	4.96576	4.03498	6.38888	5.87531	4.86027	5.81679	5.32366	5.37154	5.36819	5.3482	5.36264
54	UDP-N-acetylglucosamine	3.91	level1	608.086	247.2	POS	0.0936972	0.0833289	0.0946554	0.0893793	0.101448	0.0914408	0.092325	0.0796712	0.120399	0.099428	0.10632	0.115054	0.136628	0.109583	0.0847259	0.0745287	0.126377	0.0998154	0.10599	0.104413	0.0993084	0.105044	0.10406	0.102399	0.103834
55	ADP-ribose	3.91	level1	560.076	243.4	POS	0.0775607	0.0852932	0.0669117	0.0788542	0.091293	0.0636696	0.0772637	0.0944269	0.0965795	0.0884707	0.0907232	0.083514	0.0854979	0.0898687	0.0841342	0.0878009	0.106058	0.0917034	0.0827741	0.076527	0.0881663	0.0892645	0.0900896	0.0871053	0.0888198
56	2-Aminoadipic acid	3.91	level1	160.061	235.5	NEG	0.289863	0.185159	0.115487	0.243504	0.0887627	0.279511	0.200381	0.127051	0.381332	0.11594	0.166017	0.344018	0.520282	0.275773	0.120937	0.252878	0.50244	0.251025	0.271524	0.178282	0.262848	0.247351	0.247361	0.242954	0.245889
57	Guanidinosuccinic acid	3.91	level1	176.066	234	POS	0.309547	0.200358	0.258927	0.173269	0.164512	0.169523	0.212689	0.199554	0.192948	0.157994	0.248999	0.240218	0.139845	0.196593	0.192419	0.15924	0.268725	0.211509	0.066867	0.219026	0.186298	0.201754	0.190006	0.189865	0.193875
58	Aspartate	3.91	level1	134.044	233.9	POS	0.161149	0.129879	0.0938524	0.151017	0.138375	0.127831	0.133684	0.0904583	0.158168	0.127066	0.139858	0.147813	0.117441	0.130134	0.0971541	0.120784	0.139126	0.113206	0.126383	0.123962	0.120103	0.128634	0.124347	0.124132	0.125704
59	Glucuronic acid	3.91	level1	193.035	223.9	NEG	0.510444	0.445775	0.370356	0.441469	0.619214	0.585038	0.495383	0.533178	0.48859	0.486073	0.455286	0.70432	0.402723	0.511695	0.630518	0.538286	0.575594	0.581219	0.397274	0.518776	0.540278	0.506819	0.506815	0.50724	0.506958
60	Glutamine	3.91	level1	147.076	216.3	POS	7.75075	9.3942	10.5781	9.32888	9.55625	9.22063	9.30481	7.36034	5.82051	10.0991	9.37664	10.109	6.07578	8.14023	6.98001	5.95629	6.39875	9.21379	3.8231	9.64445	7.00273	8.26828	8.23641	8.23024	8.24498
61	N-Acetylneuraminic acid	3.91	level1	308.097	216.2	NEG	0.104339	0.0854904	0.0906947	0.100848	0.100152	0.12096	0.100414	0.099805	0.12489	0.115755	0.0971168	0.124327	0.109642	0.111923	0.117643	0.101374	0.133803	0.103814	0.113223	0.109333	0.113198	0.121342	0.121317	0.117773	0.120144
62	Nicotinamide riboside (NR)	3.91	level1	255.096	210.1	POS	0.0266943	0.0434116	0.0641848	0.0216315	0.040639	0.0263074	0.0371448	0.0268328	0.0317811	0.0449195	0.0548499	0.043762	0.0242311	0.0377294	0.0328606	0.023709	0.0254462	0.0300588	0.0205572	0.0202263	0.0254763	0.0346035	0.0353534	0.0342536	0.0347368
63	4-(Methylamino)butanoic acid	3.91	level1	116.071	205.1	NEG	0.177663	0.179227	0.123602	0.147612	0.153938	0.248129	0.171695	0.168093	0.254012	0.137496	0.160803	0.19335	0.222966	0.189453	0.164197	0.252446	0.275312	0.180795	0.218682	0.169163	0.210099	0.220817	0.245673	0.234447	0.233645
64	Creatine	3.91	level1	132.076	203.4	POS	0.750582	0.606395	0.599908	1.15643	0.826269	1.20462	0.857366	0.864992	0.775926	0.739581	0.328531	0.895514	0.431621	0.672694	0.791845	0.659384	0.517864	0.611543	0.431392	0.692744	0.617462	0.560683	0.592617	0.672487	0.608596
65	beta-Guanidinopropionic acid	3.91	level1	130.062	202.9	NEG	0.200411	0.123942	0.134845	0.19278	0.210243	0.234242	0.182744	0.13944	0.203431	0.118844	0.11888	0.216623	0.205872	0.167182	0.123543	0.130042	0.148562	0.174063	0.259093	0.135158	0.161743	0.168044	0.168063	0.162651	0.166253
66	5-Aminolevulinic acid	3.91	level1	130.05	200.1	NEG	0.195743	0.177926	0.12856	0.254427	0.117518	0.249089	0.187211	0.197793	0.276354	0.146451	0.115535	0.158449	0.188586	0.180528	0.28237	0.31989	0.305392	0.222576	0.24937	0.276053	0.275942	0.207336	0.207423	0.217417	0.210725
67	Phe-Lys	3.91	level1	292.166	195.5	NEG	0.00671393	0.00464202	0.00547795	0.00615299	0.00824231	0.00647252	0.00628362	0.00604578	0.00810992	0.0066047	0.00617063	0.00684514	0.0061969	0.00666218	0.00943114	0.0100418	0.00758581	0.00992748	0.0110709	0.00840186	0.00940983	0.00845317	0.00808866	0.00803345	0.00819176
68	1-Methylhistamine	3.91	level1	126.102	194.1	POS	0.0207152	0.0206945	0.0294534	0.0388621	0.0470506	0.0218998	0.0297793	0.0176262	0.0201232	0.0212362	0.0184414	0.0179274	0.0284817	0.0206393	0.0204446	0.0269627	0.021793	0.0244413	0.0152322	0.0187434	0.0212695	0.0246702	0.0245776	0.024432	0.0245599
69	Uric acid	3.91	level1	167.02	194	NEG	0.115258	0.0586354	0.125323	0.088351	0.121354	0.109759	0.103113	0.107535	0.283881	0.105763	0.13472	0.139041	0.130626	0.150261	0.119038	0.0562195	0.124669	0.165274	0.115768	0.0517156	0.105447	0.127301	0.127289	0.11935	0.124647
70	Threonic acid	3.91	level1	135.029	191.1	NEG	0.0894941	0.0948774	0.117145	0.142472	0.0793116	0.0268199	0.0916867	0.120951	0.122002	0.110989	0.0882149	0.116702	0.160685	0.119924	0.124678	0.100606	0.143943	0.0872113	0.0551295	0.0697619	0.0968885	0.120752	0.120867	0.126092	0.12257
71	Pipecolic acid	3.91	level1	128.071	180.7	NEG	0.0482126	0.0392734	0.031617	0.0368463	0.0298356	0.0484366	0.0390369	0.0393398	0.0597054	0.0334815	0.0422814	0.0429863	0.0450558	0.0438084	0.0473817	0.0721198	0.0626801	0.0531292	0.093225	0.0559631	0.0640831	0.0429686	0.042265	0.0420979	0.0424439
72	Tyrosine	3.91	level1	182.08	177.2	POS	0.308537	0.301596	0.306203	0.278038	0.364073	0.304469	0.310486	0.33865	0.372269	0.334961	0.327459	0.312432	0.338017	0.337298	0.220182	0.303109	0.370625	0.360144	0.336211	0.169452	0.293287	0.343784	0.33115	0.314675	0.32987
73	Valine	3.91	level1	118.086	175	POS	1.40437	2.24982	1.77327	1.74306	1.62434	1.39945	1.69905	2.05285	2.31193	1.79549	2.07788	2.17762	1.90185	2.05294	1.7688	1.8083	1.66926	1.56769	1.41944	1.50273	1.6227	2.04076	2.02055	1.95077	2.00403
74	L-Alanyl-L-leucine	3.91	level1	203.138	151.8	POS	0.0246074	0.0179103	0.0197313	0.0220232	0.0270766	0.0257231	0.0228453	0.0194646	0.0347995	0.0187671	0.0263547	0.026156	0.0267298	0.0253786	0.0253735	0.0260223	0.0229777	0.0247006	0.0281031	0.0210583	0.0247059	0.0258172	0.0256708	0.0245582	0.0253487
75	3-methylcytidine	3.91	level1	258.108	138.8	POS	0.0066233	0.0113747	0.0115145	0.00848052	0.0124056	0.0101261	0.0100875	0.0142849	0.011263	0.0202721	0.0100948	0.0101015	0.00822627	0.0123738	0.00655681	0.0130445	0.00757673	0.00800731	0.00841274	0.00568098	0.00821318	0.0115608	0.0110579	0.0110321	0.0112169
76	Thr-Phe	3.91	level1	267.133	132.5	POS	0.0187021	0.011979	0.0138306	0.0160291	0.0233772	0.0150733	0.0164985	0.0177369	0.0158629	0.012472	0.00123154	0.0169315	0.0152075	0.0132404	0.0160666	0.0161841	0.0147917	0.0215889	0.0264244	0.020054	0.0191849	0.019816	0.0185583	0.0185082	0.0189608
77	Inosine	3.91	level1	269.087	116.4	POS	2.73737	4.30067	3.55336	3.36368	5.16275	3.62035	3.7897	5.38167	3.27053	6.44265	3.64853	2.94999	3.02576	4.11986	2.39066	4.52386	2.99775	3.16713	3.68047	2.60126	3.22686	3.97829	3.94133	3.91253	3.94405
78	3-AMINO-2-PIPERIDONE	3.91	level1	115.086	99.1	POS	0.146626	0.130512	0.0531398	0.0909174	0.152913	0.0572105	0.10522	0.0463382	0.0876087	0.0457566	0.029993	0.062004	0.0904824	0.0603638	0.0457241	0.0598983	0.0731008	0.0514518	0.047171	0.0557783	0.0555207	0.0806784	0.0799951	0.0783487	0.0796741
79	Leu-Ile	3.91	level1	243.17	92.1	NEG	0.48836	0.277383	0.398067	0.455477	0.49513	0.521577	0.439332	0.461046	0.721731	0.264232	0.500067	0.608351	0.64369	0.533186	0.594469	0.430674	0.557071	0.703801	0.753798	0.528307	0.594687	0.554028	0.541178	0.538926	0.54471
80	N-Cinnamoylglycine	3.91	level1	204.066	90.4	NEG	0.166934	0.292087	0.232772	0.151513	0.133423	0.0947322	0.178577	0.563893	0.253181	0.218742	0.559506	0.0148404	0.209313	0.303246	0.440122	0.43168	0.44337	0.471963	0.262649	0.458525	0.418051	0.320474	0.320215	0.314193	0.318294
81	2-Hydroxyethanesulfonic acid	3.91	level1	124.991	65.8	NEG	20.2246	15.4673	24.3906	18.6062	22.9427	27.7184	21.5583	19.8156	15.2909	16.8803	19.8373	18.1325	14.9589	17.4859	26.1355	15.8595	16.5848	20.9192	15.6187	16.2978	18.5692	20.1372	20.0405	19.9665	20.0481
82	1-oleoyl-2-myristoyl-sn-glycero-3-phosphocholine	3.91	level1	732.55	64.9	POS	0.173022	0.146977	0.11924	0.17147	0.169045	1.45488	0.372438	0.152449	0.192634	0.177422	0.232907	0.150508	0.141556	0.174579	1.81416	0.175474	1.54428	0.266816	0.185048	0.298234	0.714003	0.205488	0.204107	0.195949	0.201848
83	PC(16:0/20:4)	3.91	level1	782.565	64.9	POS	1.22575	2.08499	1.37575	2.87923	1.13845	1.38342	1.68127	1.11554	1.35185	1.35027	1.49911	1.2709	1.25576	1.30724	1.53432	1.7196	4.24878	1.58407	1.18234	2.05919	2.05472	1.74556	1.75443	2.21051	1.9035
84	Isodeoxycholic acid	3.91	level1	391.284	50.5	NEG	0.0474576	0.0277756	0.00779224	0.040172	0.0196706	0.115039	0.0429845	0.0720435	0.0244419	0.0920107	0.113219	0.142398	0.0640421	0.0846926	0.0082678	0.0670002	0.0497419	0.0281464	0.0557133	0.0148666	0.0372893	0.0597573	0.0617783	0.0615366	0.061024
85	2-Ethyl-2-hydroxybutyric acid	3.91	level1	131.071	40.5	NEG	0.527601	0.56036	0.480018	0.636296	0.389351	0.388424	0.497008	0.723828	0.851078	0.416388	0.461276	0.520691	0.472192	0.574242	0.450076	0.43382	0.866995	0.473021	0.22852	0.681534	0.522328	0.545804	0.54583	0.521492	0.537709
86	Uracil	3.91	level1	111.019	33.4	NEG	1.01296	0.71274	1.19532	1.00931	1.40834	1.08286	1.07025	1.47916	1.49557	1.87416	1.06987	1.19794	1.09998	1.36945	0.964019	2.454	1.3294	1.35528	1.74874	1.35935	1.53513	1.37469	1.30183	1.36993	1.34882
87	N1-Methyl-2-pyridone-5-carboxamide	3.91	level1	151.051	32.4	NEG	0.188331	0.173916	0.227388	0.245874	0.258536	0.174787	0.211472	0.167238	0.241391	0.120179	0.107135	0.124178	0.17571	0.155972	0.253867	0.127138	0.147543	0.147375	0.100385	0.141739	0.153008	0.173436	0.175077	0.175177	0.174563
88	Pantothenol	3.91	level1	204.123	29.3	NEG	0.0403073	0.0836516	0.0135895	0.0347497	0.0284024	0.0176873	0.0363979	0.675081	0.0402667	0.0113975	0.0189935	0.717767	0.00558744	0.244849	0.0449756	0.0415063	0.02165	0.016045	0.0153887	0.0130169	0.0254304	0.139578	0.139579	0.140538	0.139898
89	4-Methylquinolin-2-ol	3.91	level1	158.06	17.4	NEG	0.5041	1.24021	1.73463	1.44462	0.875769	1.91543	1.28579	1.33265	0.811496	1.27431	1.81635	2.45255	1.60473	1.54868	1.32777	1.21856	1.58306	1.63285	1.37224	1.41067	1.42419	1.33449	1.30551	1.32954	1.32318
90	Tetradecyl sulfate (sodium)	3.91	level1	293.178	13.9	NEG	0.972906	1.98104	1.23318	1.50584	1.04019	1.3781	1.35188	3.65927	0.18879	1.18902	2.42063	5.14618	1.13536	2.28987	1.47727	3.75527	1.44901	2.70408	1.67391	2.62203	2.28026	5.65579	5.61658	5.53569	5.60269
91	Cholesteryl sulfate	3.91	level1	465.303	13.8	NEG	10.9318	9.65837	10.7289	11.3106	9.92897	11.5914	10.6917	13.2764	13.0891	10.7013	13.7468	14.6779	13.4782	13.1616	14.9962	15.1332	19.3866	16.0651	15.6464	13.352	15.7633	12.5989	12.1095	12.0569	12.2551
92	Serine	3.91	level1	106.049	218	POS	0.0763745	0.0841061	0.075021	0.0741938	0.0899609	0.0567564	0.0760688	0.082886	0.0851831	0.130736	0.0840596	0.0938247	0.0588003	0.0892483	0.0717628	0.0957432	0.128192	0.0875968	0.0467546	0.0938312	0.0873135	0.0885603	0.0877147	0.0842309	0.0868353
93	4-Aminobutyric acid (GABA)	3.91	level1	104.07	216	POS	0.268751	0.268246	0.184259	0.273189	0.215252	0.292665	0.250394	0.299914	0.409345	0.361996	0.186152	0.196989	0.301671	0.292678	0.209703	0.382542	0.377692	0.214605	0.226976	0.255443	0.277827	0.267462	0.26502	0.269573	0.267351
94	Taurocholic acid	3.91	level1	514.283	95.7	NEG	36.9232	30.0526	26.0211	41.0514	42.4277	66.7368	40.5355	65.0171	25.6492	43.9642	75.3839	122.257	55.5566	64.638	26.2687	49.1742	51.0047	39.5683	49.4001	47.1427	43.7598	50.6246	50.6242	49.8059	50.3516
95	2-Aminobutyric acid	3.9	level1	102.056	188	NEG	0.164911	0.0965941	0.129715	0.174656	0.0751388	0.147456	0.131412	0.136864	0.273175	0.120962	0.119094	0.29985	0.20777	0.192952	0.171475	0.19208	0.27837	0.145313	0.159179	0.122406	0.178137	0.16921	0.164248	0.168639	0.167366
96	MeAIB	3.9	level1	118.086	175	POS	1.40437	2.24982	1.77327	1.74306	1.62434	1.39945	1.69905	2.05285	2.31193	1.79549	2.07788	2.17762	1.90185	2.05294	1.7688	1.8083	1.66926	1.56769	1.41944	1.50273	1.6227	2.04076	2.02055	1.95077	2.00403
97	Ile-Leu	3.9	level1	243.17	92.1	NEG	0.48836	0.277383	0.398067	0.455477	0.49513	0.521577	0.439332	0.461046	0.721731	0.264232	0.500067	0.608351	0.64369	0.533186	0.594469	0.430674	0.557071	0.703801	0.753798	0.528307	0.594687	0.554028	0.541178	0.538926	0.54471
98	Ornithine	3.9	level1	133.097	284.2	POS	0.39923	0.671587	0.369495	0.619819	0.535339	0.532405	0.521313	0.361786	0.617385	0.403423	0.311708	0.508838	0.927905	0.521841	0.486662	0.528447	0.810596	0.459935	1.12783	0.872966	0.714406	0.501083	0.515336	0.514884	0.510434
99	Nicotinamide adenine dinucleotide phosphate (NADP)	3.9	level1	744.08	276.7	POS	0.00830062	0.00279325	0.00583948	0.00518885	0.00494071	0.0073569	0.00573664	0.0026749	0.0129371	0.00256453	0.011142	0.013949	0.0151524	0.00973664	0.0151481	0.00418259	0.0156461	0.0114046	0.00695001	0.0060424	0.00989564	0.00969159	0.00959741	0.00939088	0.00955996
100	Cytidine 5'-diphosphocholine (CDP-choline)	3.9	level1	489.112	253.3	POS	0.242867	0.11184	0.170233	0.180879	0.198866	0.220712	0.187566	0.227142	0.296493	0.222589	0.188308	0.256482	0.229019	0.236672	0.172086	0.180844	0.273629	0.223756	0.166845	0.199502	0.202777	0.219487	0.217383	0.212833	0.216568
101	EDTA	3.9	level1	293.097	252.6	POS	4.27594	4.40317	4.47065	4.56201	5.05285	4.433	4.53293	3.82066	4.82903	5.93806	4.82154	4.21512	4.71121	4.7226	4.01904	3.9548	5.63418	4.95297	4.92474	4.34846	4.63903	4.93184	4.88591	4.56751	4.79509
102	Ureidosuccinic acid	3.9	level1	175.035	240.3	NEG	0.0120785	0.00534734	0.00386949	0.00640154	0.00489648	0.00643464	0.00650466	0.0210322	0.0419078	0.0101935	0.00731473	0.0150571	0.00857039	0.017346	0.0587097	0.0482176	0.105301	0.0150323	0.0361282	0.0154172	0.0464677	0.0238186	0.0234335	0.0228592	0.0233704
103	Malic acid	3.9	level1	133.014	234.8	NEG	21.4984	25.0684	15.8098	26.7994	14.0169	18.7994	20.332	26.967	33.9204	29.3444	21.467	14.6039	16.8779	23.8634	17.7275	30.4384	28.1548	12.8297	14.4882	16.1799	19.9697	24.0544	23.8219	23.7335	23.8699
105	Citrulline	3.9	level1	174.088	225.3	NEG	0.108743	0.0936687	0.065371	0.0925948	0.0454387	0.0822502	0.0813444	0.0416385	0.100709	0.0257098	0.0508798	0.0901233	0.0864432	0.0659173	0.123829	0.119279	0.108936	0.0785021	0.0628259	0.0922997	0.0976121	0.0807521	0.0821439	0.0804354	0.0811105
106	Glycerophosphocholine	3.9	level1	258.109	224	POS	17.9751	15.539	20.2249	19.787	16.6481	16.6106	17.7974	15.7722	16.8658	14.7361	14.7765	24.2042	16.2894	17.1074	18.2869	13.6705	15.4749	15.7812	17.4549	16.5752	16.2073	17.8353	17.4033	17.3909	17.5432
107	Asparagine	3.9	level1	133.06	218.5	POS	0.0568348	0.0899407	0.0862577	0.0792687	0.0931033	0.0720774	0.0795804	0.0806712	0.0770741	0.153282	0.0894576	0.0877675	0.0587212	0.0911622	0.0708065	0.0879559	0.0833276	0.0760164	0.0583721	0.0610249	0.0729172	0.0864053	0.0856123	0.0835987	0.0852055
108	Methionine sulfoxide	3.9	level1	166.052	213.4	POS	0.0136827	0.0171859	0.0125135	0.0177692	0.0102238	0.0139494	0.0142208	0.0167679	0.0168384	0.0229953	0.0101096	0.00667959	0.012576	0.0143278	0.0199739	0.0129745	0.0212805	0.015217	0.00548262	0.01779	0.0154531	0.0100015	0.0113908	0.00968782	0.01036
109	Threonine	3.9	level1	120.065	204.3	POS	0.102569	0.177113	0.149305	0.172421	0.0944088	0.142786	0.139767	0.12336	0.164625	0.253318	0.156714	0.160874	0.154645	0.168923	0.194166	0.216351	0.268683	0.129771	0.0913412	0.191761	0.182012	0.160833	0.177258	0.177263	0.171785
110	Thiamine	3.9	level1	265.11	198.4	POS	0.4038	0.726722	0.647565	0.772513	0.482128	0.735889	0.628103	1.27265	0.914477	1.3288	0.644162	0.440871	0.323149	0.820686	0.812723	1.04809	0.786233	0.506192	0.343145	0.69219	0.698096	0.776371	0.769148	0.782312	0.775944
111	Prolylalanine	3.9	level1	187.107	195.5	POS	0.0224576	0.034772	0.0230394	0.0281041	0.0294229	0.0209959	0.0264653	0.0372661	0.0320111	0.0440085	0.0228372	0.026968	0.0191124	0.0303672	0.0310274	0.0320529	0.0252288	0.0247067	0.026964	0.0200404	0.02667	0.0275256	0.0276883	0.0272493	0.0274877
112	N-Acetylhistidine	3.9	level1	198.086	187.2	POS	0.0136818	0.0169218	0.0118299	0.016158	0.0078193	0.0168106	0.0138703	0.0132413	0.0141342	0.0114423	0.00870976	0.0102469	0.0121503	0.0116541	0.0175916	0.0170169	0.0162183	0.0119061	0.00928458	0.0213804	0.0155663	0.0125098	0.0124269	0.0129981	0.0126449
113	N-Acetylglutamine	3.9	level1	187.072	183.8	NEG	0.271754	0.237488	0.267073	0.316598	0.140626	0.320367	0.258984	0.159584	0.132338	0.180631	0.205448	0.311439	0.24566	0.20585	0.202889	0.178623	0.191474	0.249916	0.0915189	0.403317	0.219623	0.225045	0.219971	0.224946	0.223321
114	Methylimidazoleacetic acid	3.9	level1	141.065	177.9	POS	0.056877	0.0568385	0.0410604	0.0495424	0.0716433	0.0561187	0.0553467	0.0568208	0.0807796	0.0555664	0.0460007	0.0510307	0.0503296	0.0567546	0.0489674	0.0554686	0.0652843	0.0519726	0.0439358	0.0455648	0.0518656	0.0607443	0.060349	0.0581398	0.0597444
115	Glyceric acid	3.9	level1	105.019	172	NEG	0.157575	0.0544712	0.0704113	0.0818145	0.065763	0.0835805	0.0856025	0.058803	0.228498	0.0452309	0.0927155	0.123628	0.118351	0.111204	0.0750409	0.111734	0.0897744	0.0922662	0.110553	0.0531892	0.0887598	0.0925004	0.0915276	0.0894614	0.0911631
116	Adenosine 3',5'-cyclic phosphate (cAMP)	3.9	level1	330.059	169.9	POS	0.0140587	0.0100039	0.0135955	0.0095757	0.0144173	0.0132604	0.0124853	0.0119482	0.0160423	0.0120719	0.0140399	0.0142684	0.0132389	0.0136016	0.0127175	0.0102025	0.012367	0.0146283	0.0161386	0.0155963	0.0136084	0.0149969	0.01391	0.0138103	0.014239
117	Propionylcarnitine (Car(3:0))	3.9	level1	218.138	166.1	POS	3.35036	1.37409	1.65051	2.88327	2.27197	2.80633	2.38942	2.52359	5.87311	0.659401	2.50983	3.00877	4.42784	3.16709	2.01976	3.07144	3.64696	3.20737	5.49926	2.62716	3.34533	3.0976	3.02159	3.01918	3.04612
118	(2R)-6-Oxo-2-piperidinecarboxylic acid	3.9	level1	142.05	164.7	NEG	0.0475113	0.03828	0.0361778	0.0609306	0.0155428	0.0709171	0.0448933	0.0437621	0.0717478	0.033882	0.0652225	0.0513881	0.0831035	0.0581843	0.0328435	0.063009	0.0633777	0.0430787	0.0347331	0.0443388	0.0468968	0.0546528	0.0548217	0.0577683	0.0557476
119	Acetylglycine	3.9	level1	116.035	164	NEG	0.07101	0.0761763	0.185215	0.0826021	0.120323	0.108285	0.107269	0.116962	0.0949093	0.109345	0.115228	0.090857	0.0764306	0.100622	0.0929192	0.0756731	0.0738438	0.0831897	0.124615	0.0790188	0.0882099	0.103115	0.103113	0.101746	0.102658
120	Betaine	3.9	level1	118.086	157.5	POS	5.87574	8.75514	8.45087	7.2573	6.20467	4.02787	6.76193	9.75785	8.99274	5.51698	6.07746	4.48045	6.51522	6.89012	8.48817	7.73829	6.16336	6.5649	10.4324	7.59739	7.83075	7.40114	7.28164	7.27674	7.31984
121	Leucine	3.9	level1	132.101	154.5	POS	2.4003	3.32704	2.72579	2.55737	2.65085	2.37423	2.6726	2.58332	2.86547	3.23462	3.03898	3.007	3.20967	2.98984	2.32821	2.72933	2.97777	2.64872	2.01328	1.94752	2.4408	2.89608	2.67733	2.65766	2.74369
122	Biopterin	3.9	level1	238.092	144.8	POS	0.0240379	0.035201	0.0317997	0.0377259	0.0312698	0.0373155	0.0328916	0.0389788	0.0255566	0.0431037	0.0357028	0.028322	0.0579256	0.0382649	0.0384214	0.0433629	0.0403744	0.0222001	0.0251847	0.0310278	0.0334286	0.0366861	0.0332377	0.0362908	0.0354049
123	Val-Val	3.9	level1	215.139	120.8	NEG	0.111828	0.0450215	0.126581	0.101458	0.106921	0.134044	0.104309	0.0591079	0.10307	0.0245843	0.113285	0.104331	0.138219	0.0904329	0.111335	0.0895734	0.110367	0.138897	0.121739	0.111201	0.113852	0.103159	0.0983287	0.0979647	0.0998174
124	Phe-Ala	3.9	level1	237.122	119	POS	0.0167498	0.0105662	0.014254	0.0166373	0.0156222	0.0322627	0.0176821	0.014893	0.0231577	0.00746987	0.0147021	0.0119489	0.0167835	0.0148259	0.0199009	0.0203432	0.015853	0.0180465	0.0255511	0.0207022	0.0200662	0.0186777	0.018504	0.0187987	0.0186601
125	Methyl β-D-glucopyranoside	3.9	level1	193.071	84.4	NEG	0.561712	0.494229	0.564519	0.554034	0.537634	0.64395	0.559346	0.620301	0.712976	0.481496	0.662208	0.789548	0.545421	0.635325	1.02309	0.698217	0.874712	0.973253	0.646487	0.593975	0.801622	0.720379	0.713352	0.698037	0.710589
126	Bistris	3.9	level1	210.133	70.7	POS	0.0682006	0.0246324	0.0344656	0.0203228	0.0109254	0.0272595	0.0309677	0.113371	0.0360127	0.0564328	0.0249678	0.0477178	0.00712611	0.0476048	0.0638864	0.0357303	0.0160008	0.0200665	0.0502832	0.0179938	0.0339935	0.0568437	0.0552953	0.0552498	0.0557963
127	PC(18:1(6Z)/18:1(6Z))	3.9	level1	786.596	64.9	POS	0.621612	0.505837	0.427697	0.444374	0.894396	1.39015	0.714012	1.27556	0.842396	0.646628	0.747387	0.493366	0.655521	0.77681	0.401038	0.567066	1.11189	0.833823	0.709947	0.429747	0.675585	0.844277	0.822308	1.03884	0.901807
128	Adenine	3.9	level1	134.047	63.2	NEG	0.892075	0.723104	0.955019	0.845922	0.988493	1.33115	0.955961	1.34908	1.27591	0.992718	1.12573	1.15221	1.20292	1.18309	0.831622	0.916276	1.175	1.08751	1.37362	0.819851	1.03398	1.10078	1.1008	1.10362	1.10173
129	Pyruvate	3.9	level1	87.0083	45.3	NEG	20.7972	12.1059	17.7866	18.9283	19.1745	20.8702	18.2771	21.9221	18.2919	9.14549	17.614	20.0013	15.5049	17.08	17.8757	17.1711	17.461	18.4964	17.8169	22.2597	18.5135	17.6539	17.3208	17.5868	17.5205
130	Benzoic acid	3.9	level1	121.029	39.8	NEG	0.56531	0.535862	0.653144	0.729994	0.662471	0.696505	0.640548	0.620354	0.869992	0.569981	0.687242	0.657032	0.705735	0.685056	0.649513	0.7031	0.609793	0.563025	0.534443	0.740985	0.633477	0.712239	0.712255	0.747873	0.724122
131	2-Hydroxypyridine	3.9	level1	78.0333	27.6	POS	0.00946646	0.0116277	0.00931203	0.011207	0.013356	0.00848756	0.0105761	0.0129964	0.00969853	0.0137976	0.00865266	0.00868584	0.00760828	0.0102399	0.00842167	0.0111893	0.008308	0.010607	0.0100817	0.0104701	0.00984629	0.00997058	0.00949733	0.00986914	0.00977902
132	Oleic acid	3.9	level1	281.247	19.5	NEG	68.3535	141.889	88.5447	80.3878	129.566	86.1049	99.141	144.128	98.2178	150.257	105.159	78.4666	67.4714	107.283	92.5243	72.3729	60.0792	101.928	75.5508	65.6567	78.0187	101.869	97.9513	97.5468	99.1223
133	Docosahexaenoic acid (DHA)	3.9	level1	327.231	19.4	NEG	17.6944	35.9949	36.486	30.2913	56.9869	41.5862	36.5066	42.318	34.9841	48.0782	34.2795	32.3635	27.1582	36.5303	26.3404	30.8978	22.9821	37.0851	32.2442	23.2767	28.8044	36.3546	36.1135	35.773	36.0804
134	Hydroxyacetone	3.9	level1	73.0291	16.3	NEG	0.482078	0.25849	0.32215	0.463454	0.39684	0.553957	0.412828	0.263292	0.535739	0.460501	0.652636	0.233445	0.609707	0.45922	0.548099	0.607309	0.437166	0.549383	0.272274	0.561761	0.495999	0.49659	0.49672	0.388701	0.46067
135	2,6-Dihydroxybenzoic acid	3.9	level1	153.019	14.1	NEG	0.0435788	0.0346014	0.0229935	0.0281635	0.0070125	0.0301627	0.027752	0.105899	0.0870535	0.0488249	0.0360936	0.0405846	0.0646755	0.0638552	0.12064	0.152721	0.176688	0.136616	0.138926	0.179761	0.150892	0.0857653	0.0836685	0.0850858	0.0848399
136	Dodecyl gallate	3.9	level1	337.204	14	NEG	0.0271794	0.0998296	0.151039	0.108809	0.0238212	0.135003	0.090947	0.462909	0.126196	0.141267	0.079533	0.818669	0.0201749	0.274791	0.164027	0.61287	0.124916	0.10063	0.383183	0.15988	0.257584	1.63647	1.55849	1.54843	1.58113
137	Proline	3.9	level1	116.07	179.4	POS	0.495256	0.524892	0.447491	0.619584	0.40823	0.563857	0.509885	0.332536	0.543243	0.581315	0.5364	0.803519	0.714528	0.585257	0.365475	0.614881	0.649751	0.488298	0.454772	0.407173	0.496725	0.569199	0.55541	0.542002	0.555537
138	Leu-Leu	3.89	level1	243.17	92.1	NEG	0.48836	0.277383	0.398067	0.455477	0.49513	0.521577	0.439332	0.461046	0.721731	0.264232	0.500067	0.608351	0.64369	0.533186	0.594469	0.430674	0.557071	0.703801	0.753798	0.528307	0.594687	0.554028	0.541178	0.538926	0.54471
139	2-Hydroxyhexanoic acid	3.89	level1	131.071	40.5	NEG	0.527601	0.56036	0.480018	0.636296	0.389351	0.388424	0.497008	0.723828	0.851078	0.416388	0.461276	0.520691	0.472192	0.574242	0.450076	0.43382	0.866995	0.473021	0.22852	0.681534	0.522328	0.545804	0.54583	0.521492	0.537709
140	PC(18:1(9Z)/18:1(9Z))	3.89	level1	786.596	64.9	POS	0.621612	0.505837	0.427697	0.444374	0.894396	1.39015	0.714012	1.27556	0.842396	0.646628	0.747387	0.493366	0.655521	0.77681	0.401038	0.567066	1.11189	0.833823	0.709947	0.429747	0.675585	0.844277	0.822308	1.03884	0.901807
141	2,3-Dihydroxybenzoic acid (Pyrocatechuic acid)	3.89	level1	153.019	14.1	NEG	0.0435788	0.0346014	0.0229935	0.0281635	0.0070125	0.0301627	0.027752	0.105899	0.0870535	0.0488249	0.0360936	0.0405846	0.0646755	0.0638552	0.12064	0.152721	0.176688	0.136616	0.138926	0.179761	0.150892	0.0857653	0.0836685	0.0850858	0.0848399
142	Maltose	3.89	level1	365.104	221.4	POS	0.130368	0.416005	0.148381	0.229874	0.290649	0.139134	0.225735	0.604687	0.157763	0.753633	0.253282	0.0974543	0.109273	0.329349	0.160202	0.706333	0.331108	0.131256	0.195802	0.167268	0.281995	0.25849	0.256135	0.26218	0.258935
143	Lysine	3.89	level1	147.112	292.1	POS	0.60423	0.931442	0.977666	0.972234	0.716411	0.861339	0.843887	0.582374	0.641293	1.035	0.902829	1.14988	0.830866	0.857039	0.641855	0.797896	0.861467	0.705863	0.581516	0.793708	0.730384	0.842603	0.834764	0.828764	0.835377
144	Glutathione disulfide	3.89	level1	611.143	276.9	NEG	4.76525	3.72761	4.38893	5.05911	3.04479	4.49884	4.24742	5.0755	7.17425	4.73182	5.08704	5.0108	4.05494	5.18906	5.33213	4.50998	6.08595	5.10434	5.29361	4.80293	5.18816	5.02286	4.99243	4.97385	4.99638
145	O-Phosphoethanolamine	3.89	level1	142.026	273.1	POS	0.148357	0.116841	0.170873	0.129901	0.23273	0.179943	0.163108	0.134718	0.175561	0.144443	0.143503	0.154783	0.149595	0.150434	0.14428	0.133301	0.162271	0.171675	0.195095	0.174276	0.163483	0.175375	0.173282	0.173165	0.17394
146	Nicotinamide mononucleotide (NMN)	3.89	level1	335.063	270.4	POS	0.0156793	0.00665439	0.0133917	0.00963086	0.0172408	0.0153167	0.0129856	0.0100694	0.0217695	0.00702072	0.0147908	0.0161124	0.0135199	0.0138804	0.0161062	0.0105657	0.0163902	0.0220403	0.0125312	0.0123368	0.014995	0.0147376	0.0141907	0.0141603	0.0143629
147	Glu-Arg	3.89	level1	304.16	258.9	POS	0.0532233	0.0627582	0.0587725	0.0586211	0.0809971	0.0688487	0.0638702	0.114942	0.0772791	0.104055	0.0403821	0.0484705	0.0390999	0.0707048	0.0605899	0.125172	0.0662697	0.0663535	0.0647351	0.0766484	0.076628	0.0693286	0.0699566	0.0706947	0.0699933
148	N-Acetylglucosamine 6-Phosphate	3.89	level1	284.052	258.6	POS	0.0109673	0.0105121	0.0159438	0.0126991	0.0190857	0.0195111	0.0147865	0.0166441	0.0156162	0.0155049	0.0148224	0.0139703	0.0146974	0.0152092	0.00863867	0.0144052	0.0116543	0.0185587	0.0136484	0.0119747	0.0131467	0.0168743	0.0173449	0.0167133	0.0169775
149	Saccharopine	3.89	level1	275.124	256.1	NEG	0.344396	0.18964	0.144295	0.237928	0.0762191	0.230399	0.203813	0.191962	0.394216	0.143432	0.198636	0.270162	0.381123	0.263255	0.187184	0.334476	0.523532	0.288841	0.359388	0.226129	0.319925	0.264372	0.264353	0.260759	0.263161
150	Dihydroxyacetone phosphate	3.89	level1	168.99	250	NEG	0.122605	0.116955	0.112815	0.116955	0.100746	0.119795	0.114979	0.140352	0.196328	0.361655	0.134633	0.141414	0.163565	0.189658	0.121998	0.20346	0.175076	0.122267	0.152402	0.114782	0.148331	0.155769	0.154481	0.155189	0.155146
151	N-Acetylaspartic acid	3.89	level1	174.04	228.7	NEG	0.43031	0.244812	0.396072	0.316605	0.474893	0.452352	0.385841	0.382239	0.339276	0.31579	0.603472	0.48722	0.419393	0.424565	0.248473	0.41228	0.378026	0.384453	0.52002	0.255918	0.366528	0.412565	0.399419	0.397753	0.403246
152	Glycerophosphoethanolamine	3.89	level1	216.062	227.5	POS	0.25846	0.179264	0.266787	0.22625	0.234841	0.221039	0.231107	0.22373	0.231486	0.208844	0.187188	0.382838	0.22108	0.242528	0.221708	0.146679	0.19415	0.19142	0.272924	0.204487	0.205228	0.235755	0.232559	0.225807	0.231374
153	Ala-Gln	3.89	level1	218.113	206.4	POS	0.0521336	0.0199776	0.0372167	0.046796	0.055277	0.0683916	0.0466321	0.0376587	0.0471721	0.0191692	0.0387549	0.0492753	0.0379059	0.0383227	0.0508379	0.0328317	0.0552951	0.0573763	0.0402137	0.0534296	0.0483307	0.042738	0.0423381	0.0418677	0.0423146
154	6-Hydroxynorleucine	3.89	level1	146.082	205.5	NEG	0.071623	0.0610933	0.0544256	0.0736338	0.0738572	0.0657776	0.0667351	0.0980922	0.0978261	0.0726007	0.058829	0.0663271	0.0764933	0.0783614	0.0579021	0.072857	0.0717508	0.0625855	0.0881203	0.0494299	0.0671076	0.0735257	0.0735214	0.0712391	0.0727621
155	Homoserine	3.89	level1	118.05	203.9	NEG	1.01869	0.858431	0.60541	0.947963	0.829916	0.63447	0.815813	0.737385	1.36392	1.03762	0.937286	1.2555	1.0159	1.05793	0.856526	1.03415	1.89695	1.09915	0.598934	0.931639	1.06956	1.05166	1.03208	0.990375	1.02471
156	Hypotaurine	3.89	level1	110.026	199.1	POS	0.0659402	0.0592595	0.0459626	0.0885464	0.0300464	0.0257528	0.0525846	0.0518347	0.115949	0.0560657	0.0695601	0.0531016	0.0844435	0.0718258	0.099	0.107983	0.206641	0.101351	0.0361157	0.114289	0.110897	0.0837888	0.08298	0.0808136	0.0825275
157	Ectoine	3.89	level1	143.081	195.3	POS	0.0736828	0.0603173	0.0480157	0.0714326	0.0466224	0.0528207	0.0588153	0.0639782	0.128209	0.0575858	0.0418436	0.0427413	0.0555786	0.0649894	0.132711	0.176763	0.133625	0.0882534	0.102985	0.119203	0.12559	0.0809771	0.0802289	0.0828612	0.0813557
158	Ergothioneine	3.89	level1	230.095	192.4	POS	0.336871	0.29109	0.380328	0.306516	0.394977	0.212385	0.320361	0.337298	0.489865	0.354068	0.345907	0.339494	0.334604	0.366873	0.34923	0.205459	0.352752	0.349822	0.318259	0.187196	0.293786	0.340559	0.348329	0.335561	0.341483
159	Xanthosine	3.89	level1	283.067	182.1	NEG	0.269162	0.286208	0.336096	0.34604	0.341094	0.621444	0.366674	0.438148	0.390187	0.52677	0.412382	0.413818	0.554907	0.456035	0.166858	0.357962	0.25055	0.380878	0.298601	0.228812	0.28061	0.400111	0.4001	0.394102	0.398104
160	1-Methylnicotinamide	3.89	level1	137.07	175.1	POS	0.0795863	0.291046	0.122627	0.160064	0.42742	0.0883811	0.194854	0.175043	0.0816067	0.326719	0.0905224	0.0568853	0.0656096	0.132731	0.0514754	0.0741938	0.0620809	0.0505735	0.0788199	0.0531662	0.0617183	0.138992	0.137697	0.136224	0.137638
161	Hygric acid	3.89	level1	130.086	161.8	POS	0.0270252	0.0457512	0.0322363	0.0361911	0.0304387	0.0311682	0.0338018	0.0439186	0.0463008	0.0355793	0.0405639	0.0275981	0.0314741	0.0375725	0.0489532	0.043992	0.0450369	0.000478721	0.0419244	0.0328661	0.0355419	0.0410125	0.0391664	0.0391007	0.0397599
162	Phenylalanine	3.89	level1	166.085	151.8	POS	1.06861	1.46421	1.41858	1.26726	1.43886	1.16133	1.30314	1.223	1.36766	1.84532	1.51935	1.54207	1.17665	1.44568	1.17052	1.33097	1.22324	1.18209	1.04958	0.837605	1.13233	1.4156	1.38442	1.35637	1.38546
163	Guanine	3.89	level1	152.056	128.6	POS	0.0215679	0.0096023	0.0100187	0.0117053	0.0165286	0.00744465	0.0128112	0.01468	0.0339993	0.0136745	0.0111547	0.0112436	0.0122211	0.0161622	0.0172173	0.0158413	0.0176601	0.0135233	0.0166736	0.0124921	0.0155679	0.0159417	0.0155099	0.0154829	0.0156448
164	N-Acetylmethionine	3.89	level1	190.053	104.9	NEG	1.07033	1.29661	1.10921	1.25872	1.8834	1.00816	1.27107	1.61842	1.32696	1.54777	1.14277	1.0492	0.774316	1.24324	1.01037	1.85249	1.48392	0.956882	1.16339	0.835733	1.21713	1.34502	1.34511	1.31079	1.33364
165	SM(d18:1/17:0)	3.89	level1	717.587	102.6	POS	0.0877792	0.0609827	0.0837548	0.0863428	0.0943762	0.08235	0.0825976	0.0935595	0.105151	0.0630419	0.104123	0.0930912	0.101687	0.0934423	0.0873076	0.0949077	0.102802	0.108481	0.0991342	0.0993176	0.0986584	0.0980702	0.0944693	0.0934558	0.0953318
166	Acadesine (Drug)	3.89	level1	259.102	100.4	POS	0.0242522	0.0202013	0.0244148	0.0186397	0.0303806	0.0304649	0.0247256	0.0334097	0.0395952	0.0425728	0.0265013	0.0213448	0.0237319	0.0311926	0.0506588	0.0322504	0.0375717	0.0225109	0.0474337	0.0240101	0.0357393	0.0337705	0.032769	0.0327227	0.0330874
167	7-Methylguanine	3.89	level1	166.071	90	POS	0.0339574	0.0411879	0.043352	0.0366976	0.0447376	0.0341882	0.0390201	0.04465	0.0428487	0.0421545	0.0346974	0.040538	0.0288538	0.0389571	0.0303533	0.0265221	0.0290339	0.0328002	0.0318414	0.0317077	0.0303764	0.0391309	0.0373151	0.0372114	0.0378858
168	Tauro-beta-muricholic acid	3.89	level1	514.283	82.4	NEG	116.835	84.7436	118.387	127.618	184.845	226.317	143.124	191.928	85.687	164.229	154.608	351.141	181.63	188.204	63.5614	144.689	195.776	115	108.997	135.897	127.32	155.439	152.751	152.184	153.458
169	Adenosine	3.89	level1	268.103	73.3	POS	34.851	27.9703	28.4241	30.674	38.7669	20.6779	30.2274	33.1427	19.9068	23.3564	29.8825	16.4902	16.2317	23.1684	24.8517	19.1358	34.5293	19.3642	20.3544	24.1637	23.7332	29.8933	29.6216	28.8636	29.4595
170	Uridine	3.89	level1	243.061	65.8	NEG	74.7794	74.4732	74.3679	86.0539	80.12	103.053	82.1412	124.326	116.559	119.231	95.7302	101.824	107.821	110.915	54.8438	105.299	94.2375	89.828	76.7432	80.6571	83.6015	96.1306	95.0112	95.7709	95.6376
171	Thymidine	3.89	level1	241.082	35.3	NEG	0.494262	0.263183	0.360119	0.482768	0.429089	0.348741	0.39636	0.298928	0.424553	0.218536	0.230117	0.538088	0.432348	0.357095	0.237551	0.316179	0.297185	0.310571	0.413254	0.43341	0.334692	0.34661	0.346605	0.350676	0.347964
172	Valeric acid	3.89	level1	101.06	28.4	NEG	0.182758	0.153741	0.171864	0.203688	0.16652	0.180096	0.176444	0.160253	0.213752	0.1346	0.246538	0.151097	0.189258	0.182583	0.181839	0.174833	0.180355	0.18939	0.193939	0.192869	0.185538	0.27552	0.275373	0.272273	0.274389
173	Isovaleric acid	3.89	level1	101.06	28.4	NEG	0.182758	0.153741	0.171864	0.203688	0.16652	0.180096	0.176444	0.160253	0.213752	0.1346	0.246538	0.151097	0.189258	0.182583	0.181839	0.174833	0.180355	0.18939	0.193939	0.192869	0.185538	0.27552	0.275373	0.272273	0.274389
174	Cholest-4-en-26-oic acid, 7alpha-hydroxy-3-oxo	3.89	level1	429.3	27.6	NEG	0.07479	0.0850163	0.05516	0.0782369	0.0245352	0.0297729	0.0579185	0.0867873	0.057087	0.0874875	0.0840479	0.0921925	0.0320671	0.0732782	0.0783606	0.149052	0.103269	0.0803529	0.0824768	0.0424845	0.0893327	0.0695452	0.0703767	0.0701114	0.0700111
175	Blinin	3.89	level1	373.204	22	NEG	0.27591	0.235038	0.290812	0.217363	0.394522	0.252011	0.277609	0.270236	0.276011	0.338309	0.365333	0.325468	0.247897	0.303876	0.201817	0.234146	0.202316	0.314068	0.192245	0.200224	0.224136	0.266519	0.255621	0.25447	0.25887
176	21-Deoxycortisol	3.89	level1	405.226	19.9	NEG	0.139607	0.0702277	0.0968348	0.144215	0.0798238	0.107234	0.106324	0.233617	0.275959	0.175341	0.246393	0.215693	0.197478	0.22408	0.044594	0.0344858	0.0793553	0.0408525	0.0495059	0.0179264	0.0444533	0.142427	0.140574	0.140028	0.14101
177	Eicosapentaenoic acid	3.89	level1	301.216	19.4	NEG	12.4167	9.84202	13.1848	9.28035	24.172	18.8775	14.6289	9.82298	12.1283	13.1541	14.7704	12.2697	10.054	12.0333	12.7733	12.9066	12.6847	17.7178	7.161	13.1217	12.7275	13.8921	13.8967	13.5976	13.7955
178	Arachidonic acid (AA)	3.89	level1	303.232	19.4	NEG	22.0998	28.9338	26.4189	22.0737	35.1496	25.392	26.678	41.1976	33.9563	46.6499	26.502	25.3966	24.4173	33.0199	25.7797	36.4181	23.2026	26.4979	27.7881	21.4073	26.8489	30.2906	29.9138	29.7647	29.9897
179	cis-11.14-Eicosadienoic acid	3.89	level1	307.263	19.4	NEG	1.48495	3.15137	1.79922	2.00109	2.47507	1.38148	2.04886	3.09864	2.25514	2.77431	2.04342	1.59108	1.72267	2.24754	1.6357	1.79735	1.46581	2.09222	1.95012	1.55192	1.74885	2.09275	2.09259	2.05609	2.08048
180	cis-11-Eicosenoic acid	3.89	level1	309.279	19.2	NEG	1.48725	2.96496	1.59751	1.74987	2.01244	1.46245	1.87908	3.20899	2.04502	2.81889	1.97962	1.60094	1.65223	2.21762	1.71569	1.81114	1.65341	2.4326	2.11583	1.59482	1.88725	1.99128	2.03142	1.98393	2.00221
181	Salicylic acid	3.89	level1	137.024	18.9	NEG	0.219238	0.0292861	0.0339696	0.131777	0.0767038	0.0679944	0.0931615	0.0303683	0.271028	0.102653	0.00385616	0.167764	0.238468	0.13569	0.251361	0.282099	0.258375	0.347511	0.315963	0.353788	0.301516	0.166068	0.195306	0.166093	0.175822
182	Indole-3-carboxaldehyde	3.89	level1	144.045	18.3	NEG	0.156535	0.102323	0.266486	0.158529	0.149076	0.216932	0.17498	0.00550415	0.14823	0.158691	0.272277	0.272397	0.00182718	0.143154	0.191766	0.214072	0.308396	0.00400107	0.200627	0.185113	0.183996	0.158113	0.157718	0.138796	0.151543
183	Indoxyl sulfate	3.89	level1	212.001	15.4	NEG	5.80161	7.19812	2.48144	4.65216	2.51989	2.91445	4.26128	13.405	12.1839	5.2075	14.3178	10.8622	5.9404	10.3195	8.66807	6.89763	9.86406	9.22937	8.3863	6.11284	8.19305	7.44022	7.44019	7.3069	7.39577
184	Tris(2,4-di-tert-butylphenyl)phosphate	3.89	level1	663.45	15.1	POS	0.201888	0.161241	0.201493	0.211957	0.195369	0.176455	0.1914	0.396992	0.254326	0.269705	0.26503	0.412911	0.184854	0.297303	0.20451	0.182425	0.209072	0.184311	0.245101	0.22525	0.208445	0.351194	0.338066	0.331066	0.340109
185	Azomycin	3.89	level1	112.015	15.1	NEG	0.0179212	0.0331067	0.0815324	0.0312157	0.0221902	0.0949152	0.0468136	0.063273	0.0585707	0.0567459	0.0935262	0.0744005	0.0448839	0.0652334	0.116506	0.0981294	0.0911697	0.0770314	0.0826163	0.076498	0.0903251	0.0557095	0.0542375	0.0564801	0.0554757
186	Fructose 6-phosphate	3.88	level1	259.022	266.1	NEG	0.507366	0.612155	0.834702	1.04853	0.807633	0.484188	0.715763	0.77457	1.14619	1.15674	1.27872	0.86016	0.748215	0.994099	0.949473	1.14058	0.566164	0.439413	0.932099	0.382384	0.735019	0.883519	0.885904	0.58683	0.785418
187	Mannose 1-phosphate	3.88	level1	259.022	266.1	NEG	0.507366	0.612155	0.834702	1.04853	0.807633	0.484188	0.715763	0.77457	1.14619	1.15674	1.27872	0.86016	0.748215	0.994099	0.949473	1.14058	0.566164	0.439413	0.932099	0.382384	0.735019	0.883519	0.885904	0.58683	0.785418
188	Fructose 1-phosphate	3.88	level1	259.022	266.1	NEG	0.507366	0.612155	0.834702	1.04853	0.807633	0.484188	0.715763	0.77457	1.14619	1.15674	1.27872	0.86016	0.748215	0.994099	0.949473	1.14058	0.566164	0.439413	0.932099	0.382384	0.735019	0.883519	0.885904	0.58683	0.785418
189	Hydroxyisocaproic acid	3.88	level1	131.071	40.5	NEG	0.527601	0.56036	0.480018	0.636296	0.389351	0.388424	0.497008	0.723828	0.851078	0.416388	0.461276	0.520691	0.472192	0.574242	0.450076	0.43382	0.866995	0.473021	0.22852	0.681534	0.522328	0.545804	0.54583	0.521492	0.537709
190	S-Adenosylmethionine	3.88	level1	399.143	291.6	POS	0.109862	0.254009	0.289197	0.238757	0.171811	0.137065	0.200117	0.178968	0.219227	0.0895174	0.188216	0.102603	0.0670763	0.140934	0.224433	0.130063	0.1842	0.0828865	0.0706785	0.199928	0.148698	0.136702	0.186952	0.186599	0.170084
191	Thiamine monophosphate	3.88	level1	345.077	281.7	POS	0.119853	0.122369	0.115153	0.123171	0.150771	0.112329	0.123941	0.143306	0.140754	0.155981	0.110742	0.111826	0.102751	0.12756	0.116278	0.114059	0.134701	0.121544	0.12782	0.0914076	0.117635	0.129008	0.132348	0.127691	0.129682
192	Adenosine 3',5'-diphosphate (PAP)	3.88	level1	428.035	281.5	POS	0.00684961	0.0124798	0.0190489	0.0214541	0.0119812	0.0213188	0.0155221	0.0192631	0.0150516	0.0103352	0.0252025	0.0397291	0.00807303	0.0196091	0.0287971	0.015367	0.0357612	0.013655	0.0121851	0.0228727	0.0214397	0.0252008	0.0261846	0.024923	0.0254361
193	Adenosine 5'-diphosphate (ADP)	3.88	level1	428.035	281.5	POS	0.00684961	0.0124798	0.0190489	0.0214541	0.0119812	0.0213188	0.0155221	0.0192631	0.0150516	0.0103352	0.0252025	0.0397291	0.00807303	0.0196091	0.0287971	0.015367	0.0357612	0.013655	0.0121851	0.0228727	0.0214397	0.0252008	0.0261846	0.024923	0.0254361
194	Argininosuccinic acid	3.88	level1	291.129	265.9	POS	0.0330864	0.0145565	0.0178057	0.0233749	0.014082	0.029743	0.0221081	0.0110985	0.0363927	0.014411	0.0167985	0.0251124	0.0309669	0.0224634	0.0331007	0.0205602	0.0251009	0.0272696	0.018836	0.0265835	0.0252418	0.0238369	0.0238001	0.023598	0.023745
195	Prolylhydroxyproline	3.88	level1	229.117	242.6	POS	0.176507	0.153669	0.193741	0.193326	0.290493	0.168162	0.195983	0.228637	0.300511	0.207008	0.16046	0.166427	0.187918	0.208494	0.14663	0.175371	0.177298	0.144842	0.149574	0.148765	0.15708	0.193463	0.192025	0.185889	0.190459
196	Arg-Ala	3.88	level1	246.155	239.6	POS	0.188214	0.195699	0.155893	0.178397	0.235263	0.196272	0.191623	0.207296	0.310811	0.190271	0.145513	0.180236	0.149957	0.197347	0.235522	0.285863	0.158527	0.194378	0.288485	0.172127	0.222484	0.203394	0.202275	0.202132	0.2026
197	Anserine	3.88	level1	241.128	238.4	POS	0.206893	0.174939	0.157118	0.171577	0.162997	0.151048	0.170762	0.201314	0.19781	0.156627	0.131682	0.158219	0.16895	0.1691	0.159263	0.145007	0.175923	0.15459	0.166518	0.174926	0.162705	0.164193	0.1638	0.162548	0.163514
198	Ala-Glu	3.88	level1	219.096	236.8	POS	0.0258824	0.0252999	0.0191628	0.0260953	0.02686	0.0223389	0.0242732	0.0402697	0.037477	0.0375564	0.0237597	0.0244864	0.0187819	0.0303885	0.023544	0.0358238	0.0374376	0.0307308	0.036332	0.0238933	0.0312936	0.0289855	0.0286743	0.0284129	0.0286909
199	N2-Acetyllysine	3.88	level1	189.123	225.2	POS	0.296426	0.406032	0.383267	0.344922	0.288068	0.336711	0.342571	0.489773	0.477296	0.442751	0.338847	0.230864	0.337793	0.386221	0.419439	0.463163	0.420598	0.361455	0.311996	0.418243	0.399149	0.378671	0.370942	0.374898	0.374837
200	Glutaric acid	3.88	level1	131.034	224.6	NEG	0.292651	0.264461	0.230733	0.33087	0.120809	0.309936	0.258243	0.287535	0.339988	0.207246	0.24742	0.286029	0.351629	0.286641	0.274759	0.348643	0.45816	0.30934	0.334101	0.221445	0.324408	0.308298	0.308253	0.303151	0.306567
201	1-Methylhistidine	3.88	level1	168.077	219.8	NEG	0.0459089	0.0492203	0.0486862	0.0476825	0.034851	0.0501836	0.0460887	0.0456561	0.0570006	0.0373524	0.0440515	0.0433814	0.0507523	0.0463657	0.0361554	0.0330456	0.0385565	0.042869	0.0400399	0.0303221	0.0368314	0.0465581	0.0465606	0.0457434	0.0462874
202	Taurocyamine	3.88	level1	168.043	172.5	POS	0.0379265	0.0311876	0.0436056	0.0363017	0.0325238	0.0362981	0.0363072	0.0372099	0.0477166	0.0421538	0.0283784	0.037304	0.0356348	0.0380662	0.0263202	0.0251159	0.023065	0.0280159	0.0285024	0.0358227	0.027807	0.0369691	0.034656	0.0346338	0.0354196
203	Glycylleucine	3.88	level1	187.108	166	NEG	0.287647	0.195652	0.320833	0.304572	0.377237	0.406323	0.315378	0.432234	0.420265	0.379525	0.308772	0.355246	0.305439	0.366913	0.307563	0.323513	0.297999	0.351567	0.340928	0.298236	0.319968	0.383386	0.383321	0.371009	0.379239
204	1-Palmitoyllysophosphatidate	3.88	level1	409.235	159.7	NEG	0.0153302	0.011362	0.014085	0.0153832	0.0127599	0.0206984	0.0149365	0.0208865	0.0266237	0.0150714	0.0227306	0.0223099	0.0236996	0.021887	0.0161075	0.0277161	0.0298149	0.0319677	0.023385	0.0206716	0.0249438	0.0226905	0.0226932	0.0220996	0.0224945
205	Stachydrine	3.88	level1	144.101	158.1	POS	0.440658	0.51719	0.356985	0.488716	0.280302	0.231634	0.385914	0.886385	1.16264	0.487308	0.385122	0.230213	0.442426	0.599016	1.07698	0.973963	0.747189	0.676831	0.901545	0.678878	0.842564	0.604301	0.592457	0.598368	0.598375
206	Leu-Val	3.88	level1	231.169	109.1	POS	0.325846	0.202592	0.268953	0.287019	0.323293	0.336007	0.290618	0.277149	0.365506	0.212737	0.274922	0.298119	0.330606	0.293173	0.350931	0.270192	0.289777	0.360603	0.398955	0.324678	0.332523	0.323889	0.319505	0.318276	0.320557
207	Val-Ile	3.88	level1	229.155	109	NEG	0.703382	0.387499	0.596322	0.604416	0.727947	0.749793	0.628226	0.639755	0.889566	0.393	0.639285	0.732453	0.844999	0.689843	0.764011	0.535515	0.724592	0.942431	0.887795	0.675495	0.754973	0.715044	0.715071	0.697704	0.709273
208	PC(P-16:0/0:0)	3.88	level1	480.342	106.4	POS	0.220996	0.151284	0.209084	0.163073	0.260314	0.219467	0.204036	0.167537	0.202151	0.160074	0.185087	0.185649	0.188673	0.181528	0.203524	0.177316	0.217095	0.211466	0.241471	0.192964	0.207306	0.219607	0.215579	0.211937	0.215708
209	3'-O-Methylguanosine	3.88	level1	296.099	103.6	NEG	0.105659	0.125769	0.220507	0.134407	0.142623	0.160825	0.148298	0.145266	0.139754	0.155911	0.176242	0.180144	0.126344	0.153943	0.1118	0.102413	0.108205	0.12455	0.102039	0.0993113	0.108053	0.141331	0.145083	0.140778	0.142397
210	N-Acetyltryptophan	3.88	level1	247.106	101.8	POS	0.0153141	0.0117229	0.0131814	0.0116574	0.00659729	0.0152046	0.0122796	0.011519	0.0160153	0.00916151	0.0180333	0.0277485	0.0168797	0.0165596	0.0100256	0.012632	0.0168342	0.0121589	0.0133197	0.00940472	0.0123958	0.013177	0.0130552	0.0125348	0.0129223
211	1,5-Anhydroglucitol	3.88	level1	163.06	98.9	NEG	0.943445	0.660945	0.904247	0.798519	1.1432	1.08865	0.923167	0.897085	0.982783	0.68066	0.860266	0.985122	0.801075	0.867832	0.663185	0.591798	0.872046	0.691746	0.380358	0.533284	0.62207	0.832312	0.842095	0.838963	0.83779
212	N2,N2-Dimethylguanosine	3.88	level1	312.129	96	POS	0.00275802	0.00587169	0.0105328	0.00469386	0.00731227	0.00567339	0.00614034	0.00401912	0.00382701	0.0116358	0.00869409	0.0076333	0.00531902	0.00685473	0.00542352	0.00202668	0.00257185	0.00449204	0.00476887	0.00365467	0.00382294	0.00605467	0.00583784	0.00582666	0.00590639
213	L-Valyl-L-phenylalanine	3.88	level1	265.153	94.4	POS	0.303667	0.195914	0.271782	0.33805	0.45591	0.372157	0.322913	0.363704	0.212422	0.125456	0.277506	0.267492	0.233542	0.246687	0.2338	0.220046	0.283605	0.357532	0.340282	0.302985	0.289709	0.315902	0.294417	0.293888	0.301402
214	beta-Muricholic acid	3.88	level1	407.279	93	NEG	0.211077	0.187212	0.231388	0.535176	0.482635	0.712158	0.393274	0.698008	0.326855	0.475038	0.553066	1.10487	0.585672	0.623918	0.117463	0.475008	0.386459	0.24342	0.354116	0.236906	0.302229	0.456466	0.456493	0.447278	0.453412
215	Kynurenic acid	3.88	level1	190.049	89.5	POS	0.0234109	0.00898667	0.00995111	0.0179569	0.0160824	0.0162683	0.0154427	0.0172139	0.0321403	0.0125698	0.0159662	0.0317906	0.0287929	0.0230789	0.00909316	0.0305421	0.0246953	0.0212582	0.0326499	0.0134114	0.0219417	0.0215702	0.0206501	0.020574	0.0209314
216	Arachidonoylcarnitine (Car(20:4))	3.88	level1	448.34	84.3	POS	0.142854	0.165296	0.136931	0.1633	0.268652	0.0994871	0.162753	0.299757	0.237744	0.293685	0.116667	0.121652	0.135031	0.200756	0.131945	0.170682	0.138401	0.113924	0.159098	0.106703	0.136792	0.180996	0.176703	0.17653	0.178077
217	Melamine	3.88	level1	127.072	83.7	POS	0.00318556	0.0010215	0.00322195	0.00276564	0.00104267	0.00158847	0.00213763	0.00345374	0.0041298	0.00123155	0.00166844	0.00264915	0.00311883	0.00270859	0.000963471	0.0013906	0.00329509	0.00242729	0.00298127	0.00316263	0.00237006	0.0257861	0.0255405	0.0238977	0.0250748
218	N-Acetylphenylalanine	3.88	level1	206.081	83.1	NEG	0.969448	0.909341	1.00056	1.19767	0.716368	1.45469	1.04135	1.01125	1.04966	0.995434	1.4205	1.18058	1.03402	1.11524	1.09353	0.971765	1.71182	1.25797	0.728029	1.90363	1.27779	1.29899	1.2651	1.26069	1.27493
219	Creatinine	3.88	level1	114.066	72.5	POS	1.35806	0.872047	0.904305	1.61206	1.46748	1.50203	1.286	1.26997	2.3612	1.4141	0.825526	1.10619	0.996338	1.32889	1.31406	1.50809	1.64553	1.15873	1.22738	1.2913	1.35752	1.50181	1.48799	1.391	1.46027
220	Ribothymidine	3.88	level1	257.077	52.5	NEG	0.121227	0.157826	0.184493	0.188406	0.130243	0.190472	0.162111	0.386656	0.321502	0.306453	0.292147	0.384378	0.234473	0.320935	0.0826515	0.25868	0.211578	0.196222	0.0987035	0.181866	0.171617	0.228797	0.226302	0.227956	0.227685
221	Nonaethylene glycol	3.88	level1	415.251	31	POS	0.0059666	0.00470231	0.00109498	0.00503655	0.0109376	0.00116945	0.00481792	0.0068733	0.0103575	0.00240744	5.13896e-06	0.00252966	0.00329619	0.00424488	4.99307e-06	0.00332382	0.00278956	0.00152555	5.00682e-06	0.00249178	0.00169012	0.00356407	0.00330468	0.00352847	0.00346574
222	Valproic acid	3.88	level1	143.107	25.4	NEG	0.678665	0.693327	0.763098	0.780527	0.693828	0.90444	0.752314	0.874	0.988633	0.808667	0.852194	0.697789	0.834553	0.84264	0.883699	0.89153	0.908685	0.800357	0.9242	1.10483	0.918883	1.22493	1.22492	1.24271	1.23085
223	Denticetic-acid	3.88	level1	197.154	23.4	NEG	0.171469	0.0984698	0.23245	0.165166	0.178618	0.185704	0.171979	0.239704	0.169432	0.200342	0.227161	0.207658	0.102227	0.191087	0.132752	0.114271	0.100671	0.207619	0.182411	0.127109	0.144139	0.130646	0.13067	0.13413	0.131815
224	12-Methyltridecanoic acid	3.88	level1	227.201	22.5	NEG	3.27416	4.45808	3.3073	3.51202	5.3378	4.07657	3.99432	6.86476	3.82408	4.75823	4.47317	6.16582	2.56444	4.77508	4.90797	3.58982	3.45728	4.14899	3.27943	3.75514	3.85644	4.53176	4.46053	4.44392	4.47874
225	Stearidonic acid	3.88	level1	275.2	21.2	NEG	0.542997	0.592268	0.79281	0.432924	0.620177	0.696199	0.612896	0.772815	0.74922	0.959209	0.772503	0.759048	0.283802	0.7161	0.868536	0.981207	0.879742	0.978067	0.393411	0.852759	0.82562	0.826797	0.826641	0.809479	0.820972
226	alpha-Linolenic acid	3.88	level1	277.216	20.8	NEG	6.48907	11.4844	11.8095	8.17224	9.36394	10.1099	9.5715	11.9729	10.9418	15.2108	13.1845	11.8331	5.59432	11.4562	8.00853	8.7465	7.85777	11.7887	4.32776	8.71983	8.24152	11.6016	11.5757	11.4632	11.5468
227	Ethoxyquin	3.88	level1	218.153	16.2	POS	0.512982	0.180961	0.0451418	0.457612	0.0641616	0.26305	0.253985	0.0881369	0.566896	0.106886	0.142225	0.495581	0.53403	0.322292	0.331939	0.341173	0.510759	0.331703	0.390398	0.326596	0.372095	0.305422	0.30255	0.286734	0.298236
228	16alpha-Hydroxydehydroepiandrosterone	3.88	level1	303.199	16.1	NEG	7.14069	11.3977	3.3713	9.77654	10.6403	0.0368427	7.06056	0.269459	14.5426	0.358619	2.46885	0.559827	11.5215	4.95347	0.0958029	0.217438	10.2602	5.61356	0.127242	11.2491	4.59389	1.23733	1.23778	1.06981	1.18164
229	Lithocholic acid 3-sulfate	3.88	level1	455.245	15.4	NEG	0.377839	0.163883	0.120267	0.184965	4.52817e-05	0.00383467	0.141806	0.547454	0.7227	0.602733	0.656425	0.478315	0.558217	0.594307	0.14656	0.255475	0.18218	0.218216	0.795101	0.18087	0.2964	0.346533	0.330436	0.34519	0.340719
230	2-Hydroxybutyric acid	3.88	level1	103.04	87.1	NEG	18.7235	11.6563	10.623	13.7008	7.05009	16.8408	13.0991	14.8442	22.8535	11.3946	14.7469	20.7541	23.6652	18.0431	14.3848	22.1567	30.1081	15.9329	14.9116	14.7886	18.7138	17.3165	17.0145	16.9453	17.0921
231	Pantetheine	3.88	level1	277.122	26.8	NEG	0.232156	0.296319	0.239055	0.224774	0.487614	0.216317	0.282706	0.302689	0.20126	0.732025	0.277639	0.249058	0.184654	0.324554	0.146534	0.380441	0.292762	0.228974	0.250498	0.18324	0.247075	0.308573	0.308637	0.299485	0.305565
232	Embelin	3.87	level1	293.178	13.9	NEG	0.972906	1.98104	1.23318	1.50584	1.04019	1.3781	1.35188	3.65927	0.18879	1.18902	2.42063	5.14618	1.13536	2.28987	1.47727	3.75527	1.44901	2.70408	1.67391	2.62203	2.28026	5.65579	5.61658	5.53569	5.60269
233	Norleucine	3.87	level1	132.101	154.5	POS	2.4003	3.32704	2.72579	2.55737	2.65085	2.37423	2.6726	2.58332	2.86547	3.23462	3.03898	3.007	3.20967	2.98984	2.32821	2.72933	2.97777	2.64872	2.01328	1.94752	2.4408	2.89608	2.67733	2.65766	2.74369
234	p-Toluquinone	3.87	level1	121.029	39.8	NEG	0.56531	0.535862	0.653144	0.729994	0.662471	0.696505	0.640548	0.620354	0.869992	0.569981	0.687242	0.657032	0.705735	0.685056	0.649513	0.7031	0.609793	0.563025	0.534443	0.740985	0.633477	0.712239	0.712255	0.747873	0.724122
235	Caprylic acid	3.87	level1	143.107	25.4	NEG	0.678665	0.693327	0.763098	0.780527	0.693828	0.90444	0.752314	0.874	0.988633	0.808667	0.852194	0.697789	0.834553	0.84264	0.883699	0.89153	0.908685	0.800357	0.9242	1.10483	0.918883	1.22493	1.22492	1.24271	1.23085
236	gamma-Linolenic acid	3.87	level1	277.216	20.8	NEG	6.48907	11.4844	11.8095	8.17224	9.36394	10.1099	9.5715	11.9729	10.9418	15.2108	13.1845	11.8331	5.59432	11.4562	8.00853	8.7465	7.85777	11.7887	4.32776	8.71983	8.24152	11.6016	11.5757	11.4632	11.5468
237	N6-Methyllysine	3.87	level1	161.128	297.3	POS	0.171245	0.164928	0.176092	0.171813	0.171682	0.186618	0.17373	0.148144	0.187135	0.140402	0.130386	0.15343	0.136992	0.149415	0.153891	0.143369	0.15398	0.158475	0.151899	0.187143	0.158126	0.16411	0.163248	0.162472	0.163277
238	Adenosine 5'-triphosphate (ATP)	3.87	level1	508	276.8	POS	0.0015251	4.89397e-06	0.000889336	0.000398853	0.00210364	0.00234161	0.00121057	0.00297411	0.00158834	0.00043061	0.00402498	0.00500648	0.0110653	0.00418163	0.00412531	0.000713101	0.00584494	0.00266191	0.00276903	0.00203329	0.0030246	0.00267675	0.00266538	0.00229928	0.00254714
239	2'-Deoxyguanosine 5'-monophosphate (dGMP)	3.87	level1	346.054	248.7	NEG	12.5258	9.69772	12.8701	12.0159	10.5994	12.2689	11.663	12.0194	15.8221	9.19854	12.8391	13.4722	11.1352	12.4144	14.987	10.7996	15.7205	13.6082	12.1322	12.7556	13.3339	12.816	12.8164	12.6607	12.7644
240	Gly-Asp	3.87	level1	191.065	245.9	POS	0.00463983	0.0151744	0.017006	0.0145066	0.0179271	0.0183332	0.0145978	0.00887257	0.0175235	0.016398	0.0199488	0.0117035	0.0173285	0.0152958	0.0166332	0.0114932	0.016698	0.0102647	0.0194397	0.0171431	0.0152787	0.0177205	0.0179804	0.0133353	0.0163454
241	Flavin mononucleotide (FMN)	3.87	level1	457.11	238.9	POS	0.00434808	0.00379364	0.00448051	0.00415448	0.00393495	0.0031889	0.00398343	0.00446085	0.00506848	0.00570895	0.00537249	0.00479508	0.00496466	0.00506175	0.00562484	0.00461071	0.00499899	0.00469426	0.00539068	0.00499222	0.00505195	0.00508983	0.00523614	0.00503229	0.00511942
242	Malonic acid	3.87	level1	103.003	224.7	NEG	0.556164	0.485894	0.304691	0.470694	0.348144	0.363587	0.421529	0.503629	0.594187	0.594215	0.446549	0.421213	0.449052	0.501474	0.360902	0.570695	0.524249	0.268197	0.380238	0.354389	0.409779	0.454683	0.44518	0.443431	0.447765
243	3-Hydroxypyruvic acid	3.87	level1	103.003	224.7	NEG	0.556164	0.485894	0.304691	0.470694	0.348144	0.363587	0.421529	0.503629	0.594187	0.594215	0.446549	0.421213	0.449052	0.501474	0.360902	0.570695	0.524249	0.268197	0.380238	0.354389	0.409779	0.454683	0.44518	0.443431	0.447765
244	N2-Acetylornithine	3.87	level1	175.107	223.9	POS	0.0258047	0.0377871	0.030378	0.0288483	0.0414358	0.0252641	0.0315863	0.06002	0.0330998	0.0294452	0.0398379	0.0274987	0.0475065	0.039568	0.0303738	0.0345003	0.0550598	0.0306842	0.036486	0.052675	0.0399632	0.044039	0.0436216	0.0386536	0.0421047
245	myo-Inositol	3.87	level1	179.055	222.6	NEG	0.592632	0.733254	0.641406	0.632722	0.805377	0.638972	0.67406	0.876179	0.714314	0.898315	0.613175	0.556522	0.587014	0.707586	0.539303	0.884587	0.755963	0.591414	0.590731	0.523751	0.647625	0.727135	0.727126	0.722073	0.725445
246	3-Methylhistidine	3.87	level1	170.092	220	POS	0.751954	0.781877	0.692325	0.726317	0.620758	0.715556	0.714798	0.713528	0.759756	0.762731	0.758149	0.708706	0.72399	0.73781	0.500688	0.533629	0.600329	0.638543	0.597356	0.489445	0.559998	0.747714	0.712142	0.710855	0.72357
247	N-Acetyl-arginine	3.87	level1	217.128	215.3	POS	0.185308	0.123073	0.11095	0.157546	0.0837796	0.17071	0.138561	0.148431	0.207028	0.0876463	0.0903724	0.136549	0.184626	0.142442	0.180621	0.220317	0.336098	0.136659	0.109221	0.221072	0.200665	0.155818	0.15727	0.157159	0.156749
248	Nipecotic acid	3.87	level1	130.086	210.5	POS	0.00121569	0.0115031	0.0170396	0.015478	0.0141872	0.0136015	0.0121708	0.0168969	0.0122604	0.0207472	0.00128127	0.0156465	0.0127158	0.013258	0.0163593	0.0161649	0.0150821	0.015511	0.0122969	0.0202194	0.0159389	0.0174992	0.0173019	0.0185551	0.0177854
249	4-Guanidinobutyric acid	3.87	level1	146.092	209.3	POS	1.87258	1.21735	0.481403	2.12343	0.548206	0.698994	1.15699	0.744454	2.20948	0.934012	0.647108	0.59974	0.884387	1.0032	2.15847	2.01801	1.93324	1.44434	0.975657	1.64939	1.69652	1.29516	1.28387	1.30646	1.29516
250	3-Hydroxybutyrylcarnitine (Car(4:0-O))	3.87	level1	248.148	189.4	POS	0.213995	0.310508	1.03035	0.290182	0.315156	0.288751	0.408158	0.411593	0.285154	0.275574	0.248219	0.141092	0.155974	0.252934	0.355838	0.369971	0.308526	0.155361	0.238206	0.352648	0.296758	0.309295	0.330122	0.340637	0.326685
251	Lysine, N2,N6-diacetyl-	3.87	level1	229.118	164.6	NEG	0.10416	0.01874	0.0402299	0.036459	0.0201223	0.0550923	0.0458006	0.0490682	0.0548028	0.0280045	0.0283043	0.0333864	0.146354	0.0566534	0.0422713	0.0507175	0.0582668	0.0331014	0.0300826	0.0366534	0.0418488	0.043905	0.0427046	0.0437402	0.0434499
252	7,8-Dihydrobiopterin	3.87	level1	240.108	160.2	POS	0.0394657	0.020454	0.0394951	0.0315558	0.0427967	0.0451609	0.036488	0.0336316	0.0440928	0.0306201	0.0445932	0.0379656	0.021254	0.0353595	0.0508427	0.0269003	0.0316736	0.0476982	0.0389646	0.0318529	0.0379887	0.0410228	0.0361245	0.035153	0.0374334
253	Methylguanidine	3.87	level1	74.0709	152	POS	0.0953248	0.0217148	0.0072728	0.0736126	0.0192208	0.0502068	0.0445588	0.0145051	0.110141	0.0151941	0.0157858	0.0694144	0.0741722	0.0498687	0.0421089	0.0761291	0.0901336	0.0561406	0.0299132	0.0706066	0.0608387	0.0508824	0.0502376	0.0503761	0.0504987
254	Tiglylcarnitine (Car(5:1))	3.87	level1	244.153	150.1	POS	0.00968984	0.00588273	0.00677766	0.00911375	0.00911484	0.00806511	0.00810732	0.0118577	0.0151381	0.0112102	0.00689253	0.00794756	0.00954876	0.0104325	0.00512359	0.00991323	0.00926766	0.0052564	0.00823571	0.00629648	0.00734885	0.00948002	0.00938808	0.00886135	0.00924315
255	Serotonin	3.87	level1	177.102	139.7	POS	0.0261524	0.0240488	0.034455	0.0277441	0.0273907	0.0259108	0.027617	0.0276212	0.0316834	0.0313437	0.0381001	0.031629	0.0292988	0.0316127	0.0320042	0.0155236	0.0378731	0.0290976	0.0291479	0.0164494	0.0266826	0.0313465	0.0310941	0.0295715	0.0306707
256	Pipecolamide	3.87	level1	129.102	114.4	POS	0.0177564	0.00845014	0.00918447	0.0105477	0.00811726	0.00860824	0.010444	0.01346	0.0199188	0.0179212	0.0141945	0.00558178	0.00555475	0.0127718	0.0134826	0.0116296	0.0106386	0.00990133	0.00654098	0.0101338	0.0103878	0.0109083	0.0100981	0.0107932	0.0105999
257	LPC(20:0)	3.87	level1	552.4	111.8	POS	0.527356	0.461285	0.716218	0.487319	0.549867	0.63462	0.562777	0.496565	0.686969	0.666561	0.664827	0.579463	0.766601	0.643498	0.623975	0.700627	0.742524	0.713647	0.508991	0.578361	0.644688	0.687441	0.665645	0.664366	0.672484
258	5-Methylcytosine	3.87	level1	126.066	101.7	POS	0.0306622	0.0270429	0.0192198	0.0254699	0.0323073	0.0184	0.025517	0.0128086	0.0261924	0.0166418	0.0230494	0.0289588	0.025488	0.0221898	0.0198545	0.0601785	0.0333277	0.0245386	0.0194731	0.0233024	0.0301125	0.0350746	0.0341526	0.0372096	0.035479
259	Phe-Val	3.87	level1	263.139	94.4	NEG	0.711088	0.409165	0.617924	0.755223	0.94331	0.956455	0.732194	0.864384	0.52005	0.238684	0.762895	0.622832	0.616989	0.604306	0.551646	0.511863	0.721798	0.99922	0.839098	0.688723	0.718725	0.737961	0.720766	0.717527	0.725418
260	Car(18:1)	3.87	level1	426.356	87.9	POS	0.751975	0.457295	0.980962	0.646724	1.00409	0.574852	0.735983	1.17388	1.2717	0.252044	0.751554	0.593061	0.737678	0.796653	0.975142	0.303022	0.553693	0.753222	0.914555	0.611909	0.685257	0.797622	0.775246	0.774487	0.782452
261	Deoxyinosine	3.87	level1	251.077	83.7	NEG	0.489997	0.318751	0.499015	0.475472	0.67852	0.743591	0.534224	0.5321	0.660217	0.488822	0.47763	0.643325	0.57332	0.562569	0.297443	0.489798	0.568533	0.590467	0.411996	0.356517	0.452459	0.539693	0.531118	0.529013	0.533275
262	LPC(18:0/0:0)	3.87	level1	524.369	83.5	POS	0.0586891	0.42612	0.794789	0.406952	1.12879	0.69209	0.584571	0.483673	0.056398	0.407709	0.498929	0.443509	0.921996	0.468702	0.580848	0.667588	0.537003	0.943107	1.01976	0.337212	0.680919	0.69794	0.648359	0.646293	0.664197
263	Nicotinamide N-oxide	3.87	level1	137.035	58	NEG	0.120731	0.111222	0.108051	0.123838	0.11208	0.0964848	0.112068	0.165668	0.192509	0.171697	0.145857	0.142211	0.134786	0.158788	0.124089	0.247536	0.133007	0.109338	0.191945	0.133706	0.156603	0.156114	0.146134	0.155553	0.1526
264	Daltogen	3.87	level1	150.112	57.5	POS	0.133588	0.0814855	0.0911459	0.0750431	0.0854793	0.0686924	0.089239	0.152324	0.122094	0.0913874	0.0904197	0.183804	0.0799503	0.119996	0.104216	0.108509	0.104465	0.0856814	0.104133	0.086359	0.098894	0.134713	0.133451	0.131449	0.133204
265	Gulono-1,4-lactone	3.87	level1	177.04	55.6	NEG	4.18049	3.84318	4.52344	4.33453	3.91372	5.51933	4.38578	6.62376	11.6895	5.62074	5.70862	11.0423	5.3145	7.66657	6.14119	5.97391	11.2941	6.10379	4.12279	5.04841	6.44737	7.5207	9.99391	9.924	9.1462
266	2'-O-Methylinosine	3.87	level1	281.088	54.5	NEG	0.166487	0.141034	0.234559	0.162814	0.109827	0.170165	0.164148	0.151776	0.129889	0.173901	0.188327	0.210414	0.158735	0.16884	0.137789	0.12308	0.115123	0.111478	0.146792	0.112576	0.124473	0.160176	0.148195	0.149174	0.152515
267	N-Acetylhistamine	3.87	level1	154.097	52.9	POS	0.0339413	0.0434359	0.0237898	0.0339246	0.0142025	0.0280858	0.0295633	0.00948931	0.0179236	0.0158901	0.00845305	0.00458401	0.0100199	0.01106	0.0159873	0.0351434	0.039991	0.022111	0.0076313	0.0236071	0.0240785	0.0231394	0.0229241	0.0220892	0.0227176
268	Isocaproic acid	3.87	level1	115.076	32.7	NEG	0.60623	0.544207	0.563688	0.6974	0.529394	0.677951	0.603145	0.695447	0.839345	0.628645	0.735267	0.534419	0.68745	0.686762	0.651281	0.628753	0.697274	0.663277	0.718858	0.856501	0.702657	0.968042	0.958374	0.954772	0.960396
269	Lumichrome	3.87	level1	241.072	26	NEG	0.191319	0.316784	0.361678	0.3633	0.41001	0.412234	0.342554	0.489541	0.535223	0.532376	0.40815	0.838167	0.364491	0.527991	0.374882	0.418958	0.445737	0.415748	0.396449	0.49339	0.424194	0.427438	0.420553	0.418759	0.42225
270	13(S)-HODE	3.87	level1	295.226	24.8	NEG	0.366762	0.443979	0.338654	0.300323	0.500855	0.283239	0.372302	0.470215	0.38399	0.496494	0.336271	0.374126	0.226926	0.381337	0.316429	0.328356	0.339098	0.291589	0.26645	0.26835	0.301712	0.415908	0.435823	0.414403	0.422044
271	7,8-Dihydroxyflavone	3.87	level1	255.064	22.4	POS	0.00842584	0.00554851	0.000929677	0.00638052	5.13169e-06	0.00782254	0.00485204	0.00591167	0.012359	0.00470266	0.0038842	0.0169295	0.0156662	0.00990886	0.00845727	0.0102947	0.0123172	0.0123772	0.0130131	0.00935508	0.0109691	0.00995732	0.00986593	0.00866979	0.00949768
272	cis-9-Palmitoleic acid	3.87	level1	253.216	21.5	NEG	17.1245	48.7657	31.405	27.1895	54.5105	38.7896	36.2974	40.7354	36.5235	48.1167	42.4248	28.6397	14.818	35.2097	39.6587	25.3934	20.0656	43.7706	15.9949	24.7036	28.2644	36.9482	35.3903	35.9163	36.0849
273	Palmitic acid	3.87	level1	255.232	21.5	NEG	108.935	110.027	105.691	97.7431	170.478	92.7952	114.278	160.356	86.5735	140.433	108.154	155.139	48.8226	116.58	90.4093	109.547	97.7565	128.334	57.7352	101.924	97.6176	131.053	128.199	130.559	129.937
274	Phenylsulfate	3.87	level1	172.99	14.2	NEG	0.688782	0.78536	0.39226	0.467019	1.28848	0.447358	0.678209	1.97776	2.31909	0.634269	0.744214	0.73223	0.721745	1.18822	2.15283	1.21136	2.55612	3.1727	1.07796	2.76495	2.15599	1.35978	1.35979	1.33697	1.35218
275	Stearic acid	3.87	level1	283.263	21.4	NEG	12.6796	9.84121	10.8606	12.6153	10.2436	10.6651	11.1509	27.4313	10.0799	9.94382	9.27442	36.3254	4.28865	16.2239	18.3622	13.3268	10.7403	9.41007	8.16777	14.0205	12.3379	24.4704	24.4729	24.9414	24.6282
276	Adenosine 2',3'-cyclic phosphate	3.86	level1	330.059	169.9	POS	0.0140587	0.0100039	0.0135955	0.0095757	0.0144173	0.0132604	0.0124853	0.0119482	0.0160423	0.0120719	0.0140399	0.0142684	0.0132389	0.0136016	0.0127175	0.0102025	0.012367	0.0146283	0.0161386	0.0155963	0.0136084	0.0149969	0.01391	0.0138103	0.014239
277	Trehalose	3.86	level1	365.104	221.4	POS	0.130368	0.416005	0.148381	0.229874	0.290649	0.139134	0.225735	0.604687	0.157763	0.753633	0.253282	0.0974543	0.109273	0.329349	0.160202	0.706333	0.331108	0.131256	0.195802	0.167268	0.281995	0.25849	0.256135	0.26218	0.258935
278	Myristic acid	3.86	level1	227.201	22.5	NEG	3.27416	4.45808	3.3073	3.51202	5.3378	4.07657	3.99432	6.86476	3.82408	4.75823	4.47317	6.16582	2.56444	4.77508	4.90797	3.58982	3.45728	4.14899	3.27943	3.75514	3.85644	4.53176	4.46053	4.44392	4.47874
279	3'-O-Methylinosine	3.86	level1	281.088	54.5	NEG	0.166487	0.141034	0.234559	0.162814	0.109827	0.170165	0.164148	0.151776	0.129889	0.173901	0.188327	0.210414	0.158735	0.16884	0.137789	0.12308	0.115123	0.111478	0.146792	0.112576	0.124473	0.160176	0.148195	0.149174	0.152515
280	N6,N6,N6-Trimethyllysine	3.86	level1	189.159	293.1	POS	0.213842	0.221286	0.351185	0.281365	0.250305	0.259296	0.26288	0.201972	0.190977	0.221278	0.241576	0.242018	0.269273	0.227849	0.18395	0.153283	0.252409	0.202581	0.129473	0.136581	0.17638	0.232176	0.227111	0.22692	0.228736
281	Pyrophosphate	3.86	level1	176.935	284.9	NEG	0.0905903	0.0983923	0.089612	0.0874442	0.0895342	0.0921585	0.0912886	0.113273	0.0986978	0.0713525	0.0944633	0.1258	0.101848	0.100906	0.115321	0.0758691	0.0999708	0.086205	0.0934747	0.0816092	0.092075	0.0962424	0.096345	0.0899527	0.09418
282	Glucose 1-phosphate	3.86	level1	243.025	260.9	POS	0.0159707	0.0107785	0.0124902	0.0126065	0.014144	0.0109924	0.0128304	0.0143541	0.0176767	0.017458	0.014491	0.0143636	0.0163135	0.0157762	0.0141581	0.0145726	0.0160491	0.012126	0.0153774	0.011671	0.0139924	0.014847	0.0147121	0.0139287	0.0144959
283	Formiminoglutamic acid	3.86	level1	175.071	231.5	POS	0.107311	0.0452816	0.0184227	0.0367634	0.0531584	0.0304685	0.0485676	0.0134906	0.0243484	0.0152865	0.0220065	0.0508551	0.0474144	0.0289003	0.0107502	0.0241484	0.0737632	0.0290586	0.0233952	0.0319461	0.0321769	0.0357864	0.0354863	0.0354614	0.0355781
284	Caplamin	3.86	level1	114.091	222.8	POS	0.0105884	0.0287656	0.0253958	0.00782748	0.0364686	0.0283698	0.0229026	0.0305005	0.015421	0.0253988	0.0149732	0.0340036	0.0325698	0.0254778	0.0263624	0.0122322	0.0150707	0.0091575	0.0277033	0.0268286	0.0195591	0.0166979	0.0163415	0.0191596	0.0173996
285	Histidine	3.86	level1	154.061	221.2	NEG	0.911563	0.562233	0.853142	0.738701	0.875164	0.807308	0.791352	1.02785	0.983962	0.936558	0.922526	1.3403	0.832607	1.0073	0.837825	1.01224	1.0261	1.18766	1.13041	0.846862	1.00685	0.959432	0.944619	0.836399	0.913483
286	Gly-His	3.86	level1	211.083	219.2	NEG	0.0246174	0.0302691	0.031849	0.0284545	0.0305395	0.0266807	0.028735	0.0319048	0.0269437	0.0395784	0.0328869	0.0310385	0.022014	0.0307277	0.0264559	0.0224692	0.0287194	0.0323431	0.0194212	0.0232545	0.0254439	0.0319151	0.0319278	0.030801	0.031548
287	beta-Alanine	3.86	level1	88.04	200.7	NEG	5.99096	6.28788	3.83046	8.69772	4.39453	7.65601	6.14293	6.24059	7.30485	5.88114	4.41309	7.82382	5.98686	6.27506	6.02286	6.10894	6.80965	6.69026	4.26652	5.25765	5.85931	5.98896	5.98899	6.01854	5.99883
288	Galactose	3.86	level1	179.055	187.4	NEG	2.51309	2.20684	2.52755	3.2085	2.8223	3.23434	2.7521	4.13834	3.30043	2.99045	2.64762	3.88568	3.01773	3.33004	2.53654	2.49071	2.64219	3.40606	2.43004	2.54518	2.67512	2.73134	2.79411	2.78348	2.76964
289	Sarcosine	3.86	level1	88.04	182.7	NEG	0.222019	0.140381	0.160653	0.18624	0.180483	0.198063	0.181306	0.182711	0.24306	0.111379	0.187985	0.241427	0.22866	0.199204	0.200949	0.173708	0.215454	0.249045	0.207354	0.173681	0.203365	0.200183	0.204653	0.199568	0.201468
290	Acetylcarnitine (Car(2:0))	3.86	level1	204.122	179.2	POS	5.72259	3.24698	4.87136	4.76829	3.42477	3.44901	4.24717	2.80531	6.37418	0.789706	4.13398	3.70387	5.09734	3.8174	5.73744	3.53061	5.17052	4.34099	7.37872	4.33135	5.0816	4.71187	4.56083	4.55782	4.61017
291	Betaine aldehyde	3.86	level1	102.091	174.1	POS	0.0269312	0.0637286	0.0568674	0.0518783	0.0556316	0.0497792	0.0508027	0.0536722	0.0460833	0.155497	0.0504049	0.024693	0.01978	0.058355	0.0281896	0.0471093	0.043366	0.0440474	0.0349054	0.0302798	0.0379829	0.0548789	0.0514647	0.0527218	0.0530218
292	O-Acetylserine	3.86	level1	146.045	173.2	NEG	0.535779	0.383658	0.380187	0.545871	0.309481	0.462237	0.436202	0.434456	0.601792	0.35507	0.402218	0.68898	0.673353	0.525978	0.481112	0.636211	0.892249	0.544702	0.282783	0.623864	0.57682	0.533546	0.526111	0.518736	0.526131
293	Kynurenine	3.86	level1	209.091	154.8	POS	0.0146643	0.0177098	0.0110997	0.0155223	0.00180628	0.0137936	0.0124327	0.0193991	0.0323056	0.0241247	0.0195649	0.0244779	0.0217742	0.0236077	0.00660069	0.0192509	0.0148249	0.0137927	0.0156548	0.0184011	0.0147542	0.0177039	0.0168341	0.0163169	0.0169516
294	Isobutyrylcarnitine (Car(4:0))	3.86	level1	232.153	153.4	POS	1.09939	0.778594	0.755311	1.33904	0.727893	1.14899	0.974869	1.04392	1.47798	0.29543	0.985434	0.871631	1.51712	1.03192	2.26042	0.689097	2.23769	1.66514	2.85449	2.40136	2.01803	1.37457	1.36259	1.33151	1.35622
295	2-Aminoheptanoic acid	3.86	level1	146.117	144	POS	0.00442089	0.00387078	0.00727682	0.00590835	0.00903161	0.00320435	0.0056188	0.00651215	0.00730761	0.0069862	0.0042126	0.00493368	0.00959001	0.00659037	0.00524312	0.00552444	0.00859444	0.00469472	0.00910222	0.00430747	0.0062444	0.00566854	0.00560744	0.00667949	0.00598516
296	Tyrosylalanine	3.86	level1	251.103	137.8	NEG	0.06345	0.035176	0.0379819	0.0635224	0.0581509	0.0708479	0.0548548	0.0686178	0.0976734	0.0371989	0.072362	0.052434	0.0512383	0.063254	0.0521776	0.0875931	0.0612049	0.0719015	0.0908462	0.0671824	0.0718176	0.0640105	0.0683566	0.0632181	0.065195
297	Hexanoylcarnitine (Car(6:0))	3.86	level1	260.185	135	POS	0.221276	0.129105	0.212801	0.286608	0.139122	0.408092	0.232834	0.319254	0.379758	0.0606555	0.240533	0.251812	0.531693	0.297284	0.601179	0.154564	0.642739	0.412348	0.630182	1.01323	0.575706	0.395911	0.392385	0.387246	0.391847
298	Riboflavin	3.86	level1	377.144	119.7	POS	0.0554445	0.0552602	0.0777398	0.049459	0.0709039	0.0782646	0.064512	0.0784826	0.0623845	0.0783283	0.0786391	0.0645996	0.069886	0.0720533	0.0581773	0.0631288	0.059275	0.0653727	0.0534924	0.0539978	0.0589073	0.0773671	0.0727893	0.0727431	0.0742998
299	LPC(17:0/0:0)	3.86	level1	510.353	116.4	POS	0.881435	0.822413	0.984229	0.923036	1.1763	0.93342	0.953472	0.987369	1.13323	1.06113	1.05866	0.999194	1.12384	1.06057	1.08642	1.15462	1.1324	1.15042	1.07214	0.84085	1.07281	1.12492	1.04918	1.04718	1.07376
300	Val-Met	3.86	level1	249.125	112.4	POS	0.0299728	0.0147521	0.0215514	0.0246083	0.0348669	0.0270435	0.0254658	0.023591	0.0245081	0.0181496	0.0213266	0.021887	0.0233965	0.0221431	0.0251118	0.0235623	0.0204448	0.0292321	0.0332992	0.0248816	0.0260886	0.0246333	0.0252311	0.0243937	0.0247527
301	LPC(18:2/0:0)	3.86	level1	520.337	110.4	POS	14.4685	18.6206	19.9586	17.2026	21.6073	18.7774	18.4392	19.5423	19.8672	21.2206	20.2295	18.573	19.4748	19.8179	15.7958	14.9972	20.1817	19.4734	18.933	18.6994	18.0134	20.0873	19.1475	19.111	19.4486
302	3-Methylcrotonylglycine	3.86	level1	156.066	108.9	NEG	0.270166	0.228573	0.378633	0.262513	0.352539	0.35794	0.308394	0.377994	0.381185	0.2646	0.44851	0.361186	0.30331	0.356131	0.207163	0.400587	0.345814	0.41353	0.22517	0.236473	0.30479	0.339114	0.339128	0.333687	0.33731
303	N-Lactoylphenylalanine	3.86	level1	236.092	71.1	NEG	0.309663	0.703282	0.184524	0.847547	0.22575	0.206883	0.412942	0.77862	0.84747	0.288023	0.760219	1.06451	0.818223	0.759511	0.426738	0.228856	0.719878	0.69635	0.241285	0.238091	0.4252	0.466509	0.682278	0.679663	0.609483
304	PE(18:0/18:2)	3.86	level1	744.55	65	POS	0.343086	0.283012	0.334038	0.396649	0.423068	0.390374	0.361705	0.385697	0.389145	0.101854	0.348096	0.511598	0.0870687	0.30391	0.397948	0.481543	0.655875	0.382732	0.352827	0.797096	0.511337	0.331297	0.234208	0.331909	0.299138
305	Nicotinamide	3.86	level1	123.055	27.6	POS	21.0301	23.4805	19.4457	23.9167	27.0551	18.6552	22.2639	27.1718	19.95	28.6243	22.0846	20.0929	18.2011	22.6874	20.113	23.8333	22.1552	22.3151	22.4695	22.3751	22.2102	23.1008	22.8876	22.6047	22.8644
306	3-Methyl-2-oxovaleric acid	3.86	level1	129.055	26.1	NEG	0.275333	0.314233	0.313256	0.297561	0.332868	0.374483	0.317956	0.285447	0.284318	0.410878	0.443355	0.452519	0.221631	0.349691	0.366527	0.415982	0.383981	0.368857	0.388729	0.299889	0.370661	0.30469	0.31543	0.314294	0.311472
307	2-Ketocaproic acid	3.86	level1	129.055	26.1	NEG	0.275333	0.314233	0.313256	0.297561	0.332868	0.374483	0.317956	0.285447	0.284318	0.410878	0.443355	0.452519	0.221631	0.349691	0.366527	0.415982	0.383981	0.368857	0.388729	0.299889	0.370661	0.30469	0.31543	0.314294	0.311472
308	Pentadecanoic acid	3.86	level1	241.216	22.1	NEG	0.655726	1.0586	1.0109	1.05788	0.879871	0.852745	0.919287	2.60747	1.16818	1.41335	1.17867	2.90874	0.581711	1.64302	1.32584	1.32906	1.09352	1.2972	0.864858	1.33978	1.20838	1.3945	1.37576	1.37037	1.38021
309	Docebenone	3.86	level1	325.183	14.6	NEG	7.59583	5.50975	3.66799	3.48733	3.69901	3.74478	4.61745	17.5534	4.35466	3.48981	2.79741	24.0353	2.36737	9.09967	7.45398	6.23409	3.35978	3.97408	9.70006	6.98262	6.2841	17.7043	17.7068	17.1903	17.5338
310	Vigabatrin	3.85	level1	128.071	180.7	NEG	0.0482126	0.0392734	0.031617	0.0368463	0.0298356	0.0484366	0.0390369	0.0393398	0.0597054	0.0334815	0.0422814	0.0429863	0.0450558	0.0438084	0.0473817	0.0721198	0.0626801	0.0531292	0.093225	0.0559631	0.0640831	0.0429686	0.042265	0.0420979	0.0424439
311	2-Aminopurine	3.85	level1	134.047	63.2	NEG	0.892075	0.723104	0.955019	0.845922	0.988493	1.33115	0.955961	1.34908	1.27591	0.992718	1.12573	1.15221	1.20292	1.18309	0.831622	0.916276	1.175	1.08751	1.37362	0.819851	1.03398	1.10078	1.1008	1.10362	1.10173
312	trans-Vaccenic acid	3.85	level1	281.247	19.5	NEG	68.3535	141.889	88.5447	80.3878	129.566	86.1049	99.141	144.128	98.2178	150.257	105.159	78.4666	67.4714	107.283	92.5243	72.3729	60.0792	101.928	75.5508	65.6567	78.0187	101.869	97.9513	97.5468	99.1223
313	Phloroglucinaldehyde	3.85	level1	153.019	14.1	NEG	0.0435788	0.0346014	0.0229935	0.0281635	0.0070125	0.0301627	0.027752	0.105899	0.0870535	0.0488249	0.0360936	0.0405846	0.0646755	0.0638552	0.12064	0.152721	0.176688	0.136616	0.138926	0.179761	0.150892	0.0857653	0.0836685	0.0850858	0.0848399
314	Phenylpropionylglycine	3.85	level1	206.081	83.1	NEG	0.969448	0.909341	1.00056	1.19767	0.716368	1.45469	1.04135	1.01125	1.04966	0.995434	1.4205	1.18058	1.03402	1.11524	1.09353	0.971765	1.71182	1.25797	0.728029	1.90363	1.27779	1.29899	1.2651	1.26069	1.27493
315	Caproic acid	3.85	level1	115.076	32.7	NEG	0.60623	0.544207	0.563688	0.6974	0.529394	0.677951	0.603145	0.695447	0.839345	0.628645	0.735267	0.534419	0.68745	0.686762	0.651281	0.628753	0.697274	0.663277	0.718858	0.856501	0.702657	0.968042	0.958374	0.954772	0.960396
316	Butyrylcarnitine (Car(4:0))	3.85	level1	232.153	153.4	POS	1.09939	0.778594	0.755311	1.33904	0.727893	1.14899	0.974869	1.04392	1.47798	0.29543	0.985434	0.871631	1.51712	1.03192	2.26042	0.689097	2.23769	1.66514	2.85449	2.40136	2.01803	1.37457	1.36259	1.33151	1.35622
317	Ketoleucine	3.85	level1	129.055	26.1	NEG	0.275333	0.314233	0.313256	0.297561	0.332868	0.374483	0.317956	0.285447	0.284318	0.410878	0.443355	0.452519	0.221631	0.349691	0.366527	0.415982	0.383981	0.368857	0.388729	0.299889	0.370661	0.30469	0.31543	0.314294	0.311472
318	N6,N6-Dimethyllysine	3.85	level1	175.143	300.8	POS	0.0172848	0.0195093	0.0252729	0.0163113	0.0201509	0.0309146	0.021574	0.0177388	0.0217307	0.0192653	0.0150798	0.0169352	0.0120743	0.0171373	0.0162151	0.0151793	0.0169962	0.0164408	0.0132624	0.0272564	0.0175584	0.0184602	0.0180012	0.0179902	0.0181505
319	Arginine	3.85	level1	175.118	290.1	POS	0.143212	0.176699	0.1397	0.16697	0.123012	0.127905	0.14625	0.124506	0.160022	0.230988	0.10359	0.149571	0.106123	0.1458	0.166809	0.196837	0.13371	0.125301	0.105688	0.155322	0.147278	0.131691	0.128961	0.130021	0.130224
320	2'-Deoxyguanosine 5'-diphosphate (dGDP)	3.85	level1	426.02	277.8	NEG	0.0568692	0.0250681	0.07102	0.0599986	0.0638278	0.0866705	0.0605757	0.0859459	0.05315	0.0299364	0.0904987	0.0993774	0.103406	0.0770525	0.0829158	0.0435256	0.0859703	0.0771611	0.0803918	0.066322	0.0727144	0.0669792	0.0670208	0.064202	0.0660673
321	Deoxyguanosine triphosphate (dGTP)	3.85	level1	505.987	276.7	NEG	0.00480477	0.00103785	0.0056999	0.00356461	0.00411485	0.0108969	0.00501981	0.00675023	0.00438071	0.00098837	0.0108608	0.0140791	0.028042	0.0108502	0.00983668	0.00216012	0.0157555	0.0105077	0.00762904	0.00783076	0.0089533	0.00811231	0.00812249	0.00781697	0.00801726
322	N,N-Dimethylarginine (ADMA)	3.85	level1	203.149	276.6	POS	0.251014	0.269293	0.308977	0.299611	0.31011	0.338636	0.296273	0.248346	0.304169	0.378685	0.234988	0.260509	0.234232	0.276822	0.173619	0.270784	0.230998	0.218078	0.271071	0.208813	0.228894	0.276958	0.274389	0.272654	0.274667
323	Carnosine	3.85	level1	227.113	242	POS	0.0221574	0.0204861	0.0206497	0.0232959	0.0206987	0.024099	0.0218978	0.0231428	0.0238151	0.0188133	0.0154199	0.0187889	0.0201072	0.0200145	0.01813	0.018752	0.0180276	0.0203497	0.0195564	0.0220532	0.0194782	0.0195066	0.0188299	0.019311	0.0192159
324	Glycyl-glutamate	3.85	level1	203.066	241.7	NEG	0.0525126	0.0560688	0.0559106	0.0529063	0.0678188	0.0631768	0.0580656	0.086148	0.0794543	0.077701	0.0713133	0.0718046	0.0517963	0.0730362	0.0866299	0.0854901	0.0781517	0.0868945	0.0677439	0.0558637	0.0767956	0.0684865	0.0684862	0.0688425	0.068605
325	Cysteic acid	3.85	level1	167.996	214.3	NEG	0.0156025	0.0162483	0.0177418	0.0195794	0.0131905	0.0153304	0.0162822	0.0140447	0.0143463	0.01766	0.017749	0.0230985	0.0179255	0.0174706	0.0140135	0.0121271	0.0162879	0.0180551	0.00894314	0.013251	0.0137796	0.0165068	0.016509	0.016161	0.0163923
326	Tryptophan	3.85	level1	205.096	154.5	POS	0.208897	0.194644	0.188467	0.181339	0.204603	0.184413	0.193727	0.198172	0.224575	0.184559	0.239394	0.28381	0.219567	0.225013	0.182103	0.178346	0.221111	0.222561	0.234641	0.116099	0.192477	0.218226	0.205982	0.203636	0.209281
327	Valerylcarnitine	3.85	level1	246.169	144.4	POS	0.852679	0.619807	0.46113	1.02121	0.451898	1.14045	0.757863	1.29475	1.72117	0.690577	0.72787	1.08267	1.53768	1.17579	0.770466	1.01994	1.27154	1.03239	1.64619	1.0823	1.13714	1.0577	1.04797	1.04174	1.04914
328	Fructose	3.85	level1	179.055	142.7	NEG	0.298708	0.292477	0.27815	0.27114	0.365226	0.292409	0.299685	0.471509	0.31523	0.605737	0.332065	0.357592	0.324473	0.401101	0.270818	0.395026	0.409502	0.352883	0.317762	0.22787	0.328977	0.36756	0.36754	0.362451	0.365851
329	Thr-Leu	3.85	level1	231.134	136.5	NEG	0.0384811	0.0278118	0.0324767	0.0403481	0.041592	0.043881	0.0374318	0.0496413	0.049119	0.0366121	0.0415499	0.0477395	0.0542545	0.0464861	0.0482618	0.0417878	0.0490556	0.0472916	0.0550709	0.0339088	0.0458961	0.0472223	0.0474973	0.0451037	0.0466077
330	LPE(18:1(9Z)/0:0)	3.85	level1	480.306	119	POS	0.513413	0.905075	0.691425	0.703757	0.658728	0.924965	0.732894	1.03894	0.941443	1.28442	0.921351	0.902681	0.810526	0.983228	0.981427	0.86203	0.812986	0.95461	0.7288	0.57386	0.818952	0.954983	0.946536	0.908989	0.936836
331	LPC(15:0)	3.85	level1	482.322	119	POS	0.69096	0.602182	0.804013	0.633056	0.747912	0.875873	0.725666	0.813336	0.847985	1.13761	0.877662	0.829565	0.82869	0.889142	0.770305	1.00905	1.01715	0.933643	0.680213	0.795454	0.867635	0.925154	0.917092	0.901558	0.914601
332	Phe-Tyr	3.85	level1	327.134	105.6	NEG	0.250365	0.12623	0.208785	0.218058	0.231009	0.237307	0.211959	0.188738	0.253894	0.110116	0.198535	0.213483	0.234684	0.199908	0.20503	0.211555	0.20414	0.28475	0.331576	0.215617	0.242111	0.23222	0.232157	0.227913	0.230763
333	1-Methylguanosine	3.85	level1	298.113	102.4	POS	0.0369599	0.0467427	0.0721766	0.0413141	0.0546645	0.0470222	0.0498133	0.0463297	0.0448461	0.0615762	0.054834	0.0534616	0.0339321	0.0491633	0.0381472	0.0352194	0.0332296	0.0346299	0.0349868	0.031574	0.0346312	0.047283	0.0468522	0.0455342	0.0465565
334	Phe-Trp	3.85	level1	352.164	80.6	POS	0.0450713	0.0233647	0.0333294	0.0449118	0.0359865	0.0610825	0.0406244	0.0477979	0.0598405	0.0173577	0.0337475	0.0413213	0.0353307	0.0392326	0.0570819	0.0302104	0.0359662	0.0429386	0.0422102	0.0535238	0.0436552	0.0426401	0.0386957	0.0386944	0.0400101
335	Phe-Leu	3.85	level1	277.155	71.1	NEG	0.189619	0.129382	0.164327	0.119181	0.214545	0.22317	0.173371	0.267435	0.657107	0.111859	0.37482	0.17461	0.193492	0.296554	0.262618	0.206742	0.527363	0.257102	0.297697	0.612351	0.360646	0.179196	0.17337	0.172698	0.175088
336	2-Hydroxy-2-methylbutyric acid	3.85	level1	117.055	54.5	NEG	3.20657	3.14484	2.14809	3.3455	2.21517	2.53734	2.76625	3.00778	3.58649	1.99373	2.54894	3.31547	2.46151	2.81899	3.15761	2.91178	4.50061	3.02152	1.33252	3.60028	3.08739	2.95389	2.95619	2.92485	2.94497
337	Indolelactic acid	3.85	level1	204.066	52.7	NEG	0.238682	0.2198	0.176489	0.263335	0.169354	0.178987	0.207774	0.444722	0.525696	0.191275	0.259357	0.330283	0.363223	0.352426	0.402719	0.497581	0.643152	0.298199	0.594467	0.187272	0.437231	0.358781	0.365991	0.357417	0.36073
338	5'-Methylthioadenosine	3.85	level1	298.095	32.3	POS	0.022363	0.0283026	0.0154137	0.060501	0.029108	0.00507834	0.0267944	0.0122722	0.0160195	0.02983	0.00417912	0.0257268	0.0169586	0.0174977	0.0324826	0.0157692	0.0130955	0.00715449	0.0101118	0.0940209	0.0287724	0.0199245	0.0177492	0.0226534	0.020109
339	Hexaethylene glycol	3.85	level1	283.173	28.3	POS	0.447137	0.32129	0.130412	0.446514	0.647897	0.177106	0.361726	0.350974	0.670856	0.112806	0.0982886	0.223086	0.221319	0.279555	0.0880012	0.236791	0.181278	0.092531	0.0742733	0.284334	0.159535	0.289298	0.268593	0.268392	0.275428
340	Sphingosine	3.85	level1	300.288	28.3	POS	0.583012	0.609946	0.833018	0.627413	0.800401	0.7115	0.694215	0.473901	0.548658	0.612081	0.751647	0.657334	0.521041	0.59411	0.582456	0.416523	0.511793	0.65912	0.571077	0.61123	0.5587	0.658105	0.635424	0.634957	0.642829
341	Pelargonic acid	3.85	level1	157.123	25.1	NEG	2.6033	2.53721	3.14466	3.15868	3.02956	3.61829	3.01528	2.95138	3.77952	2.68294	3.18545	3.29717	2.64202	3.08975	2.94241	3.10771	2.74213	2.961	2.71515	3.63842	3.0178	3.50058	3.5008	3.55875	3.52004
342	2-Piperidone	3.85	level1	100.075	25	POS	0.0189666	0.0150001	0.0290047	0.0301315	0.0329045	0.0250211	0.0251714	0.0112403	0.0175829	0.0269447	0.0238315	0.0271051	0.0337421	0.0234078	0.0190499	0.0209637	0.025223	0.0192561	0.0229721	0.0345019	0.0236611	0.0224554	0.0230215	0.0222309	0.0225693
343	Capric acid	3.85	level1	171.138	23.8	NEG	0.342377	0.288642	0.25236	0.428769	0.228147	0.544374	0.347445	0.415985	0.299092	0.384218	0.279377	0.263731	0.234207	0.312768	0.262229	0.263347	0.310129	0.291664	0.368559	0.442554	0.32308	0.337168	0.40469	0.337388	0.359749
344	Undecanoic acid	3.85	level1	185.154	23.4	NEG	0.0871017	0.108953	0.123702	0.195297	0.103902	0.267163	0.147686	0.211269	0.181594	0.116211	0.159315	0.140825	0.178861	0.16468	0.216354	0.223603	0.178115	0.205196	0.187444	0.195784	0.201083	0.1766	0.151941	0.152042	0.160194
345	Dodecanoic acid	3.85	level1	199.169	23.4	NEG	0.397046	0.60331	0.707	0.413922	0.542509	0.545268	0.534842	0.930725	0.464682	0.473284	0.487613	0.626901	0.333158	0.552727	0.411299	0.409572	0.382295	0.575527	0.58208	0.636102	0.499479	0.623031	0.648909	0.6456	0.63918
346	Cer(d18:1/16:0)	3.85	level1	538.516	16.3	POS	0.107161	0.133294	0.236642	0.120115	0.120179	0.195031	0.15207	0.170141	0.115686	0.178402	0.317084	0.206026	0.131851	0.186532	0.180095	0.200212	0.18946	0.234728	0.209624	0.195242	0.20156	0.166223	0.16507	0.158808	0.163367
347	Myristoylcarnitine	3.85	level1	372.309	99.8	POS	0.0688728	0.0322458	0.10189	0.0468646	0.122579	0.0585909	0.0718405	0.0514789	0.0996531	0.0198413	0.0913591	0.0655135	0.0677855	0.0659386	0.100908	0.028395	0.0656432	0.0738974	0.105924	0.076214	0.0751636	0.0774962	0.0767848	0.0723072	0.0755294
348	Gentisic acid	3.84	level1	153.019	14.1	NEG	0.0435788	0.0346014	0.0229935	0.0281635	0.0070125	0.0301627	0.027752	0.105899	0.0870535	0.0488249	0.0360936	0.0405846	0.0646755	0.0638552	0.12064	0.152721	0.176688	0.136616	0.138926	0.179761	0.150892	0.0857653	0.0836685	0.0850858	0.0848399
349	2'-O-Methylguanosine	3.84	level1	296.099	103.6	NEG	0.105659	0.125769	0.220507	0.134407	0.142623	0.160825	0.148298	0.145266	0.139754	0.155911	0.176242	0.180144	0.126344	0.153943	0.1118	0.102413	0.108205	0.12455	0.102039	0.0993113	0.108053	0.141331	0.145083	0.140778	0.142397
350	Leucylphenylalanine	3.84	level1	277.155	71.1	NEG	0.189619	0.129382	0.164327	0.119181	0.214545	0.22317	0.173371	0.267435	0.657107	0.111859	0.37482	0.17461	0.193492	0.296554	0.262618	0.206742	0.527363	0.257102	0.297697	0.612351	0.360646	0.179196	0.17337	0.172698	0.175088
351	Cysteine-glutathione disulfide	3.84	level1	427.093	268.2	POS	0.0824201	0.0727422	0.0755445	0.076736	0.0718039	0.0700803	0.0748878	0.0700845	0.0788856	0.0788659	0.0756392	0.0732621	0.0797129	0.0760751	0.074405	0.0715583	0.0785369	0.0760023	0.0667924	0.0498482	0.0695238	0.0764397	0.0749111	0.0721387	0.0744965
352	Citric acid	3.84	level1	191.019	230.2	NEG	0.143725	0.0896579	0.144318	0.122165	0.135079	0.154601	0.131591	0.13193	0.159703	0.112999	0.152373	0.162815	0.168971	0.148132	0.144385	0.14273	0.152319	0.194961	0.145297	0.122445	0.150356	0.157979	0.157456	0.152131	0.155855
353	N-Acetylmannosamine	3.84	level1	204.086	142.4	POS	0.0122587	0.0210592	0.0133161	0.0163376	0.0181396	0.0191493	0.0167101	0.0206874	0.0152118	0.0656375	0.0173726	0.013556	0.0190737	0.0252565	0.0132611	0.0198999	0.0189545	0.0148747	0.0154827	0.0122241	0.0157828	0.0196148	0.0194428	0.018802	0.0192865
354	N-Acetylgalactosamine	3.84	level1	204.086	142.4	POS	0.0122587	0.0210592	0.0133161	0.0163376	0.0181396	0.0191493	0.0167101	0.0206874	0.0152118	0.0656375	0.0173726	0.013556	0.0190737	0.0252565	0.0132611	0.0198999	0.0189545	0.0148747	0.0154827	0.0122241	0.0157828	0.0196148	0.0194428	0.018802	0.0192865
355	Octanoylcarnitine (Car(8:0))	3.84	level1	288.216	123	POS	0.0445763	0.0135919	0.0481995	0.0487152	0.0316495	0.0671609	0.0423155	0.0495356	0.102379	0.0104633	0.0477635	0.0438589	0.0778941	0.0553157	0.131929	0.0316208	0.128294	0.0813851	0.122887	0.228739	0.120809	0.0815	0.0792423	0.0791722	0.0799715
356	Xanthine	3.84	level1	151.025	114.2	NEG	22.485	26.9128	28.2708	25.7599	34.9592	32.7643	28.5253	41.3354	33.3853	39.9621	28.0253	26.4291	29.1878	33.0542	19.0246	30.577	23.672	31.3907	32.4207	18.0774	25.8604	30.6477	31.278	30.533	30.8196
357	Acetylleucine	3.84	level1	172.097	100.3	NEG	1.68369	1.71773	1.92474	1.8932	0.84928	2.18817	1.70947	1.20554	2.23796	1.21839	1.95861	3.25166	2.58717	2.07655	1.51114	1.73674	1.95971	1.83548	0.959642	1.51029	1.5855	1.87576	1.87595	1.85378	1.86849
358	Hydroxyphenyllactic acid	3.84	level1	181.05	92.1	NEG	2.89422	2.587	2.86434	2.97158	2.48544	2.76328	2.76098	5.19283	6.08579	2.63826	3.54119	3.52298	3.44425	4.07088	5.8783	4.4552	5.71785	4.18706	3.1598	2.60637	4.3341	4.031	4.03178	3.9314	3.99806
359	Phenylacetylglycine	3.84	level1	192.066	91.6	NEG	0.7114	0.770447	0.324859	0.721164	0.865025	0.693902	0.681133	1.34628	0.722424	0.264313	0.630135	1.83491	0.436567	0.872439	0.626968	0.550528	0.527192	0.926062	0.487962	0.313049	0.57196	0.722365	0.722458	0.712485	0.719103
360	Allantoin	3.84	level1	157.036	88.8	NEG	50.8822	64.4866	42.9217	61.7842	54.1745	46.5152	53.4607	60.6556	63.0766	54.3077	45.4211	52.1034	45.1857	53.4583	33.885	58.1293	49.694	44.6418	44.143	44.1657	45.7764	54.2831	53.9684	53.7658	54.0058
361	Taurohyodeoxycholic acid	3.84	level1	498.287	41.7	NEG	28.9246	25.2677	20.3694	45.3427	24.09	56.7408	33.4559	50.989	27.2567	28.6086	62.1292	103.801	45.7889	53.0955	26.127	37.1448	41.3694	31.0515	38.6968	33.7128	34.6837	40.9266	40.856	40.5028	40.7618
362	Pentaethylene glycol	3.84	level1	239.147	27.6	POS	0.494059	0.369456	0.141038	0.490446	0.701043	0.207248	0.400548	0.390651	0.760939	0.132773	0.132168	0.268878	0.2672	0.325435	0.118205	0.292967	0.236806	0.128903	0.111818	0.337685	0.204397	0.332134	0.325694	0.32895	0.328926
363	Acetoin	3.84	level1	89.0592	27	POS	0.0383325	0.0327318	0.026349	0.0362067	0.0399978	0.0301778	0.0339659	0.0293668	0.0494264	0.0271694	0.026902	0.0249833	0.0221627	0.0300018	0.0347842	0.0230677	0.0236767	0.024053	0.0308313	0.0359168	0.0287216	0.0399265	0.038199	0.0395298	0.0392184
364	L-tyrosine-methyl-ester	3.84	level1	196.096	22.3	POS	0.0321914	0.032262	0.0456812	0.0444538	0.0463844	0.0443679	0.0408901	0.0480786	0.0353119	0.0494296	0.0383591	0.0391122	0.0372829	0.0412624	0.0459777	0.0455787	0.0436976	0.0464485	0.0542817	0.0488264	0.0474684	0.0445851	0.0430771	0.043023	0.0435618
365	Pro-Phe	3.83	level1	263.138	141.4	POS	0.0135831	0.0182074	0.0160625	0.0148077	0.0192307	0.0154055	0.0162162	0.0211474	0.0183582	0.0268056	0.020256	0.0165406	0.0106481	0.0189593	0.0174706	0.0198368	0.0161326	0.0146803	0.0167196	0.0122746	0.0161857	0.0199246	0.0197635	0.0192616	0.0196499
366	5-Aminopentanoic acid	3.83	level1	116.071	205.1	NEG	0.177663	0.179227	0.123602	0.147612	0.153938	0.248129	0.171695	0.168093	0.254012	0.137496	0.160803	0.19335	0.222966	0.189453	0.164197	0.252446	0.275312	0.180795	0.218682	0.169163	0.210099	0.220817	0.245673	0.234447	0.233645
367	Ursodeoxycholic acid	3.83	level1	391.284	50.5	NEG	0.0474576	0.0277756	0.00779224	0.040172	0.0196706	0.115039	0.0429845	0.0720435	0.0244419	0.0920107	0.113219	0.142398	0.0640421	0.0846926	0.0082678	0.0670002	0.0497419	0.0281464	0.0557133	0.0148666	0.0372893	0.0597573	0.0617783	0.0615366	0.061024
368	Isovalerylcarnitine (Car(5:0))	3.83	level1	246.169	144.4	POS	0.852679	0.619807	0.46113	1.02121	0.451898	1.14045	0.757863	1.29475	1.72117	0.690577	0.72787	1.08267	1.53768	1.17579	0.770466	1.01994	1.27154	1.03239	1.64619	1.0823	1.13714	1.0577	1.04797	1.04174	1.04914
369	2-Hydroxy-3-methylbutyric acid	3.83	level1	117.055	54.5	NEG	3.20657	3.14484	2.14809	3.3455	2.21517	2.53734	2.76625	3.00778	3.58649	1.99373	2.54894	3.31547	2.46151	2.81899	3.15761	2.91178	4.50061	3.02152	1.33252	3.60028	3.08739	2.95389	2.95619	2.92485	2.94497
370	2-Methylhippuric acid	3.83	level1	192.066	91.6	NEG	0.7114	0.770447	0.324859	0.721164	0.865025	0.693902	0.681133	1.34628	0.722424	0.264313	0.630135	1.83491	0.436567	0.872439	0.626968	0.550528	0.527192	0.926062	0.487962	0.313049	0.57196	0.722365	0.722458	0.712485	0.719103
371	Tauroursodeoxycholic acid	3.83	level1	498.287	41.7	NEG	28.9246	25.2677	20.3694	45.3427	24.09	56.7408	33.4559	50.989	27.2567	28.6086	62.1292	103.801	45.7889	53.0955	26.127	37.1448	41.3694	31.0515	38.6968	33.7128	34.6837	40.9266	40.856	40.5028	40.7618
372	N-acetyldopamine	3.83	level1	196.096	22.3	POS	0.0321914	0.032262	0.0456812	0.0444538	0.0463844	0.0443679	0.0408901	0.0480786	0.0353119	0.0494296	0.0383591	0.0391122	0.0372829	0.0412624	0.0459777	0.0455787	0.0436976	0.0464485	0.0542817	0.0488264	0.0474684	0.0445851	0.0430771	0.043023	0.0435618
373	Cytidine 5'-monophosphate (CMP)	3.83	level1	322.043	263	NEG	0.0938207	0.0884736	0.0905005	0.0995993	0.0902971	0.0667717	0.0882438	0.0918114	0.162096	0.0965944	0.108596	0.0867741	0.0803472	0.10437	0.141634	0.0863068	0.129959	0.104197	0.108624	0.107278	0.113	0.106039	0.105661	0.104215	0.105305
374	3-Methylglutarylcarnitine	3.83	level1	290.158	230.1	POS	2.94154	1.67817	2.52957	1.76961	2.14373	1.39454	2.07619	1.3966	1.38326	1.40984	2.32243	2.03014	1.36065	1.65049	1.13705	1.16607	1.77436	1.35289	1.77817	1.44665	1.44253	1.76795	1.75153	1.74446	1.75465
375	3-Hydorxy-3-methylglutaric acid	3.83	level1	161.045	223.9	NEG	1.1162	1.20336	1.1729	1.74226	1.51851	3.39218	1.6909	1.77608	3.67289	1.82925	3.22685	1.11275	1.00972	2.10459	0.962403	3.79505	1.41792	2.06129	1.00848	2.79458	2.00662	2.08311	2.07335	2.06559	2.07402
376	gamma-Glutamylvaline	3.83	level1	247.128	220.3	POS	0.026625	0.0221952	0.0207712	0.0244786	0.0287034	0.0246517	0.0245708	0.031824	0.0520923	0.0304588	0.0253781	0.0249949	0.0265778	0.0318876	0.0307848	0.0349248	0.036411	0.0279282	0.0313388	0.0178265	0.029869	0.0299809	0.0309644	0.0296701	0.0302051
377	5-Methyl DL-glutamate	3.83	level1	162.075	168.8	POS	0.187659	0.161272	0.170283	0.159503	0.210264	0.160695	0.174946	0.185645	0.200437	0.175684	0.181023	0.158643	0.16934	0.178462	0.139459	0.147734	0.196841	0.156013	0.143479	0.150809	0.155723	0.18633	0.184978	0.170264	0.180524
378	Glycocholic acid	3.83	level1	464.3	153.4	NEG	0.0140838	0.00745516	0.00224897	0.0128992	0.00519185	0.00939906	0.00854634	0.0128667	0.0187453	0.0207136	0.0219345	0.0656624	0.0481436	0.0313444	0.0108428	0.0203557	0.00716056	0.016219	0.00597597	0.0114242	0.0119964	0.0152923	0.0153827	0.0106281	0.0137677
379	Choline	3.83	level1	104.107	141.2	POS	0.000288485	0.0357391	0.0187723	0.0191483	0.000239845	0.0347373	0.0181542	0.0214084	0.0267036	0.0454703	0.0244155	0.0283324	0.0287397	0.0291783	0.035617	0.0306513	0.020959	0.0315749	0.0314305	0.0288129	0.0298409	0.0256034	0.0251885	0.0251703	0.0253207
380	N,N-Diethyl-2-aminoethanol	3.83	level1	100.112	136.3	POS	0.00950172	0.01294	0.0123176	0.012552	0.0231412	0.0134935	0.013991	0.0172589	0.0177505	0.0121655	0.013828	0.0112803	0.0100693	0.0137254	0.0161393	0.0183763	0.0154011	0.0120643	0.0102467	0.0165027	0.0147884	0.0143084	0.0141352	0.0148303	0.0144246
381	1-Myristoyl-sn-glycero-3-phosphocholine (LPC(14:0/0:0))	3.83	level1	468.307	121	POS	0.128924	0.162055	0.147476	0.154377	0.189418	0.236989	0.169873	0.240177	0.225903	0.209272	0.238374	0.207755	0.21052	0.222	0.219545	0.213559	0.244319	0.230805	0.220041	0.157874	0.214357	0.242301	0.23228	0.231882	0.235488
382	cis-4-Decenoylcarnitine	3.83	level1	314.231	116.4	POS	0.0249384	0.0106564	0.0195159	0.0235793	0.0275472	0.0206004	0.0211396	0.0410457	0.0630812	0.0191132	0.0123361	0.0293938	0.0362175	0.0335312	0.0311232	0.0179752	0.0303124	0.019803	0.0418969	0.0234002	0.0274185	0.0285833	0.028853	0.02884	0.0287588
383	Decanoylcarnitine (Car(10:0))	3.83	level1	316.247	113.1	POS	0.0143974	0.00509151	0.0179641	0.0143206	0.016365	0.0136892	0.013638	0.0120541	0.0366089	0.00459581	0.0136803	0.00930895	0.0163067	0.0154258	0.0342069	0.00991816	0.0301841	0.0167004	0.0294661	0.0497034	0.0283632	0.0233609	0.0221104	0.0220689	0.0225134
384	Lauroylcarnitine	3.83	level1	344.278	105.8	POS	0.0151421	0.00692255	0.0219666	0.0108251	0.021086	0.00859475	0.0140895	0.0117922	0.020716	0.000518823	0.0180661	0.0121365	0.0116012	0.0124718	0.0220354	0.00306602	0.0180727	0.0120046	0.0253489	0.020155	0.0167804	0.0150532	0.014815	0.0149026	0.0149236
385	Palmitoyl sphingomyelin	3.83	level1	703.572	103.9	POS	8.87109	5.70494	8.93425	8.04958	9.00782	8.91069	8.24639	8.45679	9.31868	5.94047	9.26021	9.24395	9.13075	8.55847	8.73662	9.36602	9.25772	9.11326	8.83113	8.88274	9.03125	9.34967	8.9777	8.9405	9.08929
386	Euscaphic acid	3.83	level1	487.341	28.7	NEG	0.0471291	0.0418892	0.0137663	0.0373447	0.117799	0.0127163	0.0451074	0.0518852	0.0265549	0.0218827	0.0407758	0.0660623	0.0258097	0.0388284	0.0314062	0.0217155	0.0472674	0.0307104	0.0520112	0.0320688	0.0358633	0.0552253	0.0477488	0.0471162	0.0500301
387	Tetraethylene glycol	3.83	level1	195.121	27	POS	0.501494	0.445692	0.266259	0.497209	0.655859	0.320137	0.447775	0.44805	0.748538	0.219193	0.199753	0.315937	0.294571	0.371007	0.383385	0.316123	0.272132	0.195517	0.270041	0.414894	0.308682	0.425801	0.421839	0.432772	0.426804
388	2-Hydroxypalmitic acid	3.83	level1	271.227	26	NEG	0.365653	0.508948	0.338685	0.391094	0.671355	0.390026	0.444294	0.749806	0.475098	0.532251	0.440718	0.448326	0.259837	0.484339	0.428317	0.512521	0.463217	0.444315	0.363504	0.39523	0.434517	0.739375	0.847024	0.840081	0.808827
389	16-Hydroxypalmitic acid	3.83	level1	271.227	26	NEG	0.365653	0.508948	0.338685	0.391094	0.671355	0.390026	0.444294	0.749806	0.475098	0.532251	0.440718	0.448326	0.259837	0.484339	0.428317	0.512521	0.463217	0.444315	0.363504	0.39523	0.434517	0.739375	0.847024	0.840081	0.808827
390	DMPO	3.83	level1	114.091	23	POS	0.0477673	0.0779552	0.0923392	0.0713423	0.0474661	0.0856792	0.0704249	0.0570869	0.0773103	0.0917344	0.0779091	0.0532811	0.0635134	0.0701392	0.0863157	0.0702583	0.0580435	0.0552433	0.07386	0.0825215	0.0710404	0.0859136	0.080351	0.0850877	0.0837841
391	Caprolactam	3.83	level1	114.091	23	POS	0.0477673	0.0779552	0.0923392	0.0713423	0.0474661	0.0856792	0.0704249	0.0570869	0.0773103	0.0917344	0.0779091	0.0532811	0.0635134	0.0701392	0.0863157	0.0702583	0.0580435	0.0552433	0.07386	0.0825215	0.0710404	0.0859136	0.080351	0.0850877	0.0837841
392	N-Acetylalanine	3.83	level1	130.05	145.8	NEG	0.0294873	0.0651414	0.0845386	0.0549316	0.0623048	0.0559859	0.0587316	0.0777838	0.0670365	0.0988474	0.0678038	0.0486215	0.0327266	0.0654699	0.0555318	0.0768616	0.0610618	0.0332951	0.0353405	0.0642614	0.054392	0.068846	0.0677291	0.0674748	0.0680166
393	Phosphate	3.82	level1	98.9838	278.1	POS	0.0225282	0.0271957	0.021472	0.0234349	0.023994	0.0143467	0.0221619	0.0297551	0.0213078	0.0170698	0.0419033	0.0123906	0.0184163	0.0234738	0.0183875	0.0330949	0.0154871	0.0146898	0.0126654	0.0145046	0.0181382	0.0196477	0.0187808	0.018735	0.0190545
394	gamma-Glutamylglutamine	3.82	level1	276.118	239.3	POS	0.0989882	0.0843295	0.0707839	0.0869408	0.0997036	0.0824039	0.0871916	0.106854	0.125028	0.105822	0.0934205	0.0955077	0.0952085	0.10364	0.0954562	0.0976778	0.110013	0.0921467	0.101078	0.0862587	0.0971051	0.0961891	0.09529	0.0915031	0.0943274
395	Turanose	3.82	level1	341.107	223.3	NEG	0.729633	1.42973	0.532906	0.984839	1.60595	0.454337	0.956232	2.07559	0.807101	2.69258	0.786726	0.632792	0.606682	1.26691	0.615233	2.30853	1.40093	0.731657	1.0108	0.497642	1.09413	1.17704	1.18752	1.17266	1.17907
396	Homocitrulline	3.82	level1	190.118	210.2	POS	0.0505686	0.0461414	0.0325284	0.0500167	0.0371478	0.0348033	0.0418677	0.0536301	0.0612246	0.033606	0.0254095	0.02363	0.0375925	0.0391821	0.0534852	0.0557342	0.0585521	0.0369798	0.0604814	0.0387269	0.0506599	0.0439596	0.0440174	0.0441329	0.0440366
397	N-Acetyl-beta-alanine	3.82	level1	114.054	173.8	POS	0.0079276	0.00620821	0.00821938	0.00862577	0.00868585	0.00716166	0.00780474	0.00684887	0.00957399	0.00717484	0.0104247	0.00590123	0.00984845	0.00829535	0.0101771	0.0104964	0.0126337	0.00796844	0.00993568	0.00949167	0.0101172	0.0101409	0.01006	0.00928397	0.00982828
398	Hexanoylglycine	3.82	level1	172.097	86.4	NEG	1.60148	2.28719	1.94561	2.43548	2.29775	2.81692	2.23074	2.44183	2.05062	2.28407	2.39538	1.84136	1.80716	2.13674	3.99792	1.89887	3.50528	2.86804	1.9008	3.91457	3.01425	2.55302	2.55317	2.47903	2.5284
399	Allopurinol-1-ribonucleoside	3.82	level1	249.062	44.6	NEG	0.815191	0.693468	1.00424	0.722682	0.963971	1.62562	0.970861	1.55764	1.55388	1.3991	1.44181	1.24229	1.73751	1.48871	0.653682	1.27752	1.13325	1.43229	0.650881	0.528418	0.946008	1.22927	1.22785	1.22328	1.2268
400	1,3-Dimethylpyrazole	3.82	level1	97.0754	26	POS	0.00586609	0.0108717	0.0142228	0.0095064	0.00650787	0.0141804	0.0101926	0.0109094	0.0103201	0.0138253	0.00774116	0.00847087	0.00821498	0.00991363	0.0156536	0.0153592	0.0192009	0.0136305	0.00919227	0.0138104	0.0144745	0.00896802	0.00881748	0.00854766	0.00877772
401	4-Oxoretinol	3.82	level1	283.204	15.5	POS	0.0115494	0.0154936	0.0112109	0.0146808	0.0103975	0.0287903	0.0153537	0.0152522	0.0234188	0.0201248	0.0188713	0.00794124	0.0342543	0.0199771	0.0155588	0.0185696	0.0232774	0.02023	0.0185024	0.0111573	0.0178826	0.013511	0.0133965	0.0126885	0.0131987
402	3-Pyridylacetic acid	3.81	level1	138.054	166.5	POS	0.930115	0.84862	0.949055	0.819116	0.50484	0.975049	0.837799	0.86562	1.66569	0.904489	0.576521	0.458091	0.831899	0.883718	1.32011	1.22921	1.44873	0.734918	0.670864	1.32014	1.12066	1.00334	0.977794	0.9766	0.985911
403	5-Methylcytidine	3.81	level1	258.108	138.8	POS	0.0066233	0.0113747	0.0115145	0.00848052	0.0124056	0.0101261	0.0100875	0.0142849	0.011263	0.0202721	0.0100948	0.0101015	0.00822627	0.0123738	0.00655681	0.0130445	0.00757673	0.00800731	0.00841274	0.00568098	0.00821318	0.0115608	0.0110579	0.0110321	0.0112169
404	Methyl β-D-Galactopyranoside	3.81	level1	193.071	84.4	NEG	0.561712	0.494229	0.564519	0.554034	0.537634	0.64395	0.559346	0.620301	0.712976	0.481496	0.662208	0.789548	0.545421	0.635325	1.02309	0.698217	0.874712	0.973253	0.646487	0.593975	0.801622	0.720379	0.713352	0.698037	0.710589
405	Sucrose	3.81	level1	365.104	221.4	POS	0.130368	0.416005	0.148381	0.229874	0.290649	0.139134	0.225735	0.604687	0.157763	0.753633	0.253282	0.0974543	0.109273	0.329349	0.160202	0.706333	0.331108	0.131256	0.195802	0.167268	0.281995	0.25849	0.256135	0.26218	0.258935
406	Isomaltose	3.81	level1	341.107	223.3	NEG	0.729633	1.42973	0.532906	0.984839	1.60595	0.454337	0.956232	2.07559	0.807101	2.69258	0.786726	0.632792	0.606682	1.26691	0.615233	2.30853	1.40093	0.731657	1.0108	0.497642	1.09413	1.17704	1.18752	1.17266	1.17907
408	Glu-Glu	3.81	level1	275.087	260.2	NEG	0.122001	0.0349455	0.0221696	0.0323087	0.0309491	0.0201948	0.0437614	0.0432464	0.0827715	0.0599939	0.0258611	0.0230273	0.0739705	0.0514785	0.0206572	0.0371361	0.0309948	0.0263097	0.0272887	0.0199794	0.027061	0.0349046	0.0453968	0.0345826	0.0382946
409	Glutarylcarnitine	3.81	level1	276.143	232.4	POS	2.08805	1.59098	2.01746	1.6457	1.90217	1.67788	1.82037	1.52902	1.55387	1.44521	1.55669	1.57963	1.56768	1.53868	1.43355	1.32742	1.56143	1.37095	1.77481	1.31043	1.4631	1.65099	1.63008	1.63451	1.63853
410	Gluconic acid	3.81	level1	195.05	229.5	NEG	1.68709	1.41892	1.68521	1.6717	1.46654	2.25134	1.6968	2.41727	2.00743	1.38189	1.71129	1.78344	3.10347	2.06746	1.52941	2.10564	2.08328	2.1508	1.54016	1.56596	1.82921	2.05435	1.95913	1.94559	1.98636
411	Gly-Val	3.81	level1	173.092	167.3	NEG	0.104389	0.113635	0.105927	0.126881	0.162048	0.143822	0.126117	0.261588	0.189187	0.271275	0.132348	0.137146	0.100022	0.181928	0.11251	0.186372	0.137315	0.151024	0.157837	0.0959049	0.14016	0.163543	0.157967	0.157129	0.159546
412	p-Cresol glucuronide	3.81	level1	283.081	124.8	NEG	0.0597199	0.0770233	0.0135832	0.103269	0.0755863	0.0825215	0.0686172	0.183684	0.109888	0.070525	0.151325	0.382273	0.0756834	0.16223	0.0704984	0.0194376	0.0201487	0.139803	0.100408	0.0188485	0.0615241	0.100813	0.0985	0.0981399	0.099151
413	SM(d18:1/18:0)	3.81	level1	731.603	101.8	POS	0.570544	0.405429	0.541848	0.540156	0.603937	0.551322	0.535539	0.60992	0.591372	0.348686	0.750489	0.590491	0.595525	0.58108	0.573634	0.626519	0.656819	0.70167	0.618542	0.635458	0.63544	0.6204	0.592502	0.586993	0.599965
414	3-Butynoic acid	3.81	level1	85.028	67.7	POS	0.00859807	0.0069518	0.010004	0.0106841	0.00794297	0.0105637	0.00912411	0.0187826	0.00762831	0.0117344	0.0106011	0.0101481	0.00978731	0.011447	0.00750733	0.00909037	0.00846977	0.00973552	0.00724348	0.0100929	0.00868989	0.0104114	0.0103164	0.0098263	0.0101847
415	N1-Methyl-4-pyridone-3-carboxamide	3.81	level1	153.065	32.3	POS	0.0412117	0.0245594	0.0174005	0.0824173	0.0152269	0.0097673	0.0317638	0.0186912	0.0431497	0.0321911	0.00836989	0.0224337	0.0405239	0.0275599	0.041728	0.0336489	0.017279	0.00573155	0.0114362	0.085093	0.0324861	0.0301981	0.0186819	0.0298045	0.0262282
416	3-Pyridol	3.81	level1	96.0438	27.6	POS	0.00497941	0.00800444	0.00609917	0.00726926	0.00623294	0.00677501	0.00656004	0.00815015	0.00766089	0.00854549	0.00691524	0.00794865	0.00743932	0.00777662	0.00742924	0.00881268	0.00853279	0.00748697	0.00837165	0.00803202	0.00811089	0.0083858	0.00801989	0.00801744	0.00814105
417	7-Ketocholesterol	3.81	level1	401.339	16.2	POS	0.020704	0.0294378	0.0243316	0.0276902	0.0353716	0.0168621	0.0257329	0.0371508	0.0335309	0.02961	0.0473705	0.0343228	0.0182002	0.0333642	0.0551484	0.0312188	0.0446955	0.0472815	0.0423651	0.0281163	0.0414709	0.0234314	0.0222675	0.0222521	0.0226503
418	Alfacalcidol	3.8	level1	401.339	16.2	POS	0.020704	0.0294378	0.0243316	0.0276902	0.0353716	0.0168621	0.0257329	0.0371508	0.0335309	0.02961	0.0473705	0.0343228	0.0182002	0.0333642	0.0551484	0.0312188	0.0446955	0.0472815	0.0423651	0.0281163	0.0414709	0.0234314	0.0222675	0.0222521	0.0226503
419	1-O-Hexadecyl-sn-glycero-3-phosphocholine (LPC(O-16:0/0:0))	3.8	level1	482.358	121	POS	0.340733	0.361094	0.457344	0.344752	0.472891	0.448753	0.404261	0.408061	0.479335	0.45899	0.416468	0.422612	0.406993	0.432076	0.448452	0.392803	0.454025	0.401573	0.440643	0.343854	0.413558	0.462116	0.425421	0.423915	0.437151
420	PS(18:0/18:2)	3.8	level1	786.525	117.5	NEG	0.203399	0.175827	0.215226	0.20083	0.246636	0.215189	0.209518	0.249597	0.240435	0.146278	0.289809	0.218369	0.382973	0.254577	0.241431	0.293147	0.422577	0.356668	0.334859	0.206967	0.309275	0.211599	0.211688	0.197924	0.20707
421	Isovalerylglycine	3.8	level1	158.082	104.9	NEG	2.32022	2.87908	2.33429	2.92011	1.98666	4.5706	2.83516	3.89329	3.78729	3.2993	3.42821	4.00511	3.35057	3.6273	2.98851	3.93123	3.76016	4.53311	2.4448	3.4439	3.51695	3.51974	3.52005	3.47609	3.50529
422	PC(18:0/14:0)	3.8	level1	734.565	83	POS	0.0647236	0.0670025	0.0779268	0.0870458	0.114387	0.100207	0.0852153	0.0937279	0.105379	0.0745836	0.135022	0.129429	0.105634	0.107296	0.131003	0.12201	0.153989	0.138841	0.134427	0.136739	0.136168	0.117872	0.117152	0.110185	0.11507
423	3-Methylthiopropionic acid	3.8	level1	119.016	57.8	NEG	0.504849	0.492452	0.626804	0.24528	0.498285	0.306228	0.44565	0.781811	0.600668	0.141189	0.634474	0.626602	0.741315	0.587676	0.295138	0.630559	0.622303	0.58464	0.562579	0.601573	0.549465	0.347557	0.351636	0.436785	0.37866
424	Arabinono-1,4-lactone	3.8	level1	147.029	31.3	NEG	0.176044	0.534778	0.490361	0.0817626	0.563094	0.560725	0.401127	0.649232	0.520122	0.91572	0.553319	0.222895	0.624631	0.580986	0.400123	0.11204	0.603694	0.198221	0.377433	0.0729917	0.294084	0.562047	0.546181	0.549554	0.552594
425	Dimethylglycine	3.79	level1	102.056	188	NEG	0.164911	0.0965941	0.129715	0.174656	0.0751388	0.147456	0.131412	0.136864	0.273175	0.120962	0.119094	0.29985	0.20777	0.192952	0.171475	0.19208	0.27837	0.145313	0.159179	0.122406	0.178137	0.16921	0.164248	0.168639	0.167366
426	Daminozide	3.79	level1	143.081	195.3	POS	0.0736828	0.0603173	0.0480157	0.0714326	0.0466224	0.0528207	0.0588153	0.0639782	0.128209	0.0575858	0.0418436	0.0427413	0.0555786	0.0649894	0.132711	0.176763	0.133625	0.0882534	0.102985	0.119203	0.12559	0.0809771	0.0802289	0.0828612	0.0813557
427	L-Azetidine-2-carboxylic acid	3.79	level1	102.055	262.1	POS	0.174257	0.179826	0.18302	0.174863	0.190735	0.150278	0.175496	0.163356	0.205787	0.144619	0.194528	0.251031	0.186721	0.191007	0.223989	0.198755	0.229565	0.262487	0.275225	0.192492	0.230419	0.212909	0.211043	0.203601	0.209184
428	Azetidine-2-carboxylic acid	3.79	level1	102.055	262.1	POS	0.174257	0.179826	0.18302	0.174863	0.190735	0.150278	0.175496	0.163356	0.205787	0.144619	0.194528	0.251031	0.186721	0.191007	0.223989	0.198755	0.229565	0.262487	0.275225	0.192492	0.230419	0.212909	0.211043	0.203601	0.209184
429	Histidinol	3.79	level1	124.086	212.2	POS	0.0182518	0.0135381	0.00982308	0.00782181	0.014606	0.0076104	0.0119418	0.0058818	0.00874691	0.0140486	0.00960365	0.0123223	0.0161126	0.0111193	0.0114185	0.00606528	0.00986871	0.0108555	0.0116296	0.0080288	0.0096444	0.0113815	0.0114211	0.013442	0.0120816
430	LPC(16:0)	3.79	level1	496.337	117.7	POS	68.1482	55.5522	71.5078	58.4949	74.8407	72.7527	66.8828	71.0169	73.6571	73.4667	71.6523	73.2457	74.5177	72.9261	73.5484	63.3321	72.7047	76.7338	71.5096	57.6945	69.2539	75.1284	73.124	72.8712	73.7079
431	MOPS	3.79	level1	210.078	98.4	POS	0.0321032	0.0125772	0.0131979	0.00610302	0.0107226	0.00689366	0.0135996	0.0271825	0.036913	0.0226622	0.0163491	0.0157787	0.00969881	0.0214307	0.0242142	0.0224193	0.0154611	0.00646905	0.037752	0.0181071	0.0207371	0.0227885	0.0225766	0.0223446	0.0225699
432	PC(10:0/10:0)	3.79	level1	566.379	64.8	POS	0.00628334	0.0128191	0.00897434	0.00913785	0.0120527	0.0145011	0.0106281	0.011893	0.011089	0.017635	0.0108526	0.00495316	0.00580052	0.0103705	0.0086076	0.0126049	0.0129812	0.00675034	0.0238246	0.00992759	0.0124494	0.0118558	0.0106707	0.0106597	0.0110621
433	N-Octanoylglycine	3.79	level1	200.128	53.9	NEG	0.359839	0.449964	0.262757	0.467091	0.374703	0.245171	0.359921	0.449412	0.447246	0.273933	0.42468	0.320291	0.346562	0.377021	0.793085	0.346464	0.634992	0.548084	0.423212	0.824419	0.595043	0.474279	0.374853	0.473143	0.440758
434	Nordeoxycholic acid	3.79	level1	377.268	52.5	NEG	0.0635565	0.0194001	0.00717202	0.0487645	0.030258	0.025957	0.032518	0.0943437	0.0585669	0.0299182	0.0891065	0.0607986	0.0494942	0.0637047	0.0845225	0.0473464	0.171147	0.080713	0.114927	0.0542274	0.0921472	0.0595111	0.0606563	0.0586725	0.0596133
435	Allopurinol	3.79	level1	137.045	45	POS	0.0440563	0.0400876	0.0590626	0.0409205	0.0633952	0.0827784	0.0550501	0.0848957	0.0719056	0.0951419	0.0710264	0.0645065	0.0906917	0.0796946	0.0346135	0.123893	0.0580444	0.0765057	0.14342	0.0311668	0.0779405	0.0659293	0.0653201	0.0641119	0.0651204
436	Xylulose	3.79	level1	149.045	40.5	NEG	1.49531	3.31833	2.29318	2.06819	1.45339	3.51936	2.35796	4.75466	0.796696	3.73249	2.96147	4.1406	5.57695	3.66048	2.32075	2.97224	2.53094	1.62928	3.13696	2.08892	2.44651	2.529	2.47395	2.70993	2.57096
437	N-Lauroylglycine	3.79	level1	256.19	34.7	NEG	0.446511	0.0430615	0.0347306	0.165972	0.130596	0.0487039	0.144929	2.03815	0.414596	0.526847	0.0775366	2.37675	0.350483	0.964061	0.276742	0.431359	0.368351	0.550521	0.105063	0.0362689	0.294717	0.29551	0.295416	0.304014	0.298313
439	PC(16:0/18:1(9Z))	3.79	level1	760.578	18.9	POS	3.90098	4.20779	5.1633	4.23136	3.29926	6.23196	4.50578	6.14887	6.30206	8.03304	6.59344	6.76636	5.50069	6.55741	7.42438	6.48283	7.1972	7.00612	6.00857	9.49835	7.26958	5.83189	5.66835	5.77246	5.75757
440	Azathioprine	3.79	level1	276.028	18.8	NEG	0.487193	0.330099	0.756269	0.766345	0.446192	0.818689	0.600798	0.934692	0.545979	0.332222	0.275758	0.752247	0.540449	0.563558	1.02872	1.00084	0.603982	0.187381	0.164139	0.325068	0.551689	0.53221	0.533303	0.466206	0.510573
441	Deoxycholic acid	3.78	level1	391.284	50.5	NEG	0.0474576	0.0277756	0.00779224	0.040172	0.0196706	0.115039	0.0429845	0.0720435	0.0244419	0.0920107	0.113219	0.142398	0.0640421	0.0846926	0.0082678	0.0670002	0.0497419	0.0281464	0.0557133	0.0148666	0.0372893	0.0597573	0.0617783	0.0615366	0.061024
442	2,4-Dihydroxybenzoic acid	3.78	level1	153.019	14.1	NEG	0.0435788	0.0346014	0.0229935	0.0281635	0.0070125	0.0301627	0.027752	0.105899	0.0870535	0.0488249	0.0360936	0.0405846	0.0646755	0.0638552	0.12064	0.152721	0.176688	0.136616	0.138926	0.179761	0.150892	0.0857653	0.0836685	0.0850858	0.0848399
443	Melibiose	3.78	level1	365.104	221.4	POS	0.130368	0.416005	0.148381	0.229874	0.290649	0.139134	0.225735	0.604687	0.157763	0.753633	0.253282	0.0974543	0.109273	0.329349	0.160202	0.706333	0.331108	0.131256	0.195802	0.167268	0.281995	0.25849	0.256135	0.26218	0.258935
444	Methylsuccinic acid	3.78	level1	131.034	224.6	NEG	0.292651	0.264461	0.230733	0.33087	0.120809	0.309936	0.258243	0.287535	0.339988	0.207246	0.24742	0.286029	0.351629	0.286641	0.274759	0.348643	0.45816	0.30934	0.334101	0.221445	0.324408	0.308298	0.308253	0.303151	0.306567
445	2-Methylguanosine	3.78	level1	296.099	103.6	NEG	0.105659	0.125769	0.220507	0.134407	0.142623	0.160825	0.148298	0.145266	0.139754	0.155911	0.176242	0.180144	0.126344	0.153943	0.1118	0.102413	0.108205	0.12455	0.102039	0.0993113	0.108053	0.141331	0.145083	0.140778	0.142397
446	Cyclic adenosine diphosphate-ribose (cADPR)	3.78	level1	542.065	250.3	POS	0.021796	0.01484	0.0216014	0.0187272	0.024479	0.0209969	0.0204067	0.0167973	0.0208828	0.0124335	0.0217175	0.0226093	0.0234715	0.019652	0.0169729	0.0167879	0.0227787	0.0211256	0.023433	0.0220193	0.0205196	0.0201165	0.0196306	0.0196171	0.019788
447	LPC(13:0)	3.78	level1	452.276	121.5	NEG	4.67131	4.38919	5.46181	4.35225	4.76665	6.94228	5.09725	6.61721	6.72323	6.55458	6.57097	6.30993	5.4338	6.36829	6.54161	6.40559	7.00273	7.63278	4.46197	5.27776	6.22041	6.26792	6.27052	6.10476	6.2144
448	Ginsenoside Rg3	3.78	level1	783.497	116.2	NEG	0.594098	0.485752	0.560526	0.521209	0.580079	0.585298	0.554494	0.598925	0.727342	0.456739	0.875947	0.562536	0.931053	0.69209	0.774459	0.589481	0.914102	0.964251	0.590292	0.542887	0.729245	0.575501	0.575163	0.555091	0.568585
449	Car(18:0)	3.78	level1	428.372	86.5	POS	0.414441	0.151983	0.73081	0.268673	0.397333	0.475742	0.406497	0.340356	0.492561	0.154048	0.492159	0.426266	0.376753	0.380357	0.276604	0.239883	0.32425	0.397381	0.471593	0.384685	0.349066	0.408515	0.398812	0.398396	0.401907
450	Cytosine	3.78	level1	112.05	78	POS	0.0257757	0.0317637	0.0584142	0.0386565	0.0276635	0.026467	0.0347901	0.0337951	0.0293528	0.041483	0.0437944	0.0386254	0.0189413	0.034332	0.0239972	0.0218463	0.0244215	0.0289804	0.0298346	0.0304023	0.0265804	0.033787	0.0334429	0.0238097	0.0303465
451	Sph(t18:0)	3.78	level1	318.298	50.9	POS	0.0695469	0.0684416	0.0673868	0.0695984	0.062232	0.0628047	0.0666684	0.0777508	0.0736413	0.070149	0.0755755	0.0778424	0.0628303	0.0729649	0.0725485	0.0650848	0.0803131	0.0735462	0.0755657	0.0718346	0.0731488	0.076773	0.0760585	0.0750593	0.0759636
452	Sph(d18:0)	3.78	level1	302.304	37.5	POS	0.0343272	0.0439065	0.0542756	0.0548146	0.0469603	0.0458128	0.0466828	0.0302234	0.0255891	0.0356581	0.0374843	0.037213	0.0184139	0.0307636	0.0128872	0.0237088	0.042013	0.0354799	0.0313489	0.0458186	0.0318761	0.043153	0.0421814	0.0427133	0.0426826
453	4-Ethoxybenzoic acid	3.78	level1	165.055	37.3	NEG	0.131474	0.192173	0.11018	0.154738	0.136714	0.106766	0.138674	0.186536	0.227957	0.137354	0.107869	0.0944861	0.134866	0.148178	0.212181	0.196596	0.256692	0.170679	0.188552	0.146442	0.19519	0.177918	0.186969	0.177077	0.180654
454	4-Nitroaniline	3.78	level1	137.035	32	NEG	0.730849	0.514608	0.751855	0.676152	0.679862	0.605321	0.659775	0.96845	1.23395	1.118	0.687894	0.722294	0.887589	0.936363	0.700406	1.47231	0.773465	0.677903	1.22386	0.836982	0.947486	0.891288	0.882563	0.868971	0.880941
455	Theophylline	3.78	level1	179.055	15.8	NEG	0.099156	0.102092	0.174828	0.113996	0.0946702	0.166306	0.125175	0.140116	0.18024	0.11549	0.100869	0.19613	0.136221	0.144844	0.176067	0.191202	0.197083	0.212098	0.166545	0.134872	0.179645	0.194373	0.213681	0.211422	0.206492
456	Hyodeoxycholic acid	3.77	level1	391.284	50.5	NEG	0.0474576	0.0277756	0.00779224	0.040172	0.0196706	0.115039	0.0429845	0.0720435	0.0244419	0.0920107	0.113219	0.142398	0.0640421	0.0846926	0.0082678	0.0670002	0.0497419	0.0281464	0.0557133	0.0148666	0.0372893	0.0597573	0.0617783	0.0615366	0.061024
457	Isocitric acid	3.77	level1	191.019	230.2	NEG	0.143725	0.0896579	0.144318	0.122165	0.135079	0.154601	0.131591	0.13193	0.159703	0.112999	0.152373	0.162815	0.168971	0.148132	0.144385	0.14273	0.152319	0.194961	0.145297	0.122445	0.150356	0.157979	0.157456	0.152131	0.155855
458	Homocitric acid	3.77	level1	205.035	261	NEG	0.135568	0.102472	0.143756	0.132892	0.155006	0.146995	0.136115	0.160378	0.191117	0.13635	0.132246	0.146151	0.108404	0.145774	0.185512	0.139443	0.164334	0.136768	0.0885514	0.121244	0.139309	0.148396	0.148397	0.144405	0.147066
459	Ser-Ala	3.77	level1	175.071	201.3	NEG	0.0436747	0.0416278	0.0393326	0.0627337	0.0346675	0.0686987	0.0484558	0.0797515	0.0483801	0.0647562	0.0313232	0.0384956	0.0255003	0.0480345	0.073304	0.0657779	0.030156	0.0478473	0.0363192	0.0511589	0.0507605	0.0425292	0.0533584	0.0512722	0.0490533
460	1-Oleoyl-sn-glycerol 3-phosphate	3.77	level1	435.25	157.6	NEG	0.00544754	0.0115208	0.00604402	0.00656009	0.0052931	0.0063572	0.00687045	0.00690645	0.0090438	0.00600358	0.00699488	0.00958463	0.00817139	0.00778412	0.00695134	0.00626309	0.00692786	0.00972848	0.00995376	0.0075866	0.00790186	0.00840938	0.00840738	0.00818242	0.00833306
461	Propionic acid	3.77	level1	73.0292	64.6	NEG	0.12697	0.126185	0.128513	0.132295	0.147157	0.185247	0.141061	0.18059	0.153182	0.122393	0.138237	0.129513	0.141572	0.144248	0.188749	0.142402	0.185604	0.160383	0.165636	0.168502	0.168546	0.179588	0.179613	0.175024	0.178075
462	3-Methyl-1H-pyrazole-4-carbaldehyde	3.77	level1	109.04	33.4	NEG	0.24597	0.297516	0.310452	0.470085	0.250236	0.307577	0.313639	0.224655	0.192631	0.260586	0.308394	0.353421	0.321722	0.276902	0.277989	0.391038	0.328582	0.402967	0.214295	0.633956	0.374804	0.291814	0.279956	0.290647	0.287472
463	Taurodeoxycholic acid	3.77	level1	498.287	80.4	NEG	0.150298	1.35139	4.98973	4.9442	0.16328	3.09373	2.44877	2.65247	3.99042	1.6817	2.45649	0.891618	0.304838	1.99626	0.268281	9.49835	9.55284	0.172211	0.226016	0.423243	3.35682	2.14848	2.149	2.17051	2.156
464	Glyco-beta-muricholic acid	3.76	level1	464.3	153.4	NEG	0.0140838	0.00745516	0.00224897	0.0128992	0.00519185	0.00939906	0.00854634	0.0128667	0.0187453	0.0207136	0.0219345	0.0656624	0.0481436	0.0313444	0.0108428	0.0203557	0.00716056	0.016219	0.00597597	0.0114242	0.0119964	0.0152923	0.0153827	0.0106281	0.0137677
465	Glucono-1,5-lactone	3.76	level1	177.04	85.1	NEG	0.839285	1.01402	1.19459	0.93201	0.774988	1.83137	1.09771	1.22035	0.976181	0.885445	1.90086	0.980906	0.839661	1.1339	1.5728	0.878173	0.939332	1.37823	1.65454	1.39036	1.30224	1.1482	0.947044	0.94297	1.01274
466	Dehydroascorbic acid (Oxidized vitamin C)	3.76	level1	173.008	47.2	NEG	19.1664	12.9163	20.8548	18.1786	23.5322	21.5814	19.3716	21.4104	24.949	15.918	16.9334	19.6338	17.3924	19.3728	19.4738	15.1563	18.7002	21.8022	15.5891	10.4962	16.8696	20.1234	19.8065	19.7406	19.8901
467	Desoxycortone	3.76	level1	331.228	25	POS	0.00468519	0.0108104	0.00488578	0.0113258	0.00468832	0.00674745	0.0071905	0.0219271	0.01737	0.0134618	0.0131724	0.00980519	0.0117178	0.0145757	0.00864609	0.0139403	0.0134468	0.0101627	0.0143739	0.00868478	0.0115424	0.011424	0.0116038	0.0113017	0.0114432
468	3-(5-methoxy-1H-indol-3-yl)propanoic acid	3.76	level1	202.085	21.6	POS	0.00118917	0.00250626	0.00847332	0.0025582	5.13169e-06	0.00586061	0.00343212	0.0067417	0.000939299	0.00942991	0.00631608	0.00426471	0.00577354	0.00557754	0.0063497	0.00893216	0.00450342	0.00586489	0.00840376	0.00672438	0.00679639	0.00579627	0.00485068	0.00521177	0.00528624
469	1-Methylguanine	3.75	level1	166.071	90	POS	0.0339574	0.0411879	0.043352	0.0366976	0.0447376	0.0341882	0.0390201	0.04465	0.0428487	0.0421545	0.0346974	0.040538	0.0288538	0.0389571	0.0303533	0.0265221	0.0290339	0.0328002	0.0318414	0.0317077	0.0303764	0.0391309	0.0373151	0.0372114	0.0378858
470	3-Methyluridine	3.75	level1	257.077	52.5	NEG	0.121227	0.157826	0.184493	0.188406	0.130243	0.190472	0.162111	0.386656	0.321502	0.306453	0.292147	0.384378	0.234473	0.320935	0.0826515	0.25868	0.211578	0.196222	0.0987035	0.181866	0.171617	0.228797	0.226302	0.227956	0.227685
471	Mannose	3.75	level1	179.055	142.7	NEG	0.298708	0.292477	0.27815	0.27114	0.365226	0.292409	0.299685	0.471509	0.31523	0.605737	0.332065	0.357592	0.324473	0.401101	0.270818	0.395026	0.409502	0.352883	0.317762	0.22787	0.328977	0.36756	0.36754	0.362451	0.365851
472	Butanoic acid	3.75	level1	89.0592	27	POS	0.0383325	0.0327318	0.026349	0.0362067	0.0399978	0.0301778	0.0339659	0.0293668	0.0494264	0.0271694	0.026902	0.0249833	0.0221627	0.0300018	0.0347842	0.0230677	0.0236767	0.024053	0.0308313	0.0359168	0.0287216	0.0399265	0.038199	0.0395298	0.0392184
473	Theobromine	3.75	level1	179.055	15.8	NEG	0.099156	0.102092	0.174828	0.113996	0.0946702	0.166306	0.125175	0.140116	0.18024	0.11549	0.100869	0.19613	0.136221	0.144844	0.176067	0.191202	0.197083	0.212098	0.166545	0.134872	0.179645	0.194373	0.213681	0.211422	0.206492
474	1,7-Dimethylxanthine	3.75	level1	179.055	15.8	NEG	0.099156	0.102092	0.174828	0.113996	0.0946702	0.166306	0.125175	0.140116	0.18024	0.11549	0.100869	0.19613	0.136221	0.144844	0.176067	0.191202	0.197083	0.212098	0.166545	0.134872	0.179645	0.194373	0.213681	0.211422	0.206492
475	Pro-Gly	3.75	level1	171.077	179.4	NEG	0.023986	0.0290331	0.00796862	0.019707	0.0180537	0.0159883	0.0191228	0.0255827	0.0205419	0.0214934	0.0121392	0.019253	0.0149781	0.018998	0.0162886	0.0375424	0.0184221	0.0193719	0.0209551	0.0136226	0.0210338	0.0174226	0.0166102	0.0173769	0.0171366
476	2-Linoleoyl-1-palmitoyl-sn-glycero-3-phosphoethanolamine	3.75	level1	714.505	80.4	NEG	0.244718	0.185347	0.1581	0.52969	0.241108	0.257956	0.269486	0.168072	0.286307	0.138227	0.591964	0.389981	0.233902	0.301409	0.583375	0.686411	0.854181	0.495946	0.0811508	0.380348	0.513569	0.457616	0.356853	0.349823	0.388097
477	Phenylalanylphenylalanine	3.75	level1	313.153	52.2	POS	0.0415885	0.0104889	0.0188077	0.0269309	0.0234064	0.0211255	0.0237247	0.0169624	0.0239443	0.0136535	0.0229317	0.0212586	0.0350456	0.0222994	0.0233156	0.0198133	0.0277851	0.0253758	0.0293506	0.0290021	0.0257737	0.0284389	0.0265715	0.0265552	0.0271885
478	2-Hydroxy-6-methoxybenzoic acid	3.75	level1	167.034	39.3	NEG	0.106334	0.0793674	0.0860725	0.116218	0.129892	0.0934374	0.101887	0.125332	0.114188	0.0942462	0.11387	0.0890623	0.116353	0.108842	0.114531	0.119685	0.1494	0.125101	0.117748	0.101514	0.12133	0.111765	0.113119	0.111296	0.11206
479	2-Hydroxy-4-methoxybenzoic acid	3.74	level1	167.034	39.3	NEG	0.106334	0.0793674	0.0860725	0.116218	0.129892	0.0934374	0.101887	0.125332	0.114188	0.0942462	0.11387	0.0890623	0.116353	0.108842	0.114531	0.119685	0.1494	0.125101	0.117748	0.101514	0.12133	0.111765	0.113119	0.111296	0.11206
480	Folinic acid	3.74	level1	456.161	268.7	POS	0.016735	0.0295744	0.0258426	0.0263968	0.0234134	0.0175761	0.0232564	0.0336159	0.0167911	0.0238655	0.0153808	0.0148696	0.00939836	0.0189869	0.0195378	0.0359003	0.019455	0.0223869	0.013862	0.022094	0.022206	0.0207011	0.0213137	0.0212622	0.0210923
481	Palmitoylcarnitine (Car(16:0))	3.74	level1	400.34	93.7	POS	0.813084	0.239124	1.10713	0.539386	0.977066	0.894196	0.761665	0.440839	1.06771	0.181176	0.871364	0.709384	0.874719	0.690866	0.74741	0.314257	0.605275	0.797974	0.956632	0.730608	0.692026	0.770008	0.750702	0.749794	0.756834
482	2,2-Dimethylsuccinic acid	3.74	level1	145.05	57.8	NEG	0.0832743	0.156116	0.101826	0.130721	0.114906	0.0950533	0.113649	0.179555	0.181085	0.113824	0.138126	0.142756	0.0931497	0.141416	0.0938396	0.11334	0.154703	0.0933389	0.0795373	0.122474	0.109539	0.147899	0.131347	0.147224	0.142157
483	AG126	3.74	level1	214.028	15.8	NEG	0.0521101	0.450459	0.22482	0.109533	0.177789	0.123392	0.189684	0.912578	0.813695	0.0936944	0.96802	0.781619	0.408639	0.663041	0.59633	0.117854	0.657749	0.108546	0.0920591	0.0784873	0.275171	0.232222	0.349715	0.349047	0.310328
484	1-Methylpseudouridine	3.73	level1	257.077	52.5	NEG	0.121227	0.157826	0.184493	0.188406	0.130243	0.190472	0.162111	0.386656	0.321502	0.306453	0.292147	0.384378	0.234473	0.320935	0.0826515	0.25868	0.211578	0.196222	0.0987035	0.181866	0.171617	0.228797	0.226302	0.227956	0.227685
485	Diglycine	3.73	level1	131.046	217.7	NEG	0.127941	0.208137	0.2341	0.199444	0.215109	0.195444	0.196696	0.197062	0.157712	0.315083	0.206616	0.215759	0.141122	0.205559	0.172213	0.174955	0.182838	0.20651	0.107124	0.162768	0.167735	0.203442	0.202321	0.201551	0.202438
486	Lauramine oxide	3.73	level1	230.246	47.5	POS	0.167271	0.165365	0.170484	0.167768	0.162178	0.135707	0.161462	0.210458	0.216469	0.161429	0.164253	0.262198	0.115208	0.188336	0.17965	0.150702	0.159214	0.144209	0.171348	0.112828	0.152992	0.209085	0.207083	0.204204	0.206791
487	3-Hydroxyvaleric acid	3.72	level1	117.055	101	NEG	0.506285	0.264675	0.453667	0.505817	0.531773	0.840249	0.517078	0.679018	0.967289	0.594634	0.589306	0.690316	0.759883	0.713408	0.271826	0.774746	0.717984	0.641262	0.533517	0.544095	0.580572	0.637349	0.632861	0.630476	0.633562
488	3-Hydroxyisovaleric acid	3.72	level1	117.055	101	NEG	0.506285	0.264675	0.453667	0.505817	0.531773	0.840249	0.517078	0.679018	0.967289	0.594634	0.589306	0.690316	0.759883	0.713408	0.271826	0.774746	0.717984	0.641262	0.533517	0.544095	0.580572	0.637349	0.632861	0.630476	0.633562
489	2-Phenyllactic acid	3.72	level1	165.055	37.3	NEG	0.131474	0.192173	0.11018	0.154738	0.136714	0.106766	0.138674	0.186536	0.227957	0.137354	0.107869	0.0944861	0.134866	0.148178	0.212181	0.196596	0.256692	0.170679	0.188552	0.146442	0.19519	0.177918	0.186969	0.177077	0.180654
490	Ala-Gly	3.72	level1	145.061	215.8	NEG	11.2468	10.4452	13.6783	11.8403	12.4322	11.5876	11.8717	8.04907	7.48418	10.7289	13.7247	14.6234	8.53093	10.5235	7.73709	5.87744	7.79796	13.6852	3.85228	12.0221	8.49535	10.9264	10.9268	10.7908	10.8813
491	Fagomine	3.72	level1	130.086	192	POS	0.0483643	0.0552122	0.049158	0.0601018	0.0276992	0.048512	0.0481746	0.0763524	0.0600848	0.0744814	0.0527926	0.0552525	0.0422634	0.0602045	0.0713059	0.0612953	0.0500989	0.0527654	0.0470056	0.0688398	0.0585518	0.0548191	0.0543437	0.0562463	0.0551364
492	Met-Gly	3.72	level1	207.079	172.4	POS	0.104571	0.0684869	0.114131	0.0938851	0.120196	0.139952	0.10687	0.121712	0.134219	0.0559863	0.123595	0.13048	0.11997	0.114327	0.110644	0.084877	0.103827	0.127205	0.110808	0.0952451	0.105434	0.106841	0.10712	0.107046	0.107002
493	H-Val-Ala-OH	3.72	level1	189.123	164.4	POS	0.0601048	0.0465592	0.106948	0.109924	0.129864	0.0992506	0.0921084	0.0970644	0.152973	0.0720504	0.147182	0.144204	0.106535	0.120001	0.132129	0.0703608	0.144074	0.0687687	0.0796235	0.124627	0.103264	0.131971	0.119746	0.132115	0.127944
494	1,3-Dimethyluracil	3.72	level1	141.066	73.1	POS	0.00797565	0.0114322	0.0397374	0.00976042	0.0096844	0.00859491	0.0145308	0.00831225	0.00845673	0.0305915	0.00425124	0.00851381	0.00652285	0.0111081	0.00723479	0.0237643	0.00553032	0.00874872	0.00826474	0.0391008	0.0154406	0.00837549	0.00830383	0.00753103	0.00807011
495	Linoleic acid	3.72	level1	279.231	39.8	NEG	4.28487	5.87999	5.43457	3.66559	9.39571	4.17969	5.4734	5.49861	4.7258	9.17117	4.82179	5.41649	3.52144	5.52588	3.12405	3.94199	2.79994	5.03176	3.23435	2.17497	3.38451	5.08368	5.08297	4.98761	5.05142
496	3-methylolphenol	3.72	level1	125.059	27.6	POS	0.0435238	0.0424816	0.0379561	0.0384954	0.0499219	0.0358737	0.0413754	0.0479009	0.0386824	0.0528083	0.0415671	0.0372496	0.0310474	0.0415426	0.0368665	0.0420068	0.0394376	0.0437935	0.0419403	0.0400962	0.0406901	0.0427281	0.0423609	0.0415046	0.0421978
497	4-Hydroxybenzaldehyde	3.71	level1	121.029	39.8	NEG	0.56531	0.535862	0.653144	0.729994	0.662471	0.696505	0.640548	0.620354	0.869992	0.569981	0.687242	0.657032	0.705735	0.685056	0.649513	0.7031	0.609793	0.563025	0.534443	0.740985	0.633477	0.712239	0.712255	0.747873	0.724122
498	3-hydroxybenzaldehyde	3.71	level1	121.029	39.8	NEG	0.56531	0.535862	0.653144	0.729994	0.662471	0.696505	0.640548	0.620354	0.869992	0.569981	0.687242	0.657032	0.705735	0.685056	0.649513	0.7031	0.609793	0.563025	0.534443	0.740985	0.633477	0.712239	0.712255	0.747873	0.724122
499	4-Hydroxyisoleucine	3.71	level1	146.082	205.5	NEG	0.071623	0.0610933	0.0544256	0.0736338	0.0738572	0.0657776	0.0667351	0.0980922	0.0978261	0.0726007	0.058829	0.0663271	0.0764933	0.0783614	0.0579021	0.072857	0.0717508	0.0625855	0.0881203	0.0494299	0.0671076	0.0735257	0.0735214	0.0712391	0.0727621
500	Ethyl 3-hydroxybenzoate	3.71	level1	165.055	37.3	NEG	0.131474	0.192173	0.11018	0.154738	0.136714	0.106766	0.138674	0.186536	0.227957	0.137354	0.107869	0.0944861	0.134866	0.148178	0.212181	0.196596	0.256692	0.170679	0.188552	0.146442	0.19519	0.177918	0.186969	0.177077	0.180654
501	Ethyl 4-hydroxybenzoate	3.71	level1	165.055	37.3	NEG	0.131474	0.192173	0.11018	0.154738	0.136714	0.106766	0.138674	0.186536	0.227957	0.137354	0.107869	0.0944861	0.134866	0.148178	0.212181	0.196596	0.256692	0.170679	0.188552	0.146442	0.19519	0.177918	0.186969	0.177077	0.180654
502	2-methylcitrate	3.71	level1	205.035	261	NEG	0.135568	0.102472	0.143756	0.132892	0.155006	0.146995	0.136115	0.160378	0.191117	0.13635	0.132246	0.146151	0.108404	0.145774	0.185512	0.139443	0.164334	0.136768	0.0885514	0.121244	0.139309	0.148396	0.148397	0.144405	0.147066
503	3,4-Dihydroxyphenylacetic acid	3.71	level1	167.034	39.3	NEG	0.106334	0.0793674	0.0860725	0.116218	0.129892	0.0934374	0.101887	0.125332	0.114188	0.0942462	0.11387	0.0890623	0.116353	0.108842	0.114531	0.119685	0.1494	0.125101	0.117748	0.101514	0.12133	0.111765	0.113119	0.111296	0.11206
505	Glycolithocholic acid 3-sulfate	3.71	level1	512.267	84.4	NEG	9.91023	2.79554	1.44247	4.208	2.43958	3.87191	4.11129	26.096	14.5835	12.7862	15.6476	30.3747	20.1659	19.9423	5.41498	9.0593	5.41359	8.68736	3.52766	4.92419	6.17118	10.2692	9.97307	9.93634	10.0595
506	Butyllactate	3.71	level1	145.086	33.9	NEG	0.0395441	0.028688	0.0346518	0.0403991	0.0346085	0.0262834	0.0340292	0.0558059	0.0625431	0.0372289	0.0358951	0.04688	0.0406366	0.0464983	0.0259089	0.0345354	0.0329666	0.0200688	0.059928	0.0533191	0.0377878	0.0441546	0.043473	0.0508361	0.0461546
507	PI(18:1/18:1)	3.7	level1	843.542	79.2	NEG	0.25501	0.2876	0.321439	0.605165	0.277392	0.440856	0.364577	0.659454	0.664678	0.354669	1.04466	0.192587	0.568483	0.580755	0.471992	0.292655	0.679941	0.35622	0.370515	0.605107	0.462738	0.467482	0.502472	0.499893	0.489949
508	Gly-Ala	3.69	level1	145.061	215.8	NEG	11.2468	10.4452	13.6783	11.8403	12.4322	11.5876	11.8717	8.04907	7.48418	10.7289	13.7247	14.6234	8.53093	10.5235	7.73709	5.87744	7.79796	13.6852	3.85228	12.0221	8.49535	10.9264	10.9268	10.7908	10.8813
509	2-Hydroxyadenine	3.69	level1	152.056	152	POS	0.0231832	0.0153155	0.0134048	0.0166363	0.022817	0.0102763	0.0169389	0.0123692	0.0295873	0.01473	0.0177136	0.0184852	0.0193865	0.018712	0.0208232	0.0193784	0.0170839	0.0176435	0.0226758	0.0134629	0.0185113	0.0200781	0.0179203	0.0178612	0.0186199
510	3-Methyladenine	3.69	level1	150.077	135	POS	0.00437924	0.00452817	0.000615619	0.00505328	0.00104621	0.00261276	0.00303921	0.00490736	0.00692991	0.00248352	0.00180758	0.00307651	0.00347776	0.00378044	0.00352733	0.00355758	0.00448964	0.00276453	0.00193425	0.00594137	0.00370245	0.00383765	0.00374752	0.00374582	0.00377699
511	Imidazoleacetic acid	3.69	level1	127.05	134.9	POS	0.0076319	0.0169474	0.0216735	0.0152694	0.0126076	0.0188053	0.0154892	0.0149938	0.0224772	0.0172242	0.0118988	0.013208	0.0170816	0.0161473	0.0103823	0.0144917	0.0146309	0.0152408	0.0144253	0.0163767	0.0142579	0.014401	0.0116395	0.0147042	0.0135816
512	LPG(18:1(9Z))	3.69	level1	509.286	38.7	NEG	1.71275	2.43947	1.70124	2.24226	1.55929	1.82205	1.91284	3.11008	2.61921	2.53249	2.00302	2.14207	1.2532	2.27668	2.97861	2.14964	2.46653	2.07571	2.85836	1.79126	2.38669	2.32789	2.32835	2.28616	2.31413
513	NS-398	3.69	level1	313.085	36.3	NEG	0.190735	0.0949662	0.0934382	0.11599	0.0742401	0.147017	0.119398	0.0665614	0.123504	0.0690492	0.0954214	0.141352	0.107254	0.100524	0.199103	0.143239	0.13701	0.181124	0.0893777	0.143489	0.148891	0.133915	0.136242	0.135722	0.135293
514	Trapidil	3.69	level1	206.137	29	POS	0.0116942	0.0240392	0.00490101	0.0101643	0.00676939	0.00291647	0.0100808	0.175508	0.0105804	0.00555537	0.00615426	0.19023	0.00179248	0.0649701	0.0123014	0.0122655	0.00548054	0.00187833	0.00518576	0.00271462	0.0066377	0.0414542	0.040017	0.0399149	0.040462
515	Allocholic acid	3.68	level1	407.279	93	NEG	0.211077	0.187212	0.231388	0.535176	0.482635	0.712158	0.393274	0.698008	0.326855	0.475038	0.553066	1.10487	0.585672	0.623918	0.117463	0.475008	0.386459	0.24342	0.354116	0.236906	0.302229	0.456466	0.456493	0.447278	0.453412
516	Nicotinuric acid	3.68	level1	163.049	123	POS	0.0021696	0.00583174	0.00490441	0.00389522	0.0106775	0.0119545	0.00657215	0.00565454	0.00896343	0.0161241	0.00709754	0.0041027	0.00436499	0.00771789	0.00779023	0.00657824	0.00512324	0.00331558	0.00583232	0.00533855	0.00566303	0.00436465	0.00424832	0.00456416	0.00439237
517	3-Succinoylpyridine	3.68	level1	178.05	98	NEG	0.609663	0.765525	0.528269	0.378354	0.880884	0.282418	0.574186	1.15569	0.849411	0.580127	0.753898	0.350838	0.677171	0.727855	1.09664	1.04285	1.0944	1.42908	0.935384	1.21163	1.135	0.864144	0.861834	0.853202	0.859727
518	Quillaic acid	3.68	level1	485.325	61.9	NEG	0.118912	0.111129	0.106021	0.0750988	0.145557	0.0831207	0.10664	0.116114	0.156735	0.0684155	0.162689	0.0775734	0.114964	0.116082	0.153425	0.0911698	0.132963	0.154831	0.127191	0.108439	0.128003	0.129141	0.129168	0.123009	0.127106
519	7-Ketodeoxycholic acid	3.68	level1	405.263	49.1	NEG	0.0108879	0.00772277	0.00371308	0.00526167	0.00708144	0.0158165	0.00841389	0.0337049	0.00645402	0.0178913	0.0174267	0.0491114	0.0205624	0.0241918	0.00311885	0.0263053	0.0104602	0.00869709	0.0185329	0.00750808	0.0124371	0.0146661	0.0138903	0.0156089	0.0147218
520	3-Oxocholic acid	3.68	level1	405.263	49.1	NEG	0.0108879	0.00772277	0.00371308	0.00526167	0.00708144	0.0158165	0.00841389	0.0337049	0.00645402	0.0178913	0.0174267	0.0491114	0.0205624	0.0241918	0.00311885	0.0263053	0.0104602	0.00869709	0.0185329	0.00750808	0.0124371	0.0146661	0.0138903	0.0156089	0.0147218
521	3-Hydroxybenzoic acid	3.67	level1	137.024	18.9	NEG	0.219238	0.0292861	0.0339696	0.131777	0.0767038	0.0679944	0.0931615	0.0303683	0.271028	0.102653	0.00385616	0.167764	0.238468	0.13569	0.251361	0.282099	0.258375	0.347511	0.315963	0.353788	0.301516	0.166068	0.195306	0.166093	0.175822
522	Oxypurinol	3.67	level1	151.025	114.2	NEG	22.485	26.9128	28.2708	25.7599	34.9592	32.7643	28.5253	41.3354	33.3853	39.9621	28.0253	26.4291	29.1878	33.0542	19.0246	30.577	23.672	31.3907	32.4207	18.0774	25.8604	30.6477	31.278	30.533	30.8196
523	Phosphorylcholine	3.67	level1	184.073	306.5	POS	2.21176	4.32152	3.40608	3.75322	2.40821	1.5721	2.94548	2.16557	3.48661	2.15441	2.14171	0.226891	2.42903	2.1007	2.79659	2.12728	2.5905	3.05142	0.224885	1.75009	2.09013	2.75254	2.73001	2.66601	2.71619
524	Glycolate	3.67	level1	75.0084	173.2	NEG	0.104056	0.0709496	0.0912009	0.0882647	0.11524	0.107198	0.0961515	0.157671	0.0915451	0.115553	0.0895016	0.0906507	0.0896078	0.105755	0.116102	0.0985338	0.0866309	0.0929695	0.115525	0.12106	0.105137	0.100416	0.104603	0.0999716	0.101664
525	3-Hydroxypropionic acid (beta-lactic acid)	3.67	level1	89.024	172.6	NEG	22.6248	20.1158	26.4177	24.9982	23.9332	12.6665	21.7927	13.8747	33.0046	26.961	25.9783	28.0302	28.322	26.0285	24.7514	26.4538	27.0541	28.1373	22.4444	23.6465	25.4146	27.1587	26.7942	27.0565	27.0031
526	Pyruvaldehyde	3.67	level1	71.0135	169.9	NEG	2.58755	2.68358	7.37555	3.12232	3.03732	8.7107	4.58617	5.2219	4.6255	5.64719	3.418	3.65672	3.82394	4.39888	5.95533	3.71622	4.70504	3.41234	2.82918	3.23158	3.97495	5.27068	5.87763	5.25604	5.46811
527	Nortropine	3.67	level1	128.107	136.2	POS	0.00931202	0.00491383	0.00503076	0.0053155	0.00516597	0.00804191	0.00629667	0.00575562	0.00799354	0.00445565	0.00465812	0.00434204	0.0070879	0.00571548	0.00996652	0.00750812	0.00691683	0.00665812	0.0133948	0.00977461	0.0090365	0.00740809	0.00701709	0.0070012	0.00714213
528	3-Hydroxy-4-aminopyridine	3.67	level1	111.055	123	POS	0.423157	0.544128	0.474337	0.505181	0.46074	0.482651	0.481699	0.629676	0.426022	0.499703	0.54475	0.656717	0.500323	0.542865	0.470886	0.471345	0.550008	0.541492	0.359439	0.495918	0.481515	0.524118	0.491336	0.488486	0.501313
529	PC(8:0/8:0)	3.67	level1	492.306	120.3	POS	0.0140345	0.0128883	0.0155403	0.0154838	0.0168576	0.0138243	0.0147715	0.0148273	0.0192314	0.0195813	0.0257053	0.021931	0.0242102	0.0209144	0.0299478	0.0316618	0.0272712	0.0282878	0.0250504	0.0187872	0.0268344	0.0251143	0.023989	0.024953	0.0246854
530	Acamprosate (calcium)	3.67	level1	180.033	44	NEG	0.209918	0.161463	0.141208	0.251004	0.125719	0.337704	0.204503	0.321297	0.322134	0.27565	0.355798	0.370138	0.423554	0.344762	0.205808	0.304967	0.34517	0.323074	0.154587	0.324649	0.276376	0.291278	0.281171	0.290179	0.287542
531	Ganoderic acid A	3.67	level1	497.292	15.5	NEG	0.253781	0.191444	0.190149	0.218073	0.166323	0.29372	0.218915	0.278809	0.294871	0.260891	0.300863	0.389884	0.299323	0.304107	0.333599	0.323148	0.299619	0.305561	0.374474	0.242448	0.313142	0.278207	0.274503	0.275466	0.276059
532	PC(16:0/16:0)	3.67	level1	734.564	38.2	POS	1.93364	1.6842	1.71204	2.11981	2.03293	1.91587	1.89975	2.00577	2.13286	1.90959	2.35601	2.00995	1.911	2.05419	2.29444	2.61342	2.54521	2.51432	2.16073	3.26913	2.56621	2.27981	2.24279	2.24125	2.25462
533	3-Methylcatechol	3.66	level1	125.059	27.6	POS	0.0435238	0.0424816	0.0379561	0.0384954	0.0499219	0.0358737	0.0413754	0.0479009	0.0386824	0.0528083	0.0415671	0.0372496	0.0310474	0.0415426	0.0368665	0.0420068	0.0394376	0.0437935	0.0419403	0.0400962	0.0406901	0.0427281	0.0423609	0.0415046	0.0421978
534	Ganoderic acid B	3.66	level1	497.292	15.5	NEG	0.253781	0.191444	0.190149	0.218073	0.166323	0.29372	0.218915	0.278809	0.294871	0.260891	0.300863	0.389884	0.299323	0.304107	0.333599	0.323148	0.299619	0.305561	0.374474	0.242448	0.313142	0.278207	0.274503	0.275466	0.276059
535	Glyoxylic acid	3.66	level1	72.9927	234.8	NEG	0.0269874	0.0357622	0.0254938	0.0369845	0.0170983	0.0289553	0.0285469	0.0414271	0.0359437	0.0441329	0.033966	0.0177694	0.0304778	0.0339528	0.0303149	0.0421329	0.0392677	0.018672	0.0284931	0.020039	0.0298199	0.0340494	0.0340487	0.0343564	0.0341515
536	4-Acetamidobutyric acid	3.66	level1	144.066	225.2	NEG	0.0579462	0.0278422	0.0232559	0.0469625	0.021238	0.0475376	0.0374637	0.0291997	0.0749446	0.0224387	0.0270578	0.0498855	0.0589596	0.0437476	0.0425546	0.0431209	0.0643711	0.0426411	0.0396525	0.0361535	0.0447489	0.0459433	0.0460042	0.0445065	0.0454847
537	N-(4-Aminobenzoyl)-L-glutamic acid	3.66	level1	265.082	213	NEG	0.0126257	0.040527	0.026332	0.0285942	0.0305511	0.0196123	0.0263737	0.046744	0.0163782	0.0679988	0.0234108	0.0185863	0.0172637	0.0317303	0.0214395	0.0410808	0.0380532	0.0283322	0.0161544	0.017799	0.0271432	0.0300563	0.0300553	0.0297597	0.0299571
538	N-(2-Amino-3-hydroxybenzoyl)glycine	3.66	level1	211.07	194	POS	0.013915	0.0147009	0.0151115	0.0149876	0.0123571	0.0141745	0.0142078	0.0153127	0.0147126	0.014039	0.0139506	0.0128711	0.0129657	0.0139753	0.0161559	0.0145354	0.0146567	0.0149312	0.0138253	0.0138364	0.0146568	0.0141157	0.0131417	0.0139493	0.0137356
539	Normetanephrine	3.66	level1	166.086	167.1	POS	0.0520727	0.0832203	0.0811645	0.0617143	0.0963523	0.0752159	0.0749567	0.061346	0.0662927	0.108346	0.101391	0.0844124	0.0914349	0.0855372	0.0760492	0.0694156	0.0659708	0.00431475	0.0750855	0.0445198	0.0558926	0.0823247	0.0768497	0.0768957	0.0786901
540	2,4-Dihydroxybutanoic acid	3.66	level1	119.034	115	NEG	0.422917	0.151801	0.218137	0.201116	0.200568	0.236691	0.238538	0.27488	0.331778	0.175494	0.244903	0.322601	0.312463	0.27702	0.27706	0.281236	0.341153	0.260564	0.175916	0.216537	0.258745	0.301538	0.300709	0.328589	0.310279
541	Guvacoline (hydrochloride)	3.66	level1	142.085	78.3	POS	0.0387653	0.0423683	0.0569759	0.0473813	0.0588978	0.0456479	0.0483394	0.0582086	0.0609591	0.0430152	0.0308143	0.0312748	0.0439378	0.0447016	0.0570909	0.0440739	0.0331881	0.0448361	0.0376535	0.0409098	0.0429587	0.0465942	0.046187	0.0453235	0.0460349
542	2-O-Methylcytosine	3.66	level1	126.066	55.1	POS	0.0289542	0.0297991	0.0298484	0.0258022	0.0271911	0.0301649	0.0286266	0.0232022	0.0262681	0.0222767	0.0317146	0.0373509	0.0226851	0.0272496	0.0186331	0.0312694	0.0312868	0.0361392	0.0255363	0.0250849	0.0279916	0.0288522	0.0197261	0.0291514	0.0259099
543	Octadecanedioic acid	3.66	level1	313.237	28.5	NEG	0.145617	0.205216	0.109133	0.160583	0.203991	0.135639	0.16003	0.204986	0.212863	0.268788	0.184078	0.137528	0.120924	0.188195	0.189846	0.200017	0.190777	0.141652	0.140559	0.133207	0.16601	0.251588	0.251654	0.265884	0.256376
544	4-Hydroxybenzoic acid	3.65	level1	137.024	18.9	NEG	0.219238	0.0292861	0.0339696	0.131777	0.0767038	0.0679944	0.0931615	0.0303683	0.271028	0.102653	0.00385616	0.167764	0.238468	0.13569	0.251361	0.282099	0.258375	0.347511	0.315963	0.353788	0.301516	0.166068	0.195306	0.166093	0.175822
545	Galactaric acid	3.65	level1	191.019	166.6	NEG	0.170261	0.317553	0.171472	0.162371	0.181347	0.207311	0.201719	0.222815	0.228508	0.163772	0.224686	0.18858	0.195739	0.204017	0.193455	0.178435	0.174974	0.343191	0.149731	0.175173	0.202493	0.208235	0.202418	0.2079	0.206184
546	Tomatidine	3.65	level1	416.35	54.1	POS	0.0107395	0.00687219	0.00739488	0.00874754	0.00997641	0.0084877	0.00870304	0.0104829	0.0131391	0.00917103	0.00864617	0.00934291	0.00839448	0.00986276	0.0217896	0.015807	0.0179219	0.0196071	0.0134431	0.0129852	0.0169257	0.0123027	0.0124644	0.0121739	0.0123137
547	Isatin	3.65	level1	148.038	48.1	POS	0.00134155	0.00331858	0.00709781	0.00212166	0.00196411	0.00283908	0.0031138	0.00517562	0.00142583	0.00124378	0.00386967	0.003315	0.00425232	0.0032137	0.00200334	0.00187347	0.00401447	0.00137782	0.00335842	0.00180463	0.00240536	0.00241969	0.00266503	0.00238553	0.00249009
548	PC(18:0/16:0)	3.65	level1	744.586	36.3	POS	0.0362322	0.0549065	0.0492719	0.0511107	0.0908866	0.0709217	0.0588882	0.0476631	0.0725878	0.0490434	0.0468759	0.0344914	0.0521092	0.0504618	0.0554639	0.0562825	0.0311424	0.0427701	0.0591585	0.0736553	0.0530788	0.0552417	0.0544063	0.0575505	0.0557328
549	PC(17:0/17:0)	3.65	level1	744.586	36.3	POS	0.0362322	0.0549065	0.0492719	0.0511107	0.0908866	0.0709217	0.0588882	0.0476631	0.0725878	0.0490434	0.0468759	0.0344914	0.0521092	0.0504618	0.0554639	0.0562825	0.0311424	0.0427701	0.0591585	0.0736553	0.0530788	0.0552417	0.0544063	0.0575505	0.0557328
550	PC(16:0/18:0)	3.65	level1	744.586	36.3	POS	0.0362322	0.0549065	0.0492719	0.0511107	0.0908866	0.0709217	0.0588882	0.0476631	0.0725878	0.0490434	0.0468759	0.0344914	0.0521092	0.0504618	0.0554639	0.0562825	0.0311424	0.0427701	0.0591585	0.0736553	0.0530788	0.0552417	0.0544063	0.0575505	0.0557328
551	N-Methylglutamic acid	3.64	level1	160.061	235.5	NEG	0.289863	0.185159	0.115487	0.243504	0.0887627	0.279511	0.200381	0.127051	0.381332	0.11594	0.166017	0.344018	0.520282	0.275773	0.120937	0.252878	0.50244	0.251025	0.271524	0.178282	0.262848	0.247351	0.247361	0.242954	0.245889
552	Desaminotyrosine	3.64	level1	165.055	37.3	NEG	0.131474	0.192173	0.11018	0.154738	0.136714	0.106766	0.138674	0.186536	0.227957	0.137354	0.107869	0.0944861	0.134866	0.148178	0.212181	0.196596	0.256692	0.170679	0.188552	0.146442	0.19519	0.177918	0.186969	0.177077	0.180654
553	PC(14:0/16:0)	3.64	level1	706.533	39	POS	0.163024	0.120521	0.138568	0.179198	0.216865	0.162688	0.163477	0.158943	0.196033	0.15085	0.177647	0.169344	0.131682	0.164083	0.194969	0.225349	0.240504	0.219145	0.196649	0.301064	0.229613	0.192409	0.18882	0.18869	0.189973
554	N6-Acetyllysine	3.63	level1	187.108	166	NEG	0.287647	0.195652	0.320833	0.304572	0.377237	0.406323	0.315378	0.432234	0.420265	0.379525	0.308772	0.355246	0.305439	0.366913	0.307563	0.323513	0.297999	0.351567	0.340928	0.298236	0.319968	0.383386	0.383321	0.371009	0.379239
555	Theanine	3.63	level1	175.107	223.9	POS	0.0258047	0.0377871	0.030378	0.0288483	0.0414358	0.0252641	0.0315863	0.06002	0.0330998	0.0294452	0.0398379	0.0274987	0.0475065	0.039568	0.0303738	0.0345003	0.0550598	0.0306842	0.036486	0.052675	0.0399632	0.044039	0.0436216	0.0386536	0.0421047
556	Dihydrothymine	3.63	level1	129.065	80.2	POS	0.0507464	0.0715863	0.0670016	0.0713674	0.0528058	0.0726204	0.0643546	0.0776158	0.154436	0.0694146	0.0920592	0.0739559	0.0582976	0.0876299	0.0627367	0.0982145	0.0610254	0.0741014	0.0654186	0.0962696	0.0762944	0.0681281	0.0702154	0.0674413	0.068595
557	Pivagabine	3.63	level1	186.113	64.6	NEG	0.264425	0.362255	0.316992	0.497286	0.167844	0.434138	0.34049	0.530556	0.383035	0.281572	0.411651	0.35216	0.294457	0.375572	0.365564	0.430131	0.444031	0.453982	0.42406	0.245851	0.393937	0.363358	0.456996	0.362454	0.394269
558	12-Hydroxystearic acid	3.63	level1	281.248	61.5	NEG	0.775899	0.977017	0.787797	0.699437	1.00954	0.870094	0.853297	1.05905	0.875412	0.779819	0.926983	2.67644	1.8221	1.35663	0.742262	0.717252	0.306716	0.988253	0.74894	1.88533	0.898125	0.853581	0.852798	0.760165	0.822182
559	Glycylproline	3.62	level1	171.077	179.4	NEG	0.023986	0.0290331	0.00796862	0.019707	0.0180537	0.0159883	0.0191228	0.0255827	0.0205419	0.0214934	0.0121392	0.019253	0.0149781	0.018998	0.0162886	0.0375424	0.0184221	0.0193719	0.0209551	0.0136226	0.0210338	0.0174226	0.0166102	0.0173769	0.0171366
560	2-Hydroxyhexanedioic acid	3.62	level1	143.034	166.7	NEG	3.15632	3.02109	4.35371	3.59038	3.61221	5.20966	3.82389	5.73095	5.10146	4.60973	3.95057	4.36036	4.33101	4.68068	3.66617	4.25679	3.97655	3.99847	3.27119	3.6659	3.80584	4.16761	4.09966	4.15188	4.13972
561	cis-​9,​10-​Epoxystearic acid	3.62	level1	279.232	61.8	NEG	0.434195	0.434638	0.435598	0.491457	0.559659	1.32802	0.613927	0.495491	0.464352	0.528258	0.563504	0.516141	0.425839	0.498931	0.493874	0.452488	0.423098	0.491421	0.402452	0.305721	0.428176	0.566544	0.480456	0.472004	0.506335
562	β-Naphthoflavone	3.62	level1	273.089	54.8	POS	0.00970755	0.0144395	0.0166429	0.0110268	0.0148377	0.012006	0.0131101	0.0111915	0.0102201	0.0140942	0.0130355	0.0104776	0.00875963	0.0112964	0.0132592	0.0112084	0.00891025	0.00993545	0.00947952	0.0092617	0.0103424	0.0126592	0.0121511	0.0121429	0.0123177
563	PC(12:0/12:0)	3.62	level1	604.438	18.3	POS	1.09334	0.847434	0.165519	1.01981	1.28912	0.196335	0.768592	0.476392	0.682913	0.117439	0.0507138	0.186677	0.459492	0.328938	0.0411563	0.381496	0.292819	0.0842582	0.0250571	0.355015	0.196634	0.52436	0.519447	0.486653	0.510153
564	4-Oxohexanoic acid	3.61	level1	129.055	26.1	NEG	0.275333	0.314233	0.313256	0.297561	0.332868	0.374483	0.317956	0.285447	0.284318	0.410878	0.443355	0.452519	0.221631	0.349691	0.366527	0.415982	0.383981	0.368857	0.388729	0.299889	0.370661	0.30469	0.31543	0.314294	0.311472
565	N5-acetyl-l-ornithine	3.61	level1	173.092	167.3	NEG	0.104389	0.113635	0.105927	0.126881	0.162048	0.143822	0.126117	0.261588	0.189187	0.271275	0.132348	0.137146	0.100022	0.181928	0.11251	0.186372	0.137315	0.151024	0.157837	0.0959049	0.14016	0.163543	0.157967	0.157129	0.159546
566	N-Acetylglutamic acid	3.61	level1	188.056	225.3	NEG	8.5834	3.97144	3.15672	6.56989	2.8232	6.87759	5.33037	3.81673	11.0712	2.37927	3.71299	7.57443	8.87928	6.23899	6.15112	6.35875	10.3057	6.21107	5.93528	5.08398	6.67432	6.80725	6.52639	6.16493	6.49952
567	3-Hydroxyhippuric acid	3.61	level1	194.045	155.6	NEG	0.0141398	0.0271556	0.0215512	0.0208296	0.01502	0.0218869	0.0200972	0.024499	0.0173576	0.0318023	0.0265186	0.0230475	0.0197325	0.0238262	0.02025	0.0244553	0.0265129	0.0171162	0.0140148	0.0182552	0.0201007	0.0239731	0.022836	0.0238759	0.0235616
568	Cortisol	3.61	level1	363.215	67	POS	0.0206861	0.0177383	0.0136476	0.0175509	0.0267623	0.0133288	0.0182857	0.0051257	0.0142631	0.020708	0.0220587	0.0409341	0.0291311	0.0220368	0.00267946	0.00284864	0.00269479	0.00502168	0.00449809	0.00177573	0.00325307	0.0149519	0.0148265	0.0142807	0.0146864
569	Diabeton	3.61	level1	152.035	65.8	NEG	0.145712	0.14282	0.137602	0.159183	0.160484	0.199603	0.157567	0.226341	0.206334	0.224394	0.202206	0.180771	0.16725	0.201216	0.100263	0.221581	0.177565	0.160886	0.131769	0.164236	0.159384	0.19036	0.189714	0.191558	0.190544
570	CD437	3.61	level1	397.185	47.8	NEG	0.0469476	0.0694481	0.0499673	0.155973	0.12279	0.0722562	0.0862303	0.145716	0.332643	0.110426	0.128434	0.293717	0.26719	0.213021	0.149489	0.131375	0.230249	0.115975	0.234384	0.195699	0.176195	0.171614	0.172683	0.158484	0.167593
571	o-Tyrosine	3.6	level1	182.08	177.2	POS	0.308537	0.301596	0.306203	0.278038	0.364073	0.304469	0.310486	0.33865	0.372269	0.334961	0.327459	0.312432	0.338017	0.337298	0.220182	0.303109	0.370625	0.360144	0.336211	0.169452	0.293287	0.343784	0.33115	0.314675	0.32987
572	MES	3.6	level1	194.048	35.3	NEG	0.202594	0.23755	0.23327	0.240549	0.186924	0.457433	0.25972	0.256721	0.285245	0.277772	0.214391	0.16411	0.196684	0.232487	0.34441	0.219427	0.36559	0.285696	0.255297	0.599096	0.344919	0.296721	0.296797	0.289536	0.294351
573	3-Ureidopropionic acid	3.59	level1	131.046	217.7	NEG	0.127941	0.208137	0.2341	0.199444	0.215109	0.195444	0.196696	0.197062	0.157712	0.315083	0.206616	0.215759	0.141122	0.205559	0.172213	0.174955	0.182838	0.20651	0.107124	0.162768	0.167735	0.203442	0.202321	0.201551	0.202438
574	PC(18:0/18:1(9Z))	3.59	level1	788.607	82.1	POS	0.188256	0.184709	0.171247	0.17387	0.184746	0.175225	0.179675	0.143751	0.160915	0.134266	0.165497	0.172514	0.166728	0.157279	0.124867	0.115748	0.196691	0.176893	0.188325	0.185244	0.164628	0.179708	0.166788	0.166411	0.170969
575	Deoxyguanosine	3.59	level1	266.088	80.7	NEG	0.629063	0.379429	0.450025	0.559759	0.808172	0.478268	0.550786	0.665261	0.352193	0.273105	0.587696	0.506522	0.305155	0.448322	0.57269	0.297956	0.662645	0.67887	0.329677	0.345467	0.481217	0.50833	0.503988	0.502105	0.504808
576	Galactono-1,4-lactone	3.58	level1	177.04	104.3	NEG	0.746666	1.34402	1.21048	0.832456	1.073	1.3778	1.0974	1.6397	1.2353	1.17534	1.18141	0.814823	1.00961	1.17603	0.945102	1.27423	1.03572	1.00738	1.04475	1.15514	1.07705	1.06949	1.01797	1.06568	1.05105
577	gamma-Glutamylleucine	3.57	level1	243.133	171.8	POS	0.014173	0.0077242	0.0113151	0.0125066	0.015961	0.0162293	0.0129849	0.0132725	0.0196278	0.00640368	0.0154499	0.016482	0.0152927	0.0144214	0.0132456	0.0128467	0.0150067	0.0186227	0.0210133	0.0155878	0.0160538	0.0161483	0.0154511	0.0152161	0.0156052
578	4-Hydroxymethylpyrazole	3.57	level1	99.0547	42.6	POS	0.0181657	0.0242553	0.0244848	0.0964015	0.118084	0.0283888	0.0516301	0.0542101	0.0580424	0.0366558	0.0309034	0.0499986	0.043111	0.0454869	0.0258801	0.0292313	0.0325256	0.0340927	0.0286298	0.0192941	0.0282756	0.0337765	0.0321612	0.0321425	0.0326934
579	5-Methoxytryptamine	3.56	level1	191.12	39.7	POS	0.0115043	0.0140557	0.00692913	0.0152047	0.0109643	0.00516725	0.0106376	0.0453092	0.0581839	0.029371	0.0229249	0.00169768	0.0354273	0.0321523	0.0330419	0.0122997	0.0264465	0.0120028	0.00505172	0.00520038	0.0156738	0.0197126	0.0214575	0.0194714	0.0202138
580	2-Aminonicotinic acid	3.54	level1	139.049	72.6	POS	0.0386115	0.05015	0.0157077	0.0118	0.0230415	0.0187893	0.02635	0.0267306	0.0186406	0.0402411	0.0208542	0.0159144	0.0161903	0.0230952	0.0194126	0.0219761	0.016635	0.00377795	0.023979	0.010293	0.0160123	0.0231037	0.0228305	0.0254841	0.0238061
581	N-Formylnornicotine	3.52	level1	177.105	47.5	POS	0.00320186	0.0107902	0.00800322	0.00372583	0.00267381	0.00780342	0.00603305	0.00497716	0.0103968	0.00420833	0.0100746	0.00255944	0.00242512	0.00577358	0.00687019	0.00468286	0.013905	0.00689608	0.00602523	0.00273012	0.00685158	0.00660422	0.0060529	0.00651275	0.00638995
582	4-Hydroxyphenylpyruvic acid	3.5	level1	179.037	14.3	NEG	0.19812	0.298744	0.337694	0.290185	0.161402	0.470428	0.292762	0.319363	0.254069	0.354615	0.357857	0.257271	0.291997	0.305862	0.38008	0.407806	0.362029	0.3128	0.468786	0.00603545	0.322923	0.263208	0.266922	0.262234	0.264121
583	Avasimibe	3.47	level1	500.291	41.9	NEG	0.74169	1.12768	0.879578	1.86936	1.00028	2.4718	1.3484	2.48872	1.22332	1.12627	2.46448	4.42607	2.06968	2.29976	1.17168	1.63355	1.85345	0.77267	1.54403	0.818871	1.29904	1.67012	1.5385	1.53114	1.57992
584	2-Amino-4,6-diphenylnicotinonitrile	2.75	level2	272.118	196.7	POS	0.00122066	0.000419334	0.000357822	0.0012516	0.00113622	0.000948016	0.000888943	0.000252438	0.00115102	4.85704e-06	0.000542353	0.00100776	0.000652591	0.000601836	0.0010472	0.000835916	0.000738897	0.000982874	0.00203592	0.000747888	0.00106478	0.000990046	0.000985978	0.000861574	0.000945866
585	6-Fluoro-2-(trifluoromethyl)-4-quinolinol	2.75	level2	230.024	72.5	NEG	0.268269	0.496217	0.335418	1.00142	0.597754	0.613958	0.552173	0.606357	0.777749	0.866732	0.379916	1.00787	0.820298	0.743154	1.06063	1.43728	1.54432	0.992833	0.343044	0.51162	0.981621	0.700667	0.784002	0.778725	0.754465
586	Sulfadimidine	2.75	level2	279.091	176.5	POS	0.0051699	0.00304066	0.00506216	0.00376612	0.00555446	0.0048152	0.00456808	0.00517988	0.00428232	0.00452893	0.00504421	0.0043949	0.00402236	0.00457543	0.00491206	0.00426544	0.00612682	0.00472184	0.00496514	0.00459067	0.00493033	0.00547228	0.00472615	0.00549778	0.00523207
587	Gly-Ile	2.75	level2	189.123	149.4	POS	0.0440147	0.0386511	0.0548814	0.0591955	0.0778179	0.0496976	0.054043	0.0565091	0.0817502	0.058752	0.0711051	0.0793783	0.0684666	0.0693269	0.0670918	0.0567515	0.0681641	0.0513208	0.0632441	0.0526914	0.0598773	0.0731928	0.0644514	0.0639994	0.0672145
588	6-(Thiophen-2-yl)imidazo[2,1-b][1,3]thiazole	2.74	level2	207.004	270.1	POS	0.00856837	0.00585116	0.00705637	0.00672059	0.00735644	0.0054388	0.00683196	0.00597375	0.00875032	0.010827	0.0110259	0.00658927	0.00754209	0.00845139	0.00765806	0.0105715	0.00996571	0.00499253	0.00981766	0.00689528	0.00831679	0.00844556	0.00845716	0.0084396	0.00844744
589	3-Oxo-2-[3-(trifluoromethyl)phenyl]-2,3-dihydro-1H-isoindole-4-carboxylic acid	2.74	level2	322.069	254.8	POS	1.3688	1.37006	1.34725	1.31929	1.11197	1.28847	1.30097	1.34176	1.63219	1.33304	1.49562	1.38542	1.28379	1.41197	1.4264	1.29949	1.56637	1.39828	1.34806	1.52029	1.42648	1.41715	1.39186	1.39088	1.39996
590	Hydroxyvarenicline, N-trifluoroacetyl-	2.74	level2	324.096	233.6	POS	0.0395973	0.0466326	0.04318	0.0416769	0.0386119	0.0438444	0.0422572	0.0424096	0.0449071	0.0358285	0.0409511	0.0393243	0.043205	0.0411043	0.044139	0.0496172	0.0430723	0.0410054	0.0447672	0.043086	0.0442812	0.0390606	0.0352394	0.038584	0.037628
591	2-[[4-(2,5-Dimethyl-1H-pyrrol-1-yl)phenyl]thio]acetic acid	2.74	level2	262.09	160.9	POS	0.0211164	0.00867295	0.0201731	0.0139441	0.0244989	0.0283974	0.0194672	0.0195697	0.0236761	0.0283243	0.0250655	0.0266777	0.0143642	0.0229462	0.0260438	0.0151383	0.0208628	0.0229428	0.0233243	0.0134818	0.0202989	0.025626	0.0259812	0.0216128	0.0244067
592	4-Chloro-5,7-diphenyl-7H-pyrrolo[2,3-d]pyrimidine	2.74	level2	306.079	152.5	POS	0.101723	0.0717076	0.0752319	0.0685301	0.105805	0.0509143	0.0789854	0.0550899	0.136612	0.0737346	0.0903346	0.0836712	0.0869379	0.08773	0.0953138	0.0794553	0.0816049	0.0846173	0.0886185	0.0593089	0.0814865	0.0896289	0.0853193	0.0845428	0.086497
593	2-Fluoro-7H-purin-6-amine	2.74	level2	154.052	44.3	POS	0.00341545	0.00405773	0.00258007	0.00329667	0.00136962	0.00127485	0.00266573	0.00395709	0.00735268	0.00185454	0.00276079	0.000469322	0.00396316	0.00339293	0.00662311	0.00462731	0.00642253	0.00434808	0.00443151	5.10286e-06	0.00440961	0.00381313	0.00378197	0.00389744	0.00383085
594	Fenamiphos	2.74	level2	302.098	230.7	NEG	0.0639658	0.0591997	0.0564569	0.059072	0.0687552	0.0624915	0.0616568	0.0730295	0.112762	0.0662731	0.0863654	0.0951178	0.087697	0.0868742	0.076673	0.0983858	0.107078	0.135505	0.129428	0.0984992	0.107595	0.0900981	0.0901485	0.0860926	0.0887797
595	Glabrone	2.74	level2	337.108	216.1	POS	0.0242231	0.0233242	0.0295382	0.0224851	0.028732	0.0255853	0.025648	0.0156765	0.0200507	0.0199722	0.0347519	0.0288872	0.0289277	0.024711	0.0219638	0.0148702	0.0205832	0.0258312	0.0131125	0.0267079	0.0205115	0.0269667	0.0267475	0.0259653	0.0265598
596	Dihydrocapsaicin	2.74	level2	330.2	30.3	POS	0.00424923	0.00862537	0.0068833	0.00974963	0.0142762	0.00406659	0.00797506	0.0100622	0.0059307	0.0191934	0.00480639	0.00661189	0.00396469	0.00842822	0.00639716	0.0116899	0.00656261	0.00841614	0.00793912	0.00823639	0.00820689	0.00940091	0.00930961	0.00908385	0.00926479
597	MBOA	2.74	level2	164.035	30	NEG	0.0460524	0.0410356	0.0513378	0.0622982	0.0410377	0.0467577	0.0480866	0.0751501	0.0774712	0.0960577	0.0687022	0.075742	0.0731582	0.0777136	0.0607446	0.0639653	0.0898502	0.0665699	0.0572935	0.0691923	0.067936	0.0704575	0.0704559	0.0732854	0.0713996
598	6-(Chloromethyl)-N2-(2-naphthyl)-1,3,5-triazine-2,4-diamine	2.73	level2	286.086	278.1	POS	0.0332562	0.0731423	0.0505356	0.0543214	0.0364992	0.0270888	0.0458073	0.0331718	0.0395075	0.0353029	0.0250549	0.0160615	0.028446	0.0295908	0.0417241	0.0437471	0.0263113	0.0276613	0.0146585	0.0356837	0.031631	0.0299858	0.0296873	0.0318535	0.0305089
599	Thieno[2,3-b]pyridine-5-carbonitrile, 6,7-dihydro-4-hydroxy-3-(2'-hydroxy[1,1'-biphenyl]-4-yl)-6-oxo-	2.73	level2	361.064	254.7	POS	0.0113538	0.0234388	0.0234244	0.0194135	0.0105736	0.040497	0.0214502	0.0198837	0.0185813	0.0210421	0.021949	0.00995458	0.0135968	0.0175012	0.0227043	0.0220935	0.0401969	0.0127415	0.00926379	0.0201541	0.0211924	0.0196123	0.0199132	0.0198894	0.019805
600	2,3-Dioxo-5-indolinecarboxylic acid	2.73	level2	190.014	199.4	NEG	0.397603	0.331917	0.285655	0.464381	0.128121	0.144353	0.292005	0.234779	0.708296	0.261177	0.395336	0.261789	0.532844	0.399037	0.466955	0.587506	1.0883	0.514127	0.268471	0.690889	0.602708	0.455364	0.454065	0.453666	0.454365
601	(Triphenylphosphoranylidene)acetaldehyde	2.73	level2	305.109	162.5	POS	0.00138413	0.00161883	0.000602758	0.00067186	0.00154511	0.00161096	0.00123894	0.000753122	0.00147917	0.00157738	0.00109588	0.00187294	0.00204433	0.00147047	0.00112145	0.000658134	0.00147279	0.00177199	0.00129721	0.00239094	0.00145209	0.00154267	0.00125849	0.00121234	0.00133783
602	Atrazine desethyl	2.73	level2	188.07	154.5	POS	0.255532	0.253448	0.259453	0.251321	0.295793	0.247188	0.260456	0.246434	0.240461	0.2857	0.308134	0.403855	0.269429	0.292335	0.276715	0.237451	0.29789	0.258171	0.268824	0.155067	0.24902	0.290191	0.269352	0.266273	0.275272
603	10-Hydroxy-2,4b,8-trimethyl-2-(2-((3,4,5-trihydroxy-6-(hydroxymethyl)tetrahydro-2H-pyran-2-yl)oxy)ethyl)dodecahydro-4a,10a-epoxyphenanthrene-8-carboxylic acid	2.73	level2	513.27	84.4	NEG	2.4575	0.822198	0.426588	1.23965	0.708153	1.15776	1.13531	7.62101	4.25935	3.76321	4.55544	8.97916	5.92416	5.85039	1.54447	2.66638	1.59398	2.5184	1.06372	1.47643	1.81056	3.0427	2.90386	2.8931	2.94655
604	Methyl 6-hydroxy-1H-indole-3-carboxylate	2.73	level2	190.051	14	NEG	0.00161778	0.149868	0.152319	0.139721	0.00142907	0.131068	0.0960035	0.117859	0.0635895	0.0814479	0.0504331	0.0753952	0.0257938	0.0690864	0.087011	0.048642	0.0276506	0.0422423	0.0330988	0.0667458	0.0508984	0.044651	0.0389343	0.0388731	0.0408195
605	N-[1.3-dihydroxyoctadec-4-en-2-yl]tetracos-15-enamide	2.73	level2	706.633	186.7	NEG	0.0044356	0.00633677	0.00219621	0.00547245	0.000675281	0.00474339	0.00397662	0.00440481	0.00093945	0.000940566	0.0116568	0.0113798	0.01088	0.00670024	0.0015635	0.00383023	0.00487844	0.00817626	0.00317117	0.00290416	0.00408729	0.00526491	0.0052313	0.00442963	0.00497528
606	Leukotriene_C4	2.73	level2	626.311	170.5	POS	0.0293223	0.0400075	0.0330532	0.0391622	0.0465829	0.0260955	0.0357039	0.0376102	0.01224	0.0292554	0.0244149	0.030051	0.0220845	0.0259427	0.0188759	0.0282398	0.0350919	0.0240446	0.0296698	0.0360582	0.0286634	0.0292655	0.0296002	0.0295782	0.0294813
607	Marbofloxacin	2.73	level2	363.147	169.9	POS	0.0106101	0.0176297	0.0160506	0.0154427	0.0205649	0.0114117	0.015285	0.0178196	0.0127085	0.0234284	0.0176272	0.0187339	0.0135151	0.0173055	0.0155196	0.0131421	0.0139298	0.0130412	0.013452	0.0110441	0.0133548	0.0162801	0.015823	0.0158119	0.0159717
608	Propyzamide	2.73	level2	254.014	79.8	NEG	5.53042	4.18759	4.35934	2.3097	1.6809	2.7541	3.47034	2.29389	16.2008	2.01618	2.21145	2.02479	1.47592	4.3705	2.32261	2.00049	2.16232	2.10233	8.26842	4.93803	3.63237	2.98856	3.10821	3.26706	3.12128
609	Probucol	2.73	level2	515.303	26.5	NEG	0.686106	0.433312	0.46958	0.74436	0.390304	1.19389	0.652925	1.29528	0.970502	0.520249	0.299881	1.59798	1.88725	1.09519	0.454628	0.938049	0.861889	0.686482	0.702387	0.856463	0.749983	0.835227	0.828931	0.825867	0.830009
610	2,6-Difluoro-4-iodophenol	2.72	level2	254.912	306.6	NEG	0.117211	0.0451578	0.108411	0.0910072	0.0597256	0.109255	0.0884614	0.12394	0.130415	0.0506202	0.110935	0.13244	0.113535	0.110314	0.110381	0.102196	0.131369	0.117716	0.119085	0.136809	0.119593	0.116073	0.118692	0.106181	0.113649
611	1-Amino-9,10-dioxo-4-(phenylamino)-9,10-dihydroanthracene-2-sulfonic acid	2.72	level2	393.056	272.7	NEG	0.0130977	0.00554538	0.0101558	0.00821129	0.0136523	0.0106035	0.010211	0.00958983	0.0132359	0.00550276	0.0163505	0.0154949	0.0151189	0.0125488	0.00965516	0.00868227	0.0164907	0.0141758	0.0132463	0.00976122	0.0120019	0.0131679	0.0131928	0.0126334	0.012998
612	7-Hydroxy-4-(3-trifluoromethylphenyl)coumarin	2.72	level2	305.044	254.6	NEG	2.33034	0.801567	0.630884	0.907448	1.94321	1.14579	1.29321	1.01842	2.61567	0.715101	2.24027	2.21845	2.19088	1.83313	1.17179	0.878461	1.04632	1.54325	2.15986	0.642231	1.24032	1.30521	1.30556	1.22716	1.27931
613	Bathophenanthroline	2.72	level2	333.139	247.3	POS	0.952681	1.59342	0.965997	1.00492	0.648596	1.0244	1.03167	0.870946	0.685732	0.978132	0.730067	0.779637	0.697569	0.790347	0.751051	0.83873	0.969186	0.883169	0.38822	0.964342	0.799116	0.85312	0.849119	0.856846	0.853029
614	4-(4-Amino-3-nitrophenyl)-1(2H)-phthalazinone	2.72	level2	283.082	217.8	POS	0.237482	0.383731	0.348168	0.306799	0.297418	0.241672	0.302545	0.345975	0.316952	0.273148	0.289114	0.194242	0.346087	0.294253	0.344947	0.354085	0.261044	0.215886	0.362859	0.336713	0.312589	0.270228	0.267372	0.278843	0.272148
615	5,8-Dihydroxy-2-(4-hydroxyphenyl)-7-methoxy-4-oxo-4H-chromen-3-yl 6-deoxy-.alpha.-L-mannopyranoside	2.72	level2	463.123	216.7	POS	0.0346863	0.0347539	0.0324979	0.0323621	0.0363537	0.0340059	0.03411	0.0304177	0.0433803	0.0388653	0.0409735	0.0363095	0.0341145	0.0373434	0.0286199	0.0311175	0.043258	0.0358825	0.0446274	0.0329091	0.0360691	0.0376711	0.0349171	0.031536	0.0347081
616	Ephedrannin_A	2.72	level2	557.107	213	POS	0.00512728	0.00278808	0.00527846	0.00452863	0.0033056	0.00532907	0.00439286	0.00533228	0.00808328	0.0046621	0.00529003	0.00516443	0.00197296	0.00508418	0.00328797	0.0018162	0.00736451	0.00589252	0.00462397	0.00256992	0.00425918	0.00280591	0.0033835	0.00269423	0.00296122
617	7-Chloro-8-hydroxy-6-methoxy-3-methyl-3,4-dihydroisochromen-1-one	2.72	level2	243.042	170.5	POS	0.0186127	0.0106293	0.020199	0.0105399	0.0197078	0.0193706	0.0165099	0.0181635	0.0235653	0.015369	0.0196856	0.0225607	0.0205116	0.0199759	0.0225813	0.0186912	0.0189989	0.017998	0.0209483	0.0133001	0.018753	0.0190612	0.0193944	0.015432	0.0179625
618	4-Quinolinamine, 6-[(1,1-dimethylethyl)sulfonyl]-N-(5-fluoro-1H-indazol-3-yl)-	2.72	level2	397.114	158	NEG	0.04392	0.155583	0.160112	0.109504	0.0641703	0.177205	0.118416	0.215373	0.0780764	0.173571	0.101071	0.0896112	0.071978	0.121613	0.11162	0.1016	0.0815301	0.0825042	0.0667906	0.117714	0.0936264	0.111997	0.0985772	0.10934	0.106638
619	(S,S)-(+)-Tetrandrine	2.72	level2	623.313	146.1	POS	0.0070118	0.0108355	0.00750546	0.00744976	0.00939629	0.00935545	0.00859237	0.0108099	0.00973173	0.00290538	0.0120017	0.0102878	0.010081	0.00930293	0.00706352	0.0101682	0.00895157	0.00952713	0.00724015	0.00544029	0.00806514	0.0107268	0.0102065	0.0100804	0.0103379
620	2-Amino-3-(4-(phosphonomethyl)phenyl)propanoic acid	2.72	level2	258.054	116.2	NEG	2.10827	1.56094	2.22614	1.72636	2.3251	2.36601	2.05214	2.20886	2.76271	1.9448	2.44135	2.65678	2.06855	2.34718	2.15001	2.14022	2.86102	2.75119	2.45743	1.3025	2.27706	2.43724	2.43719	2.35948	2.4113
621	4-Ethyl-5-(2-thienyl)-4H-1,2,4-triazol-3-yl hydrosulfide	2.72	level2	210.016	114.7	NEG	0.161912	0.137573	0.204474	0.127603	0.161059	0.192516	0.16419	0.167249	0.150741	0.105623	0.168133	0.233524	0.18369	0.16816	0.153521	0.13694	0.129931	0.137199	0.243258	0.16068	0.160255	0.157955	0.148532	0.14835	0.151612
622	Dihydroxyacetone_Phosphate_Acyl_Ester	2.72	level2	199	108.4	POS	0.455759	0.53893	0.503745	0.748295	0.64578	0.426137	0.553108	0.49828	0.608925	0.86965	0.600353	0.107158	0.590496	0.545811	0.423803	0.7127	0.316836	0.0853893	0.670564	0.590354	0.466608	0.465157	0.470715	0.37129	0.435721
623	2-Dodecylbenzenesulfonic_acid	2.72	level2	327.199	29.6	POS	0.133156	0.0968606	0.0447706	0.132899	0.197263	0.0527058	0.109609	0.109272	0.20675	0.0305077	0.0241764	0.0702439	0.0641504	0.0841833	0.0239673	0.0689913	0.0471164	0.0238075	0.0130263	0.0814994	0.043068	0.0838506	0.0828156	0.0827564	0.0831408
624	1H-Benz[e]indene-6-propanoic acid, dodecahydro-2-hydroxy-7-(1-hydroxy-1-methylethyl)-9b-(methoxycarbonyl)-2,3a,6,9a-tetramethyl-4-methylene-1,3-dioxo-	2.72	level2	477.248	25.3	NEG	0.21483	0.165278	0.149899	0.186836	0.214806	0.192509	0.18736	0.310611	0.284764	0.270158	0.236732	0.233425	0.243538	0.263205	0.25161	0.26398	0.270136	0.222927	0.199662	0.173841	0.230359	0.257216	0.248931	0.256371	0.254173
626	2-Thiophenesulfonamide, N-[4-[2,2,2-trifluoro-1-hydroxy-1-(trifluoromethyl)ethyl]phenyl]-	2.71	level2	403.985	231.4	NEG	0.0220379	0.0165388	0.0211574	0.0250971	0.0198893	0.0272572	0.0219963	0.0236669	0.0257655	0.0291948	0.0268923	0.0224763	0.0287366	0.0261221	0.0267217	0.0282213	0.0254054	0.0235984	0.0239349	0.0280233	0.0259842	0.0259306	0.0187581	0.0263118	0.0236668
627	7-Hydroxy-3-phenyl-2-(trifluoromethyl)-4H-chromen-4-one	2.71	level2	305.044	230.1	NEG	1.2577	0.728082	0.99104	0.990843	1.3681	1.31458	1.10839	1.13409	1.79492	0.859142	1.57744	1.44876	1.47046	1.3808	1.33058	0.885841	1.76396	1.51271	1.45619	1.29698	1.37438	1.43823	1.43839	1.33614	1.40425
628	N4-(3-Bromophenyl)quinazoline-4,6-diamine	2.71	level2	315.024	213	POS	0.0112483	0.00897422	0.00971427	0.00934015	0.00982753	0.00972398	0.00980474	0.0103752	0.0133485	0.0085643	0.0115661	0.0114826	0.0113031	0.0111066	0.0109398	0.00968185	0.0122947	0.0121713	0.0113432	0.0105045	0.0111559	0.0112021	0.0107561	0.0107283	0.0108955
629	2-Chloro-N-(4-ethoxyphenyl)propanamide	2.71	level2	228.079	194.8	POS	0.0774857	0.0822171	0.0899837	0.0854951	0.0784687	0.0691381	0.0804647	0.0811812	0.0750413	0.0706903	0.0713109	0.0761085	0.0769832	0.0752192	0.0806775	0.0771541	0.0763858	0.0768209	0.0797515	0.0772229	0.0780021	0.074223	0.0765554	0.0763056	0.0756947
630	1-Stearoyl-2-arachidonyl-sn-glycero-3-phosphocholine	2.71	level2	810.602	188	POS	0.00114115	0.000905424	0.00153286	0.000831691	0.00134506	0.000996638	0.00112547	0.000926261	0.001263	0.000860959	0.00132212	0.00111515	0.000977117	0.00107743	0.000780911	0.000829759	0.00072195	0.00129726	0.00135521	0.00116571	0.00102513	0.00124662	0.00113301	0.00123384	0.00120449
631	3a,6-Dihydroxy-9-(3-hydroxy-3-methylbutyl)-4-methoxy-3a,12a-dihydro-5H-furo[3',2':4,5]furo[3,2-b]xanthen-5-one	2.71	level2	425.123	187.3	NEG	0.169562	0.0658486	0.107016	0.116964	0.0629521	0.19354	0.119314	0.0778196	0.175203	0.120961	0.176063	0.269916	0.250775	0.178456	0.0731607	0.155995	0.251245	0.173262	0.15772	0.123328	0.155785	0.149609	0.146208	0.139131	0.144983
632	Amentoflavone	2.71	level2	539.098	177.2	POS	0.00225171	0.0105231	0.00281871	0.00550895	0.00804525	0.00230453	0.00524204	0.00993274	0.00145669	0.0150446	0.00410026	0.00173476	0.0022657	0.00575579	0.00472625	0.019308	0.00439855	0.00247162	0.00334189	0.00445852	0.0064508	0.00413034	0.00406603	0.00435112	0.0041825
633	Piperazine-N,N'-bis(2-hydroxypropanesulfonic acid)	2.71	level2	363.088	164.5	POS	0.0539231	0.136408	0.0388661	0.0738591	0.142898	0.0302437	0.0793663	0.131875	0.0460871	0.17573	0.0892761	0.0454368	0.0588431	0.0912081	0.0487182	0.197459	0.0886728	0.0474458	0.0999381	0.0478597	0.088349	0.0967358	0.0884612	0.0887245	0.0913072
634	Dihydrosanguinarine	2.71	level2	334.107	122.3	POS	0.00600601	0.00794842	0.0059179	0.00762318	0.00325936	0.0083761	0.00652183	0.00781328	0.0054356	0.0066501	0.00688827	0.00637868	0.00697175	0.00668962	0.00833155	0.0121483	0.00610905	0.00541687	0.00647181	0.00799894	0.00774609	0.00719831	0.00538725	0.00708887	0.00655814
635	Psoralidin	2.71	level2	337.106	122.3	POS	0.0636311	0.0769423	0.0733256	0.0812232	0.0366843	0.0852532	0.0695099	0.0881153	0.0557392	0.0766819	0.0805023	0.0683818	0.0970531	0.0777456	0.0819526	0.105333	0.0782374	0.0703336	0.0665902	0.0783583	0.0801342	0.0783744	0.0645685	0.0742962	0.072413
636	5-Chloro-N-[4-(2-pyridinyl)-1,3-thiazol-2-yl]-2-pyridinamine	2.71	level2	289.032	45.3	POS	0.00226489	0.00200175	0.00598104	0.000608033	0.00634704	0.00963143	0.00447236	0.0110904	0.00601435	0.00653664	0.00317585	0.00380489	0.00857002	0.00653203	0.000708056	0.0056698	0.00295864	0.00513238	0.000886646	5.10286e-06	0.0025601	0.00451003	0.00647351	0.00571617	0.00556657
637	7.alpha.,17.alpha.-Dimethyl-5.beta.-androstane-3.alpha.,17.beta.-diol glucuronide	2.71	level2	495.296	24.8	NEG	0.119205	0.115931	0.0785929	0.172396	0.117603	0.0679367	0.111944	0.141244	0.114613	0.128119	0.22034	0.203427	0.122309	0.155009	0.124063	0.0944885	0.0885879	0.202055	0.153776	0.114175	0.129524	0.146686	0.143479	0.147313	0.145826
638	15-Cyclohexylpentanorprostaglandin F2.alpha.	2.71	level2	365.234	22.2	NEG	0.110812	0.222836	0.0879086	0.272098	0.0882869	0.101969	0.147319	0.181309	0.497851	0.0941297	0.104601	0.127117	0.0982442	0.183875	0.0848883	0.092991	0.0901267	0.0895116	0.0852871	0.109799	0.0921007	0.114401	0.101685	0.10171	0.105932
639	[(E)-4-Acetyloxy-5-(3,6-diacetyloxy-5,5,8a-trimethyl-2-methylidene-4-oxo-4a,6,7,8-tetrahydro-1H-naphthalen-1-yl)-3-methylpent-2-enyl] acetate	2.71	level2	519.261	14.9	NEG	6.09612	2.85436	0.498339	4.41459	5.72377	0.415099	3.33371	1.388	3.79496	0.366627	0.126941	0.830438	1.70731	1.36905	0.0181655	1.03265	1.14675	0.160531	0.0820564	0.649225	0.514895	1.96324	1.94848	1.94624	1.95265
640	Mupirocin	2.71	level2	499.29	81.1	NEG	0.169452	0.151304	0.106059	0.218303	0.151471	0.405979	0.200428	0.065372	0.146427	0.207994	0.361373	1.69329	0.21514	0.448267	0.141424	0.00709249	0.250561	0.150314	0.0286006	0.290636	0.144771	0.553376	0.384832	0.384354	0.440854
641	Adenosine dialdehyde	2.71	level2	248.077	259.6	POS	0.00306136	0.00520955	0.00475131	0.0021175	0.00368356	0.00358099	0.00373405	0.00344719	0.00177104	0.00284215	0.00315073	0.0027787	0.00258613	0.00276266	0.00335122	0.00308291	0.00266347	0.00253514	0.00550675	0.00644735	0.00393114	0.00324755	0.00306153	0.00306653	0.0031252
642	PC(42:11)	2.71	level2	852.556	117	POS	0.0863883	0.0707796	0.0795552	0.0847927	0.0471956	0.0644243	0.0721893	0.0874743	0.0762554	0.0793083	0.129026	0.0957035	0.13386	0.100271	0.0950074	0.107338	0.149019	0.116654	0.0813181	0.106305	0.109274	0.0815567	0.0778468	0.0775428	0.0789821
643	Artemisetin	2.7	level2	389.124	264.9	POS	0.000840347	0.000854344	0.00072649	0.000609921	0.000666589	0.000523058	0.000703458	0.00110473	0.0017789	0.00294848	0.000508312	0.00111427	0.000956801	0.00140192	0.000471981	0.000908305	0.000720466	0.000845937	0.000919566	0.000525675	0.000731988	0.000787373	0.000672156	0.000737304	0.000732278
644	2-[(4-Bromobenzyl)amino]-5-propyl[1,2,4]triazolo[1,5-a]pyrimidin-7(4H)-one	2.7	level2	362.061	262.6	POS	0.0120383	0.00897959	0.0100659	0.00948242	0.0111223	0.00980011	0.0102481	0.0109832	0.0135104	0.00859244	0.0119211	0.0120803	0.011609	0.0114494	0.0112234	0.00971528	0.0127552	0.0116252	0.012575	0.012016	0.0116517	0.0118339	0.0117248	0.0115023	0.011687
645	.alpha.-Peltatin	2.7	level2	399.108	236.9	NEG	0.0081373	0.00712755	0.00728641	0.00891742	0.00392526	0.00909395	0.00741465	0.00628859	0.0109824	0.00523193	0.0084701	0.00211285	0.0134378	0.00775395	0.009225	0.00912947	0.0122679	0.0105351	0.010136	0.0097095	0.0101672	0.00951964	0.00918522	0.00947911	0.00939466
646	Asticolorin_B	2.7	level2	537.192	223.7	POS	0.508949	0.511979	1.01156	0.709559	0.443514	0.680586	0.644358	0.33119	0.408115	0.211919	0.366014	0.678968	0.522041	0.419708	0.633194	0.237487	0.21249	0.317245	0.656128	0.634572	0.448519	0.405332	0.40322	0.441949	0.416834
647	5-(4-Aminophenyl)-4-phenyl-2,4-dihydro-3H-1,2,4-triazole-3-thione	2.7	level2	267.071	220.6	NEG	0.0828224	0.10806	0.0886207	0.087411	0.0872322	0.0801155	0.0890436	0.083879	0.0861795	0.0666504	0.0920937	0.0638245	0.0623729	0.0758333	0.0829439	0.059141	0.0650795	0.0988259	0.0447603	0.0528192	0.0672616	0.0824874	0.0824877	0.0801822	0.0817191
648	5-(4-Chlorophenyl)pyrazine-2,3-dicarbonitrile	2.7	level2	241.028	204.4	POS	0.0386593	0.0216497	0.0299653	0.0263854	0.0355395	0.0299235	0.0303538	0.0339435	0.055649	0.0462504	0.0359831	0.0365715	0.0453996	0.0422995	0.0333784	0.0387282	0.0460697	0.0430668	0.0372122	0.0260838	0.0374232	0.0411497	0.0373749	0.0365988	0.0383745
649	(sec-Butylamino)(oxo)acetic acid	2.7	level2	144.066	191.9	NEG	0.0109521	0.0102555	0.0137905	0.0121599	0.0155839	0.0183749	0.0135195	0.0129553	0.0173592	0.00976456	0.00988945	0.00606799	0.0142487	0.0117142	0.0127311	0.00909911	0.0137676	0.0123693	0.00862639	0.0107118	0.0112175	0.014645	0.0146293	0.0138404	0.0143716
650	5-(2-Furyl)-4H-1,2,4-triazol-3-amine	2.7	level2	151.061	166.4	POS	0.0820531	0.0692744	0.0704701	0.0734496	0.087454	0.0834193	0.0776868	0.0772698	0.0839295	0.0813315	0.0793318	0.0898098	0.087811	0.0832472	0.0641842	0.0923495	0.0878817	0.0831073	0.0752819	0.0707093	0.078919	0.0869269	0.0860828	0.0780372	0.0836823
651	1-(4-Chlorophenyl)-2-[(1-methyl-1H-imidazol-2-yl)thio]ethanone	2.7	level2	267.036	166.4	POS	0.0456619	0.0466724	0.049978	0.04519	0.0446016	0.0493728	0.0469128	0.0585965	0.0541238	0.0675657	0.0366129	0.0466751	0.0352404	0.0498024	0.0476223	0.0615062	0.0542672	0.0554916	0.0415955	0.0432492	0.050622	0.0503919	0.0499249	0.048758	0.0496916
652	4-Methylerlotinib	2.7	level2	408.191	154	POS	0.00237752	0.00223276	0.00115155	0.00239742	0.00673179	0.0015336	0.00273744	0.00206694	0.00754304	0.000710271	0.00108747	0.00201495	0.00157389	0.00249943	0.000628119	0.00172033	0.00160777	0.00111857	0.000974874	0.0020417	0.00134856	0.00228063	0.00215085	0.00212337	0.00218495
653	N-(3-Chlorobenzyl)-9H-purin-6-amine	2.7	level2	258.054	136.8	NEG	0.754292	0.38743	0.590871	0.403401	0.563363	0.443818	0.523862	0.538948	0.586604	0.547034	0.514857	0.635194	0.620921	0.573926	0.591668	0.510286	0.578052	0.561906	0.609935	0.272678	0.520754	0.674922	0.678216	0.589573	0.64757
654	Musanolone_D	2.7	level2	337.106	100.8	POS	0.496884	0.151038	0.157243	0.29019	0.15862	0.596538	0.308419	0.242699	0.293055	0.417198	0.442054	0.314826	0.0667016	0.296089	0.279096	0.264714	0.178444	0.171219	0.226307	0.155838	0.212603	0.231862	0.230314	0.216714	0.226296
655	3-Chloro-6-nitro-9H-carbazole	2.7	level2	245.012	91	NEG	0.243254	0.161874	0.390763	0.180991	0.649612	0.26997	0.316077	0.284854	0.125629	0.365731	0.27898	0.0732197	0.352468	0.246814	0.285113	0.259387	0.819988	0.384052	0.0849636	1.15668	0.498364	0.393833	0.395817	0.392678	0.394109
656	(2S)-2-[(2R,3S,7R,8R,8aS)-2,3,4'-Trihydroxy-4,4,7,8a-tetramethyl-6'-oxospiro[2,3,4a,5,6,7-hexahydro-1H-naphthalene-8,2'-3,8-dihydrofuro[2,3-e]isoindole]-7'-yl]-3-methylbutanoic acid	2.7	level2	500.267	89.7	NEG	0.155766	0.0632857	0.142718	0.141373	0.14706	0.24619	0.149399	0.591071	0.256876	0.301559	0.225044	0.584263	0.331	0.381635	0.135861	0.256989	0.22123	0.373818	0.22354	0.202804	0.235707	0.270409	0.259248	0.258275	0.262644
657	Thiolutin	2.7	level2	226.995	71.8	NEG	22.6015	46.6606	64.0423	58.4865	27.8825	67.2829	47.8261	63.7451	70.2418	29.8552	53.5767	58.7615	25.8702	50.3417	59.6637	50.2574	57.1918	65.4377	58.6972	55.5061	57.7923	61.6203	62.1371	61.9012	61.8862
658	3-(1H-Benzimidazol-2-yl)-4-chloroaniline	2.7	level2	242.048	28	NEG	0.151654	0.0919992	0.0462634	0.190419	0.0976895	0.59675	0.195796	0.193536	0.142308	0.0859657	0.0962019	0.27682	0.111062	0.150982	0.0983725	0.111277	0.224701	0.200245	0.130044	0.161762	0.1544	0.166381	0.166378	0.161537	0.164765
659	Phthalazinone pyrazole	2.7	level2	316.121	23.5	NEG	0.108703	0.0841051	0.103261	0.0704515	0.117773	0.106591	0.0984807	0.142468	0.164677	0.0916396	0.122886	0.107823	0.106667	0.122694	0.100677	0.0924913	0.138419	0.1566	0.130656	0.0905988	0.11824	0.12188	0.110057	0.121557	0.117831
660	Salicin	2.7	level2	309.094	269.5	POS	0.47641	0.537805	0.475112	0.452802	0.438206	0.506865	0.4812	0.55208	0.528662	0.703796	0.460129	0.388077	0.492741	0.520914	0.526759	0.550398	0.678369	0.518223	0.494731	0.595322	0.560634	0.520866	0.513273	0.42316	0.485766
663	8-OH-dG	2.7	level2	284.098	166.4	POS	0.194448	0.123641	0.140183	0.105543	0.204074	0.148505	0.152732	0.250729	0.146643	0.0793768	0.234002	0.210099	0.212707	0.188926	0.141883	0.109355	0.169963	0.409892	0.188351	0.108656	0.188017	0.208141	0.204838	0.227823	0.2136
664	(2-{[2-docosanamido-3-hydroxyoctadec-4-en-1-yl phosphonato]oxy}ethyl)trimethylazanium	2.7	level2	845.671	28	NEG	0.209757	0.110396	0.21066	0.205711	0.134664	0.258797	0.188331	0.184927	0.335129	0.134515	0.296847	0.232869	0.232057	0.236057	0.228727	0.174229	0.430205	0.245659	0.154743	0.161401	0.232494	0.221006	0.221957	0.201281	0.214748
665	Glycitin	2.7	level2	445.113	7.8	NEG	0.009626	0.011011	0.00106031	0.0129195	0.00811126	0.00722096	0.00832484	0.00572176	0.0113656	0.00454887	0.0164568	0.0109568	0.01155	0.0101	0.00802208	0.00918009	0.0110614	0.00828368	0.0148836	0.00686627	0.00971618	0.0113068	0.0112336	0.010298	0.0109461
666	LPC(17:1)	2.7	level2	508.339	116.4	POS	0.127894	0.14369	0.159335	0.132918	0.13271	0.132636	0.138197	0.291682	0.231004	0.322947	0.186837	0.223404	0.182957	0.239805	0.210772	0.222492	0.244262	0.338681	0.234417	0.117427	0.228009	0.239637	0.237293	0.22352	0.233483
667	PC(P-19:0)	2.7	level2	536.37	113.7	POS	0.0186345	0.0715487	0.0275556	0.0173382	0.0295913	0.0152955	0.029994	0.0503906	0.0429243	0.0423792	0.0447722	0.0372743	0.03879	0.0427551	0.0456276	0.0414861	0.0283485	0.0491257	0.0422599	0.0193124	0.0376934	0.0458678	0.0430975	0.0430361	0.0440004
668	Protoporphyrin IX	2.69	level2	561.249	83.7	NEG	0.0561838	0.0145537	0.0344008	0.0380101	0.00735485	0.0691662	0.0366116	0.0512239	0.040127	0.0429391	0.0668479	0.0533093	0.0253616	0.0466348	0.0579579	0.0461123	0.0787412	0.125959	0.0881072	0.0495391	0.0744028	0.0297481	0.0333657	0.0310597	0.0313912
669	Dodecylbenzenesulfonic acid	2.69	level2	325.183	359.6	NEG	0.0414321	0.0422578	0.0435076	0.0460089	0.0430301	0.0428169	0.0431756	0.0472129	0.0464972	0.0355656	0.0483496	0.042062	0.0458928	0.0442633	0.0477986	0.0452789	0.0439171	0.0460209	0.0390907	0.0532026	0.0458848	0.0470177	0.0470238	0.0472506	0.0470974
670	Quinolin-7-ol	2.69	level2	144.045	342.3	NEG	0.256738	0.237777	0.244683	0.238206	0.261383	0.30898	0.257961	0.274938	0.267384	0.186578	0.293824	0.30945	0.33098	0.277192	0.286151	0.232514	0.307349	0.310073	0.280312	0.288631	0.284172	0.289112	0.285012	0.284027	0.286051
671	Tetraethylammonium cation	2.69	level2	130.159	324.9	POS	0.0204822	0.019871	0.0236021	0.0209013	0.019952	0.0260098	0.0218031	0.0197795	0.0223229	0.021655	0.0251123	0.0198062	0.0202507	0.0214878	0.0244059	0.022715	0.0259627	0.0241867	0.0241395	0.0221086	0.0239197	0.0234806	0.023775	0.02325	0.0235019
672	2-(4-(Methylamino)phenyl)benzo[d]thiazol-6-ol	2.69	level2	257.073	310.6	POS	0.0446395	0.0767306	0.0312588	0.0203107	0.0775065	0.0843664	0.0558021	0.02134	0.0641745	0.0810915	0.0683756	0.0420413	0.0571024	0.0556875	0.0824213	0.0362193	0.0650144	0.0252767	0.0521053	0.00798677	0.0448373	0.0710248	0.0563407	0.0747676	0.0673777
673	1,5-Anhydro-1-(7-((6-deoxyhexopyranosyl)oxy)-5-hydroxy-2-(4-hydroxyphenyl)-4-oxo-4H-chromen-8-yl)hexitol	2.69	level2	577.155	278.3	NEG	0.0139535	0.0122676	0.0135873	0.015444	0.0072537	0.0144213	0.0128213	0.0169074	0.0215551	0.016191	0.0140822	0.0151602	0.0105416	0.0157396	0.020304	0.0176954	0.017654	0.0148011	0.0144402	0.0176898	0.0170974	0.0153963	0.0144677	0.0153235	0.0150625
674	7-Hydroxy-4-(trifluoromethyl)coumarin	2.69	level2	229.011	277.2	NEG	0.199407	0.134061	0.160468	0.149387	0.243334	0.151784	0.173073	0.179771	0.190658	0.23569	0.185386	0.0483016	0.0475407	0.147891	0.141191	0.201115	0.199566	0.162006	0.046409	0.128768	0.146509	0.184618	0.180043	0.179194	0.181285
675	N-(4-Methoxyphenyl)-1,3-benzothiazol-2-amine	2.69	level2	257.073	268.7	POS	0.0641733	0.00994478	0.0115474	0.0576108	0.042117	0.0570325	0.0404043	0.0143901	0.0275761	0.059196	0.0378943	0.0124791	0.01389	0.027571	0.0161612	0.0130915	0.0370127	0.0592721	0.0155609	0.00980944	0.0251513	0.0496407	0.0316339	0.0520135	0.0444294
676	5-[1-(4-Fluorophenoxy)ethyl]-4-methyl-4H-1,2,4-triazole-3-thiol	2.69	level2	252.062	230	NEG	0.0902096	0.0545203	0.0720766	0.0675987	0.077736	0.10841	0.0784251	0.066804	0.109741	0.0684275	0.0918716	0.10152	0.090143	0.0880844	0.0756703	0.0696347	0.108247	0.11164	0.0893407	0.0810186	0.0892586	0.0873988	0.0857895	0.0844344	0.0858742
677	D-erythro-D-galacto-octitol	2.69	level2	243.108	229.8	POS	0.0310068	0.0293423	0.0355117	0.0355229	0.0295426	0.0355574	0.0327473	0.0435146	0.0363488	0.0325334	0.0302393	0.0318537	0.0319344	0.034404	0.0402476	0.0383697	0.035455	0.0352793	0.0317052	0.0294342	0.0350818	0.0351493	0.0348281	0.0351602	0.0350459
679	Cyclocytidine	2.69	level2	226.083	224.7	POS	0.156632	0.199638	0.250404	0.256985	0.154509	0.192601	0.201795	0.185847	0.16032	0.165245	0.177858	0.207076	0.17788	0.179038	0.212006	0.176044	0.129791	0.148794	0.1686	0.238544	0.178963	0.175201	0.164762	0.172633	0.170865
680	Ethyl 5-(2-chloroacetyl)-2,4-dimethyl-1H-pyrrole-3-carboxylate	2.69	level2	244.074	217.7	POS	0.285222	0.363611	0.369895	0.351929	0.357739	0.26668	0.332513	0.328036	0.295896	0.310081	0.318646	0.312012	0.289376	0.309008	0.341144	0.280579	0.256563	0.290752	0.282215	0.321332	0.295431	0.306467	0.29116	0.303171	0.300266
681	2-Amino-6-(methylsulfanyl)-3,5-pyridinedicarbonitrile	2.69	level2	191.039	216.3	POS	0.13319	0.116819	0.130829	0.107151	0.137197	0.125574	0.125127	0.0822869	0.12871	0.0864721	0.159355	0.125602	0.133035	0.119244	0.0937562	0.0915761	0.126349	0.119427	0.110695	0.12731	0.111519	0.125861	0.121565	0.12118	0.122869
682	5,10-Dihydro-10-phenophosphazinol 10-oxide	2.69	level2	230.038	216.1	NEG	1.29925	1.15405	1.47114	1.24175	1.19291	1.46118	1.30338	1.06222	1.23912	0.817527	1.45092	1.2636	1.48165	1.21918	1.19276	1.01402	1.17213	1.39072	1.02576	1.57112	1.22775	1.2682	1.2682	1.28645	1.27428
683	1-Methyl-4-piperidinecarboxylic acid	2.69	level2	144.101	209.5	POS	0.0445119	0.0629323	0.0696536	0.0593315	0.0553335	0.0379597	0.0549538	0.0804042	0.0850275	0.0646567	0.0454825	0.040332	0.0589959	0.0624832	0.066209	0.0600885	0.0535783	0.048427	0.0657272	0.0531994	0.0578716	0.059062	0.0585242	0.0589757	0.058854
684	4-Hydroxy-4'-chlorobiphenyl	2.69	level2	203.028	203.7	NEG	0.410253	0.389661	0.341249	0.426889	0.399456	0.325599	0.382184	0.389282	0.545214	0.407181	0.389934	0.604454	0.408373	0.457406	0.440629	0.468118	0.8016	0.478834	0.393804	0.37161	0.492432	0.427352	0.427809	0.390801	0.41532
685	Damnacanthal	2.69	level2	283.061	194.8	POS	1.07507	0.965369	1.00296	1.08011	1.05978	0.91218	1.01591	1.08525	1.16622	0.972288	1.02754	1.11686	1.23865	1.10113	1.1378	0.97818	1.10168	1.06768	1.06478	0.919625	1.04496	1.0677	1.04571	1.04486	1.05276
686	7-(Trifluoromethyl)quinoline	2.69	level2	198.052	191.5	POS	0.0106663	0.0137672	0.012388	0.0123708	0.0130722	0.0121337	0.0123997	0.0136023	0.0157267	0.0105779	0.0152962	0.0137372	0.0108989	0.0133065	0.0129621	0.0124062	0.00983164	0.00834865	0.011312	0.0146561	0.0115861	0.012555	0.00999398	0.0123108	0.0116199
687	3-(4-Methylphenyl)-2-sulfanyl-5,6,7,8-tetrahydro[1]benzothieno[2,3-d]pyrimidin-4(3H)-one	2.69	level2	327.062	177.3	NEG	0.0202948	0.0164648	0.0191205	0.0168636	0.0199719	0.020364	0.0188466	0.0228077	0.0222382	0.020466	0.0228209	0.0242917	0.0253519	0.0229961	0.0147049	0.0226938	0.0279102	0.0327447	0.0208681	0.00825272	0.0211957	0.0222343	0.0198845	0.0179735	0.0200308
688	N-(4-Methyl-1,3-thiazol-2-yl)-N-(1-naphthyl)amine	2.69	level2	241.078	175.7	POS	0.0617815	0.0346698	0.0396761	0.038959	0.0695119	0.0494124	0.0490018	0.0405651	0.0630861	0.0450066	0.0454315	0.06334	0.0558602	0.0522149	0.0347923	0.0296953	0.0463159	0.0593687	0.0364985	0.0341639	0.0401391	0.0494949	0.0534526	0.0358434	0.0462636
689	Trifluoroacetic acid	2.69	level2	112.985	175.3	NEG	2.85142	0.0350562	3.29533	3.30158	3.12151	4.11079	2.78595	0.000716994	4.25542	3.834	3.47434	3.58947	3.53856	3.11542	0.0479907	0.0368018	3.43147	0.065094	2.71209	0.0372892	1.05512	0.0532625	0.0525123	0.0781824	0.061319
690	N-[4-(1,3-Benzothiazol-2-yl)phenyl]acetamide	2.69	level2	269.073	175.2	POS	0.00537668	0.00319851	0.00388399	0.00363736	0.00478122	0.00324352	0.00402021	0.00353024	0.00427091	0.00430884	0.00434171	0.00439696	0.00518512	0.00433896	0.00539044	0.00461998	0.00478335	0.00390502	0.00405487	0.00351467	0.00437805	0.00460183	0.00437512	0.00347579	0.00415091
691	Thr-Tyr	2.69	level2	283.128	162.5	POS	0.0554644	0.0676111	0.0382531	0.0444364	0.0450419	0.0718054	0.0537687	0.0372104	0.0605737	0.0286808	0.0447542	0.0531749	0.0595702	0.0473274	0.0574435	0.0253364	0.0487196	0.0619824	0.05617	0.0629296	0.0520969	0.0541571	0.0548691	0.04664	0.0518887
692	7H-[1,2,4]Triazolo[4,3-b][1,2,4]triazole-3,7-diamine	2.69	level2	140.067	158.1	POS	0.181054	0.215012	0.203637	0.183184	0.211813	0.111977	0.184446	0.303473	0.265517	0.209821	0.175088	0.144392	0.185585	0.213979	0.212627	0.215953	0.20653	0.209318	0.323936	0.184643	0.225501	0.204398	0.211441	0.200939	0.205593
693	1-Butylimidazole	2.69	level2	125.107	149.9	POS	0.0465713	0.0358335	0.0397575	0.0293675	0.0954138	0.0372492	0.0473655	0.0386701	0.0438789	0.0256634	0.111502	0.0798379	0.0384543	0.0563345	0.03527	0.0266169	0.0386056	0.0493036	0.0981228	0.0514376	0.0498927	0.0412089	0.0522237	0.042052	0.0451615
694	3-Methylpiperidin-2-one	2.69	level2	114.091	148.1	POS	0.0273339	0.0819839	0.030571	0.0313536	0.0253314	0.0557637	0.0420563	0.0314449	0.0622159	0.0522985	0.0541323	0.0301633	0.0249242	0.0425299	0.0371214	0.0361739	0.026837	0.0253659	0.0563713	0.0795627	0.043572	0.0307257	0.0304524	0.0317999	0.0309927
695	Isocytosine	2.69	level2	112.05	147.9	POS	0.0586525	0.0727345	0.223615	0.0690543	0.0759545	0.2568	0.126135	0.227273	0.0517141	0.0899402	0.086113	0.0735298	0.000614747	0.0881974	0.0839432	0.131625	0.0546423	0.0580971	0.0592297	0.0665905	0.075688	0.0772972	0.0703452	0.0761664	0.0746029
696	1-Palmitoyl-2-azelaoylphosphatidylcholine	2.69	level2	666.432	147.5	POS	0.000968457	0.000723679	0.00133411	0.000665518	0.000980095	0.000682812	0.000892445	0.000806772	0.00108254	0.00383666	0.00050165	0.000832173	0.000934433	0.00133237	0.000369639	0.000779457	0.000908434	0.000440017	0.0014184	0.000798107	0.000785676	0.00167407	0.00166435	0.00174619	0.00169487
697	6-Methoxyguanine	2.69	level2	166.072	147.4	POS	0.016037	0.00992969	0.0107358	0.009242	0.0157227	0.0143079	0.0126625	0.0145065	0.0164855	0.0119913	0.0127521	0.0117689	0.00644577	0.012325	0.0177825	0.00923076	0.0139308	0.014254	0.0150061	0.0104193	0.0134372	0.0141296	0.0125697	0.0124622	0.0130538
698	Aniline	2.69	level2	94.0648	145	POS	0.0364783	0.0167613	0.00759956	0.0262765	0.00867465	0.0188811	0.0191119	0.0217033	0.0775322	0.014649	0.0162193	0.0184902	0.0252661	0.0289767	0.0592736	0.0646727	0.072136	0.0386162	0.0304986	0.043066	0.0513772	0.0340799	0.0337635	0.0336505	0.0338313
699	N-n-Butylpropionamide	2.69	level2	130.122	138.1	POS	0.007255	0.00707463	0.0100042	0.00720598	0.00576115	0.00971347	0.00783574	0.0112101	0.0156922	0.0106435	0.00634233	0.00988168	0.00716335	0.0101555	0.0112744	0.0110186	0.00855979	0.00951685	0.0124486	0.0112584	0.0106794	0.0108159	0.0112508	0.0107075	0.0109247
700	Phe-Gly	2.69	level2	223.107	137	POS	0.00870291	0.00987657	0.00588022	0.00855008	0.0116515	0.00801108	0.00877873	0.0126111	0.0127994	0.0162227	0.00929885	0.00822424	0.00682312	0.0109966	0.00889369	0.0208089	0.0151392	0.00958992	0.0158583	0.00835485	0.0131075	0.0125328	0.011428	0.0113996	0.0117868
701	2-Imino-4-methylpiperidine	2.69	level2	113.107	127.1	POS	0.0236241	0.0360233	0.0343603	0.0367088	0.0159514	0.000182387	0.024475	0.0441823	0.0371514	0.0368516	0.0242525	0.0269686	0.0244171	0.0323039	0.0436317	0.0389278	0.0373907	0.0317791	0.0190059	0.0390299	0.0349608	0.0314182	0.031063	0.0332954	0.0319256
702	(2-{[3-hydroxy-2-tetradecanamidooctadec-4-en-1-yl phosphonato]oxy}ethyl)trimethylazanium	2.69	level2	733.547	106.3	NEG	0.141608	0.0909763	0.133249	0.127619	0.158213	0.151382	0.133841	0.120807	0.140573	0.0748833	0.149981	0.14607	0.128478	0.126799	0.154031	0.13729	0.150142	0.200929	0.149584	0.127285	0.15321	0.142208	0.142236	0.139381	0.141275
703	4,6-Dichloro-2-cyclopropyl-5-methylpyrimidine	2.69	level2	203.014	89.2	POS	0.00837404	0.00755378	0.00591508	0.00608178	0.00821344	0.00476827	0.00681773	0.00540207	0.0110495	0.00605606	0.00393349	0.00459787	0.00569385	0.00612215	0.00545494	0.00605807	0.00572873	0.00703387	0.00827304	0.00683661	0.00656421	0.00667808	0.00602184	0.00602423	0.00624138
704	2,6-Diamino-1H-s-triazine-4-thione	2.69	level2	142.02	60.8	NEG	0.124107	0.0999841	0.131902	0.161454	0.152228	0.12144	0.131852	0.071573	0.105898	0.0835752	0.0940845	0.0875074	0.0897375	0.0887292	0.115367	0.141704	0.198547	0.112578	0.1133	0.103063	0.13076	0.122438	0.128813	0.12836	0.126537
705	6b-Hydroxy-3,14b,14c-trimethyl-5-oxo-2,3,4,5,6b,7,8,8a,9,14,14b,14c,15,16-tetradecahydro-4,16a-epoxy[1]benzoxocino[7',8':6,7]indeno[1,2-b]indol-3-yl acetate	2.69	level2	490.225	30.2	NEG	0.0113218	0.00874811	0.00726196	0.00854006	0.0085212	0.0069429	0.00855601	0.0187562	0.0202403	0.0112777	0.0114756	0.0217776	0.010931	0.0157431	0.0254145	0.023368	0.0224334	0.0237913	0.0340623	0.0195248	0.0247657	0.0152005	0.0151999	0.0149778	0.0151261
706	Methyl 4-hydroxy-3,5-dinitrobenzoate	2.69	level2	241.011	26.1	NEG	0.965352	0.919881	1.00471	1.10793	1.08992	1.19404	1.04697	1.15707	0.894841	1.0477	0.985441	1.07654	1.40632	1.09465	0.937207	1.02598	1.21691	0.937936	0.723045	0.890763	0.955307	1.06068	1.06064	1.07048	1.06393
707	5-(3-Chlorophenyl)-5-methylimidazolidine-2,4-dione	2.69	level2	223.027	15.8	NEG	0.69643	0.971589	1.30802	0.398809	0.511411	1.3565	0.873793	1.17277	1.07689	1.11118	1.16227	1.42718	1.5309	1.24687	1.89537	1.34293	0.771192	1.25728	0.414145	2.30483	1.33096	13.1162	15.8036	15.008	14.6426
708	Man2a	2.69	level2	749.279	265.4	POS	0.0063768	0.00544927	0.00842967	0.00643915	0.00808665	0.00710454	0.00698101	0.00596806	0.00673511	0.00648299	0.00511231	0.00704472	0.00604305	0.00623104	0.00570944	0.00422343	0.00484454	0.00616202	0.00633876	0.00555875	0.00547282	0.0067918	0.00672829	0.00654823	0.00668944
709	Piperidine	2.69	level2	86.0961	134.9	POS	0.013023	0.016764	0.0141433	0.017156	0.0129035	0.0168975	0.0151479	0.0202814	0.0207016	0.0208285	0.0178306	0.017558	0.0196741	0.019479	0.0184462	0.0189169	0.0212808	0.0106951	0.0123739	0.000261363	0.0136624	0.0219055	0.0204103	0.0203776	0.0208978
710	Piperonyl butoxide	2.69	level2	337.201	39.7	NEG	0.0845173	0.0454447	0.0980757	0.0518838	0.0748951	0.0217219	0.0627564	0.163963	0.152555	0.0540368	0.0935886	0.0971357	0.0654841	0.104461	0.0311372	0.0131401	0.0373333	0.0301957	0.0207951	0.0217191	0.0257201	0.0725411	0.0725682	0.0669177	0.0706757
711	Resolvin_D2	2.69	level2	375.219	21.8	NEG	2.2048	2.4506	2.68539	2.13793	3.26631	1.93745	2.44708	2.49303	2.86526	3.54833	2.94907	2.52281	2.31955	2.78301	1.66802	2.22656	1.69763	2.56875	1.94086	1.58894	1.94846	2.52007	2.41653	2.40593	2.44751
712	17-ODYA	2.69	level2	279.232	276.4	NEG	0.219604	0.262052	0.227651	0.273816	0.231829	0.237145	0.242016	0.28722	0.285791	0.231155	0.249317	0.222583	0.241125	0.252865	0.265669	0.300106	0.27648	0.316068	0.201051	0.256609	0.26933	0.246276	0.246274	0.255006	0.249185
713	2,2'-Iminodiacetic acid	2.69	level2	132.03	259.6	NEG	0.0347588	0.0337115	0.0211793	0.0429448	0.0142134	0.0241605	0.0284947	0.0276488	0.0267614	0.0128577	0.0932804	0.0272341	0.0266692	0.0357419	0.0324807	0.0316079	0.0259779	0.0155367	0.0260904	0.0405983	0.0287153	0.0253753	0.0266312	0.0340381	0.0286815
714	Maltobionate	2.69	level2	357.103	229.4	NEG	0.0230014	0.0206472	0.0242566	0.0153921	0.0233877	0.0122282	0.0198189	0.0276999	0.0244881	0.027789	0.0136304	0.0124568	0.0138448	0.0199848	0.0112745	0.0315596	0.0206938	0.0229311	0.0159702	0.0100104	0.0187399	0.017812	0.0166635	0.0177524	0.0174093
715	LPI(18:2)	2.69	level2	597.301	148.3	POS	0.00171974	0.00309999	0.00247222	0.00230673	0.00248585	0.00177645	0.00231017	0.00196589	0.00269321	0.00490156	0.00522884	0.00438296	0.00406954	0.00387367	0.0026572	0.00319526	0.00309656	0.0034846	0.00256257	0.0020291	0.00283755	0.00310931	0.00307915	0.00296749	0.00305198
716	Pyrogallol	2.68	level2	127.038	270.2	POS	0.0104945	0.00795366	0.0083217	0.00852736	0.00865742	0.00680236	0.00845951	0.00815813	0.00997958	0.0146133	0.0133669	0.00745781	0.00854161	0.0103529	0.00913913	0.013149	0.0124823	0.00674438	0.0109041	0.00843318	0.010142	0.0112745	0.0111672	0.0113672	0.0112697
717	PC(34:3)	2.68	level2	756.551	116.1	POS	0.0358786	0.0300378	0.0373733	0.0346238	0.0335375	0.0440324	0.0359139	0.0408198	0.0424944	0.0931456	0.0380291	0.0620033	0.0320055	0.0514163	0.123613	0.0392354	0.0419391	0.0425988	0.0897653	0.0546239	0.0652959	0.0405776	0.0380583	0.0380248	0.0388869
718	Oxononanoylcarnitine (Car(9:1-O))	2.68	level2	316.211	141.2	POS	0.0609032	0.0448497	0.043334	0.0629012	0.0527329	0.0638681	0.0547649	0.108933	0.150906	0.0978139	0.029963	0.0549377	0.127269	0.0949702	0.0522111	0.0308577	0.0460079	0.0398065	0.0742445	0.0353417	0.0464115	0.0684325	0.0667369	0.0666935	0.0672876
719	2,6-Di-tert-butylphenol	2.68	level2	205.159	352.5	NEG	0.0799083	0.101854	0.108375	0.108411	0.068251	0.0931053	0.0933176	0.135534	0.0961084	0.0873198	0.10869	0.129839	0.123493	0.113497	0.114402	0.11586	0.1243	0.0893389	0.0955632	0.0828999	0.103727	0.107851	0.107955	0.11384	0.109882
720	1-Aminocyclopentanecarboxylic acid	2.68	level2	130.086	292.1	POS	0.114186	0.175247	0.180991	0.180525	0.13076	0.161906	0.157269	0.113854	0.129588	0.187165	0.167	0.189174	0.144623	0.155234	0.123624	0.148634	0.154941	0.149868	0.101277	0.151967	0.138385	0.161019	0.159664	0.159331	0.160005
721	6-Methoxy-1H-1,2,3-benzotriazole-5-carboxylic acid	2.68	level2	194.057	271.1	POS	0.126002	0.0451949	0.0766405	0.0864531	0.117174	0.11567	0.0945225	0.0782903	0.162629	0.116378	0.0764868	0.133873	0.0845468	0.108701	0.103225	0.104212	0.114384	0.127541	0.257158	0.113885	0.136734	0.118626	0.117509	0.113839	0.116658
722	6-tert-Butyl-2H-1,2,4-triazine-3,5-dione	2.68	level2	170.092	268.4	POS	0.0508982	0.0605022	0.354307	0.251112	0.220859	0.306899	0.20743	0.0654388	0.283853	0.0501177	0.236458	0.232204	0.236132	0.184034	0.239348	0.0396256	0.205687	0.197622	0.207917	0.0526482	0.157141	0.238577	0.236533	0.249072	0.241394
723	2-(4-Amino-2-nitroanilino)ethanol	2.68	level2	198.088	251.9	POS	0.035595	0.0236154	0.0295748	0.0309962	0.0339829	0.0380544	0.0319698	0.028113	0.0346885	0.0343139	0.0244885	0.033334	0.0241248	0.0298438	0.0216066	0.0175943	0.0247517	0.0232486	0.0144313	0.0278211	0.0215756	0.0294951	0.0295445	0.0292006	0.0294134
724	Isoquinoline, 5-[(hexahydro-1H-1,4-diazepin-1-yl)sulfonyl]-	2.68	level2	292.113	249.2	POS	0.0546503	0.0691153	0.0599531	0.0599876	0.0426586	0.0579196	0.0573808	0.0619276	0.068849	0.0725672	0.0569235	0.0535304	0.0489021	0.06045	0.0650959	0.0695917	0.0630004	0.0593875	0.0526704	0.0685992	0.0630575	0.0581535	0.0576107	0.0579835	0.0579159
725	1-(2-Chloroethyl)-2,3-dihydro-1H-imidazo[1,2-a]benzimidazole	2.68	level2	222.078	236.6	POS	0.224934	0.110989	0.163882	0.193893	0.229458	0.206568	0.188287	0.11481	0.0970788	0.0958232	0.138771	0.176046	0.0903331	0.11881	0.0941367	0.0755523	0.0849004	0.127855	0.138878	0.0779501	0.0998787	0.137794	0.136524	0.131174	0.135164
726	(2-Oxo-1-pyrrolidinyl)acetic acid	2.68	level2	144.065	236.1	POS	0.031479	0.0239793	0.0162478	0.0294285	0.0122412	0.0265652	0.0233235	0.017871	0.0438531	0.0192065	0.0193997	0.0317853	0.0570656	0.0315302	0.015576	0.0368078	0.0473079	0.0312088	0.0300014	0.0204704	0.0302287	0.0277109	0.0274581	0.0269384	0.0273691
727	2-Phenyl-1H-benzimidazole-5-sulfonic acid	2.68	level2	273.033	225.3	NEG	0.0891884	0.0409449	0.0494547	0.0628502	0.0398386	0.0831076	0.0608974	0.0345506	0.109611	0.016666	0.0598445	0.0806493	0.125145	0.0710777	0.0676463	0.0500275	0.0902122	0.0814784	0.0817712	0.0723817	0.0739195	0.0664456	0.0664421	0.0636651	0.0655176
728	3-Phenanthrenesulfonic acid	2.68	level2	257.027	223.9	NEG	0.0997858	0.0200395	0.0500837	0.0558195	0.0737433	0.0923367	0.0653014	0.0512579	0.14276	0.0146032	0.107074	0.122809	0.194111	0.105436	0.0715217	0.0230274	0.106011	0.134533	0.124834	0.0724406	0.0887279	0.0770611	0.0771918	0.0726374	0.0756301
729	L-Isoserine	2.68	level2	104.035	217.7	NEG	0.226167	0.261847	0.232704	0.247697	0.195309	0.185956	0.224947	0.286597	0.251004	0.390638	0.243202	0.222866	0.143089	0.256233	0.225429	0.295874	0.358407	0.236109	0.118526	0.278248	0.252099	0.267737	0.267729	0.266122	0.267196
730	N-Pentyl-5,6,7,8-tetrahydro[1]benzothieno[2,3-d]pyrimidin-4-amine	2.68	level2	276.154	217.1	POS	0.0643502	0.0345506	0.0187295	0.0359606	0.0166609	0.0214108	0.0319438	0.0243562	0.0552997	0.0221517	0.0234902	0.027741	0.049816	0.0338091	0.019789	0.0321618	0.0508849	0.0236103	0.0564691	0.0327842	0.0359499	0.0325688	0.0319806	0.0319473	0.0321656
731	N-Nitrosopyrrolidine	2.68	level2	101.07	216.3	POS	0.0922837	0.102111	0.111436	0.0985319	0.096484	0.0968696	0.0996194	0.0821657	0.0666362	0.109951	0.102279	0.103078	0.0710518	0.0891937	0.0788475	0.0727179	0.073394	0.0902095	0.0481365	0.105217	0.0780871	0.0912797	0.0912981	0.0912336	0.0912705
732	5-Methylisoxazol-3-amine	2.68	level2	99.0549	211.1	POS	0.0160874	0.0467636	0.0156159	0.0164293	0.0156717	0.0169964	0.0212607	0.0499798	0.0272652	0.0156417	0.0162524	0.0177304	0.0154756	0.0237242	0.0175813	0.0161502	0.0189761	0.0161313	0.0132599	0.0177296	0.0166381	0.0160217	0.0158687	0.0163041	0.0160648
733	3,4-Difluoro-L-phenylalanine	2.68	level2	200.053	203.4	NEG	0.278463	0.267697	0.188348	0.280383	0.256606	0.217758	0.248209	0.203249	0.350238	0.271583	0.289716	0.275231	0.319111	0.284855	0.237755	0.31097	0.488006	0.295844	0.302888	0.241226	0.312781	0.301043	0.262828	0.253751	0.272541
734	(2Z)-2-Hexadecenoic acid	2.68	level2	253.216	200.3	NEG	0.173064	0.144624	0.179036	0.157538	0.151649	0.18875	0.165777	0.190442	0.19762	0.157833	0.16935	0.174648	0.124624	0.169086	0.187777	0.164187	0.186675	0.178797	0.0859807	0.163763	0.161197	0.179533	0.185101	0.184415	0.183017
735	7-Chloro-4,8-dihydroxy-6-methoxy-3-methyl-3,4-dihydroisochromen-1-one	2.68	level2	259.037	193.8	POS	0.0967745	0.0999143	0.100666	0.102368	0.0854177	0.0953001	0.0967401	0.0988835	0.0998188	0.0995977	0.103003	0.0956993	0.0936029	0.0984342	0.108405	0.105347	0.106399	0.101156	0.0996027	0.102629	0.103923	0.100537	0.0983703	0.0994902	0.0994659
736	Betonicine	2.68	level2	160.096	193.2	POS	0.133775	0.133947	0.151475	0.150163	0.13987	0.128381	0.139602	0.169688	0.15415	0.150536	0.116384	0.117835	0.136198	0.140798	0.14912	0.127645	0.116911	0.116185	0.14021	0.111604	0.126946	0.138803	0.139194	0.139059	0.139019
737	2-(2-Methyl-1H-imidazol-1-yl)-5-(trifluoromethyl)phenylamine	2.68	level2	242.089	187.3	POS	0.0263605	0.0173204	0.0154611	0.0257612	0.0280764	0.0185264	0.0219177	0.0310626	0.0477288	0.0210427	0.0235284	0.0234244	0.0285874	0.029229	0.0255719	0.0237922	0.0258857	0.0259448	0.0329036	0.0151146	0.0248688	0.0257654	0.0255422	0.0242387	0.0251821
738	N-(Deshydroxyethyl)dasatinib	2.68	level2	444.135	177.8	POS	0.00126166	0.00155392	0.00161824	0.00146096	0.00167384	0.00137365	0.00149038	0.00160898	0.000936079	0.00139583	0.0014382	0.0013707	0.00161319	0.00139383	0.00156253	0.0016162	0.00120088	0.00125254	0.00158849	0.00126553	0.00141436	0.00143713	0.00130177	0.00131158	0.00135016
739	(R)-Aminocarnitine	2.68	level2	161.128	177.3	POS	0.0163755	0.0161345	0.0188359	0.0176456	0.0287453	0.0176094	0.0192244	0.0198587	0.0176647	0.0229061	0.0184847	0.0188514	0.0177387	0.0192507	0.016831	0.0173928	0.0187278	0.0196905	0.0203398	0.016097	0.0181798	0.0202609	0.0196556	0.0196362	0.0198509
740	N-Methylbenzamide	2.68	level2	136.075	177.2	POS	0.0127118	0.0120831	0.0118437	0.0110082	0.0198264	0.0140383	0.0135852	0.0152097	0.0182459	0.0213184	0.0226835	0.0191974	0.0150837	0.0186231	0.0096096	0.0124128	0.0216968	0.0155625	0.0140376	0.00759882	0.0134863	0.0239503	0.02089	0.0237341	0.0228582
741	Tyr-Gln	2.68	level2	310.139	177.1	POS	0.00717786	0.00669072	0.00509237	0.00624264	0.0078256	0.00617654	0.00653429	0.00894503	0.00825251	0.010132	0.007662	0.00759892	0.00702948	0.00826999	0.00594945	0.00865984	0.00984807	0.00866781	0.00855749	0.00672526	0.00806799	0.00885743	0.00911678	0.00759932	0.00852451
742	2-Amino-4-nitrophenol	2.68	level2	155.044	169.2	POS	0.0115073	0.0108567	0.0183719	0.0225054	0.0120491	0.0104577	0.0142913	0.00799412	0.0142728	0.0182026	0.0117069	0.0160778	0.0100725	0.0130544	0.0170537	0.0105574	0.0134991	0.0105103	0.0130535	0.0151537	0.0133046	0.0121347	0.0114241	0.00855565	0.0107048
743	Ethanone, 2-(2-bromophenyl)-1-(1-pentyl-1H-indol-3-yl)-	2.68	level2	384.095	169.1	POS	0.00965409	0.0168446	0.0110187	0.00270674	0.00774787	0.0205723	0.0114241	0.0170021	0.00928392	0.0170357	0.0187525	0.0119787	0.0220299	0.0160138	0.0150977	0.0179475	0.00958164	0.010377	0.0151927	0.0122663	0.0134105	0.0200878	0.0187832	0.0187865	0.0192192
744	Val-Gly	2.68	level2	175.107	167.8	POS	0.0602202	0.0758405	0.0611609	0.0585016	0.085621	0.0710337	0.0687296	0.0825884	0.0880535	0.11439	0.0857058	0.0847942	0.0657885	0.0868868	0.0550684	0.0882474	0.0758204	0.088911	0.122743	0.0423607	0.0788585	0.0911163	0.091397	0.0787614	0.0870916
745	2,4-Dimethylnicotinic acid	2.68	level2	152.07	162.2	POS	0.00560422	0.00459749	0.00324893	0.00457399	0.00353139	0.00446401	0.00433667	0.00550467	0.00985111	0.00536807	0.00562275	0.00417935	0.00505617	0.00593035	0.00779698	0.00576307	0.00928412	0.00479923	0.00432571	0.00633317	0.00638371	0.00608144	0.00600197	0.00599588	0.00602643
746	2,5-Dimethoxy-4-iso-propylthioamphetamine	2.68	level2	270.153	153.8	POS	0.0371653	0.0284401	0.0114405	0.041582	0.062097	0.019668	0.0333988	0.0417194	0.080391	0.00706442	0.0121817	0.0170976	0.0195619	0.0296693	0.0136383	0.0278776	0.0207071	0.0108677	0.00522899	0.0309331	0.0182088	0.0295099	0.0284786	0.0284537	0.0288141
747	1-(4-Hydroxyphenyl)-2-methylaminoethanone	2.68	level2	164.071	152.1	NEG	1.37502	1.95776	2.14843	1.82451	1.68949	1.77586	1.79518	1.76112	1.96108	2.56521	2.1022	2.25678	1.65672	2.05052	1.73758	1.78321	1.77913	1.79588	1.36692	1.1975	1.61004	1.96241	1.92738	1.9199	1.93656
748	Niflumic acid	2.68	level2	283.068	151.8	POS	0.0136994	0.00380354	0.00434076	0.00603492	0.0143849	0.00612424	0.00806463	0.0115597	0.0197873	0.0140593	0.0249396	0.0119847	0.0139442	0.0160458	0.0185189	0.0141105	0.0169065	0.0134194	0.0270722	0.0079793	0.0163345	0.018055	0.0153232	0.0146768	0.0160183
749	Val-Thr	2.68	level2	219.133	150.7	POS	0.0497244	0.0648744	0.0538335	0.0659483	0.0794768	0.0762474	0.0650175	0.0982062	0.0676799	0.0740806	0.0830885	0.090054	0.0615053	0.0791024	0.0664441	0.0846727	0.074172	0.0703192	0.108138	0.064596	0.0780569	0.0784766	0.0765761	0.0732676	0.0761067
750	5-Hydroxy-4-oxo-2-phenyl-4H-chromen-7-yl .beta.-D-glucopyranosiduronic acid	2.68	level2	431.096	147.8	POS	0.00155375	0.000553353	3.57285e-05	0.000673083	0.000273208	0.000521201	0.00060172	0.000189277	0.00124417	3.83728e-05	0.000433805	0.00166813	0.00115869	0.000788741	0.000722422	0.000778007	0.00121354	0.000858762	0.000687601	0.000929437	0.000864962	0.000926002	0.000862928	0.000855366	0.000881432
751	2-(1-Piperazinyl)acetamide	2.68	level2	144.113	146.7	POS	0.027926	0.0141071	0.0104844	0.0319485	0.0210027	0.0106335	0.0193504	0.0139874	0.0316613	0.0178188	0.00811999	0.0130426	0.0271447	0.0186291	0.0124326	0.0165605	0.030578	0.0189301	0.0393613	0.0123368	0.0216999	0.0234396	0.0181054	0.023189	0.021578
752	4-Methyloxazole-5-carboxylic acid	2.68	level2	126.019	142.9	NEG	0.0231824	0.0722571	0.0942706	0.0828323	0.0705411	0.0762777	0.0698935	0.0582523	0.043164	0.0575265	0.0998131	0.0770042	0.0659743	0.0669557	0.0542776	0.0524597	0.0417907	0.0673671	0.0335486	0.0753683	0.0541353	0.0685213	0.0639209	0.0639219	0.0654547
753	Pentylenetetrazole	2.68	level2	139.097	141	POS	0.0141734	0.0136479	0.0123749	0.0148476	0.0137044	0.01483	0.0139297	0.0154622	0.0173792	0.0155844	0.0136938	0.0144313	0.0120284	0.0147632	0.0196194	0.0144942	0.016487	0.0153565	0.0124847	0.0133971	0.0153065	0.0155017	0.0153583	0.015258	0.0153727
754	8-Methylquinolin-2(1H)-one	2.68	level2	160.075	139.7	POS	0.0246511	0.0229471	0.0317067	0.0280705	0.0341117	0.0235067	0.027499	0.000297952	0.03621	0.0289314	0.0377361	0.0337401	0.000367527	0.0228805	0.0297243	0.0152901	0.0447336	0.0269605	0.0282824	0.017072	0.0270105	0.0337663	0.0334957	0.0314866	0.0329162
755	Phe-Ser	2.68	level2	253.117	137.3	POS	0.022586	0.0210277	0.0235604	0.0198036	0.0260335	0.0198254	0.0221394	0.0208545	0.0248122	0.0197283	0.0207166	0.0194546	0.0188241	0.0207317	0.0274569	0.0294298	0.0224008	0.0240136	0.0270315	0.0199084	0.0250402	0.024007	0.0231862	0.0214711	0.0228881
756	Ile-Thr	2.68	level2	233.149	136.4	POS	0.0271103	0.0210344	0.0221853	0.0292688	0.0170713	0.0321705	0.0248068	0.0320715	0.0319932	0.0309951	0.0328634	0.0256239	0.0306388	0.0306976	0.0293883	0.0302236	0.0296473	0.0328724	0.0377204	0.0243725	0.0307041	0.0347012	0.0344986	0.0313072	0.0335024
757	2-Thiazolamine, 4-[4-(phenylmethyl)phenyl]-	2.68	level2	267.094	136.3	POS	0.0121506	0.0046828	0.0030303	0.0153516	0.00733802	0.00409865	0.00777532	0.0105417	0.0196949	0.0135062	0.0150993	0.00791914	0.0131286	0.013315	0.0111683	0.0260907	0.0209344	0.0111579	0.0366309	0.00925192	0.0192057	0.014599	0.0129451	0.0129254	0.0134898
758	Carbidopa	2.68	level2	227.102	135.8	POS	0.0368739	0.0238635	0.0177864	0.029893	0.0234441	0.0228114	0.0257787	0.0348915	0.0571499	0.0433631	0.0280003	0.0251779	0.0421536	0.0384561	0.0469095	0.10055	0.0757519	0.031048	0.0829591	0.0392144	0.0627388	0.0437934	0.0383486	0.0433834	0.0418418
759	Ala-Ile	2.68	level2	201.124	135.6	NEG	0.0769116	0.0481897	0.0591633	0.0651273	0.0694638	0.0751469	0.0656671	0.0657587	0.0801091	0.0399214	0.0962887	0.082842	0.0881042	0.075504	0.0733804	0.0589898	0.0841857	0.0831866	0.0935133	0.0675034	0.0767932	0.0724199	0.0724195	0.0712256	0.0720217
760	Unshuoside_A	2.68	level2	333.191	133.8	POS	0.0315028	0.0225249	0.0245005	0.0219601	0.0269254	0.0204145	0.024638	0.0411021	0.0482799	0.0291158	0.0264099	0.033192	0.0218564	0.033326	0.0380833	0.0349169	0.0447955	0.0271178	0.0138571	0.0310466	0.0316362	0.0325091	0.0320678	0.0315205	0.0320325
761	Apigenin 7-glucuronide	2.68	level2	445.076	130.8	NEG	0.0051743	0.00536907	0.000398146	0.00361333	0.00412109	0.00227217	0.00349135	0.0048137	0.0059132	0.00392017	0.00530742	0.00857155	0.00780211	0.00605469	0.00240078	0.00442061	0.00872496	0.00524446	0.003127	0.00597041	0.00498137	0.00503667	0.00396093	0.00377003	0.00425588
762	2-(1-Piperidyl)propan-2-ol	2.68	level2	144.138	129.3	POS	0.0186247	0.0201689	0.0261778	0.023873	0.0236924	0.0221638	0.0224501	0.0170829	0.0150314	0.0267205	0.0178535	0.0277675	0.0370898	0.0235909	0.00876967	0.0136789	0.0242946	0.0190643	0.0142226	0.0137307	0.0156268	0.0185741	0.0196542	0.0184008	0.0188764
763	6-tert-Butyl-3-methylthio-1,2,4-triazin-5(2H)-one	2.68	level2	200.084	128.7	POS	0.057371	0.0701195	0.0666249	0.068585	0.0655032	0.0414064	0.0616017	0.0623217	0.0638532	0.0605385	0.0633249	0.0574009	0.0740651	0.0635841	0.0693851	0.057173	0.0715911	0.0582356	0.0602975	0.0623764	0.0631764	0.0649933	0.0628533	0.0643637	0.0640701
765	Primapterin	2.68	level2	238.093	123.6	POS	0.0117767	0.0167939	0.0177545	0.0175876	0.00982874	0.0147881	0.0147549	0.0153213	0.0108332	0.0164823	0.0153198	0.0138716	0.0181003	0.0149881	0.0152752	0.0213776	0.0123677	0.00607706	0.0119786	0.0179362	0.0141687	0.0144301	0.0134444	0.014241	0.0140385
766	7-Hydroxy-2-acetylaminofluorene	2.68	level2	240.101	123.6	POS	0.145361	0.112452	0.142002	0.141682	0.158651	0.0989721	0.133187	0.152115	0.167934	0.132661	0.123733	0.113198	0.129942	0.136597	0.170836	0.144104	0.151657	0.127552	0.145019	0.133205	0.145395	0.151673	0.146707	0.14654	0.148307
768	3-(2,4-Dihydroxyphenyl)-8,9-dihydro-5-hydroxy-8-(1-methylethenyl)-4H-furo[2,3-h]-1-benzopyran-5-one	2.68	level2	353.101	123	POS	0.00893594	0.0111306	0.0110982	0.0129332	0.0097742	0.013254	0.0111877	0.0122844	0.0122251	0.0117649	0.0156616	0.0236034	0.0158396	0.0152299	0.0133665	0.015005	0.0143256	0.0132128	0.0136558	0.0132473	0.0138021	0.0127435	0.0119459	0.0126346	0.0124413
769	(1R,5S)-8-Methyl-8-azabicyclo[3.2.1]octan-3-amine	2.68	level2	141.138	122.9	POS	0.0040633	0.00959398	0.0130517	0.0119838	0.00600901	0.0127212	0.00957051	0.00927565	0.00911087	0.0102084	0.00980565	0.00777938	0.0101734	0.00939223	0.00813536	0.0089181	0.0104493	0.00515856	0.00321615	0.00868309	0.00742676	0.00870287	0.00964381	0.00961576	0.00932081
770	2-[(2R,3S,7R,8R,8aS)-2,3,4'-Trihydroxy-4,4,7,8a-tetramethyl-6'-oxospiro[2,3,4a,5,6,7-hexahydro-1H-naphthalene-8,2'-3,8-dihydrofuro[2,3-e]isoindole]-7'-yl]-3-methylpentanoic acid	2.68	level2	514.282	113.5	NEG	70.8916	42.7293	52.9283	62.951	71.572	163.755	77.4711	93.0153	37.7999	61.8065	104.008	157.648	98.0159	92.0488	33.6185	68.2434	62.9265	50.8186	70.7226	61.7666	58.016	77.9732	77.9638	76.0337	77.3236
771	1-Behenoyl-2-hydroxy-sn-glycero-3-phosphocholine	2.68	level2	580.432	109.7	POS	0.0729324	0.0534455	0.0837428	0.0670369	0.0761176	0.0837648	0.07284	0.0612793	0.0942658	0.0675971	0.0893067	0.0825393	0.0981431	0.0821886	0.0838553	0.0892734	0.0991766	0.0961726	0.079903	0.094327	0.0904513	0.0896965	0.0869369	0.0862455	0.0876263
772	Swertisin	2.68	level2	445.112	108.4	NEG	0.0143092	0.00845917	4.51212e-05	0.00223637	0.00239076	0.00719619	0.0057728	0.00130772	0.00941109	0.00442383	0.011584	0.0103807	0.0146671	0.00862906	0.0135121	0.0319325	0.0199386	0.0433171	0.0193974	0.0301661	0.0263773	0.0189821	0.0187529	0.0166283	0.0181211
773	1-O-Hexadecyl-2-O-(2E-butenoyl)-sn-glyceryl-3-phosphocholine	2.68	level2	550.385	102.6	POS	0.0511894	0.0743776	0.0617133	0.0622334	0.0629864	0.0635649	0.0626775	0.0770154	0.0769398	0.0659399	0.0872842	0.0645487	0.0704941	0.0737037	0.0842965	0.0534554	0.0639361	0.0866238	0.0932017	0.0438581	0.0708953	0.0762282	0.0729416	0.07284	0.0740033
774	N-Oleoyl-D-erythro-sphingosylphosphorylcholine	2.68	level2	729.587	101.7	POS	0.110828	0.0715503	0.104361	0.0855122	0.179541	0.107848	0.10994	0.0963161	0.1176	0.0702272	0.160059	0.125198	0.127028	0.116071	0.102528	0.117025	0.133254	0.116661	0.121087	0.11076	0.116886	0.117831	0.115174	0.112132	0.115045
775	2-Chloro-4-(4,5-dihydro-1H-imidazol-2-yl)pyridine	2.68	level2	182.047	99.2	POS	0.0190681	0.0181643	0.0162834	0.0208569	0.0164002	0.0220655	0.0188064	0.0186053	0.0227645	0.0160669	0.0143053	0.0156484	0.01838	0.0176284	0.024008	0.0193864	0.0222574	0.0130879	0.0271068	0.0177487	0.0205992	0.0208648	0.0195922	0.0195773	0.0200114
776	4-Chloro-5,6,7,8-tetrahydroquinazolin-2-amine	2.68	level2	184.063	61.1	POS	0.0689694	0.0655629	0.0770045	0.0591164	0.0550013	0.0629623	0.0647695	0.0879628	0.0879405	0.0682725	0.0567484	0.0529864	0.0741208	0.0713385	0.0724819	0.0662795	0.078129	0.0489631	0.147774	0.0690847	0.080452	0.0782048	0.0774831	0.0767616	0.0774832
777	Trihydroxycholestanoic acid	2.68	level2	449.325	59.3	NEG	0.00578639	0.017295	0.00374308	0.015482	0.0132624	0.00355201	0.00985347	0.0637792	0.01142	0.0565613	0.0568451	0.0320274	0.012664	0.0388828	0.00660814	0.0202653	0.0206656	0.0257667	0.00821531	0.0079752	0.014916	0.0223349	0.0222334	0.0205614	0.0217099
778	Butachlor ESA	2.68	level2	356.152	28.7	NEG	0.164056	0.165183	0.150283	0.150554	0.154451	0.181049	0.160929	0.195182	0.282171	0.145299	0.158044	0.17648	0.212202	0.194897	0.214155	0.202531	0.311189	0.259012	0.207318	0.262401	0.242768	0.188826	0.205637	0.204885	0.199783
779	Platanic acid	2.68	level2	457.33	28.1	NEG	0.0249157	0.0503435	0.010988	0.0289914	0.121001	0.0234278	0.043278	0.0812752	0.068189	0.0550769	0.0786828	0.109077	0.0483175	0.0734364	0.0558969	0.0391442	0.0599104	0.0310896	0.0481862	0.0321751	0.0444004	0.090499	0.0714175	0.0898101	0.0839088
780	Succinic_anhydride	2.68	level2	99.0083	26	NEG	0.818169	0.918991	1.43592	0.0165292	0.893487	1.65241	0.955919	1.18818	0.0285889	1.03595	1.38856	1.05826	1.3487	1.00804	0.980246	0.999325	1.25318	0.795952	0.583884	0.809811	0.903733	1.02906	1.00869	1.02498	1.02091
781	17-Acetoxygrindelic acid	2.68	level2	377.235	21.7	NEG	2.23018	3.92973	2.6001	2.60147	3.31319	2.40525	2.84665	3.67557	3.31383	3.67287	3.69964	2.51523	2.40653	3.21394	2.63433	2.24557	1.96732	3.45079	2.46752	1.90805	2.4456	3.02236	2.89518	2.88344	2.93366
782	cis-4,10,13,16-Docosatetraenoic acid	2.68	level2	331.263	19.2	NEG	1.53922	2.34107	1.73932	1.91087	2.75788	1.55388	1.97371	3.19799	2.40405	2.30459	1.9436	1.61281	1.68034	2.19056	1.68904	1.73279	1.35272	1.93287	1.83631	1.54335	1.68118	1.9777	2.0323	1.9704	1.99347
783	2-(3-Phenyl-1H-1,2,4-triazol-5-yl)pyridine	2.68	level2	221.084	15.5	NEG	0.165744	0.0548347	0.0581472	0.144954	4.52817e-05	0.0525997	0.0793875	0.402384	0.656418	0.288977	0.227529	0.442929	0.314026	0.38871	0.147477	0.209135	0.187323	0.296942	0.108496	0.148327	0.18295	0.195774	0.193957	0.193219	0.194317
784	1-Aminocyclohexanecarboxylic_acid	2.68	level2	144.101	297.5	POS	0.00871806	0.0097364	0.0107642	0.00992161	0.00914871	0.0108569	0.00985764	0.0115787	0.0117558	0.0101193	0.00976885	0.00743113	0.00645278	0.00951775	0.0101909	0.0110069	0.0101088	0.00873698	0.00839678	0.0119627	0.0100672	0.010566	0.0108272	0.0104649	0.0106193
785	3-Ureidoisobutyric acid	2.68	level2	147.076	287.5	POS	0.230635	0.128238	0.0886592	0.586179	0.150417	0.0239765	0.201351	0.112974	0.3665	0.581249	0.470132	0.681436	0.477608	0.448316	0.00122509	0.347278	0.411117	0.0718406	0.0447905	0.198286	0.17909	0.439827	0.432961	0.432656	0.435148
786	2-(3,4-dihydroxyphenyl)-3-[(2S,3R,4S,5S,6R)-4,5-dihydroxy-3-[(2R,3R,4R,5R,6S)-3,4,5-trihydroxy-6-methyloxan-2-yl]oxy-6-[[(2R,3R,4R,5R,6S)-3,4,5-trihydroxy-6-methyloxan-2-yl]oxymethyl]oxan-2-yl]oxy-5,7-dihydroxychromen-4-one	2.68	level2	755.207	275.6	NEG	0.14396	0.241791	0.101302	0.160638	0.359365	0.102657	0.184952	0.30992	0.0959237	0.494715	0.186663	0.105485	0.0886465	0.213559	0.131009	0.44135	0.263923	0.16206	0.168541	0.12871	0.215932	0.187828	0.202556	0.201861	0.197415
787	Melezitose	2.68	level2	527.156	256.2	POS	0.0520332	0.090327	0.041695	0.0594991	0.120232	0.0338026	0.0662648	0.0916972	0.0433403	0.110786	0.0658243	0.0392999	0.0406391	0.0652645	0.0458817	0.107276	0.0806703	0.051467	0.0654021	0.0450372	0.0659557	0.072356	0.0715338	0.0708669	0.0715856
788	Bumetanide	2.68	level2	363.101	216.2	NEG	0.0315428	0.0181386	0.113901	0.0205873	0.0235737	0.031472	0.0398692	0.0262883	0.0319097	0.0194178	0.028806	0.0256268	0.0300039	0.0270087	0.0265547	0.0240876	0.028627	0.032286	0.0217392	0.0324072	0.0276169	0.0286133	0.0287225	0.0286155	0.0286504
789	Isobutyric_acid	2.68	level2	87.0448	166.7	NEG	0.0527463	0.03907	0.0645708	0.0520752	0.0524326	0.0552829	0.0526963	0.104851	0.0795852	0.125678	0.0527302	0.0576988	0.123941	0.0907473	0.0556338	0.0716074	0.0653372	0.0569825	0.046409	0.0581394	0.0590182	0.0577637	0.0617349	0.0615047	0.0603344
790	N-(1-Deoxy-b-D-fructopyranosyl)_(R)C(S)S-alliin	2.68	level2	340.106	136.1	POS	0.0423806	0.0365991	0.0560534	0.041665	0.0363497	0.0536673	0.0444525	0.0429004	0.0349983	0.0337846	0.0573406	0.0394476	0.0814212	0.0483154	0.0422491	0.0544762	0.0511375	0.0642365	0.046294	0.0412778	0.0499452	0.0464053	0.0444234	0.0443997	0.0450761
791	Alloimperatorin	2.68	level2	271.091	91.8	POS	0.151118	0.147889	0.175388	0.171978	0.200211	0.146705	0.165548	0.272553	0.291221	0.226048	0.184006	0.176614	0.187661	0.223017	0.262121	0.250184	0.314986	0.228052	0.211877	0.215015	0.247039	0.241658	0.239843	0.228673	0.236725
792	Carnosic_acid	2.68	level2	331.19	48.6	NEG	0.225093	0.0327527	0.00417906	0.126739	0.0877496	0.089698	0.0943686	0.0773033	0.0373185	0.00298542	0.033918	0.0737199	0.144814	0.0616765	0.247239	0.0345214	0.304976	0.0439504	0.0666307	0.0735363	0.128476	0.0943929	0.094366	0.0917963	0.0935184
793	Medicagenic_acid	2.68	level2	501.32	31.4	NEG	0.110263	0.136799	0.0657585	0.2595	0.199883	0.0375606	0.13496	0.259956	0.553046	0.365498	0.203627	0.350864	0.239778	0.328795	0.231403	0.261481	0.452653	0.157515	0.317122	0.274502	0.282446	0.258029	0.258026	0.258205	0.258087
794	HEPTANOIC ACID	2.68	level2	129.091	28.5	NEG	0.374304	0.331027	0.39639	0.390998	0.366785	0.4727	0.388701	0.425995	0.558094	0.40841	0.499015	0.390009	0.444366	0.454315	0.385139	0.417552	0.431935	0.45897	0.44388	0.470389	0.434644	0.613978	0.607289	0.605052	0.608773
795	LTB4_20-Hydroxy	2.68	level2	351.219	22.1	NEG	3.02621	2.81527	2.85729	2.66723	3.42386	2.70278	2.91544	4.01878	2.64469	3.28489	3.88947	4.35501	2.68117	3.479	2.70398	3.35289	3.15575	3.6838	2.91375	2.65081	3.07683	3.6174	3.46451	3.45085	3.51092
796	Maltotetraose	2.68	level2	665.212	275.5	NEG	1.23869	1.9509	0.778377	1.3605	3.25183	0.724305	1.55077	2.54344	0.908819	3.3885	1.48201	0.840655	0.706771	1.64503	1.06334	2.77095	2.46968	1.2278	1.28926	0.916352	1.6229	1.79007	1.85477	1.78263	1.80916
797	N-Glycolylneuraminic acid	2.68	level2	324.092	228.1	NEG	0.458162	0.328307	0.408297	0.421349	0.421574	0.518744	0.426072	0.389841	0.519243	0.437949	0.409939	0.502869	0.493068	0.458818	0.433031	0.353775	0.566546	0.409744	0.471904	0.397125	0.438688	0.477004	0.476892	0.463934	0.47261
798	LPS(18:0)	2.68	level2	526.312	149	POS	0.00904903	0.0120508	0.0121163	0.00976477	0.0106914	0.017103	0.0117959	0.0158441	0.0126844	0.0251101	0.0159795	0.0118388	0.0123777	0.0156391	0.010731	0.0163697	0.0144774	0.0153299	0.0104006	0.0101541	0.0129105	0.0137857	0.0136564	0.013436	0.013626
799	Tetradecenedioylcarnitine (Car(14:1-O2))	2.68	level2	400.268	135.6	POS	0.0126052	0.0122751	0.00631653	0.0146977	0.00538657	0.00785989	0.00985685	0.0104755	0.0214753	0.00665929	0.00777101	0.00581829	0.0127763	0.0108293	0.00919451	0.00938505	0.0147904	0.00774987	0.0167931	0.0118722	0.0116309	0.0116286	0.0115209	0.0113051	0.0114848
800	LPE(22:4)	2.68	level2	530.323	108.4	POS	0.0385881	0.0263419	0.0201557	0.0297805	0.0891392	0.014178	0.0363639	0.0285185	0.159256	0.0277951	0.0228193	0.0171063	0.0189699	0.0457442	0.0170113	0.0209496	0.0201973	0.020328	0.0235255	0.01379	0.0193003	0.0382112	0.0366561	0.0364975	0.0371216
801	Oxohexadecadienoylcarnitine (Car(16:3-O))	2.67	level2	410.288	104.4	POS	0.0119958	0.0116721	0.0081915	0.0137955	0.00734868	0.0145665	0.0112617	0.0117071	0.0183132	0.00784161	0.00544206	0.00653507	0.014025	0.010644	0.00839163	0.0103728	0.012629	0.00899652	0.0227979	0.0105134	0.0122835	0.0132395	0.0113193	0.0112858	0.0119482
802	PC(35:2)	2.67	level2	772.581	81.5	POS	0.0463741	0.0306318	0.0364746	0.0312972	0.0431249	0.0350786	0.0371635	0.0326991	0.0557412	0.0431892	0.050887	0.0512756	0.0524723	0.0477107	0.0517578	0.0385602	0.0668811	0.059727	0.0346922	0.0592181	0.0518061	0.051276	0.0480013	0.0509007	0.0500593
803	PC(40:6)	2.67	level2	816.586	31.7	POS	0.0546867	0.0443696	0.0510302	0.0526349	0.0597528	0.0407335	0.0505346	0.0487944	0.0472478	0.0479875	0.0460736	0.0534847	0.0477881	0.0485627	0.0490968	0.0495061	0.0459206	0.0528937	0.0542298	0.0363724	0.0480032	0.0491533	0.0487163	0.0473491	0.0484062
804	3-Aminoquinoline	2.67	level2	145.075	359.7	POS	4.99184e-06	0.000680871	0.0010952	0.00094027	5.13169e-06	0.00165088	0.000729558	0.0016622	0.00289829	0.000943011	0.00557373	0.00614416	0.00424889	0.00357838	0.00117516	5.16668e-06	0.00412494	5.11159e-06	5.00682e-06	0.00251663	0.00130533	0.00316168	0.00313829	0.00226563	0.0028552
805	3',5'-Cyclic Inosine monophosphate	2.67	level2	329.029	307.7	NEG	0.49113	0.981493	1.34361	1.54497	0.875135	1.67684	1.1522	1.14347	0.85112	1.02108	0.772699	0.763997	0.738597	0.881827	1.17073	1.17692	0.828437	1.8693	0.677196	0.989059	1.11861	0.634555	0.61891	0.426859	0.560108
806	(2E)-4-Ethoxy-4-oxo-2-butenoic acid	2.67	level2	143.034	276.3	NEG	0.044059	0.0357037	0.036955	0.0398667	0.0430799	0.0401859	0.0399751	0.0467982	0.0436917	0.0472746	0.0381228	0.0436833	0.0377287	0.0428832	0.0412473	0.0452182	0.0454148	0.0442357	0.0387054	0.0346019	0.0415706	0.0435935	0.0435962	0.0438345	0.0436747
807	2-Hydroxy-2',3'-dichlorobiphenyl	2.67	level2	236.987	239.7	NEG	0.340143	0.418191	0.277137	0.425918	0.284838	0.33173	0.346326	0.366924	0.270002	0.307754	0.234475	0.241179	0.232787	0.27552	0.292787	0.343166	0.247784	0.217143	0.334085	0.291987	0.287826	0.33375	0.28427	0.330652	0.316224
808	Pro-Glu	2.67	level2	245.112	239.4	POS	0.208496	0.198562	0.17588	0.184729	0.174647	0.173376	0.185948	0.243433	0.300102	0.283739	0.26211	0.242746	0.215382	0.257919	0.249723	0.22991	0.260415	0.247581	0.300113	0.229613	0.252892	0.234325	0.23038	0.229076	0.23126
809	1-Butanol, 2-[[9-(1-methylethyl)-6-[[[4-(2-pyridinyl)phenyl]methyl]amino]-9H-purin-2-yl]amino]-, (2R)-	2.67	level2	432.252	226.9	POS	0.00159223	0.000943901	0.00134228	0.0011272	0.00159093	0.00104296	0.00127325	0.00187378	0.00186237	0.00283805	0.00153965	0.00124769	0.000865732	0.00170454	0.00181407	0.00165739	0.00208288	0.00168465	0.00131684	0.00116599	0.0016203	0.00160987	0.00159788	0.00147365	0.00156047
810	1,3-Dimethyl-6-(propylamino)-2,4(1H,3H)-pyrimidinedione	2.67	level2	198.123	224.6	POS	0.0568839	0.075053	0.0464036	0.0650843	0.0597198	0.0316971	0.055807	0.055111	0.0619226	0.0577163	0.0571268	0.0597294	0.0581114	0.0582863	0.0610759	0.0641324	0.101543	0.0557079	0.0535611	0.0469499	0.0638284	0.0620007	0.0603293	0.057766	0.060032
811	2-(2,6-Dimethylmorpholin-4-yl)ethanol	2.67	level2	160.132	223.4	POS	0.760313	0.826644	0.464021	0.887578	0.914603	0.562167	0.735888	0.956318	1.14608	0.763059	0.706644	0.857938	0.824604	0.875773	1.0229	0.786964	0.839595	0.705085	0.579217	0.796252	0.788336	0.796496	0.812013	0.811496	0.806668
812	2-Amino-2-methylpentanoic acid	2.67	level2	132.101	222.8	POS	0.133732	0.0963468	0.0476336	0.107201	0.0724475	0.0908201	0.0913635	0.093584	0.272007	0.0953883	0.0772719	0.0422876	0.123577	0.117353	0.195102	0.18029	0.26953	0.11378	0.14413	0.118605	0.170239	0.1245	0.123362	0.127863	0.125241
813	Pro-Asn	2.67	level2	230.113	215.1	POS	0.00311768	0.00579154	0.00375507	0.00443967	0.00467573	0.00582654	0.00460104	0.0062858	0.00534097	0.00804527	0.00568514	0.00520487	0.00996991	0.00675533	0.00559825	0.00515851	0.00587389	0.00478883	0.00584658	0.0043716	0.00527294	0.00544247	0.00505215	0.00538869	0.00529444
814	Ala-His	2.67	level2	227.113	210.9	POS	0.0199399	0.0405355	0.0314682	0.0389388	0.0531718	0.0391544	0.0372015	0.0767307	0.0168057	0.0604788	0.0253828	0.0248047	0.0104281	0.0357718	0.0372606	0.0407718	0.0255413	0.032048	0.018853	0.0265264	0.0301668	0.031101	0.0308499	0.0319927	0.0313145
815	5,5-Dimethylimidazolidine-2,4-dione	2.67	level2	129.065	210.5	POS	0.185913	0.178542	0.176151	0.181968	0.146691	0.206895	0.17936	0.231539	0.187485	0.230013	0.164492	0.189065	0.147632	0.191705	0.214943	0.194053	0.204048	0.179207	0.174605	0.197586	0.194074	0.18614	0.190937	0.19067	0.189249
816	4,6-Dimethyl-1,3,5-triazin-2-ylamine	2.67	level2	125.082	209.4	POS	0.0106912	0.0103451	0.0108572	0.0104073	0.0110024	0.0108287	0.0106887	0.00699388	0.0110576	0.0110343	0.0130063	0.011825	0.0119083	0.0109709	0.0130546	0.0106127	0.0120637	0.0120489	0.0103932	0.0122559	0.0117382	0.011376	0.0106964	0.0106207	0.0108977
817	3-Piperidone	2.67	level2	100.075	206.4	POS	0.0166855	0.0258378	0.0216086	0.0260063	0.0178053	0.024298	0.0220403	0.0265013	0.023021	0.0225104	0.0223159	0.0192658	0.015211	0.0214709	0.0293295	0.0247453	0.0247883	0.0190763	0.0183172	0.0281617	0.0240697	0.0228348	0.023366	0.0233363	0.0231791
818	Methyl 4-(trifluoromethyl)benzoylacetate	2.67	level2	247.056	202.8	POS	0.0569808	0.0645346	0.0573448	0.0683338	0.0457124	0.0544134	0.0578866	0.0587587	0.0407174	0.0557586	0.051861	0.0652504	0.0449082	0.0528757	0.0563466	0.0313898	0.0350163	0.0480186	0.0544554	0.0333565	0.0430972	0.049151	0.0483151	0.0487232	0.0487298
819	4-Biphenylthiocarboxamide	2.67	level2	212.053	200	NEG	0.178954	0.0990065	0.192892	0.134416	0.360026	0.293761	0.209842	0.17305	0.241826	0.173023	0.091621	0.131678	0.477652	0.214808	0.151089	0.224431	0.260691	0.174286	0.251666	0.18796	0.208354	0.166977	0.165343	0.163624	0.165315
820	2-Amino-1,3-benzothiazole-6-carbonitrile	2.67	level2	176.029	199.7	POS	0.0403276	0.0684493	0.0701634	0.0814115	0.335778	0.303074	0.149867	0.0619272	0.360766	0.068709	0.0315648	0.263107	0.38672	0.195466	0.0989875	0.214711	0.285608	0.243072	0.0836821	0.172326	0.183065	0.253362	0.252783	0.158612	0.221585
821	2,4(1H,3H)-Quinazolinedithione	2.67	level2	192.989	199.3	NEG	0.0364496	0.0437687	0.0405056	0.0804577	0.0136197	0.0327536	0.0412592	0.0627214	0.0812074	0.0470084	0.0446012	0.0399643	0.0519428	0.0545743	0.103945	0.087498	0.137928	0.0624938	0.0256803	0.0894725	0.0845029	0.066078	0.0525793	0.065329	0.0613287
822	5-Cyclohexyl-1,3,4-thiadiazol-2-amine	2.67	level2	184.089	194.8	POS	0.300602	0.316386	0.349973	0.316279	0.313323	0.295279	0.315307	0.306595	0.316028	0.289295	0.301418	0.314104	0.308066	0.305918	0.314495	0.320774	0.312122	0.295272	0.299348	0.321534	0.310591	0.297125	0.300682	0.301196	0.299668
823	Sarcosine ethyl ester	2.67	level2	118.086	191.9	POS	0.0731847	0.102677	0.104171	0.0813587	0.104827	0.0798063	0.0910041	0.0976633	0.0907802	0.0949233	0.0838933	0.113226	0.105943	0.097738	0.0875767	0.0940205	0.0857526	0.111231	0.0965254	0.0796144	0.0924534	0.0900079	0.089421	0.0893575	0.0895955
824	2-Iminobiotin	2.67	level2	244.11	177.8	POS	0.0181049	0.0439829	0.0248445	0.0231452	0.0278862	0.0171757	0.0258566	0.0208228	0.0273426	0.0213181	0.0222724	0.0214717	0.0288863	0.0236856	0.0224335	0.0158593	0.020864	0.0229526	0.0234864	0.0149083	0.020084	0.0236417	0.0229105	0.0228879	0.0231467
825	2-Aminopyridine	2.67	level2	95.0599	177.3	POS	0.00367775	0.00396615	0.00333449	0.00320978	0.00524699	0.00390824	0.00389057	0.00399247	0.00511527	0.00354342	0.0037191	0.00334965	0.00373315	0.00390884	0.0034033	0.00315981	0.00375904	0.00408323	0.00336781	0.00289973	0.00344549	0.00415489	0.00411781	0.00400597	0.00409289
826	Difenacoum	2.67	level2	443.165	176.5	NEG	0.0144753	0.00548779	0.00271896	0.00767455	0.00551755	0.0093158	0.00753166	0.00508363	0.0328377	0.00539053	0.00319724	0.00652233	0.0111846	0.0107027	0.0129762	0.0144327	0.0169599	0.0123551	0.00326851	0.0161102	0.0126838	0.0130379	0.0116483	0.0116116	0.0120993
827	Gly-Met	2.67	level2	205.064	172.6	NEG	0.229512	0.14235	0.256456	0.238862	0.237166	0.351958	0.242717	0.311876	0.324109	0.102611	0.274353	0.308903	0.288252	0.268351	0.251529	0.192347	0.23595	0.311557	0.2322	0.216053	0.239939	0.267907	0.267905	0.266718	0.26751
828	N-(2-Chlorobenzyl)-7H-purin-6-amine	2.67	level2	260.068	170.5	POS	0.0609705	0.0426046	0.0618211	0.0414433	0.0581084	0.0670564	0.0553341	0.0659294	0.0651382	0.0536425	0.0574734	0.0553873	0.0536266	0.0585329	0.0614792	0.0542829	0.0594406	0.0650052	0.0576588	0.0498479	0.0579524	0.061893	0.0643114	0.0526995	0.0596346
829	2-(2-Thienyl)-2,3-dihydro-1H-perimidine	2.67	level2	253.078	169.1	POS	0.0276634	0.0252733	0.0295139	0.0217503	0.0274588	0.0286903	0.026725	0.0271803	0.0365514	0.0184571	0.0353872	0.0330809	0.0370577	0.0312858	0.0322055	0.0273263	0.0335864	0.0299006	0.0278523	0.0287854	0.0299427	0.0368935	0.0354242	0.0337455	0.0353544
830	2-Propylthiazolo[4,5-c]quinolin-4-amine	2.67	level2	244.091	169	POS	0.00167302	0.0220075	0.0320722	0.00149283	0.0251585	0.00307518	0.0142465	0.0340107	0.00477137	0.00576313	0.0113854	0.00751778	0.00989168	0.0122233	0.0210473	0.00643162	0.0206651	0.0225443	0.00938591	0.0281331	0.0180346	0.0150961	0.0145287	0.0107909	0.0134719
831	Val-Ser	2.67	level2	203.103	168.7	NEG	0.217836	0.147928	0.184	0.238335	0.248533	0.326379	0.227169	0.339904	0.47156	0.215392	0.251233	0.314076	0.276834	0.3115	0.279859	0.25951	0.265934	0.336877	0.30699	0.220596	0.278294	0.29722	0.297367	0.288381	0.294323
832	N-Methyltetrahydro-2H-pyran-4-amine	2.67	level2	116.106	162.1	POS	0.0292878	0.022966	0.0304177	0.0294603	0.0209832	0.0388535	0.0286614	0.0413835	0.0685216	0.0449695	0.0242968	0.0359482	0.0261977	0.0402196	0.0395613	0.044857	0.0404523	0.03186	0.0375371	0.0491939	0.0405769	0.0381576	0.0374636	0.0374453	0.0376888
833	3-Piperidin-4-ylpropanoic acid	2.67	level2	158.117	152.5	POS	0.595229	0.75667	0.723122	0.725299	0.664567	0.410723	0.645935	1.26044	1.43664	0.677545	0.613657	0.385387	0.768533	0.857033	1.27836	1.06016	0.779173	0.840178	1.37163	0.802277	1.02196	0.889517	0.870499	0.869733	0.876583
834	1-Hydroxy-3-methoxy-10-methylacridone	2.67	level2	256.096	151	POS	0.0247672	0.0199718	0.0273052	0.0231372	0.0283712	0.0178245	0.0235628	0.0265195	0.0287299	0.0230296	0.0233259	0.0202319	0.0242517	0.0243481	0.0287079	0.0222346	0.0264858	0.0223336	0.0334275	0.0232033	0.0260654	0.0265761	0.0253399	0.0253087	0.0257415
835	4-[(3,5-Dimethyl-1H-pyrazole-4-)sulfonyl]morpholine	2.67	level2	246.089	149.6	POS	0.0144644	0.0349935	0.0377311	0.0225548	0.025459	0.0222007	0.0262339	0.0243309	0.0300741	0.0269788	0.036778	0.0180401	0.0258951	0.0270162	0.0341539	0.0207504	0.00706453	0.0208013	0.0279627	0.0238848	0.0224363	0.0375144	0.0376361	0.0316414	0.0355973
837	Ile-Pro	2.67	level2	229.154	145.4	POS	0.0336793	0.0661712	0.0504432	0.0612937	0.049501	0.0552137	0.052717	0.0804033	0.0767038	0.0795417	0.0455945	0.0372152	0.0253828	0.0574735	0.067029	0.0665775	0.0644378	0.0437418	0.045658	0.0452456	0.0554483	0.0703391	0.0670056	0.0667536	0.0680328
838	4-Hydroxytriamterene	2.67	level2	270.111	142.4	POS	0.0135087	0.00827291	0.0118723	0.0109432	0.0110041	0.0075894	0.0105318	0.0125261	0.0142889	0.0118363	0.0106141	0.00302139	0.0103909	0.0104463	0.0118587	0.0100088	0.0109187	0.00912443	0.0110686	0.0100042	0.0104972	0.0116934	0.0111861	0.0111762	0.0113519
840	DL-2-Methylglutamic acid	2.67	level2	160.061	127	NEG	0.0568742	0.0432948	0.0234824	0.0452251	0.026263	0.0307309	0.0376451	0.0325089	0.0638864	0.0431954	0.036998	0.0757201	0.0318921	0.0473668	0.0354983	0.0512591	0.0529774	0.0309062	0.0528877	0.028531	0.0420099	0.0425545	0.0425242	0.0411682	0.0420823
841	1-Methylcytosine	2.67	level2	126.066	123	POS	0.0242557	0.0245869	0.0235739	0.02292	0.023742	0.0254431	0.0240869	0.0190543	0.0255045	0.0200243	0.0231208	0.0285747	0.023608	0.0233144	0.0243483	0.0201191	0.025374	0.0164342	0.0235136	0.0261481	0.0226562	0.0241895	0.0240707	0.0224849	0.0235817
842	N-(3-Acetylphenyl)-4-fluorobenzamide	2.67	level2	256.079	122.2	NEG	0.0584806	0.0661416	0.0686793	0.0522719	0.0619158	0.10198	0.0682448	0.0786525	0.0840662	0.055353	0.0743119	0.0440965	0.0597345	0.0660358	0.0929256	0.0499353	0.105031	0.110452	0.0428844	0.124194	0.0875705	0.0908457	0.0910349	0.0871761	0.0896855
843	Coniine	2.67	level2	128.143	121.7	POS	0.0111629	0.0106071	0.0125677	0.0103666	0.00948881	0.0102027	0.0107326	0.0154238	0.00999186	0.0127196	0.0137693	0.0134233	0.0119024	0.0128717	0.0171219	0.0143315	0.0141625	0.0150841	0.00978351	0.0134855	0.0139948	0.0148037	0.0146778	0.0134369	0.0143061
844	Glycerophospho-N-palmitoylethanolamine	2.67	level2	454.291	121	POS	0.931749	1.00209	1.16016	0.894327	1.03686	1.33388	1.05984	1.31718	1.3629	1.74467	1.42049	1.32016	1.01828	1.36395	1.39573	1.3593	1.41102	1.41503	0.950328	1.12096	1.27539	1.3998	1.3569	1.35494	1.37055
845	Tyr-Ile	2.67	level2	293.149	120.1	NEG	0.0909427	0.041854	0.296431	0.0696571	0.0870372	0.105757	0.11528	0.0765464	0.123182	0.0328295	0.0659924	0.0908949	0.137065	0.0877517	0.107697	0.0475114	0.334553	0.130092	0.109123	0.0779566	0.134489	0.0819957	0.0862427	0.0859198	0.0847194
847	2,4,6-Trimethylpyridine	2.67	level2	122.096	109.8	POS	0.0221024	0.00272529	0.02162	0.0186464	0.0208966	0.00289421	0.0148142	0.00487513	0.00723936	0.0170594	0.00333382	0.00133779	0.00200023	0.00597428	0.00384777	0.00623364	0.00642582	0.00494223	0.0219302	0.00729821	0.00844631	0.00579917	0.00404124	0.00565051	0.00516364
848	N-(1H-Indol-3-ylacetyl)glycine	2.67	level2	231.077	108.2	NEG	0.077683	0.0603457	0.0270229	0.0704632	0.0282295	0.0290117	0.0487926	0.0628603	0.110095	0.0341236	0.0544826	0.0986839	0.0893281	0.0749289	0.0690025	0.0858846	0.0968488	0.0946527	0.0588305	0.0747137	0.0799888	0.0693304	0.0693264	0.0702116	0.0696228
849	3,5-Di-tert-butyl-2-hydroxybenzaldehyde	2.67	level2	235.168	104.4	POS	0.00207048	0.00123372	4.94159e-06	0.0015703	5.13169e-06	0.00185297	0.00112293	0.00191238	0.00279704	0.00025799	0.000398601	0.00233414	0.0016002	0.00155006	0.00204815	0.00478461	0.00519262	0.00131867	0.00541934	0.0035431	0.00371775	0.00242067	0.00231623	0.00210967	0.00228219
850	N-Methylpropionamide	2.67	level2	88.0753	98.4	POS	0.070161	0.0516691	0.0644157	0.0697326	0.0651153	0.068864	0.0649929	0.248596	0.0364844	0.0633638	0.0393971	0.0428682	0.0397975	0.0784178	0.0701495	0.158038	0.029078	0.0459531	0.0812632	0.0551141	0.0732659	0.0471544	0.0464447	0.0594714	0.0510235
851	Ile-Cys	2.67	level2	235.11	96.4	POS	0.0269312	0.0131712	0.0217413	0.0235745	0.0248801	0.0250549	0.0225589	0.0244106	0.032264	0.0195517	0.0247032	0.0238334	0.0232376	0.0246667	0.0267845	0.0252249	0.0244767	0.0290702	0.0274449	0.0260315	0.0265055	0.0272086	0.0270136	0.0256412	0.0266211
852	Ile-Met	2.67	level2	261.127	96.4	NEG	0.176077	0.109781	0.163916	0.167849	0.228765	0.197252	0.17394	0.180137	0.225354	0.114423	0.170757	0.189147	0.201005	0.180137	0.185687	0.156918	0.192982	0.233116	0.266754	0.176901	0.20206	0.198237	0.194738	0.193939	0.195638
853	Perifosine	2.67	level2	462.369	95.9	POS	0.0336166	0.0149706	0.0296838	0.0206177	0.0435476	0.0343835	0.0294699	0.0236405	0.0333947	0.0283472	0.0312105	0.0340329	0.029918	0.0300906	0.0324461	0.0260201	0.036825	0.0350573	0.0307126	0.0314248	0.032081	0.033397	0.0312732	0.0311345	0.0319349
854	Pterine	2.67	level2	164.056	90.5	POS	0.0646378	0.141571	0.106266	0.111791	0.124084	0.0935536	0.106984	0.12168	0.056034	0.159853	0.110614	0.0838759	0.165076	0.116189	0.0818273	0.143601	0.14225	0.080753	0.071241	0.081119	0.100132	0.112386	0.111345	0.11252	0.112084
855	2-(5-Oxovaleryl)phosphatidylcholine	2.67	level2	594.374	88.5	POS	0.0770064	0.080376	0.0820325	0.0324249	0.0715435	0.0625658	0.0676582	0.063059	0.0831162	0.0853219	0.0690752	0.0934008	0.0975123	0.0819142	0.0575202	0.08512	0.0492905	0.0356368	0.0976431	0.071843	0.0661756	0.0780867	0.0692052	0.076837	0.0747097
856	Met-Phe	2.67	level2	297.125	84.6	POS	0.0263459	0.0213383	0.0225096	0.0283871	0.0294487	0.0260189	0.0256748	0.0250663	0.0363298	0.0232095	0.0223058	0.021747	0.0256723	0.0257218	0.0329222	0.0252043	0.0226948	0.0248767	0.0355741	0.0278772	0.0281916	0.0279465	0.0269988	0.0269784	0.0273079
857	2-Docosahexaenoyl-1-palmitoyl-sn-glycero-3-phosphoethanolamine	2.67	level2	764.519	80.6	POS	0.203449	0.148143	0.185199	0.193423	0.214744	0.575951	0.253485	0.203231	0.226604	0.231708	0.605687	0.530991	0.170402	0.328104	0.554998	1.29498	0.336988	0.318673	0.198753	0.347563	0.508659	0.271439	0.265087	0.380164	0.305563
858	3-Amino-6-methyl-1-[3-(trifluoromethyl)phenyl]pyridazin-4-one	2.67	level2	270.084	59.4	POS	0.0314443	0.0105042	0.0297356	0.0248578	0.0381014	0.041547	0.0293651	0.0139737	0.0202813	0.00601897	0.0142278	0.0210762	0.0167205	0.0153831	0.0196005	0.0150081	0.0185532	0.0297721	0.0280175	0.0162827	0.0212057	0.0227825	0.0233509	0.0227357	0.0229564
859	9-Hydroxynonanoic acid	2.67	level2	173.118	50.9	NEG	0.102747	0.157542	0.155202	0.170135	0.128664	0.105969	0.13671	0.127045	0.170979	0.0941395	0.212854	0.134299	0.136074	0.145898	0.111244	0.113934	0.129384	0.138159	0.167384	0.22237	0.147079	0.214968	0.213318	0.22965	0.219312
860	Tetradecanedioic acid	2.67	level2	257.175	41.2	NEG	0.106286	0.0880676	0.079418	0.110209	0.100438	0.100133	0.0974252	0.348157	0.19092	0.207653	0.122569	0.169646	0.175704	0.202442	0.0866948	0.0988899	0.135792	0.122204	0.0902235	0.0741266	0.101322	0.135605	0.135606	0.136729	0.13598
861	N2-(4-Fluorophenyl)-1,3,5-triazine-2,4-diamine	2.67	level2	204.069	38	NEG	0.0644554	0.0328134	0.0449777	0.0987614	0.0434351	0.0432259	0.0546115	0.0559224	0.0473377	0.0396783	0.0353826	0.0577754	0.0582528	0.0490582	0.0439351	0.0494617	0.0369073	0.062194	0.049936	0.0486218	0.0485093	0.042249	0.043854	0.0451452	0.0437494
862	1-Hexadecyl-2-(9Z-octadecenoyl)-sn-glycero-3-phosphocholine	2.67	level2	746.602	36.3	POS	0.091225	0.109262	0.127329	0.105282	0.112903	0.0980857	0.107348	0.0957917	0.0963975	0.108617	0.109191	0.0758149	0.0900966	0.0959848	0.107398	0.0904811	0.0885931	0.0930875	0.112921	0.103344	0.0993041	0.107726	0.106687	0.103981	0.106131
863	5-Amino-1-naphthol	2.67	level2	158.06	32	NEG	0.256304	0.263111	0.311437	0.325721	0.241675	0.334047	0.288716	0.267997	0.303048	0.310497	0.358282	0.517942	0.356259	0.352338	0.293136	0.276131	0.3705	0.313076	0.257746	0.244324	0.292486	0.31864	0.332825	0.331577	0.327681
864	4,4,6-Trimethyl-1-(1-naphthyl)-1,4-dihydro-2-pyrimidinethiol	2.67	level2	283.127	27	POS	0.116963	0.0790667	0.0957065	0.136432	0.177842	0.12953	0.12259	0.0934762	0.0920108	0.0587198	0.0812234	0.0945522	0.0632347	0.0805362	0.114244	0.129386	0.0901886	0.133493	0.215079	0.153481	0.139312	0.123031	0.119389	0.121807	0.121409
865	15(R),19(R)-Hydroxyprostaglandin F1.alpha.	2.67	level2	371.242	27	NEG	0.264172	0.23405	0.270234	0.231543	0.410311	0.220206	0.271753	0.335446	0.559147	0.237833	0.393205	0.263178	0.204721	0.332255	0.30445	0.257861	0.365328	0.339179	0.191802	0.242737	0.28356	0.279972	0.298103	0.278697	0.285591
866	4-Methylcyclohexaneacetic acid	2.67	level2	155.107	26.4	NEG	0.092666	0.101916	0.123644	0.117987	0.119964	0.141664	0.116307	0.133026	0.139915	0.145646	0.111563	0.121795	0.114061	0.127668	0.101904	0.120058	0.119228	0.121805	0.120047	0.130624	0.118944	0.122359	0.122317	0.123951	0.122876
867	(6E)-8-Methyl-6-nonenoic acid	2.67	level2	169.123	24.8	NEG	0.0754689	0.0513973	0.0898422	0.0951353	0.0890418	0.111007	0.0853154	0.124967	0.0370283	0.0968937	0.085354	0.134693	0.115815	0.0991252	0.0655478	0.077356	0.0913728	0.124716	0.108291	0.0849667	0.0920416	0.104013	0.0929355	0.1171	0.104683
868	a-Santal-10-en-12-oic acid	2.67	level2	233.154	16.1	NEG	0.0773877	0.0662984	0.11498	0.0565844	0.0509753	0.118101	0.0807211	0.0789236	0.119344	0.0981046	0.124271	0.129853	0.11939	0.111648	0.155149	0.0844986	0.130364	0.141712	0.122742	0.148829	0.130549	0.380476	0.425289	0.414307	0.406691
869	5-Nitro-2-(2-pyridinyl)-1H-benzimidazole	2.67	level2	239.059	15.8	NEG	0.805032	1.38667	1.73658	0.571369	0.674937	1.64297	1.13626	1.65884	1.47985	1.53636	1.44619	1.85874	1.94425	1.65404	2.47517	1.86289	0.959406	1.64902	0.563475	3.01217	1.75369	17.4539	21.2492	20.1312	19.6115
870	Laurylsulfuric acid	2.67	level2	265.147	13.9	NEG	1.26847	0.832073	1.21771	1.15888	1.07478	1.32643	1.14639	3.31284	1.38975	1.16903	1.81837	7.70816	0.931495	2.72161	1.43817	2.16139	1.34689	3.02601	2.41298	1.76646	2.02532	6.30121	6.13813	6.2783	6.23921
871	b-Ala-Lys	2.67	level2	216.134	248.8	NEG	0.182527	0.13066	0.145655	0.147702	0.164715	0.236242	0.167917	0.153012	0.229816	0.0957636	0.153006	0.234116	0.156553	0.170378	0.220349	0.191348	0.144863	0.241124	0.289115	0.146485	0.205547	0.18805	0.188109	0.183996	0.186718
872	N-Methylvaline	2.67	level2	132.101	195.5	POS	0.0623279	0.061415	0.0645237	0.067881	0.0533056	0.0595311	0.0614974	0.0980227	0.086568	0.0799002	0.0587145	0.0702759	0.0542245	0.0746176	0.183202	0.0752703	0.0636893	0.22537	0.0788895	0.0639328	0.115059	0.0746356	0.073956	0.0779045	0.0754987
873	Tiglic_acid	2.67	level2	99.0447	167.4	NEG	0.0381032	0.0347519	0.0472607	0.0401778	0.0552566	0.0589386	0.0457481	0.0539852	0.0648264	0.0449417	0.0550793	0.051199	0.0617568	0.0552981	0.0575731	0.0518291	0.0629978	0.0727255	0.0380328	0.0459402	0.0548497	0.0579552	0.054411	0.0604937	0.0576199
874	Nadolol	2.67	level2	310.2	122.3	POS	0.0611366	0.041988	0.0494198	0.0539051	0.0713577	0.0350769	0.0521473	0.0275134	0.0545361	0.0232629	0.0354595	0.0471742	0.0392757	0.0378703	0.0243627	0.0181308	0.0299477	0.0346354	0.0641967	0.0325015	0.0339625	0.0444031	0.0429209	0.0428815	0.0434018
875	Methylacetate	2.67	level2	73.0291	112.9	NEG	0.169709	0.13439	0.300731	0.375888	0.272474	0.322168	0.26256	0.399264	0.386756	0.216519	0.295979	0.0427787	0.672084	0.335563	0.254063	0.295802	0.389122	0.312031	0.169018	0.16253	0.263761	0.313742	0.274026	0.272422	0.28673
876	CROTONIC ACID	2.67	level2	85.0291	83.7	NEG	0.345643	0.254738	0.367078	0.343899	0.159986	0.426642	0.316331	0.388742	0.420948	0.318397	0.371592	0.507148	0.310994	0.386303	0.359926	0.238619	0.354052	0.401045	0.31295	0.354607	0.336867	0.403718	0.388198	0.386871	0.392929
877	Plumbagin	2.67	level2	187.041	14.6	NEG	2.30537	8.50497	6.25012	9.87883	2.25817	8.53868	6.28936	9.84128	5.0353	6.16742	3.13069	5.12804	2.68205	5.3308	6.40653	4.07182	2.112	3.01331	1.9718	3.7473	3.5538	2.93318	2.93242	3.0088	2.95813
878	LPE(P-16:0)	2.67	level2	438.296	111.7	POS	0.0469288	0.041526	0.0519993	0.0425547	0.0619891	0.0419113	0.0478182	0.0433847	0.058858	0.0444044	0.0565492	0.0334576	0.0363114	0.0454942	0.0537533	0.0602542	0.0573077	0.0550403	0.0673555	0.0550104	0.0581202	0.0578875	0.0560126	0.0559668	0.0566223
879	Linoleoylcarnitine (Car(18:2))	2.67	level2	424.34	91.7	POS	0.381021	0.167064	0.465516	0.288223	0.558371	0.277102	0.356216	0.45483	0.648462	0.246358	0.32253	0.326936	0.431663	0.40513	0.387747	0.227585	0.334604	0.319961	0.420762	0.289443	0.330017	0.397793	0.394241	0.384532	0.392189
880	5-Hydroxyoxindole	2.67	level2	148.04	55.1	NEG	0.332563	0.209021	0.396981	0.344	0.33187	0.323064	0.322917	0.37493	0.384581	0.359867	0.338379	0.370327	0.32127	0.358226	0.330255	0.379304	0.163314	0.124926	0.298303	0.304937	0.26684	0.333416	0.328529	0.326134	0.329359
881	Glyceraldehyde	2.67	level2	89.024	32	NEG	4.76522	3.84042	0.014542	4.75429	5.74572	4.81004	3.98837	4.74324	5.61901	0.0181287	6.82578	4.97393	4.89701	4.51285	4.59567	4.14787	5.01001	5.01348	5.58561	4.63744	4.83168	5.01427	4.76324	4.74479	4.84076
882	CDP-Ethanolamine	2.67	level2	447.066	255.3	POS	0.0521056	0.0317479	0.0485986	0.0368575	0.0492473	0.0493446	0.0446503	0.036465	0.0493077	0.0382407	0.0366713	0.0552926	0.044968	0.0434909	0.0309442	0.0364913	0.0454141	0.0365099	0.0343576	0.0448991	0.0381027	0.0446872	0.0441297	0.043583	0.0441333
883	Maltopentaose	2.66	level2	827.265	284.5	NEG	0.169144	0.310413	0.110915	0.205695	0.490843	0.101919	0.231488	0.355744	0.117405	0.586196	0.212841	0.121844	0.097281	0.248552	0.15356	0.394161	0.375514	0.152347	0.166306	0.140249	0.230356	0.266863	0.269898	0.265726	0.267496
884	PC(40:7)	2.66	level2	832.581	81.1	POS	0.215592	0.171787	0.174528	0.185271	0.221648	0.188402	0.192871	0.227683	0.248378	0.175482	0.28555	0.264911	0.200067	0.233679	0.346686	0.172378	0.200222	0.256708	0.168894	0.202447	0.224556	0.246863	0.233414	0.244455	0.241577
885	Decatrienedioylcarnitine (Car(10:3-O2))	2.66	level2	340.174	211.2	POS	0.0678835	0.0387703	0.064535	0.045226	0.0743604	0.0379887	0.054794	0.0256557	0.041512	0.0319146	0.0299049	0.0462203	0.0366259	0.0353056	0.0220474	0.0238255	0.0360122	0.0340356	0.0390848	0.0414198	0.0327375	0.041096	0.0410055	0.040976	0.0410258
886	N-[1.3-dihydroxyoctadec-4-en-2-yl]docosanamide	2.66	level2	620.597	359.6	NEG	0.00321068	0.00463387	0.00329077	0.00386208	0.000288344	0.0105049	0.00429844	0.00398046	0.001784	0.00185819	0.0167666	0.0132717	0.0051627	0.00713727	0.0017783	0.00821601	0.00758639	0.0092243	0.00263164	0.00716122	0.00609964	0.00548174	0.00593102	0.00590721	0.00577332
887	N1,N2-Bis(2-hydroxyethyl)ethanediamide	2.66	level2	177.086	310.1	POS	0.586143	0.525814	0.614898	0.593438	0.956624	0.517795	0.632452	0.675614	0.635998	0.738699	0.702845	0.577376	0.544096	0.645771	0.736712	0.792944	0.593093	0.511632	0.655582	0.577343	0.644551	0.680821	0.676249	0.569181	0.642084
888	Neomangiferin	2.66	level2	583.131	263.3	NEG	0.0747242	0.0156228	0.0201063	0.025527	0.0474423	0.0200687	0.0339152	0.0250842	0.046193	0.0236763	0.080002	0.0742294	0.020394	0.0449298	0.0315761	0.0194633	0.107946	0.096395	0.0233194	0.0240508	0.0504585	0.0259012	0.0258859	0.0247494	0.0255122
889	Glu-Asp	2.66	level2	261.072	261	NEG	0.0420319	0.0499985	0.0507726	0.052604	0.052921	0.0493348	0.0496105	0.0567492	0.0552146	0.0548363	0.0496249	0.0476585	0.0439857	0.0513449	0.0510932	0.058804	0.045354	0.0492813	0.0550344	0.0447983	0.0507275	0.0476132	0.0475895	0.0484464	0.047883
890	N-[4-(Pyridin-2-yl)-1,3-thiazol-2-yl]cyclopentanecarboxamide	2.66	level2	272.088	238.9	NEG	0.257317	0.29729	0.253254	0.257588	0.202035	0.28905	0.259423	0.292631	0.385468	0.239554	0.299079	0.281938	0.250406	0.291513	0.315681	0.264564	0.336455	0.317737	0.275923	0.291959	0.300386	0.299982	0.303387	0.302255	0.301875
891	11-[(3-Hydroxypropyl)amino]-2,3-dihydro-1H-cyclopenta[4,5]pyrido[1,2-a]benzimidazole-4-carbonitrile	2.66	level2	307.157	237.2	POS	0.125473	0.07721	0.0873641	0.0687573	0.119675	0.0769626	0.0925737	0.0949279	0.093892	0.0817571	0.0697975	0.0951085	0.0774453	0.0854881	0.067376	0.0541921	0.0729815	0.0599781	0.0559398	0.0656696	0.0626895	0.082034	0.0812736	0.0793177	0.0808751
892	(S)-2-Ureidopentanedioic acid	2.66	level2	189.051	237	NEG	0.0431252	0.0358296	0.0135037	0.0367173	0.0432087	0.0675485	0.0399888	0.0569949	0.0713088	0.037829	0.0906502	0.0473815	0.0679816	0.0620243	0.120712	0.0680351	0.117708	0.0859777	0.0700792	0.10115	0.0939437	0.052361	0.0525591	0.0454319	0.0501173
893	3-{[4-(Trifluoromethyl)phenyl]amino}cyclohex-2-en-1-one	2.66	level2	256.093	235.5	POS	0.0226648	0.0257071	0.0267129	0.0308164	0.0185708	0.0253311	0.0249672	0.0257986	0.0312819	0.0227693	0.0275929	0.0337344	0.0227409	0.0273197	0.0292721	0.0230947	0.0189704	0.0165747	0.0274443	0.0265192	0.0236459	0.02875	0.0281026	0.0280812	0.0283113
894	Pyridine-2,4-diamine	2.66	level2	110.071	229.9	POS	0.119661	0.111078	0.155851	0.139889	0.10979	0.158172	0.132407	0.132176	0.141341	0.127515	0.126517	0.175045	0.133718	0.139385	0.164914	0.144316	0.138971	0.130205	0.0931068	0.146376	0.136315	0.145924	0.128597	0.128744	0.134422
895	N,N-Dimethyl-L-valine	2.66	level2	146.117	219.8	POS	0.698776	0.668654	1.11835	0.850458	0.911945	0.841417	0.848268	0.889744	0.921327	0.798595	0.876013	0.780332	0.82947	0.849247	0.743214	0.96911	0.970672	0.772664	1.16172	0.831816	0.908199	0.901202	0.890802	0.88808	0.893361
896	His-Asn	2.66	level2	270.118	219.3	POS	0.0132525	0.0145404	0.00971012	0.0112836	0.019935	0.00567077	0.0123987	0.0221737	0.0134832	0.0260095	0.014134	0.0125102	0.00711357	0.015904	0.0104579	0.0308357	0.014462	0.0120358	0.013656	0.0102146	0.015277	0.0158508	0.0157189	0.0146985	0.0154228
897	(S)-5-Methylhydantoin	2.66	level2	113.035	217.1	NEG	0.0104215	0.0220462	0.0216409	0.0386213	0.0151417	0.0217387	0.0216017	0.08218	0.0165234	0.0266439	0.022536	0.0295087	0.0113018	0.031449	0.0549936	0.0360585	0.0683825	0.0225756	0.0528852	0.0508723	0.047628	0.0371704	0.036527	0.0421054	0.0386009
898	Creatine, ethyl ester	2.66	level2	160.107	215.1	POS	0.0254088	0.00971914	0.00313487	0.0177883	0.0140072	0.0115661	0.0136041	0.0118126	0.0540906	0.00747807	0.00529184	0.00607147	0.0152161	0.0166601	0.0236352	0.0234106	0.0327911	0.0113835	0.0146114	0.0147556	0.0200979	0.0168862	0.0167292	0.0163916	0.016669
899	Ser-Gln	2.66	level2	234.107	211.2	POS	0.00669867	0.00982769	0.00630717	0.0076072	0.0124851	0.00721744	0.00835721	0.0159734	0.00677372	0.0218456	0.00674912	0.00659699	0.00396009	0.0103165	0.00683274	0.0150436	0.00950625	0.00753951	0.00927358	0.00720744	0.00923386	0.00979239	0.00970071	0.0092217	0.0095716
900	1,4-Dideoxy-1,4-imino-D-ribitol	2.66	level2	134.081	209.9	POS	0.00778458	0.00991743	0.00730695	0.00646174	0.00482655	0.00801985	0.00738618	0.0103245	0.00794852	0.00651787	0.00508678	0.00726967	0.00615182	0.00721653	0.0101239	0.0063771	0.0163491	0.0132117	0.00520807	0.010576	0.0103077	0.00912769	0.00786283	0.00800371	0.00833141
901	Ser-Ser	2.66	level2	193.081	207.2	POS	0.00683974	0.00863005	0.00610234	0.00813621	0.0142635	0.00740966	0.00856358	0.0121884	0.00800656	0.0144635	0.00728477	0.0073253	0.00506058	0.00905486	0.00774272	0.00953313	0.00795605	0.00813	0.00916334	0.00603241	0.00809294	0.00877763	0.00869628	0.00862469	0.00869953
902	2-Amino-5,5,5-trifluoropentanoic acid	2.66	level2	170.043	200.3	NEG	7.31123	5.92226	3.94908	6.52461	6.36391	6.6567	6.1213	3.94459	9.82775	5.36478	7.0604	9.75509	7.95611	7.31812	4.2164	6.45513	8.13481	7.36561	7.37494	5.50013	6.50784	7.0015	7.00159	6.76353	6.9222
903	5-(2-Hydroxyethyl)-4-methylthiazole	2.66	level2	144.047	198.2	POS	0.00742982	0.0114957	0.0116202	0.0136284	0.0117114	0.0126981	0.0114306	0.0205836	0.0107186	0.0229807	0.00569715	0.00956467	0.00272954	0.0120457	0.0124132	0.0160923	0.00690619	0.00895419	0.00357485	0.0126879	0.0101048	0.0104374	0.0103417	0.0109247	0.0105679
904	Thr-Ser	2.66	level2	205.082	196.6	NEG	0.0393524	0.052915	0.0369769	0.046815	0.0640839	0.0458552	0.0476664	0.0911922	0.0461394	0.0810041	0.0378549	0.0401621	0.0242029	0.0534259	0.0360848	0.056614	0.0513442	0.0457987	0.047288	0.0361664	0.0455494	0.0512434	0.0473184	0.0510647	0.0498755
905	Thr-Thr	2.66	level2	219.098	186.6	NEG	0.0707629	0.0549343	0.0782295	0.0943689	0.0752246	0.112538	0.0810097	0.0871941	0.0864305	0.0587771	0.0710518	0.0855089	0.0839037	0.078811	0.0925276	0.0684678	0.082369	0.0967853	0.0926317	0.0891146	0.0869827	0.0783467	0.0792109	0.0804427	0.0793334
906	His-Val	2.66	level2	253.13	186	NEG	0.0382169	0.0885072	0.0664355	0.0759966	0.0729823	0.0806511	0.0704649	0.124714	0.0360602	0.0972641	0.0641565	0.0502669	0.036941	0.0682337	0.0713751	0.0768421	0.0565426	0.0564148	0.0712156	0.0714216	0.067302	0.066651	0.0653289	0.0681375	0.0667058
907	2-Bromo-5,6,7,8,9,10-hexahydrocyclohepta[b]indole	2.66	level2	262.022	182.5	NEG	0.164668	0.16527	0.185961	0.182278	0.148383	0.177382	0.170657	0.204198	0.194584	0.143641	0.192079	0.174511	0.182582	0.181933	0.196142	0.174743	0.191621	0.188778	0.175072	0.175603	0.18366	0.170213	0.164272	0.169358	0.167948
908	1-Amino-1-cyclobutanecarboxylic acid	2.66	level2	114.055	180.6	NEG	0.814997	0.861145	0.805877	1.2078	0.541136	0.948848	0.8633	0.625898	0.907959	0.769732	0.715299	1.14985	1.05461	0.870558	0.69515	0.931371	1.05943	0.785275	0.640215	0.816551	0.821332	0.83492	0.834943	0.842391	0.837418
909	cis-4-Hydroxycyclohexanecarboxylic acid	2.66	level2	143.071	176.5	NEG	0.0292635	0.021524	0.0252076	0.0275194	0.0220597	0.0329004	0.0264124	0.0388994	0.0331567	0.0266471	0.027998	0.0263321	0.01076	0.0272989	0.0313023	0.0309107	0.0349324	0.0076963	0.0320608	0.029258	0.0276934	0.0250385	0.0218885	0.0210517	0.0226596
910	Leu-His	2.66	level2	269.159	175.2	POS	0.132458	0.0975136	0.0999314	0.105316	0.152491	0.131769	0.119913	0.143524	0.134701	0.134913	0.136821	0.140586	0.127373	0.136319	0.120385	0.123364	0.144161	0.145028	0.13893	0.108121	0.129998	0.138619	0.138288	0.128351	0.135086
911	Benzenehexanamide, N-(methylsulfonyl)-2-(2-propyn-1-yloxy)-	2.66	level2	322.113	173.9	NEG	0.08047	0.0622919	0.070454	0.0892348	0.101538	0.0744745	0.0797439	0.0899791	0.108623	0.0889548	0.0709464	0.0867541	0.104783	0.0916734	0.0666736	0.0648739	0.101899	0.0892611	0.0890873	0.0677273	0.0799204	0.0969198	0.0913672	0.0908938	0.0930603
912	N-Methyl-N-[2-oxo-2-(1-pyrrolidinyl)ethyl]amine	2.66	level2	143.117	173.1	POS	0.0217861	0.0201544	0.022755	0.0235166	0.0278625	0.0373543	0.0255715	0.0377608	0.0465024	0.0264396	0.022045	0.0449701	0.0227195	0.0334062	0.0149688	0.0175256	0.0195767	0.0179677	0.0124072	0.0161615	0.0164346	0.0283536	0.0273791	0.0273058	0.0276795
913	5-Amino-1-(3-chloro-4-methylphenyl)-1H-pyrazole-4-carbonitrile	2.66	level2	233.058	172.4	POS	0.014449	0.00848153	0.0107869	0.0131344	0.0165294	0.0164065	0.0132979	0.0128455	0.020334	0.0127235	0.0161122	0.0168269	0.0165304	0.0158954	0.0160495	0.0100293	0.0151938	0.0153867	0.0160684	0.0105896	0.0138862	0.0177353	0.0155105	0.0151973	0.0161477
914	Phe-Asn	2.66	level2	280.128	158.2	POS	0.00583955	0.00434283	0.00379346	0.00538679	0.00536803	0.00580489	0.00508926	0.00492918	0.00605673	0.00471247	0.00596062	0.00518489	0.00513722	0.00533019	0.00555946	0.00675011	0.00567338	0.00534303	0.00813464	0.00620402	0.00627744	0.00543784	0.00483308	0.00480381	0.00502491
915	1-Isopropyl-1H-benzimidazole-5-carboxylic acid	2.66	level2	203.082	154.8	NEG	0.659888	0.69474	0.856247	0.786365	0.731056	0.842254	0.761758	0.829935	1.02422	1.07088	1.03906	1.38038	0.841718	1.03103	0.778328	0.708103	1.01602	0.944503	0.741135	0.495109	0.780533	0.905898	0.906017	0.873588	0.895168
916	Atropic acid	2.66	level2	147.044	152.1	NEG	0.0166024	0.0255511	0.0291416	0.021547	0.0223205	0.0204059	0.0225947	0.0215973	0.0225631	0.0340973	0.0265771	0.0312181	0.0212634	0.0262194	0.0202919	0.0206536	0.0207727	0.0217758	0.0174476	0.0161509	0.0195154	0.0252162	0.0252164	0.024192	0.0248749
917	D-myo-Inositol, 1-[2-hydroxy-3-[(1-oxo-9,12-octadecadienyl)oxy]propyl hydrogen phosphate], [S-(Z,Z)]-	2.66	level2	595.287	148.8	NEG	0.0240128	0.0373827	0.039036	0.0370872	0.035654	0.0308086	0.0339969	0.0379041	0.0445093	0.0621938	0.0783063	0.0695859	0.0655828	0.0596804	0.0305004	0.0447733	0.0378499	0.0570332	0.042193	0.0199432	0.0387155	0.0482126	0.0471984	0.0469573	0.0474561
918	Arecaidine	2.66	level2	142.086	148.1	POS	0.010329	0.0114566	0.0169769	0.00859118	0.0157458	0.0173824	0.0134136	0.0101336	0.00950496	0.0193167	0.19066	0.190513	0.00960532	0.0716223	0.00999408	0.01088	0.00761941	0.187115	0.014327	0.00714249	0.0395131	0.0108087	0.0106651	0.0125953	0.0113564
919	Biliverdin	2.66	level2	583.253	145.8	POS	0.00214395	0.000397863	0.00148178	0.000474306	0.00193771	0.000773581	0.00120153	0.00144186	0.00163536	0.000631607	0.000625707	0.000742153	0.00066242	0.000956517	0.000412232	0.00111906	0.000822336	0.00101668	0.00116914	0.00772681	0.00204438	0.00175958	0.00176303	0.00108629	0.0015363
920	1-Palmitoyl-2-linoleoyl-sn-glycero-3-phosphate	2.66	level2	671.463	126.2	NEG	0.0757097	0.0607085	0.0663096	0.0691418	0.0622183	0.0717326	0.0676368	0.0882699	0.0866004	0.0557276	0.0737917	0.0849993	0.165387	0.0924626	0.079242	0.125883	0.140298	0.107371	0.112003	0.0650452	0.104974	0.0796331	0.0798135	0.0757073	0.0783846
921	4'-Methoxy-.alpha.-pyrrolidinopropiophenone	2.66	level2	234.148	125.1	POS	0.00837509	0.00426761	0.0040039	0.00416107	0.00614036	0.00411432	0.00517706	0.00788548	0.0202001	0.00483104	0.00492064	0.00451825	0.00699104	0.00822442	0.00920792	0.00681381	0.020846	0.0101483	0.0054895	0.00840739	0.0101522	0.00927481	0.00919401	0.00857364	0.00901415
922	(Isobutylamino)(oxo)acetic acid	2.66	level2	144.066	122.1	NEG	1.09283	1.87349	1.61174	1.48955	1.23006	2.32984	1.60458	1.62342	1.48901	1.84871	1.52773	0.980432	1.11148	1.43013	2.27572	1.35258	2.20559	2.1658	0.912375	3.5804	2.08208	1.7155	1.72658	1.70025	1.71411
923	1-Allyl-6-hydroxy-2,4(1H,3H)-pyrimidinedione	2.66	level2	169.06	121	POS	0.024967	0.119115	0.0223207	0.0247089	0.11154	0.020596	0.0538745	0.0732268	0.0214536	0.0178432	0.026397	0.0180283	0.0222427	0.0298653	0.0252316	0.0154593	0.0188276	0.0278926	0.0257927	0.0152746	0.0214131	0.0230728	0.0210646	0.0209569	0.0216981
924	1-Hydroxy-2-naphthoic acid	2.66	level2	187.041	120.8	NEG	3.49904	6.60297	5.74348	7.02921	3.07202	6.48996	5.40611	5.8563	4.66379	3.85436	4.25224	4.0087	3.6886	4.38733	5.01683	4.2141	3.5204	3.64958	2.91603	4.55714	3.97901	3.76938	3.77729	3.95221	3.83296
925	Phe-Thr	2.66	level2	267.132	120.3	POS	0.0278515	0.0447007	0.0257528	0.035028	0.0594493	0.026573	0.0365592	0.072485	0.0319278	0.0842311	0.0348081	0.0270923	0.0184092	0.0448256	0.0324089	0.0762732	0.045462	0.0348485	0.0426362	0.0300549	0.043614	0.0496772	0.0479683	0.0480942	0.0485799
926	3,5,9-Trioxa-4-phosphatetracosan-1-aminium, 7-(acetyloxy)-24-carboxy-4-hydroxy-N,N,N-trimethyl-, inner salt, 4-oxide, (R)-	2.66	level2	552.328	115.4	NEG	0.403929	0.656971	0.445429	0.55831	0.549146	0.717983	0.555295	0.620288	0.672975	0.597614	1.41173	0.640577	0.577273	0.75341	0.780358	0.502031	0.521674	0.857905	0.561074	0.435712	0.609792	0.595921	0.597668	0.595439	0.596343
927	N-Methyltrimethylacetamide	2.66	level2	116.106	110.4	POS	0.0292433	0.0255178	0.0234912	0.032271	0.0210497	0.017324	0.0248161	0.0467626	0.0289452	0.0272318	0.0120919	0.0106764	0.0225426	0.0247084	0.034227	0.0294691	0.0253498	0.0228517	0.0293144	0.0235872	0.0274666	0.0197096	0.019557	0.0204499	0.0199055
928	(3aR,4aR,8aR,9aR)-4a-Hydroxy-8a-methyl-3,5-dimethylidene-4,6,7,8,9,9a-hexahydro-3aH-benzo[f][1]benzofuran-2-one	2.66	level2	249.147	97.7	POS	0.00664934	0.00575873	0.00637079	0.00515313	0.00664337	0.00434977	0.00582085	0.00531806	0.00707737	0.00674196	0.0041475	0.00487191	0.00551436	0.00561186	0.00951245	0.00797561	0.0102805	0.0101176	0.0102786	0.00848023	0.00944084	0.0073938	0.00703784	0.00705549	0.00716238
929	N-Nervonoyl-D-erythro-sphingosylphosphorylcholine	2.66	level2	813.68	94.3	POS	5.40739	5.62816	6.14733	5.64864	5.544	5.76299	5.68975	6.29458	5.83747	5.53177	7.51537	5.81589	5.56988	6.09416	5.90682	5.89659	5.89505	5.8619	6.13858	5.71813	5.90284	5.93803	5.64963	5.53879	5.70882
930	1,2-Diarachidonoyl-sn-glycero-3-phosphocholine	2.66	level2	830.565	80.9	POS	0.0478978	0.0448249	0.0756061	0.0570656	0.0919576	0.0453656	0.0604529	0.0510001	0.0796502	0.0503583	0.0693685	0.0377609	0.0521592	0.0567162	0.0688221	0.0583616	0.0611139	0.0960176	0.0418625	0.0539998	0.0633629	0.0664725	0.0632149	0.0631535	0.0642803
931	4-Phenyl-2,4-dihydro-3H-1,2,4-triazol-3-one	2.66	level2	162.065	80.7	POS	0.00691957	0.00899976	0.00750826	0.00760541	0.00600504	0.00721817	0.00737603	0.00752434	0.00619151	0.00948572	0.00915908	0.00651338	0.00779551	0.00777826	0.00733675	0.0101765	0.00669976	0.00528561	0.00377335	0.0190825	0.00872574	0.00833784	0.00782371	0.00782963	0.00799706
932	N-Methyl-N-(methylsulfonyl)glycine	2.66	level2	166.017	74.4	NEG	1.26483	1.50496	2.82707	1.55476	2.08911	3.04916	2.04831	2.09433	1.24645	2.43297	2.17595	2.26662	1.13651	1.89214	1.82502	1.34592	1.87645	1.78462	0.947922	3.78354	1.92725	2.10807	2.08812	2.08036	2.09218
933	(-)-Epigallocatechin	2.66	level2	305.066	73.8	NEG	2.25752	1.54419	1.76008	2.0154	3.07672	1.29907	1.99216	2.0129	1.19004	1.01771	1.9263	1.54216	1.10582	1.46582	1.63848	1.09088	2.43061	1.92103	1.49426	1.53469	1.68499	1.8171	1.81712	1.78884	1.80768
934	9-(5-O-Methylpentofuranosyl)-1,9-dihydro-6H-purin-6-one	2.66	level2	283.102	55.3	POS	0.00864751	0.014095	0.0194431	0.0119645	0.0126147	0.0138073	0.0134287	0.0157363	0.0113372	0.0182018	0.0127539	0.0165002	0.0122864	0.0144693	0.00977898	0.0106218	0.00882423	0.0100319	0.00950568	0.00938782	0.00969174	0.0134079	0.0132823	0.0131258	0.013272
935	N-(4-Methoxyphenyl)-2-(1-piperazinyl)acetamide	2.66	level2	250.154	54.3	POS	0.00021171	0.00445809	0.00745015	0.00112603	5.13169e-06	0.000171791	0.00223715	0.000637308	0.0030023	0.012554	0.00399995	0.00826453	0.00132235	0.0049634	0.00301126	0.00161505	0.00458019	0.00765891	0.00523993	0.000862889	0.00382804	0.0042829	0.00424278	0.00454184	0.00435584
936	1-Palmitoyl-2-hydroxy-sn-glycero-3-phospho-(1'-rac-glycerol)	2.66	level2	483.271	52.5	NEG	0.224263	0.190249	0.151433	0.405485	0.173993	0.222108	0.227922	0.302006	0.655034	0.629708	0.237993	0.452486	0.254595	0.42197	0.471366	0.599681	0.627563	0.234705	0.254737	0.402773	0.431804	0.339349	0.337221	0.379549	0.35204
937	Tributylamine	2.66	level2	186.221	51.6	POS	0.0582041	0.0490331	0.0462529	0.0524727	0.0393626	0.028028	0.0455589	0.0525441	0.0481064	0.0550758	0.0384898	0.0567291	0.0536689	0.050769	0.0595478	0.0747744	0.030949	0.0646981	0.0361209	0.0530312	0.0531869	0.0618386	0.0620503	0.0553606	0.0597498
938	6-Methyl-1H,6H,7H-pyrrolo[2,3-c]pyridin-7-one	2.66	level2	149.07	51.5	POS	0.00533487	0.00817802	0.0125242	0.0225351	0.00920957	0.00543399	0.010536	0.013403	0.00574793	0.0182244	0.00854856	0.00499277	0.00809347	0.00983503	0.00991836	0.0144132	0.00794039	0.0056127	0.00654644	0.00604268	0.0084123	0.00632611	0.00593291	0.00592695	0.00606199
939	2-Butyl-3-methylpyrazine	2.66	level2	151.122	51.5	POS	0.025724	0.0102667	0.00666817	0.0136051	0.00825925	0.00971746	0.0123735	0.0116257	0.027757	0.0142337	0.00754051	0.01125	0.0141659	0.0144288	0.046295	0.0292134	0.0514797	0.0256203	0.0213891	0.0410934	0.0358485	0.0205448	0.0203496	0.0199876	0.020294
940	3-Cyclohexyl-2-hydroxypropanoic acid	2.66	level2	171.102	38.7	NEG	0.0956516	0.208699	0.261879	0.446768	0.29553	0.199287	0.251302	0.214437	0.340999	0.176953	0.160996	0.237237	0.350821	0.246907	0.164088	0.165881	0.150054	0.103443	0.237562	0.344305	0.194222	0.229959	0.229889	0.239316	0.233055
941	1-Hexadecyl-2-(5Z,8Z,11Z,14Z-eicosatetraenoyl)-sn-glycero-3-phosphocholine	2.66	level2	768.586	33.6	POS	0.13788	0.195923	0.203035	0.188253	0.241272	0.176699	0.19051	0.160365	0.178599	0.159545	0.156703	0.140049	0.146764	0.157004	0.162874	0.168509	0.174007	0.181646	0.211104	0.218992	0.186189	0.195522	0.186165	0.186059	0.189249
942	Nootkatone	2.66	level2	219.173	33	POS	0.00697385	0.0153167	0.00508764	0.013509	0.00179645	0.00126669	0.00732506	0.0262337	0.0119824	0.0126691	0.00716286	0.00375431	0.0121811	0.0123306	0.0324783	0.0252952	0.0427508	0.0181902	0.0336707	0.0428452	0.0325384	0.00702086	0.00691924	0.00913816	0.00769276
943	1-(1Z-Octadecenyl)-2-(5Z,8Z,11Z,14Z-eicosatetraenoyl)-sn-glycero-3-phosphocholine	2.66	level2	794.602	33	POS	0.406476	0.503158	0.512468	0.475106	0.603364	0.451182	0.491959	0.465613	0.583685	0.401428	0.448246	0.391331	0.401141	0.448574	0.441609	0.434166	0.42375	0.476478	0.583427	0.517127	0.479426	0.483258	0.471717	0.471295	0.475423
944	1-O-Hexadecyl-2-O-(4Z,7Z,10Z,13Z,16Z,19Z-docosahexaenoyl)-sn-glyceryl-3-phosphorylcholine	2.66	level2	792.586	32.3	POS	0.195083	0.170779	0.204343	0.199105	0.243857	0.163006	0.196029	0.175682	0.204702	0.172128	0.17795	0.171195	0.183029	0.180781	0.189941	0.190157	0.203599	0.212565	0.235119	0.208702	0.20668	0.197984	0.193164	0.19299	0.194713
945	Xanthorrhizol	2.66	level2	217.159	31.4	NEG	0.128241	0.100157	0.144916	0.111759	0.133411	0.125182	0.123944	0.147586	0.191717	0.0969912	0.135073	0.144386	0.144651	0.143401	0.148984	0.129824	0.15289	0.132904	0.105411	0.207181	0.146199	0.137178	0.13682	0.135085	0.136361
946	3-[(2-Chloro-3-pyridinyl)amino]-2-cyclohexen-1-one	2.66	level2	223.062	15.7	POS	0.00315855	0.00422739	0.00572672	0.001986	0.00286972	0.00475262	0.00378683	0.00475955	0.00484167	0.00668384	0.00464154	0.00474966	0.00657464	0.00537515	0.00838379	0.00411837	0.0026831	0.00620719	0.0028466	0.0123593	0.00609972	0.111844	0.111267	0.12133	0.114813
947	Canrenone	2.66	level2	339.198	14.4	NEG	5.4422	4.12397	2.63491	2.70497	2.88965	2.85568	3.44189	13.8574	3.07799	2.54874	1.69917	19.7082	1.7309	7.10374	5.84151	4.716	2.20989	2.76334	7.01854	5.031	4.59671	13.9973	14.0069	13.3117	13.772
949	Artonin_K	2.66	level2	383.115	166.6	POS	0.0563497	0.0511724	0.0592517	0.0493814	0.0454517	0.0409838	0.0504318	0.0542421	0.0667307	0.0595309	0.0672776	0.0603276	0.0621449	0.061709	0.0446538	0.0588575	0.0443699	0.0574294	0.0459959	0.0407799	0.0486811	0.0464239	0.0475058	0.0459471	0.0466256
950	5-Methoxytryptophol	2.66	level2	192.101	152	POS	0.0137426	0.0137402	0.010523	0.0154241	0.0101235	0.0122894	0.0126405	0.0200252	0.0241633	0.013653	0.0130491	0.0124304	0.0147217	0.0163405	0.028947	0.021761	0.0233374	0.0185484	0.0208082	0.0208934	0.0223826	0.0177607	0.0169778	0.0169704	0.0172363
951	2-Methylpropanamine	2.66	level2	74.0962	138.2	POS	0.302221	0.194788	0.000465864	0.0918718	0.165096	0.0847579	0.139867	0.286541	0.579278	0.205995	0.172414	0.157506	0.13646	0.256366	0.185926	0.196431	0.178176	0.189007	0.251049	0.177984	0.196429	0.232297	0.220557	0.220027	0.224294
952	2,3-Diethylpyrazine	2.66	level2	137.107	105.1	POS	0.0102104	0.00718146	0.0101933	0.00597423	0.00432148	0.00641037	0.00738187	0.00741621	0.0123222	0.00555228	0.00769749	0.00703926	0.0058766	0.00765067	0.0185106	0.0146967	0.0209264	0.00982877	0.00642741	0.0117444	0.013689	0.0106286	0.0101562	0.0101602	0.010315
953	HEPES	2.66	level2	237.09	78.4	NEG	0.379279	0.498179	0.477843	0.47612	0.960178	0.469152	0.543459	0.784061	0.523328	0.785668	0.45833	0.483176	0.247475	0.547006	0.452581	0.60033	0.439337	0.465676	0.310179	0.35341	0.436919	0.571245	0.571356	0.538227	0.560276
954	Hexadecenedioylcarnitine (Car(16:1-O2))	2.66	level2	428.299	169	POS	0.00346882	0.00145063	0.002226	0.00225458	0.00370457	0.00146859	0.00242887	0.0043934	0.00225145	0.000552709	0.00311188	0.00144375	0.00204662	0.00229997	0.00192069	0.00172236	0.00237752	0.00208403	0.00486622	0.00223632	0.00253452	0.00271521	0.00269023	0.00260293	0.00266946
955	Heptanoylcarnitine (Car(7:0))	2.66	level2	274.2	128.6	POS	0.0404577	0.0133517	0.0291758	0.0420487	0.0227033	0.0660689	0.0356344	0.0581272	0.0818475	0.0122284	0.0457185	0.0650056	0.0993497	0.0603795	0.0485108	0.0407345	0.0891254	0.0662023	0.100381	0.0818504	0.0711341	0.0597308	0.0569412	0.05689	0.057854
956	LPC(18:1)	2.66	level2	522.353	115	POS	4.58084	8.80712	6.64815	7.32974	6.4766	10.0634	7.31764	8.99826	8.05062	8.68651	8.16028	6.98044	7.5876	8.07729	7.91406	7.00104	13.1711	8.3867	8.35072	4.46043	8.214	8.10376	8.03053	7.7732	7.96916
958	Tetradecadienoylcarnitine (Car(14:2))	2.66	level2	368.278	102.3	POS	0.0172481	0.0114956	0.0234175	0.0164744	0.0264275	0.0188973	0.0189934	0.0362564	0.0281899	0.0282679	0.0252162	0.0313658	0.0230044	0.0287168	0.0140673	0.00980048	0.0141494	0.0209399	0.0361998	0.0105086	0.0176109	0.0232428	0.0225481	0.0225244	0.0227718
959	PC(36:5)	2.66	level2	780.549	82	POS	0.308081	0.236762	0.346265	0.249996	0.346783	0.381898	0.311631	0.264224	0.381634	0.284693	0.377525	0.316038	0.116304	0.29007	0.245877	0.211911	0.297103	0.449104	0.339942	0.396606	0.323424	0.353028	0.328543	0.345589	0.342387
960	PC(38:7)	2.66	level2	804.549	64	POS	0.209812	0.213894	0.0682167	0.10262	0.075207	0.223637	0.148898	0.0847873	0.0853777	0.0720234	0.128218	0.16694	0.188194	0.120923	0.118191	0.271923	0.10422	0.310783	0.0887541	0.110368	0.167373	0.164498	0.121995	0.125188	0.137227
961	N-Formylglycine	2.66	level2	102.019	27.2	NEG	0.254516	0.634709	0.671558	0.3348	0.677298	0.737147	0.551672	0.739159	0.655021	0.635533	0.631088	0.746991	1.01477	0.737094	0.692027	0.723422	0.288819	0.606511	0.479412	0.626637	0.569471	0.699986	0.683588	0.68128	0.688285
962	Oxooctanoylcarnitine (Car(8:1-O))	2.66	level2	302.195	150.5	POS	0.0117387	0.00863534	0.0169633	0.0107069	0.0187506	0.00799705	0.0124653	0.014575	0.0192317	0.00998709	0.0135576	0.00874735	0.01132	0.0129031	0.0100112	0.00902906	0.0121061	0.00774306	0.016024	0.00757924	0.0104154	0.0121517	0.0115753	0.0120341	0.0119204
963	Dodecenedioylcarnitine (Car(12:1-O2))	2.66	level2	372.236	146.5	POS	0.0104301	0.00810732	0.00448672	0.00871238	0.00525213	0.00465504	0.00694061	0.00689407	0.0207468	0.00555256	0.00578277	0.00550452	0.00837495	0.00880928	0.0077925	0.00933675	0.0151587	0.00640357	0.00903015	0.00876229	0.00941399	0.00944549	0.00922461	0.00917819	0.00928276
964	PC(34:2)	2.65	level2	758.565	36.9	POS	90.4374	68.8875	88.1274	85.5354	83.1244	83.9928	83.3508	76.4384	88.2353	88.1192	85.1124	89.7021	84.5302	85.3563	83.2245	91.6448	95.1884	79.2649	80.6266	124.845	92.4657	89.7107	88.0495	88.8129	88.8577
965	Oxododecenoylcarnitine (Car(12:2-O))	2.65	level2	356.241	83.9	POS	0.00641988	0.00586562	0.0048114	0.0054764	0.00427744	0.0035163	0.00506117	0.00882365	0.0152496	0.00721309	0.00559934	0.00725484	0.00628115	0.00840362	0.00833798	0.00285316	0.0116405	0.0019149	0.000947667	0.00862364	0.00571964	0.00665298	0.00650241	0.00650701	0.00655413
966	Pyrido[4,3-d]pyrimidin-4(1H)-one, 2,3,5,6,7,8-hexahydro-6-(phenylmethyl)-2-thioxo-	2.65	level2	272.088	277.6	NEG	0.0955379	0.100069	0.105797	0.114844	0.0722624	0.108825	0.0995559	0.115626	0.13517	0.101898	0.108942	0.0945961	0.0903168	0.107758	0.120666	0.105001	0.122083	0.105169	0.0962524	0.112324	0.110249	0.111432	0.112734	0.112269	0.112145
967	Occidentoside	2.65	level2	705.182	275.4	POS	0.00597816	0.00733553	0.00383068	0.00565035	0.0118117	0.00315051	0.00629283	0.00863488	0.00413941	0.00978247	0.00720902	0.00474484	0.00429887	0.00646825	0.00505238	0.00941812	0.00858813	0.00633924	0.00717816	0.00489231	0.00691139	0.0074981	0.0074285	0.00726305	0.00739655
968	LNT	2.65	level2	708.253	274	POS	0.00103056	0.00076969	0.00255835	0.00109602	0.00197896	0.00153423	0.00149463	0.000995243	0.00181256	0.00101366	0.00203528	0.00211994	0.0010921	0.00151146	0.00145568	0.000790459	0.00123789	0.00163543	0.00110835	0.000734471	0.00116038	0.00173227	0.00165166	0.00167075	0.00168489
969	Nifurtimox	2.65	level2	288.064	258.1	POS	0.0305895	0.0192939	0.0208942	0.0202423	0.020911	0.0234091	0.0225567	0.0226798	0.0250584	0.0195418	0.0223298	0.0231304	0.0311901	0.0239884	0.0247523	0.0201069	0.0247236	0.025477	0.0354942	0.0257947	0.0260581	0.0236398	0.0234231	0.0227466	0.0232699
970	Gly-Arg	2.65	level2	232.139	253	POS	0.0383146	0.0349632	0.035285	0.0336983	0.0413654	0.0476113	0.0385396	0.0498366	0.0450274	0.0277666	0.0315105	0.0303835	0.0250448	0.0349282	0.0528503	0.0471271	0.0315751	0.0401959	0.0473978	0.0473011	0.0444079	0.0367983	0.0364527	0.0372399	0.0368303
971	Ala-Lys	2.65	level2	218.149	249	POS	0.150748	0.143294	0.134148	0.133949	0.150334	0.198812	0.151881	0.134178	0.177011	0.101154	0.121962	0.175758	0.114036	0.13735	0.215896	0.173007	0.110868	0.170197	0.252946	0.141586	0.177417	0.155079	0.155058	0.154947	0.155028
972	4-(4-tert-Butylphenyl)-1,3-thiazol-2-ylamine	2.65	level2	233.112	232.6	POS	0.0548593	0.0584735	0.0375719	0.0590991	0.0566012	0.0474899	0.0523492	0.0881129	0.130964	0.0865132	0.0729754	0.0635646	0.0562391	0.0830615	0.0719108	0.0799208	0.11115	0.0771708	0.0576362	0.0597919	0.0762635	0.0739923	0.0733372	0.0712003	0.0728432
973	2-(Benzylamino)-5,6,7,8-tetrahydro[1]benzothieno[2,3-d]pyrimidin-4(3H)-one	2.65	level2	312.115	230.6	POS	0.0563873	0.0159306	0.0168225	0.023274	0.0336125	0.0213129	0.02789	0.0330777	0.106024	0.0346177	0.0358237	0.0373459	0.0572651	0.0506923	0.0394873	0.0788531	0.111758	0.046702	0.113053	0.0369976	0.0711417	0.0505628	0.0502525	0.0498762	0.0502305
975	4-Acetyl-3-ethyl-5-methyl-N-{2-methyl-5-[(methylamino)sulfonyl]phenyl}-1H-pyrrole-2-carboxamide	2.65	level2	376.135	224.6	NEG	0.264273	0.199292	0.366677	0.251412	0.242699	0.328809	0.275527	0.226663	0.288688	0.21342	0.28897	0.263299	0.270929	0.258662	0.287728	0.181831	0.23672	0.281644	0.193792	0.242301	0.237336	0.266139	0.262023	0.265173	0.264445
976	N~1~-Methyl-4-nitro-1,2-benzenediamine	2.65	level2	168.076	219.4	POS	0.0382385	0.042778	0.0463178	0.0417011	0.0400069	0.0444244	0.0422445	0.0390764	0.020179	0.0381349	0.0201954	0.0284937	0.0390415	0.0308535	0.0481905	0.0349784	0.0322921	0.0250185	0.0403414	0.0477123	0.0380889	0.0249349	0.0434871	0.0423234	0.0369151
977	Pro-Gln	2.65	level2	244.128	213.4	POS	0.0164371	0.0226252	0.0192646	0.0225263	0.0221468	0.0223608	0.0208935	0.0378872	0.0273545	0.0386615	0.276539	0.0203234	0.0142717	0.0691729	0.0285001	0.0305926	0.0231672	0.0234187	0.0198403	0.024054	0.0249288	0.0239914	0.0237877	0.024526	0.0241017
979	6-Fluoro-2-(pyridin-2-yl)-1H-1,3-benzodiazole	2.65	level2	212.064	202.7	NEG	0.295581	0.15054	0.163324	0.267682	0.366754	0.270961	0.252473	0.128807	0.282332	0.134173	0.177581	0.231568	0.349841	0.217384	0.127603	0.220309	0.209367	0.26803	0.421144	0.16554	0.235332	0.222862	0.210771	0.208143	0.213925
980	1,2,3,6-Tetrahydropyridine-4-carboxylic acid	2.65	level2	128.07	194.8	POS	0.0130054	0.0108614	0.0119605	0.0139493	0.0127032	0.0124301	0.012485	0.0213287	0.0152755	0.0173666	0.0143936	0.0130274	0.0148335	0.0160376	0.0136245	0.0116311	0.0160666	0.0148246	0.0127266	0.0123261	0.0135333	0.0152391	0.0150963	0.0154323	0.0152559
981	Pro-Thr	2.65	level2	217.117	193.2	POS	0.012617	0.0134861	0.0143718	0.0144919	0.0118495	0.0143569	0.0135289	0.0160675	0.0180774	0.0143028	0.0127679	0.013848	0.0112537	0.0143862	0.0182279	0.016755	0.0134806	0.0154562	0.0174045	0.0143865	0.0159518	0.0150785	0.0149316	0.0155937	0.0152013
982	1-(3-Bromobenzyl)-1H-imidazole	2.65	level2	237.003	187.5	POS	0.00838809	0.0051116	0.00414591	0.00697938	0.0166499	0.0063817	0.00794277	0.0096967	0.00919647	0.00963323	0.00863013	0.00881377	0.00756111	0.0089219	0.00775026	0.00971504	0.00827345	0.00840817	0.00897455	0.00462542	0.00795781	0.00887322	0.00881934	0.00793426	0.00854227
983	4-Amino-2-(1,3-benzothiazol-2-yl)phenol	2.65	level2	241.046	175.9	NEG	0.129685	0.0775943	0.118268	0.119618	0.122688	0.119002	0.114476	0.118695	0.152316	0.0761153	0.117519	0.151931	0.102623	0.119866	0.154059	0.100158	0.162197	0.151266	0.13038	0.0999395	0.133	0.130317	0.162822	0.129286	0.140808
984	Leu-Gly-Gly	2.65	level2	246.144	171.8	POS	0.045415	0.0266713	0.034119	0.0362414	0.0460012	0.0380723	0.0377534	0.0419619	0.0421991	0.0539352	0.0344241	0.0498637	0.0341301	0.0427523	0.0375053	0.0432913	0.043248	0.0460098	0.0403706	0.0382021	0.0414378	0.0432678	0.039539	0.0393277	0.0407115
986	4-Phenyl-1,2,3,4,5,6,7,8-octahydroquinazoline-2-thione	2.65	level2	243.097	165.3	NEG	0.201142	0.140124	0.125979	0.185354	0.0941135	0.257799	0.167418	0.262471	0.455776	0.168711	0.173773	0.138245	0.240208	0.239864	0.290501	0.350874	0.398288	0.229647	0.253977	0.244258	0.294591	0.249531	0.228807	0.236468	0.238269
987	Phe-His	2.65	level2	303.144	164.4	POS	0.0250409	0.0227817	0.0237603	0.0240706	0.0271249	0.0286784	0.0252428	0.0282601	0.0250986	0.0255922	0.0267411	0.0253905	0.0235069	0.0257649	0.026704	0.032106	0.0243667	0.0278455	0.0300907	0.0258338	0.0278244	0.0298132	0.0298156	0.0279348	0.0291879
988	Phe-Gln	2.65	level2	294.143	154.8	POS	0.0141327	0.0121011	0.00810675	0.0109476	0.0193911	0.0105441	0.0125372	0.0168409	0.00994889	0.00981127	0.0144712	0.0136137	0.0105101	0.0125327	0.0100833	0.0139873	0.0133874	0.016471	0.0142222	0.0107584	0.0131516	0.0162359	0.0141702	0.0138583	0.0147548
989	N-(2,3-Dimethylphenyl)-4-methylbenzenesulfonamide	2.65	level2	274.092	139.4	NEG	0.0172893	0.00841711	0.00750566	0.00948098	0.0149874	0.00604899	0.0106216	0.0156622	0.0233755	0.00734266	0.014281	0.0191361	0.0135494	0.0155578	0.0316523	0.0195698	0.0306174	0.0281012	0.00853477	0.0124524	0.0218213	0.0251688	0.0266719	0.0250545	0.0256317
990	Ala-Phe	2.65	level2	237.122	135.9	POS	0.0113007	0.00748297	0.00803094	0.0114127	0.0133188	0.0104843	0.0103384	0.0123632	0.0138751	0.0080724	0.0107541	0.0108278	0.0103223	0.0110358	0.011592	0.0117423	0.0120156	0.0109086	0.015431	0.0118536	0.0122572	0.0121498	0.0117005	0.0116674	0.0118392
992	Miltefosine	2.65	level2	408.322	105.8	POS	0.0112833	0.00366171	0.0101755	0.00684373	0.0146895	0.0140107	0.0101107	0.0102678	0.0131251	0.00897709	0.00607525	0.0110204	0.0106062	0.010012	0.00873703	0.00608776	0.00752762	0.00766585	0.00678715	0.0069757	0.00729685	0.00947631	0.008555	0.00939249	0.00914127
993	Trp-Trp	2.65	level2	391.174	101.8	POS	0.00767504	0.00957613	0.00542939	0.00955368	0.00888759	0.00706345	0.00803088	0.0104776	0.00847484	0.00909889	0.00615813	0.00773924	0.00505485	0.00783393	0.00649483	0.00965032	0.00737923	0.00674669	0.009829	0.00765814	0.0079597	0.00928526	0.00920919	0.00848698	0.00899381
994	4-Amino-6-methoxy-3-quinolinecarboxylic acid	2.65	level2	219.075	97.9	POS	0.0109399	0.0160526	0.0182375	0.0116584	0.0139406	0.0137454	0.0140957	0.0143358	0.012332	0.0139093	0.0232008	0.0228624	0.0172161	0.0173094	0.013869	0.0152134	0.0179289	0.0117829	0.0183979	0.0145291	0.0152869	0.0158634	0.0148987	0.0149114	0.0152245
995	N-Acetyl-D-galactosamine 4-sulfate	2.65	level2	300.038	90.3	NEG	2.17056	1.72357	2.51636	1.31801	2.07041	1.0651	1.81067	1.42378	3.1578	1.11381	1.93221	1.25212	1.24637	1.68768	1.21711	1.01837	1.03822	2.24683	0.990865	1.16537	1.27946	1.50161	1.47617	1.46838	1.48205
996	13,14-Dihydro-16,16-difluoroprostaglandin J2	2.65	level2	371.206	79.7	NEG	0.765933	0.28437	0.709763	0.684638	1.00265	1.72062	0.861328	0.992978	1.78866	1.2938	0.410009	1.14716	1.78773	1.23672	1.20728	0.882607	1.44341	1.05358	2.55175	0.883506	1.33702	1.3708	1.37264	1.25957	1.33434
997	Maleic hydrazide	2.65	level2	113.034	68.6	POS	0.822767	0.621041	0.600557	0.743904	0.9238	0.8193	0.755228	0.904263	1.11433	1.06248	0.899317	0.83591	1.05111	0.977902	0.403012	0.809784	0.926681	0.849984	0.822436	0.525771	0.722945	0.86641	0.858336	0.830783	0.851843
998	Dehydro-L-(+)-ascorbic acid dimer	2.65	level2	347.024	48.6	NEG	7.71015	4.54113	9.5069	6.80313	9.18699	10.5498	8.04968	8.65342	11.6607	7.60703	7.17494	7.19805	6.40924	8.11723	7.7783	5.70304	7.17132	7.96493	5.78245	3.06273	6.2438	8.19932	7.98424	7.53715	7.9069
999	Prexanthoperol	2.65	level2	315.194	48.2	POS	0.0124105	0.00166274	0.000237441	0.00543689	0.00343079	0.00368945	0.00447797	0.00305465	0.00204929	4.85704e-06	0.00135201	0.00334961	0.00748808	0.00288308	0.00851644	0.000342011	0.0122497	0.000700397	0.0035821	0.00109791	0.00441476	0.00473175	0.00465249	0.004751	0.00471175
1000	Pyrantel	2.65	level2	207.096	43.6	POS	0.0549587	0.0882472	0.0680764	0.0696549	0.134068	0.07528	0.0817141	0.113161	0.0472918	0.087204	0.0648446	0.048748	0.0427271	0.0673295	0.0473574	0.0692298	0.0707146	0.060879	0.0753346	0.0477384	0.0618756	0.0754008	0.0746926	0.073855	0.0746495
1001	1-Hexadecylamine	2.65	level2	242.283	42.8	POS	0.0222838	0.0186794	0.0235858	0.023891	0.0234457	0.0247262	0.0227686	0.0293734	0.0200454	0.0188324	0.0213012	0.0398148	0.0211774	0.0250908	0.0254913	0.0257576	0.0265638	0.0267161	0.0244126	0.0181626	0.0245173	0.0315548	0.0312232	0.0314852	0.0314211
1002	1,2-Dipalmitoleoyl-sn-glycero-3-phosphocholine	2.65	level2	730.534	38.2	POS	1.19119	1.4741	1.09824	1.57614	1.32439	1.6289	1.38216	1.59851	1.81163	1.59338	1.60654	1.32002	1.21312	1.52387	1.84291	1.62031	1.6675	1.76681	1.55633	2.16212	1.76933	1.57328	1.52845	1.55806	1.55327
1003	1-Hexadecylpyridinium cation	2.65	level2	304.298	35.7	POS	0.0223829	0.0136732	0.0237191	0.0151668	5.13169e-06	0.00599102	0.0134897	0.0193431	0.0103686	0.0144745	0.00868051	0.0241767	0.00920029	0.014374	0.00661029	0.00286839	0.0043162	0.004855	0.00782094	5.10286e-06	0.00441265	0.0285093	0.0282125	0.0297967	0.0288395
1004	1,2-Di-(9Z,12Z,15Z-octadecatrienoyl)-sn-glycero-3-phosphocholine	2.65	level2	778.534	35.5	POS	0.284562	0.404513	0.572037	0.384469	0.444445	0.739408	0.471573	0.609914	0.426947	0.406707	0.441364	0.307788	0.337883	0.421767	0.512973	0.768215	0.516674	0.468666	0.373987	0.539269	0.529964	0.523667	0.541961	0.517908	0.527845
1005	1,2-Didocosahexaenoyl-sn-glycero-3-phosphocholine	2.65	level2	878.564	31.7	POS	0.125723	0.124029	0.102661	0.128758	0.165999	0.118624	0.127632	0.152001	0.192419	0.132449	0.124829	0.101901	0.130374	0.138996	0.193487	0.154062	0.151663	0.204669	0.146152	0.0656706	0.152617	0.147699	0.144525	0.14376	0.145328
1006	3-Nitroaniline	2.65	level2	139.049	31	POS	0.0743014	0.0429517	0.0560268	0.0820061	0.0550001	0.0356094	0.0576493	0.0751795	0.114951	0.114722	0.0484228	0.0666841	0.080261	0.0833701	0.064086	0.157316	0.0648451	0.041893	0.115578	0.111329	0.0925077	0.0796816	0.071351	0.078892	0.0766415
1007	1-Tetrahydro-3-furanyl-4-piperidinamine	2.65	level2	171.148	30.3	POS	0.0320228	0.0320202	0.0347861	0.033119	0.0369947	0.0296258	0.0330948	0.0348963	0.0675316	0.0534526	0.0280734	0.0315924	0.0318692	0.0412359	0.0411345	0.0362011	0.0377273	0.0296979	0.0430692	0.0508135	0.0397739	0.0360632	0.0358632	0.0357031	0.0358765
1008	1-Dodecyl-2-pyrrolidinone	2.65	level2	254.246	29.6	POS	0.010674	0.00804746	0.0131547	0.0101975	0.0142647	0.009281	0.0109366	0.00717161	0.00760997	0.00757074	0.00975576	0.0102093	0.00812307	0.00840674	0.00652091	0.00472337	0.00785954	0.0103345	0.00827276	0.00746766	0.00752978	0.00947489	0.00938664	0.00954054	0.00946735
1009	2-(4-Amino-1-piperidinyl)cyclopentanol	2.65	level2	185.164	28.3	POS	0.0223416	0.0210556	0.0263075	0.0252269	0.0127584	0.0295267	0.0228695	0.025623	0.0405068	0.0247301	0.0114988	0.0158904	0.0189781	0.0228712	0.0350775	0.0341395	0.0317332	0.0191669	0.0308235	0.0376483	0.0314315	0.0263397	0.0261199	0.0279517	0.0268038
1010	1-(3,5-Dihydroxyphenyl)-12-hydroxytridecan-2-one	2.65	level2	321.206	28	NEG	0.241841	0.192949	0.132093	0.26648	0.355299	0.145904	0.222428	0.308669	0.589375	0.0871653	0.150564	0.202671	0.121385	0.243305	0.105413	0.220596	0.169417	0.113026	0.068964	0.24202	0.153239	0.209776	0.205257	0.204477	0.206503
1011	11-Deoxyprostaglandin E2	2.65	level2	335.221	28	NEG	0.0812005	0.114395	0.0905374	0.153202	0.175175	0.114638	0.121525	0.151823	0.14336	0.140731	0.132263	0.0713987	0.125062	0.12744	0.14454	0.166224	0.185327	0.126955	0.120415	0.123867	0.144555	0.15026	0.147907	0.147344	0.148504
1012	1,5-Diazabicyclo[4.3.0]-non-5-ene	2.65	level2	125.107	24.2	POS	0.00382253	0.00205007	0.00349207	0.00455744	0.0045381	0.00304529	0.00358425	0.00342328	0.0042332	0.00356528	0.00674759	0.00562412	0.00516694	0.0047934	0.00363108	0.00199795	0.00315888	0.00449038	0.00376458	0.00327979	0.00338711	0.00268113	0.00278631	0.00380558	0.00309101
1013	2-Cyano-L-phenylalanine	2.65	level2	191.08	23.7	POS	0.00732308	0.0209486	0.0268467	0.0128301	0.00994777	0.0168939	0.0157983	0.0198699	0.00736778	0.0187129	0.0257739	0.0230654	0.0200622	0.019142	0.017299	0.0162188	0.0165193	0.0139226	0.015506	0.0168238	0.0160482	0.016251	0.0159136	0.0179333	0.0166993
1014	3-tert-Butyl-5-isoxazolylamine	2.65	level2	141.101	23.6	POS	0.0195773	0.0308024	0.0362753	0.0250329	0.0312439	0.037239	0.0300285	0.0379963	0.0416718	0.0333607	0.035789	0.0369569	0.0321924	0.0363279	0.0375095	0.025287	0.0352043	0.0336565	0.0390431	0.0247141	0.0325691	0.0323198	0.031022	0.0310246	0.0314555
1015	1,2,2,6,6-Pentamethyl-4-piperidinol	2.65	level2	172.168	23.6	POS	0.00288157	0.00749043	0.0108689	0.00329664	5.13169e-06	0.00688132	0.00523734	0.00341516	0.00401064	0.0111294	0.00510293	0.0050257	0.00273732	0.00523686	0.00886564	0.0035676	0.00500883	0.00778003	0.0078837	0.00737008	0.00674598	0.00765356	0.00820163	0.00818759	0.00801426
1016	Tripropylene glycol	2.65	level2	193.142	21	POS	0.0144486	0.0288424	0.0562595	0.0259962	0.0177098	0.040871	0.0306879	0.0277179	0.0277023	0.0449255	0.0434189	0.0338593	0.0247802	0.033734	0.0522865	0.0366785	0.0328257	0.0436646	0.0439637	0.0351469	0.040761	0.047553	0.0430618	0.0429948	0.0445365
1017	PS(16:0/16:0)	2.65	level2	736.516	19.5	POS	0.684161	0.378467	0.103711	0.598281	0.791616	0.125593	0.446971	0.238852	0.474993	0.0678044	0.038973	0.154838	0.258968	0.205738	0.0224162	0.189833	0.175201	0.0207869	0.00352408	0.178063	0.0983041	0.267682	0.259662	0.264992	0.264112
1018	Eplerenone hydroxy acid	2.65	level2	431.209	14.3	NEG	1.53954	0.701947	0.10944	1.08291	1.38398	0.101441	0.819876	0.309271	0.892216	0.08807	0.0331673	0.015481	0.40953	0.291289	0.0118775	0.220521	0.235968	0.043741	0.0302342	0.147388	0.114955	0.437369	0.437365	0.4412	0.438645
1019	CAPSAICIN	2.65	level2	306.205	48.2	POS	0.00154937	0.00191118	0.00098366	0.00162378	0.00133368	0.000897964	0.00138327	0.00103584	0.0208725	0.00273852	0.00176295	0.000352904	0.00129835	0.00467685	0.0157113	0.00574491	0.00360858	0.0195754	0.0263698	0.018437	0.0149078	0.00735452	0.00728691	0.0075053	0.00738224
1020	Lauric diethanolamide	2.65	level2	288.252	247.1	POS	0.0407395	0.0581974	0.0559623	0.0561316	0.054024	0.0516482	0.0527838	0.0534429	0.0498066	0.0560223	0.0611418	0.0624553	0.0533139	0.0560305	0.0576445	0.0548893	0.0469281	0.0631887	0.0609652	0.0639113	0.0579212	0.0544406	0.0544362	0.0543921	0.054423
1021	Octadienedioylcarnitine (Car(8:2-O2))	2.65	level2	314.158	220.3	POS	0.0534065	0.033311	0.056574	0.0353872	0.0559671	0.0330493	0.0446158	0.0411452	0.0426998	0.0328834	0.0369075	0.0408699	0.029406	0.0373186	0.036009	0.0268219	0.0384617	0.0317594	0.0382951	0.0368549	0.0347003	0.0394407	0.0394451	0.0390472	0.039311
1022	(S)-3,4-Dihydroxybutyric acid (lithium hydrate)	2.65	level2	119.034	200.4	NEG	0.100604	0.330019	0.115531	0.108897	0.237696	0.14128	0.172338	0.140739	0.132092	0.128617	0.407746	0.354275	0.127945	0.215235	0.104409	0.120425	0.410158	0.111405	0.300892	0.099524	0.191135	0.121686	0.123438	0.121366	0.122163
1023	Ascorbic acid	2.65	level2	175.024	157.1	NEG	0.00613883	0.00270441	0.00843401	0.011054	0.00464899	0.0127482	0.00762142	0.00524488	0.00785949	0.00375613	0.00344431	0.00592471	0.00431537	0.00509082	0.00406187	0.00203368	0.00401505	0.0045988	0.00298889	0.00326203	0.00349339	0.00735223	0.00713622	0.00830947	0.0075993
1024	Benzoylcarnitine (Car(7:4))	2.65	level2	266.137	146.6	POS	0.0139797	0.00783443	0.00729154	0.00854075	0.00683508	0.00625223	0.00845562	0.0117541	0.00984682	0.00845296	0.00779783	0.0113295	0.00852174	0.00961715	0.0083545	0.00674918	0.0133423	0.00636987	0.0153665	0.00712919	0.00955192	0.00840628	0.00832965	0.00817709	0.00830434
1025	Tetradecenoylcarnitine (Car(14:1))	2.65	level2	370.293	100.4	POS	0.0342807	0.0199954	0.0472469	0.0243919	0.063251	0.0224708	0.0352728	0.0377449	0.0340244	0.0114418	0.036967	0.0306521	0.0197466	0.0284295	0.0354594	0.0148479	0.0190296	0.0246784	0.0426527	0.0225982	0.0265444	0.0337653	0.03281	0.0327816	0.033119
1026	Oxopalmitoylcarnitine (Car(16:1-O))	2.65	level2	414.32	100.4	POS	0.0211767	0.0169044	0.0157701	0.0167007	0.0215947	0.0169353	0.0181803	0.0117011	0.0188997	0.0102852	0.0136713	0.0117071	0.0144737	0.0134564	0.00745764	0.00682354	0.0120088	0.0125263	0.0242714	0.0164778	0.0132609	0.0156513	0.014831	0.0147834	0.0150885
1027	Palmitoleylcarnitine (Car(16:1))	2.65	level2	398.325	95.1	POS	0.165164	0.0860193	0.226675	0.129591	0.245249	0.132761	0.164243	0.185392	0.251361	0.0436181	0.169464	0.138805	0.165221	0.158977	0.331421	0.0600213	0.132821	0.182418	0.19977	0.164711	0.178527	0.178871	0.173984	0.173843	0.175566
1028	D-Glucosaminic acid	2.65	level2	196.082	94.6	POS	0.0305825	0.0534155	0.0450336	0.045979	0.0568399	0.0412274	0.045513	0.0528673	0.0287214	0.0690362	0.0492286	0.0397097	0.0642617	0.0506375	0.0369011	0.0625616	0.0658507	0.0336386	0.0318209	0.0320364	0.0438015	0.0482959	0.047848	0.0474822	0.0478754
1029	Eicoseneoylcarnitine (Car(20:1))	2.65	level2	454.387	82	POS	0.118126	0.074314	0.423514	0.11345	0.127067	0.211043	0.177919	0.235433	0.203321	0.0809894	0.279303	0.245858	0.14458	0.198247	0.107305	0.0513495	0.082205	0.21923	0.247944	0.187172	0.149201	0.199084	0.191017	0.191149	0.19375
1030	PC(42:10)	2.65	level2	854.564	32.3	POS	0.918428	0.975558	0.927182	0.964659	1.4688	0.949239	1.03398	1.1201	1.424	0.936259	1.0157	0.774241	1.02842	1.04979	1.3827	1.2654	1.43235	1.46648	1.13614	0.731419	1.23575	1.16761	1.1411	1.14015	1.14962
1031	Sph(d18:2)	2.65	level2	298.272	29	POS	0.0421793	0.0446698	0.0698077	0.0477933	0.0666483	0.0579313	0.0548383	0.0364606	0.0409512	0.0437534	0.0525391	0.0518348	0.0439514	0.0449151	0.0454479	0.0283856	0.0378481	0.0484199	0.0333905	0.0441948	0.0396145	0.0491338	0.0486773	0.0494083	0.0490731
1032	Oxododecanoylcarnitine (Car(12:1-O))	2.65	level2	358.257	130.1	POS	0.00519629	0.00552027	0.00944489	0.00620638	0.00708896	0.00462739	0.00634736	0.00407867	0.00578871	0.00299296	0.00444344	0.00352885	0.00629946	0.00452201	0.0104733	0.00589315	0.0106289	0.00285521	0.00558384	0.00403209	0.00657774	0.00510501	0.00481816	0.00481704	0.0049134
1033	Dodecenoylcarnitine (Car(12:1))	2.65	level2	342.262	107.7	POS	0.00763458	0.00320296	0.0117956	0.00450996	0.0150181	0.00302888	0.00753169	0.00852398	0.00542141	0.00173923	0.00876897	0.00669718	0.00304372	0.00569908	0.0064157	0.00304172	0.00397809	0.006081	0.00868053	0.00393679	0.00535564	0.00680632	0.00579892	0.0067351	0.00644678
1034	SM(d34:1)	2.64	level2	703.57	171.2	POS	0.00166852	0.0101337	0.000649274	0.00203088	0.00503395	0.0021831	0.00361657	0.00236326	0.00129308	0.000908608	0.00195812	0.00123806	0.0017474	0.00158475	0.00109699	0.00413198	0.0015334	0.00219321	0.00883717	0.00107901	0.0031453	0.00141327	0.00140348	0.00129321	0.00136999
1035	Oxodecadienoylcarnitine (Car(10:3-O))	2.64	level2	326.195	121.7	POS	0.0114042	0.0127986	0.00673694	0.010591	0.00657457	0.00941515	0.00958674	0.00975554	0.0297169	0.00934333	0.00599465	0.00616532	0.012525	0.0122501	0.0137087	0.0084102	0.0139775	0.00962938	0.0208443	0.0132272	0.0132996	0.0127884	0.0126807	0.0121493	0.0125395
1036	5-(Galactosylhydroxy)-L-lysine	2.64	level2	325.159	293.8	POS	0.0170606	0.0156093	0.0192344	0.0181615	0.0280168	0.018504	0.0194311	0.0166499	0.0217273	0.0159054	0.0172775	0.0161455	0.0152144	0.0171533	0.0163984	0.0143392	0.0167491	0.0168612	0.0167744	0.0161229	0.0162075	0.0194006	0.0192283	0.0181157	0.0189149
1038	2-[Methyl(4-piperidinyl)amino]ethanol	2.64	level2	159.149	272.4	POS	0.00730683	0.0020055	0.00219518	0.00209932	0.00716582	0.00698685	0.00462658	0.00211571	0.00725708	0.00657154	0.00793868	0.0072487	0.00719297	0.00638744	0.00660773	0.00198089	0.00782834	0.00696788	0.006867	0.00737778	0.0062716	0.00750626	0.0071468	0.00713842	0.00726382
1039	Mulberrofuran_A	2.64	level2	393.204	256	POS	0.00290294	0.0023354	0.00214572	0.00179697	0.00316475	0.00187142	0.00236953	0.00349533	0.00247726	0.00236151	0.00253539	0.0034516	0.00172947	0.00267509	0.00377851	0.00183774	0.00324779	0.00345324	0.00195898	0.00171328	0.00266492	0.00261679	0.00259199	0.00250803	0.00257227
1040	7H-Benzimidazo[2,1-a]benz[de]isoquinoline-3-carboxylic acid, 7-oxo-	2.64	level2	315.078	253.9	POS	2.77689	2.82606	2.73635	2.58923	3.34021	2.99699	2.87762	3.00943	3.66027	2.9353	3.29078	2.81521	3.08179	3.13213	2.56167	3.31406	2.95628	2.96921	3.37193	2.6399	2.96884	3.12535	2.84124	2.79643	2.92101
1042	5-Bromo-2-(4-chlorophenyl)-1H-indole-3-carbaldehyde	2.64	level2	331.946	234.8	NEG	0.0793606	0.0587783	0.0145871	0.0708608	0.0549626	0.0176744	0.0493706	0.0558858	0.0540586	0.130565	0.0531985	0.0342044	0.0704291	0.0663903	0.0151432	0.10858	0.0666908	0.0154177	0.032999	0.0104708	0.0415502	0.0627869	0.0526829	0.0541886	0.0565528
1043	4,4,6-Trimethyl-1-(4-methylphenyl)-1,4-dihydro-2-pyrimidinethiol	2.64	level2	247.128	234	POS	0.0324448	0.0273617	0.0373484	0.0293746	0.0279109	0.032233	0.0311122	0.0314088	0.0552607	0.0325956	0.0325603	0.029358	0.0310528	0.0353727	0.0300447	0.0255224	0.0312172	0.0272568	0.0186912	0.0177227	0.0250758	0.035338	0.0400249	0.0347301	0.0366977
1044	(2,5-Dioxo-1-pyrrolidinyl)acetic acid	2.64	level2	156.03	230.1	NEG	0.171143	0.0650132	0.165376	0.115532	0.146952	0.170538	0.139092	0.159966	0.0719456	0.113116	0.238002	0.287145	0.108532	0.163118	0.0781119	0.0636514	0.0620904	0.157209	0.0855833	0.089826	0.089412	0.128879	0.128845	0.126657	0.128127
1045	N-(4-Cyanophenyl)-4-methylbenzene-1-sulfonamide	2.64	level2	271.056	230	NEG	0.103504	0.0931802	0.110029	0.118557	0.082651	0.135815	0.10729	0.120251	0.188303	0.096464	0.137287	0.11362	0.108452	0.127396	0.119436	0.116899	0.159671	0.156898	0.106652	0.125727	0.130881	0.134403	0.134463	0.128963	0.13261
1046	5-Nitro-N-(3-pyridinylmethyl)-2-furamide	2.64	level2	248.065	224.7	POS	0.0186394	0.0189751	0.0240791	0.0243191	0.0173224	0.0213344	0.0207782	0.0202673	0.0165925	0.0140043	0.0162785	0.0171063	0.0230402	0.0178815	0.0190479	0.0193387	0.0152942	0.0146122	0.0236792	0.0278038	0.0199627	0.0180217	0.0170053	0.0177947	0.0176072
1047	Sulfoacetic acid	2.64	level2	138.97	224.6	NEG	0.0139384	0.00972854	0.0102614	0.0112466	0.0184069	0.00965083	0.0122054	0.0185206	0.0148794	0.00882355	0.0169287	0.0228206	0.0164555	0.0164047	0.0174499	0.0113039	0.0225665	0.0171764	0.0114088	0.0175123	0.0162363	0.0196693	0.0173811	0.0172701	0.0181068
1048	Leu-Gln	2.64	level2	260.159	222.2	POS	0.00438546	0.0068994	0.00536648	0.00705935	0.0076216	0.000602422	0.00532245	0.011276	0.00481704	0.017269	0.00858173	0.00772049	0.00583712	0.00925023	0.00617854	0.0122271	0.0090141	0.00655464	0.00601694	0.00895037	0.00815695	0.00762685	0.0081453	0.00754336	0.00777184
1049	Statine	2.64	level2	176.127	220.3	POS	0.00807071	0.00923637	0.0250608	0.0108522	0.00610638	0.0282647	0.0145985	0.0130433	0.0158601	0.0121389	0.00945744	0.00701529	0.0308611	0.0147294	0.00997511	0.012394	0.0100828	0.0336477	0.0335344	0.00702361	0.0177763	0.0118241	0.0161453	0.0115708	0.0131801
1050	1,1-Dioxo-[1,2]thiazolo[5,4-b]pyridin-3-one	2.64	level2	182.986	215.9	NEG	0.010389	0.0110297	0.0110767	0.013612	0.00860276	0.0143255	0.0115059	0.00873406	0.0114288	0.0110028	0.014552	0.0131908	0.00806284	0.0111619	0.0110011	0.00988562	0.011558	0.0110256	0.00710613	0.0119997	0.0104294	0.0131323	0.0122304	0.0121781	0.0125136
1051	Arg-Val	2.64	level2	274.186	215.5	POS	0.0380043	0.095287	0.0398425	0.0489918	0.0642189	0.0631744	0.0582532	0.064725	0.059178	0.0483431	0.0376226	0.057541	0.0315541	0.0498273	0.0576107	0.13445	0.0515309	0.0631652	0.0544074	0.0417895	0.067159	0.0468789	0.0476348	0.0475712	0.0473616
1052	3-Methyl-6-(4-toluidino)-3H-naphtho[1,2,3-de]quinoline-2,7-dione	2.64	level2	367.142	212.2	POS	0.0524492	0.0470845	0.0542913	0.0559581	0.0568362	0.0570562	0.0539459	0.0467346	0.0532154	0.0495972	0.0437795	0.0511485	0.0406998	0.0475292	0.0423679	0.0329142	0.0380073	0.0385143	0.0273226	0.0336876	0.035469	0.0465061	0.046074	0.0459038	0.0461613
1053	D-Leucyl-L-arginine	2.64	level2	288.202	210.6	POS	0.0410596	0.0285306	0.0340888	0.0368051	0.0609622	0.0381769	0.0399372	0.0581774	0.0354004	0.0360773	0.0339103	0.0401267	0.0250818	0.038129	0.0527129	0.0414953	0.0352569	0.0506412	0.0408016	0.0428385	0.0439577	0.0405577	0.0401727	0.0410701	0.0406001
1055	(2R)-2-(2,5-Difluorophenyl)pyrrolidine	2.64	level2	184.094	205.5	POS	0.601726	0.506296	0.448471	0.487244	0.68579	0.429517	0.526507	0.517841	0.716112	0.630776	0.567729	0.522223	0.698079	0.608793	0.375843	0.576912	0.54965	0.53793	1.0131	0.405234	0.576444	0.573988	0.562093	0.508638	0.54824
1056	Permalon Orange II	2.64	level2	327.045	202.4	NEG	0.153689	0.115095	0.11125	0.113687	0.148219	0.109648	0.125265	0.081376	0.122686	0.0833448	0.153728	0.155553	0.00243938	0.0998546	0.103459	0.0620068	0.119742	0.131312	0.185171	0.0718145	0.112251	0.126928	0.125626	0.119727	0.124094
1057	Salicylaldehyde	2.64	level2	123.043	177.2	POS	0.00394948	0.00329261	0.00382013	0.00318557	0.00429951	0.00362397	0.00369521	0.00360368	0.00420118	0.00356476	0.00393853	0.00399069	0.00478603	0.00401414	0.00228108	0.00385767	0.00418968	0.00387607	0.00375436	0.00214933	0.00335136	0.00413705	0.00382198	0.003743	0.00390067
1058	Met-Gln	2.64	level2	278.115	172.4	POS	0.0436957	0.0263056	0.0371453	0.0352615	0.0500962	0.0439691	0.0394122	0.0470976	0.0455009	0.0345229	0.0412359	0.0412551	0.0451778	0.042465	0.0390285	0.0381917	0.0457111	0.0439189	0.0514681	0.0396995	0.043003	0.0451282	0.0391999	0.0386136	0.0409806
1059	.beta.-Glutamic acid	2.64	level2	148.06	172.1	POS	0.0198665	0.014746	0.0183828	0.0147119	0.0192723	0.0177778	0.0174595	0.0234916	0.0202609	0.0198657	0.0169761	0.0184084	0.0194763	0.0197465	0.0166905	0.019471	0.0221801	0.0201638	0.018844	0.0130296	0.0183965	0.020527	0.0188573	0.0182097	0.019198
1060	Ile-Gln	2.64	level2	260.159	169.9	POS	0.313195	0.143505	0.230806	0.248854	0.352118	0.361418	0.274983	0.309934	0.333935	0.161148	0.353033	0.311429	0.318883	0.29806	0.302851	0.246149	0.334551	0.360837	0.4048	0.283352	0.32209	0.323938	0.304973	0.30247	0.31046
1061	Pro-Val	2.64	level2	215.138	168.4	POS	0.0275985	0.032446	0.0275947	0.0283189	0.0385656	0.0279259	0.0304083	0.0308293	0.0340507	0.0365092	0.036754	0.031564	0.0213101	0.0318362	0.0311646	0.0329178	0.0287113	0.0343807	0.0312691	0.0235178	0.0303269	0.033924	0.0328146	0.0327748	0.0331711
1062	4-Amino-2-oxo-1,2-dihydropyrimidine-5-carboxylic acid	2.64	level2	156.041	158.1	POS	0.106161	0.0978404	0.113251	0.0928475	0.107287	0.0677838	0.0975284	0.149357	0.148957	0.101616	0.0804629	0.0846041	0.0999868	0.110831	0.12037	0.117701	0.117809	0.124972	0.170146	0.0853559	0.122726	0.115809	0.117494	0.114607	0.11597
1063	Ser-Ile	2.64	level2	217.118	156.3	NEG	0.174838	0.182558	0.223503	0.234691	0.31096	0.280839	0.234565	0.241876	0.357122	0.231914	0.236253	0.191808	0.186271	0.240874	0.206254	0.278584	0.171446	0.197608	0.220548	0.227592	0.217005	0.299672	0.28954	0.288153	0.292455
1064	2-Naphthalenecarboxamide, N-[2-(4-oxo-1-phenyl-1,3,8-triazaspiro[4.5]dec-8-yl)ethyl]-	2.64	level2	427.217	155.5	NEG	0.0200812	0.0200278	0.0124792	0.0267138	0.038399	0.0140446	0.0219576	0.0288961	0.0475088	0.00648399	0.00614051	0.0106009	0.0113892	0.0185032	0.00727368	0.0124064	0.00603804	0.00563922	0.0244489	0.0168317	0.0121063	0.0161674	0.015922	0.0176183	0.0165692
1065	6-(3-(.beta.-D-Glucopyranosyloxy)butyl)-5,5-dimethyl-3-oxocyclohex-1-ene-1-carboxylic acid	2.64	level2	401.18	150.2	NEG	0.0177706	0.00447089	0.0160959	0.00332072	0.0117652	0.00830603	0.0102882	0.0188334	0.00980931	0.00687251	0.0116884	0.00835281	0.0138272	0.0115639	0.018696	0.0185772	0.0162128	0.0142365	0.0102238	0.0159092	0.0156426	0.0205766	0.0198586	0.0197406	0.0200586
1066	1-Benzylpyrrolidine-3-carboxylic acid	2.64	level2	206.117	134	POS	0.00680471	0.00663034	0.00539145	0.00680274	0.00549718	0.00572222	0.00614144	0.0082358	0.0100199	0.00691022	0.00556193	0.00671068	0.00707583	0.00741906	0.00918638	0.00793028	0.00870812	0.00678781	0.00731269	0.00777029	0.00794926	0.0101251	0.00917555	0.0100493	0.00978332
1067	2-(4-Amino-1-piperidinyl)acetamide	2.64	level2	158.128	129.4	POS	0.0264541	0.0374053	0.0395314	0.0418272	0.0327759	0.0430404	0.036839	0.0410505	0.0201332	0.0418542	0.0285246	0.0296556	0.0114541	0.0287787	0.0189561	0.0456636	0.0259845	0.00947821	0.0133846	0.0337993	0.0245444	0.0322102	0.0314793	0.031884	0.0318578
1068	Homoarecoline	2.64	level2	170.117	121	POS	0.0198406	0.0160012	0.00963902	0.0109357	0.00845754	0.00857893	0.0122422	0.00880888	0.00799072	0.00866202	0.0130378	0.00617854	0.00816667	0.00880744	0.00941188	0.00755268	0.0116863	0.00879333	0.00793087	0.0108122	0.00936456	0.0123376	0.0122169	0.0113443	0.0119662
1069	3-Hydroxyhexadecanoylcarnitine	2.64	level2	416.335	121	POS	0.0630111	0.0286043	0.0740615	0.0331866	0.172804	0.0344525	0.0676867	0.0516098	0.0551678	0.0224865	0.0487958	0.0374215	0.0261445	0.040271	0.038002	0.0484525	0.0379787	0.0265739	0.0528452	0.028235	0.0386812	0.0549192	0.0526686	0.0525843	0.0533907
1070	2-(3,4-Dimethoxyphenyl)-1H-indole	2.64	level2	254.116	112.4	POS	0.0240141	0.0115037	0.0174688	0.0238733	0.0169857	0.0104351	0.0173801	0.0217707	0.0246852	0.0152464	0.0157523	0.0168008	0.016133	0.0183981	0.0258082	0.0258918	0.0246923	0.0194212	0.023801	0.0247516	0.024061	0.0230652	0.0208596	0.0208318	0.0215855
1071	1-Lignoceroyl-2-hydroxy-sn-glycero-3-phosphocholine	2.64	level2	608.462	106.4	POS	0.0651294	0.0479531	0.0711795	0.060907	0.0779943	0.0799963	0.0671933	0.0608771	0.0780404	0.0667713	0.0865945	0.0773214	0.0800622	0.0749445	0.0750472	0.0826572	0.0884731	0.0950829	0.0814289	0.0822757	0.0841608	0.0813501	0.0788731	0.0787902	0.0796711
1072	4-Hydroxychalcone	2.64	level2	225.089	98.6	POS	0.00984417	0.0131883	0.0147973	0.0100353	0.0132472	0.0122833	0.0122326	0.011066	0.0127881	0.01373	0.0116359	0.01435	0.0103753	0.0123242	0.0101518	0.0129609	0.0113945	0.0100639	0.0107501	0.00588258	0.0102006	0.0117857	0.0115242	0.011512	0.0116073
1073	Leu-Trp	2.64	level2	318.18	97.1	POS	0.0291417	0.0176418	0.0256712	0.0297361	0.0287789	0.0308859	0.0269759	0.0264693	0.0426939	0.0246539	0.0275685	0.0331657	0.0323056	0.0311428	0.0353538	0.0248421	0.0323226	0.0294909	0.0364788	0.0310385	0.0315878	0.033064	0.0327759	0.0305199	0.0321199
1074	1-Stearoyl-2-arachidonoyl-sn-glycero-3-phosphoserine	2.64	level2	810.527	95.4	NEG	0.146039	0.165499	0.201882	0.167506	0.24234	0.196495	0.186627	0.155311	0.208422	0.130306	0.256751	0.225124	0.345569	0.220247	0.139871	0.151414	0.230519	0.124844	0.159329	0.252653	0.176438	0.162222	0.130869	0.164467	0.15252
1075	2-Docosahexaenoyl-1-stearoyl-sn-glycero-3-phosphoserine	2.64	level2	834.526	94.9	NEG	0.234232	0.158454	0.180112	0.149062	0.224836	0.217056	0.193959	0.240712	0.262443	0.185996	0.252634	0.439814	0.406468	0.298011	0.216565	0.235252	0.460766	0.380939	0.207814	0.272934	0.295712	0.244522	0.244709	0.232461	0.240564
1076	4,4'-Sulfonylbis(2-methylphenol)	2.64	level2	277.056	87.7	NEG	0.16652	0.0893166	0.0991379	0.143542	0.0402403	0.171331	0.118348	0.163249	0.281406	0.120318	0.103012	0.176522	0.142672	0.16453	0.156406	0.1634	0.244769	0.171588	0.102766	0.102709	0.15694	0.15204	0.152058	0.147617	0.150572
1077	7-Amino-4-methylquinolin-2-ol	2.64	level2	175.086	48.9	POS	0.0181246	0.0166128	0.0187559	0.0142048	0.00963654	0.0107206	0.0146759	0.00768195	0.0150045	0.0169685	0.018282	0.0372137	0.00779632	0.0171578	0.0207337	0.0155256	0.0216366	0.00858776	0.0139481	0.00719536	0.0146045	0.0197978	0.0190357	0.0204591	0.0197642
1078	N-(5-Chloropyridin-2-yl)-5-propylthiophene-3-carboxamide	2.64	level2	279.035	46	NEG	6.45409	2.38078	4.4758	4.70284	6.87591	4.92941	4.96981	5.17083	5.49759	2.32414	3.66043	5.18702	3.83032	4.27839	4.11717	3.47293	4.1406	5.48532	5.20026	3.64826	4.34409	4.51914	4.54022	4.2164	4.42525
1079	(3-Methylbutyl)(6-methylheptan-2-yl)amine	2.64	level2	200.236	44.2	POS	0.00494177	0.00848378	0.00470342	0.00325794	0.0030947	0.00317318	0.00460913	0.0116396	0.0012347	0.00255558	0.00195271	0.0172783	0.0025187	0.00619661	0.00856911	0.00179364	0.00269742	0.00217811	0.00563458	0.00502542	0.00431638	0.0116242	0.0109284	0.0113737	0.0113088
1080	Naphtho[2,3-b]furan-2(4H)-one, 4a,5,6,7,8,8a,9,9a-octahydro-3,8a-dimethyl-5-methylene-	2.64	level2	233.152	41.7	POS	0.0570589	0.037419	0.0440654	0.0387261	0.0518819	0.0465197	0.0459452	0.0610001	0.0619673	0.0538187	0.0328378	0.0478578	0.0472136	0.0507825	0.0822201	0.0715921	0.0848053	0.081506	0.0839811	0.0493016	0.0755677	0.062396	0.062446	0.0617705	0.0622042
1081	5-Carbethoxycytosine	2.64	level2	184.072	35.6	POS	0.169024	0.153754	0.175411	0.162421	0.158036	0.169112	0.164626	0.155776	0.185904	0.163947	0.18167	0.176833	0.167914	0.172007	0.168465	0.168802	0.189953	0.190886	0.177471	0.181989	0.179594	0.175278	0.182912	0.173427	0.177206
1082	Val-Gln	2.64	level2	246.143	31	POS	0.00674747	0.00704864	0.00481632	0.0110748	0.0120511	0.00538605	0.00785407	0.0110603	0.0071955	0.0118031	0.00612844	0.00857164	0.00723711	0.00866602	0.00705397	0.0139315	0.00649826	0.00814001	0.00756019	0.0113278	0.00908529	0.00815109	0.00759065	0.00757962	0.00777379
1083	Heptadecasphing-4-enine	2.64	level2	286.272	29	POS	0.022244	0.0230435	0.022138	0.0218188	0.0352746	0.0204193	0.0241564	0.0106945	0.0137637	0.0142443	0.0209904	0.0187084	0.0212007	0.0166003	0.0204591	0.0110774	0.0153577	0.0207116	0.0150816	0.0150887	0.016296	0.0191052	0.0181886	0.0181767	0.0184901
1084	Dodemorph	2.64	level2	282.277	28.3	POS	0.281744	0.315388	0.408586	0.310018	0.389287	0.353754	0.343129	0.236464	0.268089	0.307185	0.364933	0.325948	0.252985	0.2926	0.288228	0.210219	0.255937	0.330945	0.284867	0.319337	0.281589	0.330301	0.311965	0.311718	0.317994
1085	2-(Ethylsulfanyl)-5-fluoro-4(3H)-pyrimidinone	2.64	level2	173.019	28.1	NEG	0.679331	0.0801954	1.1593	0.298955	1.239	1.37236	0.804857	1.38375	1.00773	1.23204	1.09029	0.209136	1.74254	1.11091	0.996758	1.09915	1.32234	0.88521	0.815535	0.517373	0.939395	0.366373	0.603312	0.446789	0.472158
1086	2-(2,6-Difluorophenyl)-1H-benzimidazole	2.64	level2	229.057	27.1	NEG	5.7062	3.68412	5.11443	5.80254	7.745	5.77593	5.63804	7.23738	4.30593	2.11391	5.73687	6.39048	4.93549	5.12001	5.31308	3.62636	5.78706	8.83321	8.21768	6.35475	6.35536	5.80892	5.73888	5.71522	5.75434
1087	Isovaline	2.64	level2	118.086	25.9	POS	0.0243916	0.0170928	0.0195682	0.0113991	0.0248161	0.0204859	0.0196256	0.0195973	0.0242302	0.016445	0.0264324	0.0265349	0.0147531	0.0213322	0.0216329	0.0118308	0.0182169	0.0275841	0.028101	0.0223955	0.0216269	0.0231955	0.0206074	0.0229901	0.0222644
1088	1-Methylhexahydroazepin-4-one	2.64	level2	128.106	23	POS	0.00645974	0.00911607	0.0094198	0.0111152	0.00627033	0.0122538	0.00910582	0.0137471	0.0260775	0.0141643	0.00720674	0.0134686	0.00839093	0.0138425	0.0207565	0.0164615	0.0122017	0.0137658	0.0235265	0.012548	0.0165434	0.0127804	0.0135216	0.0126456	0.0129826
1089	(2S,3aS,6aS)-Octahydrocyclopenta[b]pyrrole-2-carboxylic acid	2.64	level2	156.101	23	POS	4.99184e-06	0.0128516	0.00359011	0.00515279	5.13169e-06	0.00526871	0.00447889	0.00713096	0.00112232	0.00408299	0.00414885	0.00273499	0.00185088	0.00351183	0.00371386	0.0212521	0.00205024	0.00263196	0.00433684	0.00515086	0.00652265	0.00184431	0.0017897	0.0020297	0.0018879
1090	Decamethylcyclopentasiloxane	2.64	level2	371.099	15.5	POS	0.0157848	0.0270032	0.0288618	0.010319	0.0174559	0.0266444	0.0210115	0.0248958	0.0261438	0.025346	0.0233913	0.0196322	0.0327334	0.0253571	0.0369344	0.0185393	0.0168891	0.0214754	0.00795446	0.0545587	0.0260586	0.528758	0.609836	0.593715	0.577436
1091	8-Geranyl-7-hydroxycoumarin	2.64	level2	297.152	15	NEG	2.32902	1.74135	1.06062	0.951834	1.07782	1.00626	1.36115	4.70994	1.22675	1.08472	0.930154	6.30604	0.712013	2.49494	2.20426	1.50903	0.959234	1.30174	3.16492	1.98344	1.85377	3.80026	3.80027	3.74409	3.78154
1092	Triptophenolide	2.64	level2	311.167	14.8	NEG	7.47342	5.75055	3.45804	3.30878	3.45176	3.43352	4.47935	16.7149	4.20995	3.37725	2.79377	22.4576	2.18932	8.62379	7.21388	5.23315	3.05502	3.92831	9.52692	7.04493	6.00037	14.5344	14.5339	14.2111	14.4265
1093	5,7-dihydroxy-2-(4-hydroxyphenyl)-6-[3,4,5-trihydroxy-6-(hydroxymethyl)oxan-2-yl]-8-(3,4,5-trihydroxyoxan-2-yl)chromen-4-one	2.64	level2	563.135	231.4	NEG	0.0635032	0.0284427	0.031608	0.0348845	0.0438923	0.0387906	0.0401869	0.0205884	0.0973589	0.0386767	0.0824792	0.0667069	0.0609781	0.0611313	0.0370628	0.0369466	0.0888469	0.237606	0.069924	0.0348884	0.0842124	0.0660798	0.0664341	0.0571524	0.0632221
1094	Ophthalmic acid	2.64	level2	290.134	230.7	POS	0.444602	0.137248	0.12281	0.199009	0.247779	0.157728	0.218196	0.253758	1.0801	0.334612	0.265771	0.308757	0.388712	0.438618	0.32902	0.60386	1.02915	0.379125	0.839083	0.252645	0.572147	0.424631	0.420603	0.40824	0.417825
1095	1-Octadecylamine	2.64	level2	270.314	40.9	POS	0.0194908	0.0152568	0.023419	0.0194626	0.0185993	0.0211955	0.0195706	0.0319428	0.0141682	0.0134014	0.0199511	0.0489195	0.0122083	0.0234319	0.0254951	0.0215686	0.0284036	0.0246337	0.024884	0.0120192	0.022834	0.0291515	0.0279981	0.0284336	0.0285277
1096	batatasin III	2.64	level2	243.102	31.4	NEG	0.171841	0.0919349	0.0927969	0.123478	0.123929	0.0816203	0.114267	0.227707	0.271852	0.095584	0.160976	0.194856	0.158765	0.184957	0.314742	0.289667	0.353413	0.265892	0.214953	0.179767	0.269739	0.203505	0.198704	0.197948	0.200052
1097	Octenedioylcarnitine (Car(8:1-O2))	2.64	level2	316.174	216.6	POS	0.124612	0.0676815	0.0706959	0.0625175	0.0560216	0.0616543	0.0738638	0.0813539	0.0607365	0.0450685	0.0931665	0.050986	0.0383348	0.0616077	0.063725	0.0439292	0.0923682	0.0557855	0.102721	0.0596134	0.0696905	0.0628869	0.0625599	0.0622592	0.0625687
1098	LPC(O-18:1)	2.64	level2	508.373	119	POS	0.115101	0.178589	0.181099	0.149508	0.192134	0.199445	0.169313	0.204751	0.184281	0.193873	0.158693	0.193734	0.142033	0.179561	0.157292	0.155759	0.14461	0.154727	0.232839	0.161694	0.16782	0.212826	0.203021	0.202899	0.206248
1099	Undecenoylcarnitine (Car(11:1))	2.64	level2	328.246	112	POS	0.00177383	0.00115823	4.94159e-06	0.00287201	0.000690933	4.91837e-06	0.00108414	0.00330448	0.00788098	4.85704e-06	0.00184915	0.00151431	0.00251613	0.00284498	0.00398837	0.0012117	0.00459068	0.00256464	0.00453061	0.00663301	0.00391984	0.00290852	0.00279534	0.00295743	0.00288709
1100	PC(20:1)	2.64	level2	546.352	107.7	POS	1.85565	2.30478	1.81859	1.68495	2.13326	1.9019	1.94986	2.57757	1.88808	2.50141	2.10659	1.59967	1.79156	2.07748	2.53268	1.45304	1.82857	2.12817	2.1451	1.35508	1.90711	2.19632	2.12491	2.1199	2.14704
1101	Bovinocidin	2.64	level2	118.014	43.4	NEG	0.803969	0.734397	0.797881	0.941312	0.676745	1.00527	0.826595	0.819605	0.874385	0.736141	0.79714	0.915987	0.785777	0.821506	0.960417	0.840091	0.800345	0.977973	0.895578	0.680568	0.859162	0.752072	0.768581	0.749364	0.756672
1102	PE(P-36:4)	2.64	level2	724.523	35	POS	0.0906674	0.130499	0.126861	0.109982	0.122951	0.123845	0.117468	0.133192	0.109362	0.118273	0.144964	0.104362	0.127573	0.122954	0.130475	0.155444	0.14778	0.151397	0.159815	0.166878	0.151965	0.142844	0.133248	0.133287	0.13646
1103	PC(37:5)	2.64	level2	776.554	33	POS	0.0357796	0.0416577	0.030311	0.0530592	0.0532707	0.0390061	0.0421807	0.0428637	0.0368158	0.0434407	0.048924	0.04447	0.0628807	0.0465658	0.0446619	0.0558234	0.0604095	0.0550326	0.0434892	0.0524453	0.051977	0.0508198	0.0503668	0.050869	0.0506852
1104	PC(39:7)	2.64	level2	818.564	25.6	POS	0.135856	0.0903792	0.111891	0.116762	0.122677	0.129345	0.117818	0.124807	0.124188	0.11924	0.128964	0.144408	0.11424	0.125974	0.139561	0.124245	0.145184	0.150296	0.167502	0.142508	0.144883	0.137051	0.13563	0.137926	0.136869
1105	Lys-Leu	2.63	level2	260.196	294.5	POS	0.00830395	0.0089154	0.0116461	0.00900347	0.0126313	0.0100806	0.0100968	0.0108536	0.0132169	0.0088061	0.00709352	0.0072932	0.00450692	0.00862836	0.00982758	0.00738118	0.00641872	0.00750754	0.00676601	0.0106295	0.00808843	0.00865169	0.00815955	0.00856457	0.0084586
1106	Glycyl-Lysine	2.63	level2	204.133	260.5	POS	0.0152088	0.021012	0.0131458	0.0174529	0.0275978	0.0144808	0.0181497	0.0281185	0.0162629	0.0274187	0.0110447	0.0122138	0.00904532	0.0173506	0.0164616	0.0267684	0.0142026	0.0159086	0.0221742	0.0142004	0.018286	0.0184632	0.0182892	0.0187417	0.018498
1107	(4-Oxo-1,2,3-benzotriazin-3(4H)-yl)acetic acid	2.63	level2	206.055	258.1	POS	0.00699163	0.0067239	0.00985316	0.0106988	0.00762344	0.00861399	0.00841749	0.0101424	0.00871023	0.00745542	0.00646102	0.00716292	0.00651056	0.00774043	0.0108625	0.00543398	0.0094683	0.00881062	0.00575735	0.00771186	0.00800743	0.009272	0.00896245	0.00895504	0.00906316
1108	4,4'-Thiodianiline	2.63	level2	217.081	247.9	POS	0.268279	0.0745773	0.0722778	0.146509	0.061507	0.0730798	0.116038	0.0724451	0.116128	0.0775093	0.121533	0.0601879	0.113235	0.0935064	0.073855	0.100166	0.11405	0.0672085	0.114251	0.0722424	0.0902956	0.101475	0.0948341	0.0931601	0.0964897
1109	3,6-Dimethoxy-4-phenanthrenol	2.63	level2	255.1	245.5	POS	0.0146878	0.0149942	0.0145662	0.0125507	0.0140087	0.0166188	0.0145711	0.00994869	0.0141127	0.010666	0.0120077	0.0121922	0.0148816	0.0123015	0.0106322	0.0100949	0.0140255	0.0121032	0.00121908	0.0116186	0.00994891	0.0143088	0.0141713	0.0134874	0.0139892
1110	5,6,7,8-Tetrahydrothieno[2,3-b]quinolin-4-amine	2.63	level2	205.081	242.3	POS	0.0875091	0.0612257	0.0540421	0.0753474	0.110855	0.0733939	0.0770622	0.162852	0.165086	0.182554	0.118584	0.108337	0.0837172	0.136855	0.14516	0.210527	0.163651	0.155527	0.113323	0.0879217	0.146018	0.123613	0.122473	0.11728	0.121122
1111	Pro-Pro	2.63	level2	213.122	239.3	POS	0.046709	0.0550734	0.0410835	0.0465254	0.0679414	0.0365117	0.0489741	0.0609973	0.0646007	0.080746	0.0453035	0.0458626	0.0360328	0.0555905	0.0529404	0.0590226	0.0468191	0.0353881	0.0425612	0.0352783	0.045335	0.0504109	0.0499362	0.0492734	0.0498735
1112	3-(1H-Benzimidazol-2-yl)-7-methoxy-2H-chromen-2-one	2.63	level2	293.09	233.7	POS	0.0298781	0.0293282	0.0295276	0.0316373	0.0262812	0.0295541	0.0293677	0.0323313	0.0376818	0.0323867	0.0319202	0.0292124	0.028036	0.031928	0.0345171	0.0300993	0.0370949	0.0319821	0.0353342	0.028918	0.0329909	0.0317927	0.0311559	0.0314768	0.0314751
1113	Rhodamine 123 cation	2.63	level2	345.126	232.9	POS	0.0110609	0.00886855	0.00889688	0.00853607	0.00792909	0.00943236	0.00912065	0.00929445	0.006895	0.00513723	0.00841847	0.0110447	0.00827562	0.00817757	0.0101974	0.00838921	0.00642929	0.00507036	0.00656359	0.0051566	0.00696774	0.0115588	0.0110074	0.0109997	0.0111886
1114	4-Methyl-N-(4-methyl-2-pyridinyl)benzenesulfonamide	2.63	level2	261.072	230.7	NEG	0.0988041	0.0883404	0.103127	0.0961531	0.0932342	0.102053	0.0969521	0.0974833	0.108363	0.0981572	0.11851	0.122794	0.108063	0.108895	0.102502	0.0850641	0.113252	0.114158	0.104963	0.0999669	0.103318	0.107845	0.107843	0.105219	0.106969
1115	Cepharadione_B	2.63	level2	322.105	226	POS	0.0997745	0.0898349	0.0942497	0.0787332	0.0562412	0.0682125	0.0811743	0.0682284	0.102822	0.0976114	0.0870639	0.0675244	0.0846175	0.0846447	0.0651131	0.0540098	0.0916158	0.0765129	0.0766784	0.0665073	0.0717395	0.0857172	0.0836717	0.0835525	0.0843138
1116	5-(Ethoxymethyl)-2-methyl-4-pyrimidinamine	2.63	level2	168.113	212.8	POS	0.0114538	0.0131624	0.0127009	0.0118899	0.0118595	0.0103558	0.0119037	0.0115303	0.0123515	0.0115777	0.0123365	0.00892057	0.0126607	0.0115629	0.0124157	0.0115976	0.0125276	0.00939976	0.0119003	0.0137571	0.011933	0.0112931	0.0111887	0.0115086	0.0113301
1117	2-(Naphthalen-1-yl)-1H-1,3-benzodiazole	2.63	level2	245.106	211.6	POS	0.0304141	0.0432479	0.0432008	0.0486286	0.0431826	0.0350194	0.0406156	0.0568255	0.0339462	0.0433983	0.0388429	0.0300699	0.0355292	0.0397687	0.0562015	0.0393604	0.03576	0.0271794	0.0186221	0.0345225	0.0352743	0.0386793	0.0422434	0.0418528	0.0409252
1118	3-(2-Benzothiazolyl)coumarin	2.63	level2	280.045	186	POS	0.0149737	0.00937535	0.00817177	0.0141979	0.0156182	0.00922566	0.0119271	0.0149686	0.0289864	0.0117149	0.0146246	0.0136048	0.0159187	0.0166363	0.0165042	0.0117089	0.014469	0.0161619	0.0191948	0.00599793	0.0140061	0.0146906	0.0142998	0.0134365	0.0141423
1119	Ser-Tyr	2.63	level2	269.112	173	POS	0.126723	0.0715745	0.0133736	0.0994477	0.203386	0.140324	0.109138	0.17391	0.151489	0.0905798	0.141107	0.13677	0.0997166	0.132262	0.11403	0.111822	0.157737	0.153108	0.203887	0.115448	0.142672	0.149401	0.148184	0.136942	0.144842
1120	Coptisine cation	2.63	level2	320.089	173	POS	0.0384139	0.0359181	0.0382989	0.0383002	0.0416103	0.0348458	0.0378978	0.0345831	0.0427183	0.034514	0.0424662	0.0385669	0.0421098	0.0391597	0.0436467	0.0414093	0.0387338	0.0392678	0.0396388	0.0414405	0.0406895	0.0411292	0.0381794	0.0408638	0.0400575
1121	N-(4-Methyl-2-nitrophenyl)benzenesulfonamide	2.63	level2	291.042	172.5	NEG	0.0567176	0.0344967	0.0591662	0.0414723	0.0398481	0.0491204	0.0468035	0.0409244	0.0503101	0.0365846	0.0373135	0.0565865	0.053936	0.0459425	0.030711	0.021721	0.0250667	0.0314164	0.0392328	0.0466737	0.0324703	0.0538154	0.053796	0.050046	0.0525525
1122	Cys-Ala	2.63	level2	193.063	172.4	POS	0.0247734	0.0165244	0.0219846	0.0254843	0.0273274	0.0260895	0.0236973	0.0229606	0.033207	0.024905	0.027507	0.0265966	0.0255613	0.0267896	0.027708	0.0194487	0.0265582	0.027448	0.0265329	0.0188491	0.0244241	0.0275635	0.0274454	0.0252755	0.0267614
1123	Thymol blue	2.63	level2	467.187	155.2	POS	0.0108442	0.00713324	0.00575413	0.00777454	0.023803	0.0052476	0.0100928	0.0103831	0.0257319	0.00204078	0.0034788	0.00800033	0.00597119	0.00926768	0.00318216	0.00694872	0.00540315	0.00305791	0.00101075	0.00704322	0.00444098	0.00994645	0.00890105	0.00881567	0.00922106
1124	1-Oleoyl-2-palmitoyl-sn-glycero-3-phosphocholine	2.63	level2	760.579	152.7	POS	0.0130069	0.0144397	0.015832	0.0506471	0.0143253	0.0200953	0.0213911	0.017861	0.0141263	0.0296145	0.0136255	0.0136234	0.0118462	0.0167828	0.0319463	0.0172232	0.0162447	0.0149153	0.014227	0.0197974	0.019059	0.0160309	0.0158828	0.0163562	0.01609
1125	.beta.-D-Glucopyranosiduronic acid, 4-(7-hydroxy-4-oxo-4H-1-benzopyran-3-yl)phenyl	2.63	level2	429.081	148.1	NEG	0.00711437	0.00119586	0.00083009	0.00313564	0.000752904	0.00154486	0.00242895	0.000360366	0.00606172	0.000281827	0.00341998	0.0084321	0.00659552	0.00419192	0.00405597	0.00284063	0.0071903	0.00480169	0.0020871	0.0045384	0.00425235	0.00332507	0.00334401	0.00272484	0.00313131
1126	1-Pyrrolidinecarboximidamide	2.63	level2	114.102	136.6	POS	0.00405886	0.00354666	0.00292677	0.00345886	0.00237119	0.00341194	0.00329571	0.00466487	0.00754596	0.00375926	0.00351759	0.00314588	0.00282018	0.00424229	0.00781862	0.00711535	0.00783764	0.00500941	0.00412007	0.00622651	0.0063546	0.00499888	0.00479779	0.00479583	0.00486417
1127	Cidofovir	2.63	level2	280.068	135.6	POS	0.0157949	0.00285418	0.00678835	0.00542294	0.0227083	0.0045124	0.00968018	0.0196374	0.0283709	0.00814665	0.0153595	0.00884554	0.0154251	0.0159642	0.0211861	0.0200308	0.026174	0.0113838	0.0269666	0.0131233	0.0198108	0.0225617	0.017898	0.0226648	0.0210415
1128	Garciduol_C	2.63	level2	487.105	125.6	POS	0.00817814	0.00586645	0.00826496	0.00833641	0.00754819	0.00762249	0.00763611	0.00802585	0.00859802	0.00894664	0.00883714	0.00779038	0.00825973	0.00840963	0.00805485	0.00829016	0.00909435	0.00822674	0.00669282	0.00287525	0.00720569	0.00817783	0.00757962	0.00786062	0.00787269
1129	Hymexazole	2.63	level2	100.039	121.7	POS	0.00774309	0.00955149	0.011478	0.00806285	0.00780988	0.00896259	0.00893464	0.00688323	0.00443054	0.0082655	0.00981879	0.00733595	0.00654612	0.00721335	0.00731923	0.00854599	0.00666103	0.00816947	0.00595612	0.00923058	0.00764707	0.00844635	0.007633	0.00769327	0.00792421
1130	6-Formylpterin	2.63	level2	192.05	88.7	POS	0.0198636	0.0250268	0.0203246	0.0654806	0.0208427	0.0648663	0.0360675	0.0612064	0.0223759	0.0933534	0.022828	0.0171802	0.0388659	0.042635	0.00518114	0.0243918	0.0333432	0.0200091	0.013005	0.0199265	0.0193095	0.0220785	0.0173549	0.0219935	0.0204757
1131	2-Arachidonoyl-1-stearoyl-sn-glycero-3-phosphoethanolamine	2.63	level2	766.538	79.7	NEG	0.562308	0.612112	0.804074	0.78839	2.88254	1.08569	1.12252	1.00634	0.838899	0.726105	1.11103	1.16772	1.02484	0.979156	0.93659	0.886984	1.28205	1.43034	0.64104	1.07347	1.04175	0.962574	0.963288	0.920699	0.948853
1132	D-Erythronic acid .gamma.-lactone	2.63	level2	119.034	73.4	POS	0.00855862	0.00980908	0.0116837	0.0102101	0.0171854	0.00788169	0.0108881	0.0138	0.0106634	0.0192374	0.0110795	0.0107627	0.00764288	0.0121976	0.00692501	0.0119897	0.00973432	0.00901889	0.0105676	0.00649172	0.0091212	0.0126046	0.0119947	0.0119657	0.0121883
1133	Dye X-27237-115	2.63	level2	328.038	64.5	NEG	0.103716	0.125546	0.10815	0.108712	0.100034	0.149303	0.11591	0.180836	0.138273	0.132893	0.118521	0.150802	0.13323	0.142426	0.0805233	0.149608	0.116464	0.124606	0.100427	0.115426	0.114509	0.126612	0.136345	0.135779	0.132912
1134	Gly-Thr	2.63	level2	177.086	44.9	POS	0.0122798	0.0183449	0.0138319	0.0137856	0.0323291	0.0117983	0.0170616	0.017061	0.00723594	0.0282256	0.0147523	0.00851377	0.0103956	0.014364	0.0120074	0.0189217	0.0198168	0.0116888	0.0187879	0.0111774	0.0154	0.0158185	0.0156714	0.015201	0.0155636
1135	1-Deoxy-D-glucitol	2.63	level2	167.092	44.8	POS	0.0158893	0.00528635	0.00149585	0.00943092	0.0140736	0.00705195	0.00887134	0.00382979	0.0138697	0.00404006	0.00154668	0.00851823	0.0107789	0.00709724	0.00454046	0.00829189	0.00808947	0.00523379	0.00319941	0.00471086	0.00567765	0.00717105	0.00649139	0.00710129	0.00692125
1136	3-Dodecyloxypropylamine	2.63	level2	244.262	30.5	POS	0.0145577	0.0148128	0.0129198	0.0143318	0.0128995	0.0122668	0.0136314	0.0152039	0.0150525	0.0141769	0.00970879	0.0189913	0.0146425	0.0146293	0.0145864	0.0139063	0.013672	0.0115892	0.0150722	0.0168477	0.014279	0.0139864	0.0128392	0.0139097	0.0135784
1137	L-Serine methyl ester	2.63	level2	120.065	28.3	POS	0.121624	0.107672	0.108388	0.119167	0.220261	0.0954989	0.128768	0.137501	0.120592	0.182156	0.106324	0.107678	0.0896886	0.12399	0.123246	0.127155	0.140233	0.130328	0.119734	0.119047	0.126624	0.134563	0.129641	0.12949	0.131231
1138	L-Homoserine lactone	2.63	level2	102.054	28.2	POS	0.0201819	0.0182625	0.0250256	0.0222698	0.0327538	0.0255341	0.0240046	0.0269679	0.0191824	0.0309873	0.0231677	0.0239548	0.0217454	0.0243342	0.0269927	0.0236401	0.0249954	0.0218608	0.0199304	0.0276126	0.024172	0.022076	0.0211274	0.02112	0.0214411
1139	2,5-Dimethyl-3,4-diphenyl-2,4-cyclopentadien-1-one	2.63	level2	261.129	27	POS	0.0402177	0.0243022	0.0173953	0.0351019	0.073101	0.0123571	0.0337459	0.028565	0.0682467	0.0666165	0.0150991	0.0098901	0.00605882	0.0324127	0.00894562	0.0196656	0.0131925	0.0134347	0.0150797	0.0224634	0.0154636	0.0197431	0.0202933	0.0202877	0.020108
1140	Spirolide_D	2.63	level2	708.485	19.7	POS	0.31483	0.180881	0.0230026	0.293151	0.334068	0.0644331	0.201728	0.107923	0.197132	0.0329707	0.00828517	0.065862	0.138983	0.0918594	0.00915119	0.0874375	0.0827285	0.0100517	0.00238166	0.0817604	0.0455852	0.122408	0.120425	0.121179	0.121337
1141	Glyceryl trimyristate	2.63	level2	761.601	171	POS	0.00420958	0.00370894	0.0045932	0.00354544	0.00407369	0.00372568	0.00397609	0.00410774	0.00397664	0.00399782	0.00380059	0.00409193	0.00369406	0.0039448	0.0046061	0.00339315	0.00421957	0.00441882	0.00363559	0.00418148	0.00407578	0.00343737	0.00306409	0.00351981	0.00334042
1142	Nonanoylcarnitine (Car(9:0))	2.63	level2	302.231	117.7	POS	0.00995657	0.00519163	0.00740457	0.00572402	0.00722023	0.0161092	0.00860104	0.00972195	0.032354	0.00215332	0.0206629	0.0150284	0.0194346	0.0165592	0.0203632	0.0125463	0.0286717	0.0134209	0.0292851	0.025579	0.0216444	0.0169167	0.016764	0.0169512	0.0168773
1143	PC(42:7)	2.63	level2	860.61	32.3	POS	0.290256	0.485913	0.390918	0.431086	0.281077	0.362788	0.373673	0.454337	0.453776	0.453216	0.411662	0.389329	0.404485	0.427801	0.438174	0.418655	0.417491	0.47333	0.441587	0.362025	0.42521	0.438105	0.434311	0.424907	0.432441
1145	Marimastat	2.63	level2	332.216	24.3	POS	0.0110558	0.0165825	0.0182905	0.0185942	0.0160855	0.0137846	0.0157322	0.014872	0.0222421	0.0179552	0.0162141	0.0194915	0.0207205	0.0185826	0.0180295	0.0167096	0.0193803	0.0217993	0.0148762	0.0149133	0.017618	0.0170957	0.0176365	0.0174487	0.0173936
1146	PC(37:4)	2.63	level2	796.58	22.2	POS	0.128144	0.0908115	0.127675	0.109866	0.115924	0.122146	0.115761	0.132931	0.119881	0.119247	0.132724	0.142701	0.131337	0.129804	0.121092	0.132863	0.156024	0.126831	0.142915	0.161202	0.140154	0.13142	0.127174	0.127218	0.128604
1147	Dodecatetraenoylcarnitine (Car(12:4))	2.62	level2	336.215	120.3	POS	0.0046338	0.00366902	0.00377823	0.0043688	0.00267418	0.0020127	0.00352279	0.00265248	0.00266664	0.0020068	0.00196824	0.00340257	0.0031342	0.00263849	0.00177533	0.000540111	0.00133897	0.00189775	0.00348607	0.00252715	0.00192756	0.00266892	0.00268637	0.00264051	0.00266526
1148	Threoninyl-Alanine	2.62	level2	191.102	310.9	POS	0.0291181	0.0236083	0.0242591	0.0202378	0.0610399	0.0249745	0.0305396	0.024938	0.0661617	0.0275464	0.0382779	0.0290233	0.0365958	0.0370905	0.0241329	0.0361734	0.0295063	0.048316	0.0471812	0.0242502	0.0349267	0.0291609	0.0288383	0.0277063	0.0285685
1149	6-Methoxy-3-nitro-2-pyridinamine	2.62	level2	170.057	265.1	POS	0.083755	0.118761	0.131111	0.120284	0.134708	0.0441014	0.105453	0.0941758	0.130423	0.108657	0.102275	0.0452262	0.119257	0.100002	0.104104	0.101607	0.100874	0.0907633	0.0212671	0.0716189	0.0817057	0.096888	0.0959886	0.0941857	0.0956874
1150	Kainic acid	2.62	level2	214.107	256.3	POS	0.00494042	0.00258369	0.00272554	0.00248683	0.00319586	0.00250729	0.00307327	0.00217469	0.00402993	0.00178352	0.00279655	0.0034065	0.00531662	0.0032513	0.00236729	0.00320277	0.00940657	0.0030894	0.00328999	0.00253613	0.00398202	0.00294693	0.00344567	0.00290285	0.00309848
1151	Benzenepropanamide, N-(6-chloro-2-benzothiazolyl)-3,4-dimethoxy-	2.62	level2	375.058	241	NEG	0.0313211	0.0255331	0.0291566	0.0271014	0.0312495	0.0314389	0.0293001	0.0261628	0.0301724	0.017365	0.0365922	0.0326729	0.039752	0.0304529	0.0256152	0.0259118	0.0318654	0.0341293	0.0364962	0.0297551	0.0306288	0.0298377	0.0286938	0.028588	0.0290398
1152	1-(2-Hydroxyphenyl)-4,4,6-trimethyl-3,4-dihydro-2(1H)-pyrimidinethione	2.62	level2	249.107	240.3	POS	0.0364863	0.0449425	0.0413224	0.101023	0.0258147	0.124627	0.0623693	0.0552429	0.0988241	0.0539651	0.0419689	0.0334711	0.0341616	0.052939	0.0453115	0.0947965	0.104362	0.0558217	0.0512912	0.0451604	0.0661238	0.050769	0.0503543	0.0476627	0.0495953
1153	[3-[1-Formyl-2-(2-furanyl)ethenyl]]-2-(2-furanyl)-5-(2-furanylmethylene)-4,5-dihydro-a-methyl-4-oxo-1H-pyrrole-1-acetic_acid,_9CI	2.62	level2	420.106	232	POS	0.00511204	0.00347964	0.00340468	0.00407157	0.00639229	0.00325646	0.00428611	0.00345348	0.00505108	0.00360976	0.00565229	0.00408676	0.00370568	0.00425984	0.00529264	0.00345929	0.00517095	0.00527818	0.00455218	0.00291625	0.00444492	0.00499807	0.00457616	0.00454692	0.00470705
1154	Malonyl-L-carnitine	2.62	level2	248.112	227.5	POS	0.334602	0.238635	0.329956	0.280518	0.39391	0.306167	0.313965	0.363186	0.383214	0.383687	0.334189	0.395075	0.356689	0.36934	0.383751	0.256908	0.260168	0.333662	0.524747	0.297641	0.342813	0.354826	0.351575	0.346279	0.350893
1155	7-Methylrosmanol	2.62	level2	361.204	221.4	POS	0.00780903	0.0151253	0.00444472	0.00974715	0.0186536	0.00309466	0.00981242	0.0170725	0.00762218	0.0257604	0.00399654	0.00466595	0.00441917	0.0105894	0.0013811	0.0184593	0.0122356	0.0056295	0.00432436	0.00270597	0.00745599	0.00628785	0.00521452	0.00495153	0.00548463
1156	Val-Glu	2.62	level2	245.113	219.9	NEG	0.0564937	0.0398291	0.0482402	0.0521045	0.062813	0.0944514	0.0589886	0.0721221	0.0901168	0.0488997	0.0770932	0.0657248	0.0571727	0.0685215	0.0734901	0.0639513	0.0796355	0.0790577	0.0595551	0.0573777	0.0688445	0.07454	0.0716274	0.0707522	0.0723065
1157	Gln-Asn	2.62	level2	259.104	219.1	NEG	0.0140782	0.0308233	0.0258813	0.0206808	0.0347299	0.0143562	0.0234249	0.0416258	0.0147344	0.0474465	0.0124321	0.0100449	0.00784081	0.0223541	0.0131178	0.0291495	0.0173436	0.0140551	0.0159926	0.0149718	0.0174384	0.0241756	0.0241261	0.0249136	0.0244051
1158	Lys-Ile	2.62	level2	260.196	216.6	POS	0.0391349	0.0328357	0.027645	0.039288	0.0384945	0.0348913	0.0353816	0.0415993	0.052407	0.0413335	0.0370682	0.0345551	0.0236875	0.0384417	0.0409139	0.0489448	0.0370721	0.0431169	0.0349901	0.0348253	0.0399772	0.0398687	0.0361763	0.0361114	0.0373855
1159	Benzoic acid, 4-[4-[[5-(4,5-dimethyl-2-nitrophenyl)-2-furanyl]methylene]-4,5-dihydro-3-methyl-5-oxo-1H-pyrazol-1-yl]-	2.62	level2	446.134	212.1	POS	0.00428172	0.00550881	0.00440203	0.00573143	0.00493551	0.0055399	0.00506657	0.00760086	0.00732726	0.00866314	0.00477298	0.0048119	0.00279844	0.00599576	0.00733816	0.00686464	0.00632011	0.00432403	0.00337432	0.00430869	0.00542166	0.0052797	0.00495274	0.00520107	0.00514451
1160	Argininic_acid	2.62	level2	176.102	211.5	POS	0.227721	0.27752	0.224867	0.261247	0.142583	0.158571	0.215418	0.356383	0.449006	0.246937	0.246895	0.16111	0.231	0.281888	0.412368	0.407471	0.576199	0.28096	0.238093	0.331949	0.374507	0.319139	0.316183	0.313615	0.316312
1161	5-Propyl-1H-1,2,3,4-tetrazole	2.62	level2	113.082	211.4	POS	0.0245306	0.0104371	0.0116611	0.0177243	0.00928231	0.0113185	0.014159	0.0141625	0.0126731	0.00931552	0.0149315	0.0213188	0.0336547	0.017676	0.0119012	0.0106408	0.0173702	0.0425128	0.0117632	0.0220781	0.0193777	0.0128538	0.0127159	0.0122417	0.0126038
1162	2-Chloro-4-(dimethylamino)-5-fluoropyrimidine	2.62	level2	176.04	202.5	POS	0.27224	0.159389	0.16932	0.197573	0.335393	0.230879	0.227466	0.100331	0.27518	0.171066	0.187412	0.23356	0.377208	0.224126	0.102956	0.185765	0.221032	0.234285	0.480504	0.174385	0.233154	0.23611	0.212416	0.194672	0.2144
1163	Thr-His	2.62	level2	255.109	201.6	NEG	0.160939	0.17867	0.139473	0.195091	0.148075	0.198246	0.170082	0.19597	0.152016	0.169747	0.151973	0.239808	0.103389	0.168817	0.169086	0.207502	0.189086	0.242928	0.149391	0.179468	0.189577	0.187588	0.185959	0.186875	0.186807
1164	Lamotrigine	2.62	level2	256.013	200.4	POS	0.171152	0.167265	0.114034	0.174178	0.136886	0.160177	0.153949	0.129576	0.182525	0.168411	0.138148	0.194926	0.163113	0.162783	0.125285	0.167018	0.178927	0.163893	0.125142	0.138143	0.149735	0.168867	0.163686	0.166011	0.166188
1165	3,4-Thiophenedicarbonitrile	2.62	level2	135.002	199.7	POS	0.0155787	0.00680492	0.00803125	0.00809265	0.0147085	0.00828671	0.0102505	0.00761518	0.0157951	0.00748282	0.0159613	0.0141655	0.0194277	0.0134079	0.007277	0.00862416	0.0150537	0.0129957	0.0223826	0.00867934	0.0125021	0.0198428	0.0178968	0.0194788	0.0190728
1166	2-Chloro-4-methylpyrimidine	2.62	level2	129.02	171	POS	0.0109028	0.00922205	0.0110702	0.0107921	0.0116493	0.010553	0.0106982	0.00821879	0.00981048	0.00915094	0.00929071	0.00885019	0.00944526	0.00912773	0.0113646	0.0106718	0.0111009	0.0102875	0.00966382	0.0105812	0.0106116	0.0101318	0.00997192	0.00996427	0.0100226
1167	4-[(3,5-Dinitrobenzoyl)amino]benzoic acid	2.62	level2	330.036	166.4	NEG	0.0167899	0.00816563	0.0096781	0.00663542	0.0120409	0.00947525	0.0104642	0.0180619	0.00907089	0.00744591	0.0183844	0.0112039	0.0157334	0.0133167	0.0158173	0.0114362	0.0162009	0.0170013	0.0146859	0.0120021	0.014524	0.0160007	0.0142746	0.0137291	0.0146681
1168	Tyr-Gly	2.62	level2	239.101	165.8	POS	0.0299403	0.0248833	0.0242571	0.0201712	0.026662	0.0247685	0.0251137	0.0329663	0.0339333	0.0310612	0.0307873	0.0297891	0.0332388	0.0319627	0.026348	0.0323583	0.0312793	0.0275732	0.0317286	0.0233023	0.028765	0.0323837	0.0303209	0.0288348	0.0305131
1169	Entacapone	2.62	level2	304.096	161.1	NEG	0.0325762	0.093084	0.0485232	0.0614868	0.0713492	0.048656	0.0592792	0.0894384	0.0297951	0.147237	0.0608399	0.0471539	0.0378682	0.0687221	0.0298071	0.0434183	0.0540141	0.0463109	0.0423401	0.0360806	0.0419952	0.0694867	0.065516	0.0650298	0.0666775
1170	4-Piperidinecarboxamide	2.62	level2	129.102	146.6	POS	0.0364036	0.0254385	0.0215277	0.0346293	0.0440795	0.0189482	0.0301711	0.0386764	0.0336356	0.0593785	0.0315183	0.0368862	0.0353116	0.0392345	0.0326631	0.0435789	0.0302297	0.0122016	0.0296982	0.0302285	0.0297667	0.0259033	0.0296792	0.029536	0.0283728
1171	CYCLOPENTANONE	2.62	level2	102.091	135.8	POS	0.0207535	0.000524476	0.000290418	0.0225017	0.0182136	0.0209277	0.0138686	0.0241231	0.0244105	0.000444783	0.000810708	0.0245385	0.0202848	0.0157687	0.0536565	0.0638689	0.0262056	0.0274133	0.0180219	0.0207576	0.0349873	0.0225721	0.0223632	0.0221931	0.0223762
1172	1-Palmitoyl-2-arachidonoyl-sn-glycero-3-phosphoserine	2.62	level2	782.494	116.2	NEG	1.34738	1.11478	1.26738	1.2053	1.31617	1.31836	1.26156	1.36013	1.60518	1.0432	2.01235	1.35306	2.10275	1.57945	1.67168	1.29942	2.07764	2.13729	1.34964	1.18271	1.61973	1.29052	1.29036	1.23332	1.2714
1173	N-Methyl-L-serine	2.62	level2	120.065	108	POS	0.0147284	0.0184079	0.0180389	0.015541	0.0181154	0.018729	0.0172601	0.0189467	0.0188916	0.0180444	0.0156692	0.0116761	0.0160319	0.0165433	0.0146152	0.0190941	0.017572	0.0180704	0.0165094	0.0174333	0.0172157	0.018988	0.0165474	0.0186344	0.0180566
1174	Alnustone	2.62	level2	263.141	96.4	POS	0.0814818	0.0567234	0.0765318	0.0796662	0.118345	0.0904701	0.0838698	0.0869921	0.0996231	0.0692026	0.0774691	0.0794315	0.0790101	0.0819547	0.0903936	0.0797321	0.083852	0.0925287	0.116195	0.0816356	0.0907228	0.0899002	0.0890571	0.0876258	0.088861
1175	6-Benzylaminouracil	2.62	level2	218.091	51.4	POS	0.0198805	0.0636617	0.0325825	0.0577171	0.0372218	0.0310289	0.0403488	0.043886	0.0523525	0.0339081	0.03508	0.0475114	0.0603972	0.0455225	0.0239429	0.0474255	0.0477915	0.0603041	0.0516296	0.0471111	0.0463675	0.0606773	0.049901	0.0555796	0.0553859
1176	2-Methyl-5-phenyl-1,3-thiazol-4-ol	2.62	level2	192.049	48.2	POS	0.0570951	0.0842428	0.13476	0.128754	0.15568	0.130853	0.115231	0.114219	0.0860706	0.119637	0.0618152	0.0561599	0.0957302	0.0889386	0.0872905	0.0919252	0.105865	0.147689	0.117011	0.0772076	0.104498	0.0910963	0.0931455	0.0949325	0.0930581
1177	4,6-Dimethyl-3-(4-hydroxyphenyl)coumarin	2.62	level2	265.085	45.2	NEG	0.0634748	0.10424	0.0519313	0.0865595	0.0505508	0.133233	0.081665	0.146276	0.118636	0.0845956	0.0742115	0.104078	0.0807191	0.101419	0.200445	0.157274	0.144526	0.201649	0.0525127	0.149181	0.150931	0.126941	0.117506	0.126525	0.123657
1178	Benzimidazole	2.62	level2	119.059	27.6	POS	0.0140089	0.0123108	0.0108643	0.0160967	0.0169038	0.0129125	0.0138495	0.0167314	0.0131916	0.0201347	0.0153176	0.0115404	0.010832	0.0146246	0.0146514	0.0156113	0.0138055	0.013613	0.0156958	0.0135467	0.0144873	0.0161274	0.0156495	0.0156377	0.0158048
1179	Montecristin	2.62	level2	575.5	24.9	POS	0.0224401	0.0145594	0.0170563	0.0149813	0.0112345	0.0143325	0.0157673	0.0190446	0.0226902	0.0200329	0.0238281	0.0235223	0.0286212	0.0229565	0.0212433	0.0197062	0.0268442	0.019634	0.0198876	0.0174399	0.0207925	0.0210471	0.0179858	0.0193039	0.0194456
1180	13-Oxo-8(14)-podocarpen-18-oic acid	2.62	level2	275.167	16.1	NEG	0.153987	0.169622	0.0478606	0.103108	0.185954	0.018747	0.113213	0.120551	0.0622283	0.0093084	0.0268822	0.190413	0.151166	0.0934248	0.0294866	0.273211	0.0523595	0.10041	0.14183	0.293329	0.148438	1.20546	1.2059	1.17977	1.19704
1181	Daidzein 4'-sulfate	2.62	level2	333.006	15.2	NEG	0.628055	0.205141	0.0890788	0.572783	0.148255	0.408367	0.341947	0.151117	0.569068	0.105054	0.18822	0.661852	0.604445	0.379959	0.298998	0.331172	0.548407	0.391468	0.280047	0.41679	0.377814	0.371922	0.356707	0.361128	0.363252
1182	Chlordiazepoxide	2.62	level2	300.087	200.7	POS	0.00254342	0.00382012	0.00499776	0.00994593	0.00514846	0.00697705	0.00557213	0.0102865	0.0063876	0.00538669	0.00721663	0.0040505	0.00219967	0.00592126	0.013485	0.00618092	0.00456026	0.00370355	0.00673583	0.00380769	0.00641221	0.00469138	0.00438589	0.00436955	0.00448227
1183	arborinine	2.62	level2	286.104	187.4	POS	0.137179	0.0465172	0.156856	0.0641773	0.451979	0.05349	0.1517	0.0944404	0.211319	0.100778	0.150738	0.00163362	0.00228222	0.0935319	0.08925	0.0711242	0.135748	0.0977056	0.112761	0.0702228	0.0961354	0.12632	0.116322	0.106351	0.116331
1184	Phenoxybenzamine	2.62	level2	304.149	173	POS	0.064776	0.0191428	0.0193874	0.0299272	0.0535615	0.027989	0.0357973	0.0347843	0.142426	0.0360422	0.0462281	0.0484726	0.0598928	0.0613077	0.0535261	0.0713687	0.113637	0.0693803	0.143587	0.0403035	0.0819671	0.0679548	0.0619266	0.0611865	0.0636893
1185	LPC(22:6)	2.62	level2	550.328	104.4	POS	0.00748012	0.00448989	0.00471584	0.00726788	0.00808743	0.00552108	0.00626037	0.00787637	0.00668304	0.0101225	0.00618153	0.00625829	0.00584687	0.00716143	0.00732075	0.00544977	0.01265	0.0057065	0.0035951	0.00663764	0.0068933	0.0055722	0.00475391	0.00472544	0.00501719
1186	PC(40:9)	2.62	level2	828.548	33.6	POS	0.363416	0.324279	0.540533	0.356778	0.452595	0.368278	0.40098	0.517736	0.425838	0.377288	0.380411	0.33383	0.340671	0.395962	0.423693	0.613275	0.447595	0.434228	0.379271	0.373809	0.445312	0.407706	0.404279	0.403552	0.405179
1187	PC(39:6)	2.62	level2	820.579	33.6	POS	0.505421	0.376434	0.40722	0.482295	0.548237	0.518845	0.473076	0.472864	0.54881	0.510098	0.463899	0.531227	0.571799	0.51645	0.56841	0.668446	1.02392	0.619708	0.486568	0.58057	0.657936	0.553651	0.548593	0.528002	0.543415
1188	PC(37:6)	2.62	level2	792.548	30.6	POS	1.07623	1.09669	0.561613	0.616651	0.52752	0.682798	0.76025	0.616445	0.685673	0.651009	0.766458	0.722558	1.23207	0.779036	0.667893	0.700001	0.773303	0.795733	0.780651	1.26956	0.83119	0.881616	0.999787	0.943271	0.941558
1189	Oxotetradecenoylcarnitine (Car(14:2-O))	2.62	level2	384.273	125.7	POS	0.00888027	0.00562529	0.0083869	0.00712885	0.00942972	0.00437888	0.00730498	0.00682994	0.0109852	0.00322794	0.00626558	0.00848443	0.0052813	0.00684572	0.00775246	0.00679006	0.00747362	0.00534908	0.0101168	0.00505053	0.00708877	0.00777721	0.007584	0.0075796	0.00764694
1190	5-(4-Fluorophenyl)picolinonitrile	2.61	level2	199.068	314.1	POS	0.031454	0.00175199	0.0253227	0.0241585	0.0338295	0.0264666	0.0238305	0.0277303	0.0326941	0.0262501	0.0312631	0.0315649	0.0311497	0.0301087	0.00227596	0.0273535	0.00825911	0.0326685	0.0315266	0.00204062	0.0173541	0.0206042	0.0239939	0.0240689	0.022889
1192	Gln-Lys	2.61	level2	275.17	255.2	POS	0.0220955	0.0534685	0.0319779	0.047788	0.0308569	0.0388768	0.0375106	0.0715386	0.0442228	0.0828768	0.029395	0.0235699	0.0161714	0.0446291	0.0436731	0.0720068	0.0376585	0.0454896	0.0385589	0.0424325	0.0466366	0.045697	0.0455896	0.0460037	0.0457635
1193	N-Acetyl-D-glucosamine 6-phosphate	2.61	level2	300.048	254.3	NEG	0.133551	0.128945	0.140623	0.140504	0.13848	0.171915	0.142337	0.154442	0.19682	0.133288	0.147567	0.155157	0.152998	0.156712	0.157274	0.15687	0.170107	0.161518	0.182838	0.130455	0.159844	0.157465	0.157475	0.15417	0.15637
1194	Methanedisulfonic acid	2.61	level2	174.937	246.5	NEG	0.363177	0.358464	0.385722	0.420996	0.360153	0.370765	0.376546	0.428898	0.4291	0.306392	0.528131	0.422109	0.554222	0.444808	0.399822	0.4386	0.587783	0.512831	0.429338	0.482129	0.475084	0.458877	0.445545	0.443948	0.449456
1195	6-Hydrazino-3-pyridazinecarboxamide	2.61	level2	154.073	230.1	POS	1.59015	1.55094	1.58225	1.54691	1.69115	1.60338	1.59413	1.61402	1.77609	1.62517	1.80659	1.62968	1.71226	1.69397	1.69389	1.60814	1.70008	1.71682	1.72366	1.53622	1.66313	1.69927	1.68354	1.66561	1.68281
1196	1H-Benzimidazol-2-yl 3-nitrobenzyl sulfide	2.61	level2	284.051	229.5	NEG	0.104603	0.058816	0.0666756	0.0770428	0.0906286	0.0973663	0.082522	0.0768134	0.144938	0.0840468	0.102469	0.101272	0.119444	0.104831	0.0758265	0.0812759	0.136688	0.107103	0.108409	0.0767171	0.09767	0.102749	0.0991431	0.0967444	0.0995455
1197	Val-Lys	2.61	level2	246.18	228.4	POS	0.0314082	0.0247922	0.0294233	0.0299154	0.0372816	0.0315412	0.030727	0.0365355	0.0356791	0.0349163	0.0225001	0.026498	0.0269751	0.0305174	0.034176	0.0405596	0.0283084	0.111012	0.0429981	0.0243088	0.0468938	0.0329503	0.0327889	0.0328161	0.0328518
1198	(S)-Nitroblebbistatin	2.61	level2	324.101	226.1	POS	0.00280078	0.00291502	0.00290469	0.00261808	0.00236752	0.00175595	0.00256034	0.00267799	0.00323812	0.00260313	0.00283768	0.00186098	0.00213609	0.002559	0.0018515	0.00219813	0.00266405	0.00164736	0.00223845	0.0018444	0.00207398	0.00264941	0.00259689	0.00253633	0.00259421
1199	2-Amino-4,4,4-trifluorobutanoic acid	2.61	level2	156.027	200.3	NEG	0.089466	0.0662155	0.0217331	0.0854189	0.0705165	0.0740057	0.0678926	0.0569314	0.116312	0.0639023	0.0859977	0.1476	0.083332	0.0923459	0.0562488	0.0700903	0.0970537	0.0939287	0.0851147	0.0720112	0.0790745	0.0769737	0.0787367	0.0744459	0.0767188
1200	N'-(2-Oxo-1,2-dihydro-3H-indol-3-ylidene)isonicotinohydrazide	2.61	level2	267.087	197.7	POS	0.111106	0.153356	0.152838	0.134331	0.135968	0.105223	0.132137	0.154138	0.129368	0.149081	0.141056	0.122803	0.136616	0.138844	0.13833	0.125343	0.123528	0.119538	0.129718	0.125772	0.127038	0.133828	0.132574	0.133543	0.133315
1201	Flutamide	2.61	level2	277.077	171	POS	0.0205331	0.0273916	0.0266595	0.0243277	0.0291282	0.0185278	0.024428	0.0254635	0.0240064	0.022464	0.0275109	0.0223598	0.0282744	0.0250132	0.0239346	0.0192063	0.0183329	0.0203991	0.0255847	0.0179816	0.0209065	0.0213816	0.0207084	0.0207043	0.0209314
1202	[2-Amino-1-(2-chlorophenyl)ethyl]dimethylamine	2.61	level2	199.1	162.4	POS	0.20809	0.242211	0.244862	0.235372	0.277937	0.176737	0.230868	0.250544	0.228591	0.175389	0.230792	0.227619	0.247305	0.226707	0.260266	0.207199	0.196541	0.22402	0.248716	0.245248	0.230332	0.222041	0.219913	0.223891	0.221948
1203	3-(Aminocarbonyl)benzoic acid	2.61	level2	166.051	160.7	POS	0.174023	0.263803	0.18095	0.0846097	0.158825	0.0483233	0.151756	0.0522434	0.0642923	0.153894	0.112131	0.0457295	0.0327781	0.0768449	0.0653526	0.0898485	0.0764204	0.199239	0.0319791	0.0137353	0.0794292	0.0512246	0.0585768	0.0673549	0.0590521
1204	5-Fluorouridine	2.61	level2	261.054	154.1	NEG	0.172186	0.14858	0.170822	0.155381	0.168432	0.155631	0.161839	0.177308	0.202398	0.165976	0.180652	0.212023	0.169289	0.184608	0.176625	0.14953	0.195066	0.183275	0.16809	0.129944	0.167088	0.189987	0.191354	0.178142	0.186494
1205	Anastrozole	2.61	level2	294.169	137.5	POS	0.00604136	0.00485508	0.00406632	0.00839233	0.00334341	0.0144722	0.00686178	0.0126207	0.00777739	0.00541905	0.00681089	0.00351279	0.00917863	0.00755324	0.0102145	0.0069368	0.0282739	0.0115498	0.0111953	0.0632783	0.0219081	0.0127322	0.0126173	0.0123815	0.012577
1206	[4-Amino-2-(ethylamino)-1,3-thiazol-5-yl](4-chlorophenyl)methanone	2.61	level2	282.048	134.3	POS	0.0167543	0.00872731	0.0201657	0.00882785	0.0132743	0.00889189	0.0127736	0.00876289	0.0111818	0.0137529	0.0148517	0.0105916	0.0116637	0.0118008	0.0136606	0.0189383	0.0225242	0.0114291	0.0143828	0.00840346	0.0148897	0.0149077	0.0136702	0.0129404	0.0138394
1207	Tyr-Trp	2.61	level2	368.158	121	POS	0.000657716	0.00339275	0.0032595	0.00187009	0.00363303	0.00202374	0.00247281	0.00378804	0.00389144	0.00240453	0.00402655	0.00230576	0.00400251	0.00340314	0.00567748	0.00378626	0.000402638	0.00509563	0.00623279	0.000840278	0.00367251	0.00379581	0.00416881	0.00379668	0.00392043
1208	2H-1-Benzopyran-2-one, 7-mercapto-4-methyl-	2.61	level2	191.019	112.3	NEG	3.21254	0.800112	1.24681	2.46585	1.26902	3.34961	2.05732	1.28892	1.4116	0.68696	1.09886	1.0722	0.969192	1.08796	1.06599	0.899808	1.03503	1.25153	2.84188	0.880103	1.32906	1.10372	1.05514	1.04613	1.06833
1209	Veratraldehyde, azine	2.61	level2	329.148	105.1	POS	0.117957	0.0651742	0.0890692	0.0943522	0.114501	0.0988521	0.0966509	0.0874637	0.104199	0.0643519	0.0867357	0.0910089	0.0890623	0.0871369	0.0998423	0.0962695	0.0870176	0.110597	0.148492	0.10336	0.107596	0.103989	0.10307	0.0979849	0.101681
1210	Quinoline, 4-[6-[4-(1-piperazinyl)phenyl]pyrazolo[1,5-a]pyrimidin-3-yl]-	2.61	level2	407.201	98.4	POS	0.00705452	0.00621699	0.0102243	0.00754127	0.0121901	0.00777122	0.00849974	0.00923687	0.01068	0.00788263	0.00816748	0.0100774	0.00743405	0.00891307	0.00586338	0.00588286	0.00839669	0.00731511	0.00558938	0.00626337	0.0065518	0.00847505	0.00896763	0.00838406	0.00860891
1211	4-(1,3-Dithiolan-2-yl)aniline	2.61	level2	198.042	76.3	POS	0.00607234	0.0066781	0.00292903	0.00656119	0.00299621	0.00331432	0.00475853	0.00440005	0.00706895	0.00186007	0.0018464	0.00343586	0.004857	0.00391139	0.012984	0.0086263	0.00635333	0.00679492	0.00504894	0.00542705	0.00753908	0.00488538	0.00498766	0.00483659	0.00490321
1213	2-(3-Nitrophenyl)-4-quinolinecarboxylic acid	2.61	level2	295.069	66.7	POS	0.00385368	0.00330365	0.00342463	0.00448588	0.00352863	0.00275596	0.00355874	0.0040333	0.00424179	0.0488494	0.0045776	0.00331012	0.00375085	0.0114605	0.00361202	0.00391738	0.00386348	0.00381759	0.00643375	0.00259998	0.0040407	0.00411581	0.00356455	0.00406622	0.00391553
1214	2-Hydroxy-N-(4-methylphenyl)-5-nitrobenzamide	2.61	level2	271.075	54.6	NEG	0.102934	0.120931	0.14759	0.113703	0.123496	0.12441	0.122177	0.109288	0.0907242	0.126652	0.1241	0.117975	0.0851778	0.108986	0.136061	0.112854	0.102652	0.0987792	0.0789195	0.0842446	0.102252	0.119303	0.119754	0.119365	0.119474
1215	1-(Cyclohexylmethyl)proline	2.61	level2	212.163	49.6	POS	0.0054587	0.00379717	0.0114127	0.00259303	0.00484724	0.012253	0.00672697	0.00687952	0.00319359	0.00934406	0.00508209	0.00638567	0.00399994	0.00581415	0.0115858	0.00358717	0.00520195	0.00329068	0.00345232	0.00114244	0.00471007	0.00722676	0.00716891	0.00679917	0.00706494
1216	3-(2-Fluorophenoxy)-7-hydroxy-4H-chromen-4-one	2.61	level2	273.058	44.9	POS	0.00442604	0.00384548	0.00440494	0.00378626	0.00494578	0.00913038	0.00508981	0.00928718	0.00861332	0.00532197	0.00362057	0.00234733	0.0082586	0.0062415	0.00428962	0.0041263	0.00292651	0.0067199	0.0136518	0.00339991	0.00585234	0.00451715	0.00447093	0.00384757	0.00427855
1217	1-palmitoyl-2-linoleoyl-sn-glycero-3-phospho-(1'-rac-glycerol)	2.61	level2	745.5	24.7	NEG	2.91235	2.21356	0.0809473	2.28896	1.92523	0.132003	1.59217	3.09159	2.77476	2.49878	3.48239	3.1924	3.86648	3.15107	2.91858	3.07742	3.86074	0.079553	2.99536	2.50379	2.57257	2.69958	2.70056	2.61418	2.67144
1218	5-Tetradecynoic acid	2.61	level2	223.169	22.7	NEG	0.129527	0.0591514	0.32061	0.104125	0.240449	0.182728	0.172765	0.363514	0.224167	0.29428	0.247248	0.180782	0.122555	0.238758	0.122359	0.168215	0.186786	0.262592	0.155081	0.138711	0.172291	0.206571	0.206578	0.200145	0.204431
1219	2-(Diisopropylamino)ethyl methacrylate	2.61	level2	214.179	21.5	POS	0.00291335	0.00588886	0.00901889	4.82097e-06	5.13169e-06	0.0138346	0.00527762	0.0200859	0.00920458	0.0115195	0.0125099	0.0176055	0.00960922	0.0134224	0.0111337	0.0030403	0.00639693	0.00822512	0.0153992	0.00852604	0.00878687	0.0400089	0.0396433	0.0365397	0.0387306
1220	Piperidine, 4-(5H-dibenzo[a,d]cyclohepten-5-ylidene)-1-[4-(2H-tetrazol-5-yl)butyl]-	2.61	level2	396.216	15.7	NEG	0.128769	0.13104	0.208723	0.154859	0.154619	0.240019	0.169672	0.232922	0.262205	0.169849	0.272303	0.154717	0.225208	0.219534	0.17011	0.176234	0.184484	0.256133	0.337713	0.3849	0.251596	0.198398	0.198384	0.194215	0.196999
1221	L-isoleucyl-L-proline	2.61	level2	229.154	167.3	POS	0.0479924	0.0465664	0.0612175	0.0472597	0.0632914	0.0605759	0.0544839	0.0602726	0.0618784	0.0532887	0.062396	0.0580386	0.0467983	0.0571121	0.0653688	0.0513798	0.0561038	0.0568712	0.0559169	0.0413033	0.0544906	0.0645085	0.0642903	0.0583984	0.0623991
1222	Apomorphine	2.61	level2	268.136	121	POS	0.00329196	0.00474429	0.00193481	0.0036098	0.00749363	0.00322149	0.00404933	0.0078857	0.00164984	0.00859787	0.00333352	0.0104721	0.00203496	0.00566233	0.00270684	0.00775191	0.00473114	0.00415667	0.00367917	0.00264657	0.00427872	0.00628667	0.00581056	0.00582189	0.00597304
1223	PI(16:0/16:0)	2.61	level2	809.512	115.5	NEG	0.284635	0.286547	0.259006	0.265906	0.338311	0.350353	0.29746	0.269419	0.317687	0.225584	0.440795	0.277208	0.455298	0.330999	0.37151	0.264671	0.474034	0.495545	0.268202	0.268266	0.357038	0.285338	0.273786	0.270368	0.276497
1224	Dimethylmalonic_acid	2.61	level2	131.034	41.3	NEG	5.64079	3.83673	4.68368	8.2134	3.57794	4.63459	5.09786	4.84507	3.65285	3.3198	6.96955	6.99646	8.13521	5.65315	4.45336	5.75636	6.88355	2.60185	6.62812	4.63804	5.16021	5.94674	4.79806	6.08666	5.61049
1225	Pyridoxamine 5'-phosphate	2.61	level2	249.062	280.3	POS	0.015204	0.0138087	0.0166875	0.0165921	0.0176508	0.0190087	0.0164919	0.016596	0.018854	0.0253059	0.0127506	0.0196158	0.0150866	0.0180348	0.0185223	0.0195417	0.0183913	0.015674	0.0175065	0.0164401	0.0176793	0.0175995	0.017431	0.0179681	0.0176662
1226	LPS(22:6)	2.61	level2	570.28	144.4	POS	0.0429281	0.0532542	0.0355153	0.0423269	0.0620784	0.0531153	0.048203	0.0669655	0.0620278	0.114415	0.0631497	0.0695996	0.0535148	0.071612	0.0436144	0.0732846	0.0630872	0.0649578	0.0635357	0.0369309	0.0575684	0.0636863	0.0631262	0.0618743	0.0628956
1227	Tetradecadienedioylcarnitine (Car(14:2-O2))	2.61	level2	398.252	137.9	POS	0.00754157	0.00561626	0.0024134	0.0065131	0.00296113	0.00331133	0.00472613	0.0038866	0.0113487	0.00266873	0.00306693	0.00311256	0.00649451	0.00509634	0.00609333	0.00606952	0.00973214	0.00416722	0.00692018	0.00666525	0.00660794	0.0061634	0.00587712	0.0058728	0.00597111
1228	1-O-Hexadecyl-2-O-acetyl-sn-glyceryl-3-phosphorylcholine	2.6	level2	524.369	350.2	POS	0.00119863	0.000906143	0.00181522	0.00077021	0.00110351	0.00149665	0.00121506	0.00107073	0.00104902	0.00135754	0.000931322	0.00124482	0.00119441	0.00114131	0.00160062	0.00103139	0.000960265	0.00098048	0.00103824	0.00111562	0.0011211	0.000939827	0.00093577	0.0010056	0.000960398
1229	3'-Azido-3'-deoxythymidine 5'-monophosphate	2.6	level2	346.055	308	NEG	1.14764	0.460812	0.718838	0.399069	0.911409	0.623252	0.71017	0.5957	0.773432	0.50139	0.46764	1.52102	1.0136	0.812129	0.311898	0.659479	0.316571	1.40183	0.204287	0.475582	0.561607	0.825486	0.672404	0.654528	0.717473
1230	Aspartyl-Histidine	2.6	level2	271.104	281.7	POS	0.00631274	0.00190994	0.00526581	0.00265923	0.00682464	0.00495746	0.00465497	0.00589672	0.00594903	0.00379898	0.00607338	0.00632628	0.00378386	0.00530471	0.00572197	0.00436764	0.00420962	0.00598207	0.0041859	0.00285704	0.00455404	0.00520606	0.00538115	0.00515233	0.00524651
1231	D-myo-Inositol-4-phosphate	2.6	level2	261.036	269.9	POS	0.0384313	0.0274987	0.0304009	0.0301623	0.0320552	0.0281395	0.0311147	0.0294835	0.0451822	0.0488402	0.0549437	0.0296352	0.0336607	0.0402909	0.0349745	0.0462463	0.0454734	0.0243355	0.0400321	0.0313099	0.037062	0.0384341	0.0380792	0.0374035	0.0379723
1232	N-Acetylglucosaminylasparagine	2.6	level2	336.138	249	POS	0.00940797	0.00953183	0.00917572	0.0084288	0.0105999	0.00794929	0.00918226	0.00869789	0.0107078	0.00975683	0.00858091	0.00870649	0.00852101	0.00916183	0.00768809	0.00603425	0.00675466	0.00695031	0.00744784	0.0066022	0.00691289	0.00901526	0.0089248	0.0083132	0.00875108
1233	Arg-Thr	2.6	level2	276.165	234.1	POS	0.0761186	0.110893	0.0641994	0.0717993	0.0943703	0.0779806	0.0825603	0.0877622	0.0978936	0.0818191	0.0607142	0.0762395	0.060767	0.0775326	0.0794306	0.105694	0.0756423	0.0800491	0.110915	0.0667448	0.0864126	0.0791812	0.0802606	0.0794076	0.0796165
1234	Val-Asp	2.6	level2	231.098	223.3	NEG	0.0904836	0.054548	0.0759457	0.0764581	0.0770869	0.0839595	0.0764136	0.0822129	0.0871878	0.0725719	0.0817641	0.10456	0.0771779	0.0842457	0.0832593	0.0804567	0.100116	0.100864	0.0871935	0.0685147	0.0867341	0.0884617	0.0861684	0.0820422	0.0855574
1235	Methanone, (4-bromophenyl)[2-fluoro-4-[[6-(methyl-2-propen-1-ylamino)hexyl]oxy]phenyl]-	2.6	level2	448.132	211.6	POS	0.00038645	0.000381962	0.000466334	0.000661204	0.00048481	0.000545245	0.000487668	0.000675868	0.000298517	0.00068131	0.000370485	0.000453591	0.000189766	0.000444923	0.000642618	0.000468888	0.000685396	0.000616743	0.000114947	0.000432083	0.000493446	0.000423728	0.000366357	0.000402139	0.000397408
1236	Glu-Leu	2.6	level2	259.129	209	NEG	0.0538989	0.037386	0.0421872	0.0449994	0.0496602	0.055007	0.0471898	0.0572337	0.0824673	0.0486934	0.048488	0.0530386	0.0529361	0.0571428	0.057692	0.0533062	0.0710783	0.0638727	0.04906	0.0467789	0.0569647	0.055661	0.0568286	0.0554477	0.0559791
1237	Ser-Thr	2.6	level2	207.096	196.3	POS	0.0100204	0.0117888	0.00892217	0.0107797	0.0208397	0.00951868	0.0119782	0.0180672	0.0105007	0.0177839	0.0103139	0.00985887	0.00678225	0.0122178	0.00920238	0.0126544	0.012063	0.0115445	0.012272	0.00798384	0.0109534	0.0120614	0.0119436	0.0116086	0.0118712
1238	Lanceolatin B	2.6	level2	263.072	175.8	POS	0.0181037	0.021727	0.0392003	0.0187555	0.0321819	0.0324	0.0270614	0.0567349	0.0324462	0.055723	0.050318	0.0352735	0.0316297	0.0436876	0.0210008	0.0302722	0.0349334	0.0316466	0.0269742	0.0257594	0.0284311	0.035341	0.0350464	0.0341318	0.0348397
1239	Asn-Ile	2.6	level2	244.129	167	NEG	0.400312	0.0243174	0.00902093	0.434183	0.421707	0.0905872	0.230021	0.0783016	0.0203665	0.0389549	0.0855109	0.0633853	0.0795938	0.0610189	0.0527764	0.450803	0.467829	0.150748	0.0900605	0.396937	0.268192	0.0868343	0.0895559	0.0756427	0.084011
1240	2,4-Quinazolinediamine, N2,N4-bis(phenylmethyl)-	2.6	level2	341.179	152.7	POS	0.0173832	0.016248	0.0080608	0.0199749	0.033659	0.00989692	0.0175371	0.0205175	0.041053	0.00442712	0.0052722	0.00789898	0.00909487	0.0147106	0.00695847	0.0124529	0.00861347	0.00489393	0.00254011	0.017681	0.00885664	0.0141297	0.0139399	0.0139886	0.0140194
1241	3-Hydroxyphenylaceitic acid sulfate	2.6	level2	230.996	142.9	NEG	0.0167956	0.0260317	0.0178307	0.0130035	0.0265247	0.013482	0.0189447	0.0234715	0.0177134	0.0364536	0.0284452	0.0237952	0.0287547	0.0264389	0.0255383	0.0109845	0.0339757	0.0266761	0.0192127	0.00728512	0.0206121	0.0237554	0.0267685	0.0266513	0.0257251
1242	1-Acetyl-4-piperidinecarboxylic acid	2.6	level2	172.096	136.4	POS	0.00585584	0.00588724	0.00761662	0.00649961	0.00589918	0.0153585	0.00785284	0.00611877	0.00677873	0.00529297	0.00636194	0.00660473	0.00689414	0.00634188	0.00767242	0.0056843	0.0068783	0.0056966	0.00849849	0.00650092	0.00682184	0.00668651	0.00647279	0.00646182	0.00654037
1243	3-Hydroxyoleylcarnitine	2.6	level2	442.349	117.7	POS	0.0790154	0.0564955	0.107194	0.0519117	0.269128	0.041177	0.10082	0.125703	0.0935843	0.0371573	0.0772614	0.0400279	0.025001	0.0664559	0.0569506	0.0611189	0.0388882	0.0444889	0.0915756	0.0360501	0.0548454	0.0805598	0.0790492	0.0789794	0.0795294
1244	6-Chloropyridazine-3-carbaldehyde	2.6	level2	143.002	95	POS	0.0112114	0.0114778	0.0102054	0.0121426	0.00811395	0.00772501	0.010146	0.00762189	0.00919654	0.00911626	0.00838754	0.0078844	0.00915976	0.00856107	0.0094732	0.0200984	0.0250929	0.00997389	0.0119012	0.0110072	0.0145911	0.0098369	0.00992218	0.00991241	0.0098905
1245	2-Amino-6-ethyl-4(3H)-pyrimidinone	2.6	level2	140.081	44.2	POS	0.0422209	0.0156398	0.0235341	0.0310107	0.0181483	0.032575	0.0271881	0.0524403	0.074728	0.0373252	0.0306151	0.0391886	0.0472899	0.0469312	0.0356416	0.0225997	0.0565777	0.0333787	0.0242608	0.0240398	0.0327497	0.0378079	0.0374627	0.0370712	0.0374473
1246	N-(1-Azabicyclo[2.2.2]oct-3-yl)-1-methyl-1H-indole-6-carboxamide	2.6	level2	284.177	28.3	POS	0.0574345	0.0422743	0.0162897	0.0552516	0.0756342	0.0186968	0.0442635	0.0413139	0.0845259	0.0123254	0.0110493	0.0274296	0.0257098	0.0337257	0.00993988	0.0316578	0.0203154	0.010363	0.00619722	0.036095	0.0190947	0.034574	0.0342579	0.0324707	0.0337676
1247	N-(4-Chlorobenzyl)-4-quinazolinamine	2.6	level2	270.082	8.1	POS	0.000178308	0.00123975	0.00126053	0.00737417	8.25448e-05	0.00116104	0.00188272	0.00116662	0.00851743	0.00105847	0.00135805	0.00107921	0.00112705	0.00238447	0.00127553	0.00123002	5.94576e-05	0.00116326	8.3165e-05	0.000823592	0.000772503	0.000358263	0.000365456	0.000577067	0.000433595
1248	1-(4-Bromo-2-fluorophenyl)cyclopropanecarboxylic acid	2.6	level2	256.96	7.6	NEG	0.251072	0.181824	0.141143	0.156559	0.245605	0.212648	0.198142	0.151215	0.261141	0.245129	0.252409	0.181272	0.239762	0.221821	0.132984	0.201191	0.252767	0.200557	0.196104	0.11669	0.183382	0.211521	0.21686	0.179176	0.202519
1249	1-Ethyl-3-methylimidazolium cation	2.6	level2	111.091	7.2	POS	0.00528134	0.0159182	0.015332	0.000170064	0.00431223	0.0146042	0.00926968	9.17567e-05	0.00417185	0.000186432	0.0057057	0.00380455	0.00579292	0.0032922	0.016462	0.0181767	0.00548494	0.00556845	0.00449559	0.000205302	0.00839883	0.00775959	0.00749924	0.00886148	0.0080401
1250	Sulfanilic acid	2.6	level2	172.009	250.6	NEG	0.193809	0.12233	0.196629	0.1816	0.161826	0.238362	0.182426	0.151167	0.211455	0.0909307	0.177337	0.209134	0.222734	0.177126	0.164252	0.139219	0.211748	0.196467	0.184603	0.193159	0.181575	0.184408	0.18285	0.182192	0.18315
1251	Theogallin	2.6	level2	345.082	240.9	POS	0.14907	0.134911	0.15254	0.129229	0.155093	0.144979	0.144304	0.126501	0.159863	0.109517	0.150164	0.14773	0.159108	0.142147	0.144228	0.129389	0.15529	0.14842	0.156752	0.155048	0.148188	0.150574	0.142188	0.141943	0.144902
1252	Dexrazoxane	2.6	level2	267.107	206	NEG	0.0246962	0.0517529	0.0171143	0.115077	0.0295515	0.0190938	0.0428811	0.112321	0.0974142	0.0528685	0.0525812	0.0757447	0.0763083	0.0778731	0.0370442	0.0432685	0.0798322	0.0587613	0.0310432	0.0259416	0.0459818	0.0653053	0.0827187	0.0647813	0.0709351
1253	Casticin	2.6	level2	375.097	177.8	POS	0.00866295	0.0181393	0.00870296	0.0097705	0.00864811	0.00977688	0.0106168	0.00947814	0.00852051	0.00983011	0.00939722	0.00934348	0.00968593	0.0093759	0.00875255	0.00972707	0.00893211	0.00966599	0.00806941	0.00814881	0.00888266	0.00847192	0.00881857	0.00881295	0.00870115
1254	Bisphenol A diglycidyl ether	2.6	level2	358.205	152.7	POS	0.172616	0.155231	0.0792923	0.20845	0.33541	0.0954066	0.174401	0.195086	0.399054	0.0435549	0.0533458	0.084032	0.080383	0.142576	0.0638077	0.121474	0.0759372	0.0508115	0.0206629	0.157975	0.0817781	0.136484	0.133566	0.133477	0.134509
1255	Cafestol	2.6	level2	317.209	25.6	POS	0.0306513	0.0236575	0.0301482	0.0343046	0.0273335	0.0254312	0.0285877	0.0389673	0.0518561	0.0339585	0.0364947	0.0351262	0.0323283	0.0381218	0.0433779	0.0542276	0.0451079	0.0412966	0.0541867	0.0207035	0.0431501	0.0398149	0.0377928	0.037756	0.0384546
1256	Oxononatrienoylcarnitine (Car(9:4-O))	2.6	level2	292.156	140.9	POS	0.00223021	0.000799375	0.00153067	0.00184323	0.00112181	0.00158386	0.00151819	0.00239786	0.00329077	0.000546698	0.00125988	0.00220316	0.00345191	0.00219171	0.00536061	0.00190994	0.00443007	0.00292342	0.00884324	0.00451134	0.00466311	0.00310319	0.0029653	0.00296364	0.00301071
1257	LPE(20:5)	2.6	level2	500.275	111.8	POS	0.0478815	0.0639719	0.0518698	0.0522927	0.0827078	0.0842206	0.063824	0.06908	0.0548713	0.107698	0.0527484	0.041558	0.0335119	0.0599113	0.0490254	0.0699692	0.0544737	0.0536935	0.0432734	0.037228	0.0512772	0.0695192	0.0688644	0.0677786	0.0687207
1258	2-Fluoro-4-biphenylylboronic acid	2.59	level2	215.066	305.6	NEG	0.214746	0.0941561	0.155658	0.125579	0.208993	0.137836	0.156161	0.139178	0.186817	0.113641	0.165735	0.206869	0.225318	0.172926	0.147939	0.16862	0.217851	0.0975494	0.186503	0.109028	0.154582	0.173804	0.179153	0.137992	0.16365
1259	Prodelphinidin_A1	2.59	level2	609.126	271.7	POS	0.00373921	0.00240944	0.00326661	0.0031316	0.00340485	0.00272362	0.00311256	0.00416742	0.00542366	0.00389813	0.00355333	0.00358143	0.00280605	0.003905	0.00300882	0.00232828	0.00401791	0.00362351	0.00374559	0.00386134	0.00343091	0.00355584	0.00340858	0.00334431	0.00343624
1260	2-Amino-4-[(2-hydroxy-1-oxopropyl)amino]butanoic_acid	2.59	level2	191.102	269.5	POS	0.0357475	0.0265872	0.0327978	0.0292059	0.0367454	0.0352778	0.0327269	0.0391936	0.0398821	0.0383375	0.0374677	0.0399753	0.0306979	0.0375923	0.0354836	0.0380633	0.0321622	0.0387894	0.0341324	0.0331409	0.0352953	0.0405541	0.0377169	0.0316381	0.0366364
1261	2,2'-(4-(2-Hydroxyethylamino)-3-nitrophenylazanediyl)diethanol	2.59	level2	286.138	240.3	POS	0.0843682	0.053049	0.0768265	0.0649597	0.058044	0.0764171	0.0689441	0.0782194	0.0934819	0.0850966	0.0609249	0.0792125	0.0826466	0.0799303	0.0515424	0.0437152	0.0513863	0.0419365	0.041776	0.0555744	0.0476551	0.0686708	0.0705365	0.0679305	0.0690459
1262	5-[3,5-Bis(trifluoromethyl)phenyl]-3-pyridinecarbaldehyde	2.59	level2	320.053	234.1	POS	0.0166337	0.0167818	0.017479	0.0162996	0.0165968	0.0156397	0.0165718	0.0174641	0.0195152	0.0161255	0.0190895	0.0182161	0.018015	0.0180709	0.0178989	0.0176113	0.0174418	0.0166663	0.0173879	0.016868	0.0173124	0.0168395	0.0166869	0.0165005	0.0166756
1263	2-Chloro-6-fluoroquinoline-3-carbonitrile	2.59	level2	207.013	216.4	POS	0.0241707	0.0203043	0.0246564	0.0214051	0.0284049	0.0230394	0.0236635	0.0192602	0.0218085	0.0166516	0.0246387	0.0253775	0.0223092	0.0216743	0.0221719	0.0153751	0.0206624	0.0246757	0.0155246	0.0232823	0.020282	0.0227133	0.0217464	0.0217243	0.0220613
1264	2,3 Dihydroamentoflavone	2.59	level2	541.114	214.3	POS	0.0136757	0.0488412	0.0175376	0.0286241	0.0481932	0.0165355	0.0289012	0.0671716	0.0106869	0.0888451	0.0242388	0.0140122	0.00931132	0.035711	0.029106	0.0631311	0.0280913	0.0174759	0.0148349	0.0261481	0.0297979	0.0277718	0.0275008	0.0285701	0.0279476
1265	4-Amino-5-chloro-1-phenyl-6-pyridazone	2.59	level2	222.045	185.3	POS	0.0146743	0.0270365	0.0267368	0.0218795	0.0175808	0.0172587	0.0208611	0.0273223	0.020521	0.0150305	0.0231561	0.0166879	0.0230161	0.0209557	0.0240444	0.0241624	0.0134625	0.0252541	0.0276184	0.0207245	0.0225444	0.0221804	0.0220886	0.0222029	0.0221573
1266	Erythraddison II	2.59	level2	407.187	154	POS	0.021442	0.0182829	0.00755247	0.0163689	0.0477917	0.0086498	0.0200146	0.0160989	0.0526268	0.00488355	0.00913866	0.0132564	0.0104026	0.0177345	0.00612844	0.0125913	0.0117033	0.00722909	0.00441134	0.0131446	0.00920134	0.0168859	0.0167501	0.0147746	0.0161369
1267	L-cis-Cyclo(aspartylphenylalanyl)	2.59	level2	263.101	145.5	POS	0.00303126	0.00153539	0.0011868	0.00211255	0.0014774	0.00207035	0.00190229	0.00192831	0.00398124	0.00160929	0.00122153	0.00180989	0.010561	0.00351854	0.00247762	0.024902	0.00344396	0.00182491	0.00103079	0.00234216	0.00600357	0.00253657	0.00205678	0.00205668	0.00221668
1268	5-Methyl-2'-deoxycytidine	2.59	level2	240.098	145.5	NEG	0.0338779	0.0383489	0.0334107	0.0179932	0.047008	0.0378662	0.0347508	0.0721969	0.0642955	0.0720373	0.0865044	0.0493857	0.162793	0.0845355	0.13861	0.0688545	0.402748	0.0664377	0.179422	0.120012	0.162681	0.127645	0.0997421	0.103652	0.110347
1269	Sambutoxin	2.59	level2	452.277	138.8	NEG	0.0604785	0.0661874	0.0835042	0.0557838	0.0891474	0.0834022	0.0730839	0.070007	0.0857593	0.0902745	0.102102	0.0891396	0.0892403	0.0877538	0.102118	0.0886498	0.0822855	0.106555	0.0712136	0.0556255	0.0844079	0.085329	0.0869981	0.0866977	0.0863416
1270	Metharbital	2.59	level2	199.107	122.3	POS	0.00570741	0.00620989	0.00672388	0.00705594	0.00994263	0.0151622	0.00846699	0.0117581	0.00822345	0.00801791	0.00700332	0.00785578	0.00690527	0.00829397	0.00550874	0.00858028	0.00631751	0.0076834	0.0106036	0.00701635	0.00761831	0.00821223	0.00778159	0.00779026	0.00792802
1271	1-O-Octadecyl-sn-glyceryl-3-phosphorylcholine	2.59	level2	510.389	118.3	POS	0.10527	0.0986235	0.116405	0.0978607	0.135526	0.117064	0.111791	0.108078	0.123826	0.118142	0.107904	0.0911135	0.11957	0.111439	0.115162	0.114318	0.123673	0.127032	0.123338	0.117976	0.12025	0.125859	0.124793	0.117529	0.122727
1272	4-[(4-Methoxybenzoyl)amino]benzoic acid	2.59	level2	270.08	116.9	NEG	0.0554842	0.0597046	0.0670125	0.0625434	0.092833	0.081036	0.069769	0.0902263	0.0509381	0.0986839	0.0678041	0.0613004	0.0467281	0.0692802	0.0349566	0.0821051	0.0525856	0.066791	0.0696104	0.0312365	0.0562142	0.0760195	0.0760313	0.0738918	0.0753142
1273	2-Pyrimidinecarbonitrile	2.59	level2	106.04	100.4	POS	0.00397128	0.00354593	0.00390615	0.00313376	0.00393563	0.00228852	0.00346354	0.00133062	0.00666914	0.0039235	0.0042454	0.00346999	0.00333509	0.00382896	0.00368513	0.00172523	0.00437521	0.00399752	0.00504243	0.00372441	0.00375832	0.00373512	0.00370048	0.0036763	0.00370397
1274	Isoleucyl-Phenylalanine	2.59	level2	279.169	79.5	POS	0.0806563	0.0633923	0.055455	0.0996864	0.0747386	0.0606682	0.0724328	0.062418	0.227317	0.0692188	0.055609	0.0801797	0.0689966	0.0939565	0.108515	0.0910877	0.0734122	0.0827114	0.0941643	0.144208	0.0990165	0.0822744	0.079306	0.0793678	0.0803161
1275	Trp-Gln	2.59	level2	331.139	78.4	NEG	0.113326	0.0590419	0.131641	0.109986	0.0953487	0.150433	0.109963	0.304412	0.228861	0.144473	0.140349	0.239917	0.215117	0.212188	0.216994	0.0953339	0.185319	0.203715	0.23075	0.207163	0.189879	0.175721	0.169751	0.169149	0.17154
1276	3-Methoxy[1]benzothieno[2,3-c]quinolin-6(5H)-one	2.59	level2	280.041	67.8	NEG	15.9696	14.0493	14.54	16.9852	19.0743	19.9483	16.7611	24.0381	24.2903	23.869	20.497	20.1241	22.2558	22.5124	10.4497	20.2118	19.6745	18.4103	15.8658	13.8129	16.4041	19.7462	19.7476	19.5589	19.6842
1277	3-(2-Ethylhexoxy)propan-1-amine	2.59	level2	188.2	54.2	POS	0.0234443	0.00121923	0.0488016	0.014548	0.00400819	0.0234139	0.0192392	0.0345834	0.0408683	0.050384	0.00758461	0.0394036	0.0368197	0.0349406	0.0243792	0.0367431	0.0532389	0.00943022	0.020014	0.00586724	0.0249455	0.0305032	0.0302187	0.0294733	0.030065
1278	Oclacitinib	2.59	level2	336.147	34.5	NEG	0.0957961	0.0790813	0.0351295	0.0938839	0.0730401	0.0720434	0.074829	0.0482397	0.161025	0.0473837	0.0485634	0.0952465	0.140759	0.0902028	0.0529872	0.0811925	0.185092	0.110605	0.0255169	0.0962064	0.0919333	0.101991	0.0944232	0.101557	0.0993236
1279	2-Propanone, 1-(3-ethyl-5-methoxy-2(3H)-benzothiazolylidene)-	2.59	level2	250.092	34.3	POS	0.400115	0.268178	0.365086	0.543645	0.398562	0.473065	0.408108	0.541719	0.565039	0.575521	0.39231	0.622326	0.579892	0.546135	0.314132	0.445493	0.380521	0.349115	0.453174	0.920476	0.477152	0.459231	0.42122	0.454743	0.445065
1280	N-Methyl-L-threonine	2.59	level2	134.08	24.3	POS	0.0664092	0.0734982	0.0792199	0.0849209	0.0946116	0.0690699	0.0779549	0.0838485	0.0692357	0.105451	0.0699902	0.0691533	0.0607286	0.0764012	0.0944531	0.0923156	0.0992932	0.088408	0.0778902	0.0812603	0.0889367	0.0867789	0.0841885	0.0841847	0.0850507
1281	1-a,24R,25-Trihydroxyvitamin_D2	2.59	level2	445.332	16.5	POS	0.102637	0.0554685	0.0328257	0.0979647	0.0908439	0.0404286	0.070028	0.045029	0.112711	0.0176209	0.014804	0.0314382	0.0533363	0.0458232	0.00942886	0.0321553	0.0394482	0.0149546	0.00719535	0.0573989	0.0267635	0.049786	0.0505054	0.0492758	0.0498557
1282	2,4-Thiazolidinedione, 5-(1,3-benzodioxol-5-ylmethylene)-	2.59	level2	248.004	15	NEG	0.0987895	0.080679	0.2441	0.409237	0.488163	0.31961	0.27343	0.248549	0.543042	0.657952	1.25958	0.244753	1.36829	0.720361	0.156223	0.209714	0.217997	0.312777	0.0908542	0.16464	0.192034	0.415085	0.415262	0.403291	0.411213
1283	Candoxatril	2.59	level2	516.297	113.1	POS	0.385111	0.245241	0.239493	0.299353	0.413754	0.725723	0.384779	0.443895	0.207139	0.342981	0.53669	0.716326	0.408291	0.442554	0.195396	0.314251	0.303547	0.277728	0.388925	0.304799	0.297441	0.42461	0.404614	0.401877	0.410367
1284	Nodakenitin	2.59	level2	247.092	7.6	POS	0.00713196	0.00348745	0.00570609	0.00365844	0.00615335	0.00691611	0.0055089	0.00540363	0.00595464	0.00574682	0.00551305	0.00580201	0.00638079	0.00580016	0.00621216	0.00548119	0.00970941	0.00623783	0.00596798	0.00208668	0.00594921	0.00672462	0.00624911	0.00636076	0.00644483
1285	Isosteviol	2.59	level2	319.225	65.3	POS	0.0372955	0.00788326	0.000143756	0.0244717	0.00972375	0.0152739	0.0157987	0.00555656	0.00350575	0.0012272	0.00382719	0.014809	0.0277825	0.00945136	0.023753	0.0033197	0.0363001	0.00413268	0.00848834	0.0108552	0.0144748	0.0136557	0.0135349	0.0126591	0.0132833
1286	N-(Eicosanoyl)sphingosine	2.58	level2	594.58	321.8	POS	0.000419538	0.000931581	0.000126303	0.000144877	0.000207017	0.000974623	0.000467323	0.000317603	0.000105556	2.74139e-05	0.00140642	0.00268024	0.000573036	0.000851713	4.99307e-06	0.000365313	0.000518444	0.000753864	0.000127725	0.000204807	0.000329191	0.000375951	0.000499129	0.000322992	0.000399357
1287	(1S)-1,5-Anhydro-1-(1,3,6-trihydroxy-5-methoxy-9-oxo-9H-xanthen-2-yl)-D-glucitol	2.58	level2	435.09	278.3	NEG	0.007259	0.00256251	0.0080111	0.00526093	0.00877078	0.00527153	0.00618931	0.00554876	0.0135051	0.00592152	0.00801395	0.00771974	0.00832031	0.00817156	0.00842379	0.00605514	0.0126131	0.00827187	0.00577142	0.00406032	0.00753261	0.00846995	0.0085114	0.00779336	0.00825824
1288	[(2-Aminoethyl)sulfanyl]sulfonic acid	2.58	level2	155.978	264.4	NEG	0.0104921	0.00424697	0.012601	0.0062211	0.0098704	0.0121377	0.00926154	0.00935961	0.0116092	0.0111857	0.0111477	0.0126751	0.0159482	0.0119876	0.00819931	0.012288	0.0179793	0.0120864	0.0101943	0.00519155	0.0109898	0.0109775	0.0104123	0.00949237	0.010294
1289	Fenarimol	2.58	level2	331.043	254	POS	0.561918	0.591004	0.560589	0.566444	0.648926	0.566938	0.582637	0.56353	0.607012	0.494444	0.62769	0.569666	0.67469	0.589505	0.549096	0.598759	0.633874	0.580235	0.555967	0.523287	0.573536	0.606558	0.573871	0.547993	0.576141
1290	2-Methyl-1-hydroxybutyl-ThPP	2.58	level2	511.114	250	POS	0.00533623	0.00208128	0.00290447	0.00311219	0.00151761	0.00476576	0.00328626	0.00139742	0.00275747	0.00493061	0.00476083	0.00451021	0.00523777	0.00393238	0.0043754	0.00349603	0.00698362	0.00611227	0.00577269	0.00276189	0.00491698	0.00373869	0.00370354	0.00352835	0.00365686
1291	Clofarabine	2.58	level2	304.059	243.2	POS	0.029852	0.0272956	0.0260718	0.0268565	0.0225793	0.0240324	0.0261146	0.0282909	0.0362784	0.030298	0.0314167	0.0275315	0.0255391	0.0298924	0.029991	0.0270614	0.0336018	0.0309105	0.0314843	0.0296817	0.0304551	0.027181	0.0296318	0.0267088	0.0278405
1292	Debromohymenialdisine	2.58	level2	246.096	236.1	POS	0.0196389	0.0198943	0.0214871	0.0207029	0.0228978	0.0199933	0.020769	0.0279721	0.0209378	0.0207938	0.0148105	0.0180457	0.0155679	0.019688	0.0233799	0.0185467	0.0194206	0.024714	0.0266727	0.0252211	0.0229925	0.0259595	0.0258221	0.0229759	0.0249192
1293	4-(5-Bromo-1H-indol-3-yl)-2-pyrimidinamine	2.58	level2	286.997	230.7	NEG	0.0332395	0.0341048	0.0320441	0.0281743	0.0308785	0.0333605	0.031967	0.0361112	0.0355816	0.0297253	0.0338141	0.041581	0.0383225	0.0358559	0.0309059	0.032195	0.0381404	0.0346536	0.0337961	0.0311078	0.0334665	0.036965	0.0297192	0.0374411	0.0347085
1294	(-)-trans-4-[4-(4'-Fluorophenyl)-3-piperidinylmethoxy]-2-methoxyphenol	2.58	level2	332.169	228.8	POS	0.282131	0.217603	0.234458	0.192108	0.230646	0.17406	0.221834	0.224026	0.244834	0.225501	0.170325	0.211286	0.203184	0.213193	0.156414	0.1167	0.155588	0.146572	0.149234	0.154589	0.146516	0.199872	0.19801	0.193929	0.19727
1295	8-Acetamido-2-methyl-7-oxononanoic acid	2.58	level2	244.153	221.3	POS	0.00936805	0.0136228	0.00757504	0.0103371	0.0065198	0.00381902	0.00854031	0.0250866	0.0182379	0.0157865	0.0112907	0.0063732	0.00844432	0.0142032	0.00887357	0.00859593	0.0145417	0.00593773	0.00478666	0.00598733	0.00812048	0.0104179	0.0103227	0.0100378	0.0102595
1296	Lys-Ala	2.58	level2	218.149	211.6	POS	0.0203782	0.0184105	0.00933143	0.0135789	0.0210036	0.0223638	0.0175111	0.0140614	0.0220589	0.0209319	0.0114969	0.0160146	0.0182166	0.01713	0.0218441	0.0213998	0.0287531	0.0184078	0.0219943	0.0129599	0.0208932	0.0169679	0.0154938	0.015505	0.0159889
1297	His-Met	2.58	level2	287.116	177.9	POS	0.00633899	0.00633297	0.00420026	0.00549198	0.00758338	0.0060162	0.00599396	0.0063703	0.00852314	0.00548164	0.00704136	0.00661215	0.00732904	0.00689294	0.00696416	0.00587043	0.00743768	0.00701088	0.00884077	0.00440279	0.00675445	0.00825897	0.00829234	0.007225	0.00792543
1298	R-3-(Methylthio)-1-hexanol	2.58	level2	149.099	173.8	POS	0.0103714	0.0106011	0.00760795	0.00572058	0.00908439	0.00615636	0.00825696	0.00919525	0.0111166	0.00643676	0.01109	0.00853455	0.0112366	0.00960163	0.0131195	0.0134841	0.00912397	0.00821409	0.00793871	0.0113045	0.0105308	0.0106249	0.0103789	0.00950957	0.0101711
1299	3-(2,4-Dimethylphenyl)-2-mercapto-4(3H)-quinazolinone	2.58	level2	283.089	173.1	POS	0.0016875	0.00227913	0.00229257	0.00202986	0.00186725	0.00168525	0.00197359	0.00167684	0.00137603	0.00117511	0.00250701	0.00189682	0.00323069	0.00197708	0.00253227	0.00294585	0.00317192	0.00203984	0.00342239	0.00391598	0.00300471	0.00223028	0.00199724	0.00197236	0.00206663
1300	Methanone, [1-(5-fluoropentyl)-1H-indol-3-yl](2,2,3,3-tetramethylcyclopropyl)-	2.58	level2	330.226	145.4	POS	0.00882046	0.0115489	0.00875789	0.00884849	0.00474073	0.00592149	0.00810633	0.0115559	0.0222231	0.00518748	0.00567167	0.00845681	0.0069218	0.0100028	0.0099659	0.00750984	0.0107917	0.00846556	0.0126436	0.00822969	0.00960105	0.00984126	0.00939205	0.00937971	0.00953767
1301	1,8-Diamino-4,5-dihydroxyanthraquinone	2.58	level2	271.074	134.1	POS	0.222232	0.381344	0.142891	0.184978	0.298341	0.142009	0.228633	0.190647	0.21879	0.417402	0.217588	0.163993	0.149626	0.226341	0.227832	0.339791	0.250331	0.171427	0.283749	0.183297	0.242738	0.275437	0.273795	0.257376	0.26887
1302	2-Methylimidazole azine	2.58	level2	220.132	107.8	POS	0.0121465	0.00932028	0.00676808	0.0099264	0.00831466	0.00866653	0.00919041	0.00884326	0.01351	0.00903325	0.00866386	0.00986879	0.010909	0.010138	0.0142674	0.0108319	0.0155414	0.0107269	0.010133	0.0136208	0.0125202	0.0122441	0.0121318	0.0119649	0.0121136
1303	Ethyl 2-amino-4-phenylthiophene-3-carboxylate	2.58	level2	248.076	30.3	POS	0.00681228	0.0129602	0.00379921	0.00813609	0.0289789	0.00291698	0.0106006	0.0287616	0.013289	0.0693592	0.0301854	0.00567808	0.00702473	0.0257163	0.00317469	0.00655955	0.028564	0.00568476	0.00548431	0.00705421	0.00942025	0.0174473	0.0156635	0.0157224	0.0162777
1304	5-Phenylthieno[2,3-d]pyrimidine-4-thiol	2.58	level2	243.008	26.4	NEG	0.284787	0.300499	0.307128	0.353926	0.339353	0.363929	0.324937	0.346733	0.31329	0.309704	0.283119	0.339579	0.435794	0.338036	0.30741	0.316003	0.388062	0.302744	0.211608	0.279101	0.300821	0.309297	0.309294	0.313141	0.310577
1305	Melilotoside_A	2.58	level2	591.426	18.4	POS	10.6252	8.20578	1.61599	8.97083	11.9074	2.06611	7.23187	4.25961	6.258	1.09676	0.57899	1.85037	4.2998	3.05725	0.412043	3.86973	3.164	0.716505	0.247215	3.37089	1.9634	4.98069	4.81154	4.80076	4.86433
1306	4-(3-Pyridinyl)-2-pyrimidinamine	2.58	level2	173.08	7.7	POS	7.21277e-05	0.00039555	0.000136454	0.000430114	0.000654615	0.000545934	0.000372466	0.000527515	0.000557515	0.000502405	0.000163032	6.22012e-05	0.000583945	0.000399435	0.000408761	0.000520896	0.000148299	0.000454459	0.000685517	0.000657389	0.00047922	0.000308741	0.000259916	0.00041045	0.000326369
1308	Fluticasone_propionate	2.58	level2	501.197	212.2	POS	0.00193126	0.00288713	0.00221106	0.00312132	0.00230135	0.00198291	0.00240584	0.00290807	0.00204217	0.00425121	0.00245525	0.00189306	0.00171042	0.00254337	0.00254662	0.0037299	0.00274033	0.00224453	0.00205422	0.00460764	0.00298721	0.00211561	0.0020944	0.00226254	0.00215752
1309	Adapalene	2.58	level2	411.201	61.8	NEG	0.0414959	0.0164163	0.00797791	0.0201113	0.0383293	0.0193575	0.023948	0.0327561	0.0627518	0.0118424	0.0206484	0.0227726	0.0163065	0.0278463	0.0179773	0.0248697	0.0281385	0.0118815	0.0201842	0.0166293	0.0199468	0.0273109	0.0231898	0.0230084	0.0245031
1310	Tetraglyme	2.58	level2	223.153	22.3	POS	0.02442	0.0516161	0.07843	0.0429689	0.0344621	0.0562776	0.0480291	0.0476234	0.0242562	0.0476288	0.0455534	0.0438603	0.0252192	0.0390235	0.0574154	0.0267582	0.032633	0.0380851	0.0523301	0.0546636	0.0436476	0.0387989	0.0374871	0.0384089	0.0382316
1311	LPI(18:1)	2.58	level2	599.317	151.9	POS	0.0035318	0.00554476	0.00467207	0.00488384	0.00505487	0.00591406	0.00493357	0.00783939	0.00742676	0.0115274	0.00601118	0.00626515	0.00822783	0.00788295	0.0047096	0.00556831	0.00503757	0.00645146	0.00704583	0.00286472	0.00527958	0.00650954	0.00595613	0.00593655	0.00613407
1312	LPE(O-18:2)	2.58	level2	464.311	109.8	POS	0.0191749	0.0204351	0.0263178	0.0187333	0.0246636	0.0275816	0.0228177	0.019949	0.0266252	0.0222674	0.0251003	0.0164444	0.0215792	0.0219942	0.0273505	0.0287817	0.0262207	0.0241883	0.0254127	0.0208919	0.0254743	0.0269596	0.0259712	0.025485	0.0261386
1313	5-Bromo-4-fluoro-2-hydroxybenzoic acid	2.57	level2	232.924	322.4	NEG	0.142841	0.0789202	0.156183	0.156718	0.160307	0.16166	0.142772	0.229009	0.0901386	0.117144	0.130746	0.152022	0.0974767	0.136089	0.184709	0.160925	0.162325	0.166781	0.158964	0.136958	0.161777	0.130693	0.13596	0.135388	0.134014
1314	6-(2-Pyridinyl)-1,3,5-triazine-2,4-diamine	2.57	level2	189.086	287	POS	0.0420048	0.0529068	0.0111278	0.0108978	0.0258424	0.0572242	0.033334	0.0146774	0.0371382	0.0167263	0.0294969	0.0388997	0.0463116	0.0305417	0.0140613	0.0455814	0.0510596	0.0367967	0.0200189	0.0488284	0.0360577	0.0464498	0.0439827	0.0460001	0.0454775
1315	7-(Ethylamino)-6-methyl-4-(trifluoromethyl)-2H-chromen-2-one	2.57	level2	272.086	246.2	POS	0.133295	0.126629	0.125917	0.12675	0.124136	0.120915	0.126274	0.13453	0.164194	0.130576	0.143792	0.137759	0.123995	0.139141	0.139974	0.128999	0.141973	0.148571	0.14116	0.137782	0.139743	0.134555	0.140063	0.134053	0.136224
1316	O-Acetyl-L-homoserine_hydrochloride	2.57	level2	162.075	236.1	POS	0.401975	0.26985	0.13476	0.339088	0.0850426	0.308772	0.256581	0.17002	0.461873	0.19969	0.20608	0.396683	0.687283	0.353605	0.138414	0.401556	0.615293	0.291958	0.376366	0.204592	0.33803	0.315682	0.312853	0.298674	0.30907
1317	7-[(6-hydroxy-5,5,8a-trimethyl-2-methylidene-3,4,4a,6,7,8-hexahydro-1H-naphthalen-1-yl)methoxy]chromen-2-one	2.57	level2	405.207	231.5	POS	0.017434	0.0190302	0.0159258	0.0172397	0.0311612	0.0138402	0.0191052	0.0221905	0.0197624	0.0313356	0.0165325	0.0147767	0.0144628	0.0198434	0.0150352	0.0261433	0.0179078	0.0171046	0.0198789	0.0166019	0.0187786	0.0206538	0.0201514	0.0201301	0.0203118
1318	2-[4-(4-Fluorophenyl)piperazin-1-yl]-6-methylpyrimidin-4(3H)-one	2.57	level2	289.147	229.4	POS	0.0213972	0.0171956	0.0184214	0.0142413	0.0206474	0.0109445	0.0171412	0.0151159	0.0118889	0.0106408	0.0129307	0.0150648	0.0115873	0.0128714	0.0121422	0.00656013	0.013821	0.0100637	0.0113617	0.0130603	0.0111682	0.0129038	0.0127845	0.0126155	0.0127679
1319	Pipemidic acid	2.57	level2	304.138	225.2	POS	0.0881964	0.0541337	0.0748797	0.0539986	0.0811557	0.0669301	0.0698824	0.060005	0.07066	0.0606049	0.0587836	0.0582063	0.0510458	0.0598843	0.0466598	0.0461764	0.0584758	0.0466845	0.0546154	0.0514883	0.0506834	0.063954	0.0624564	0.0624176	0.0629426
1320	1-[(1-Ethyl-3,5-dimethyl-1H-pyrazol-4-yl)sulfonyl]piperidine-4-carboxylic acid	2.57	level2	314.115	215.9	NEG	0.137124	0.120306	0.170046	0.128411	0.13704	0.147725	0.140109	0.0943928	0.0952884	0.0987157	0.156192	0.162006	0.109757	0.119392	0.0942833	0.0710019	0.091121	0.155195	0.0501827	0.149245	0.101838	0.126499	0.125951	0.126024	0.126158
1321	4-Fluorobenzenesulfonamide	2.57	level2	174.001	202.3	NEG	0.0324826	0.0147308	0.0133794	0.0448282	0.0271868	0.046634	0.0298736	0.0224484	0.0360622	0.0221231	0.0310108	0.0454561	0.03699	0.0323484	0.0178926	0.0256744	0.0379899	0.0308303	0.0399863	0.0161473	0.0280868	0.0308364	0.0285239	0.0278544	0.0290716
1322	(Diethylamino)(oxo)acetic acid	2.57	level2	146.081	192.6	POS	0.0357416	0.0429609	0.0560134	0.0492949	0.0398715	0.0770386	0.0501535	0.0354455	0.0396737	0.0369765	0.0324712	0.0339133	0.0345773	0.0355096	0.0356596	0.0301957	0.0289114	0.0320071	0.0304236	0.0278784	0.030846	0.0391533	0.038806	0.0394493	0.0391362
1323	6-Azauracil	2.57	level2	114.031	191.6	POS	0.0255335	0.019393	0.0128048	0.0112354	0.0278925	0.0082382	0.0175162	0.0233109	0.0274319	0.0205555	0.0239303	0.0174956	0.0191924	0.0219861	0.0307138	0.0317932	0.0359253	0.0281364	0.0238153	0.0315984	0.0303304	0.0242237	0.0235748	0.022052	0.0232835
1324	Moxonidine	2.57	level2	242.078	180.5	POS	0.866183	0.604551	0.757491	0.737356	0.609213	0.58034	0.692522	0.585049	0.962128	0.220057	0.633695	0.562379	0.720744	0.614009	0.8877	0.591281	0.786609	0.719429	0.994329	0.809593	0.798157	0.725252	0.721092	0.720583	0.722309
1325	(2R)-3-Hydroxyisovaleroylcarnitine	2.57	level2	262.164	177.1	POS	0.0832092	0.0548767	0.059136	0.0696299	0.0855678	0.0667915	0.0698685	0.0801084	0.136842	0.0694532	0.0662088	0.0722177	0.100148	0.0874963	0.056927	0.0904303	0.0843023	0.0664561	0.103257	0.0710264	0.0787331	0.0826026	0.0808416	0.0807647	0.081403
1326	L-Arginine, methyl ester	2.57	level2	189.134	165.1	POS	0.0521535	0.0520896	0.0511429	0.0575315	0.0791711	0.0505246	0.0571022	0.0561558	0.0556572	0.0532643	0.0521271	0.0517222	0.0472798	0.0527011	0.0612795	0.0538655	0.0603451	0.0564565	0.0643775	0.0549807	0.0585508	0.0561231	0.0543505	0.0543076	0.0549271
1328	Myriocin	2.57	level2	402.284	135.8	POS	0.0122249	0.0142895	0.00703823	0.0130018	0.00749114	0.00731243	0.0102263	0.00981155	0.0195244	0.00533569	0.00902383	0.0063385	0.0124781	0.0104187	0.0110851	0.00796656	0.0161446	0.00822916	0.0125511	0.0123385	0.0113858	0.0119638	0.0114123	0.0113977	0.0115913
1329	4-(Methylthio)benzhydrazide	2.57	level2	183.06	107.8	POS	0.273994	0.394795	0.2487	0.393472	0.31084	0.243709	0.310918	0.307155	0.245423	0.587656	0.132876	0.275313	0.320445	0.311478	0.269861	0.349594	0.26381	0.280481	0.314047	0.264493	0.290381	0.234953	0.251312	0.290435	0.2589
1330	2-(2-{4-[2-(1,3-Benzoxazol-2-yl)ethenyl]phenyl}ethenyl)-1,3-benzoxazole	2.57	level2	365.132	93.8	POS	0.0269498	0.0400379	0.0539518	0.0442075	0.0525336	0.0426784	0.0433932	0.0406002	0.0251169	0.0205093	0.0449725	0.0405681	0.0405307	0.035383	0.0319626	0.0533499	0.0431625	0.0522691	0.0173433	0.0648426	0.0438217	0.0457116	0.0273923	0.0450274	0.0393771
1331	2,4-Bis(3-methylbut-2-enyl)-6a,11a-dihydro-6H-[1]benzofuro[3,2-c]chromene-3,9-diol	2.57	level2	391.196	90.1	NEG	0.142098	0.117754	0.0687836	0.113257	0.0975007	0.0470001	0.0977323	0.224704	0.312545	0.0456376	0.0785401	0.0651587	0.0854319	0.135336	0.00674877	0.0162721	0.0141486	0.0107061	0.0110977	0.016643	0.0126027	0.0817266	0.0832862	0.0803942	0.0818023
1332	N-(2,6-Dimethylphenyl)-N'-phenylthiourea	2.57	level2	257.112	66.8	POS	0.0198936	0.0172276	0.0235473	0.0191243	0.0233505	0.0191698	0.0203855	0.0209024	0.0233847	0.020091	0.017505	0.0216425	0.0170341	0.0200933	0.0189158	0.0148459	0.0182482	0.0205714	0.0155508	0.0155354	0.0172779	0.0204882	0.0205626	0.0202726	0.0204411
1334	Gln-Ala	2.57	level2	218.112	52.8	POS	0.0318759	0.0869363	0.0380573	0.051951	0.0960252	0.0346144	0.0565767	0.0835819	0.0270333	0.171834	0.0406319	0.0276291	0.0206203	0.0618885	0.0238797	0.0785867	0.0612946	0.0363545	0.0559646	0.0381943	0.0490457	0.0595344	0.0600362	0.0588043	0.0594583
1335	2-Naphthalenethiol	2.57	level2	159.029	31.4	NEG	2.26293	0.269861	0.805954	0.809334	0.936618	0.965164	1.00831	0.53058	0.662344	0.0687529	0.714601	0.788609	0.512562	0.546242	0.539159	0.802297	1.43396	1.17514	0.700968	0.894375	0.924316	0.848086	0.840423	0.8373	0.841936
1336	L-.beta.-Homoglutamine	2.57	level2	161.091	28.3	POS	0.0713678	0.0927057	0.0668862	0.100034	0.138747	0.0658802	0.0892701	0.116375	0.065303	0.154377	0.073539	0.0692078	0.0533948	0.0886994	0.0731752	0.111222	0.08794	0.0839449	0.107568	0.0893067	0.0921927	0.097472	0.0955608	0.0950451	0.096026
1337	2-(2',3',4'-Trihydroxybutyl)quinoxaline	2.57	level2	235.11	23	POS	0.00536153	0.00544252	0.00786185	0.0067308	5.13169e-06	0.0100028	0.00590077	0.00720527	0.0114465	0.0102963	0.00884344	0.00899851	0.00913683	0.00932114	0.0121032	0.00968213	0.00791677	0.0168307	0.0195137	0.0123555	0.013067	0.00943405	0.00970939	0.00970361	0.00961568
1338	Telon Yellow 4R	2.57	level2	427.069	13	NEG	0.0125928	0.00641297	0.013861	0.00851562	0.0214215	0.0262474	0.0148419	0.01606	0.0115359	0.0224981	0.0184674	0.0122198	0.0152066	0.015998	0.022098	0.0458909	0.0826683	0.0497856	0.0594581	0.0803434	0.0567074	0.0291021	0.0280054	0.0286205	0.028576
1339	PC(37:3)	2.57	level2	798.592	34.3	POS	0.14793	0.241313	0.154397	0.208117	0.169999	0.162747	0.18075	0.203083	0.210562	0.272209	0.325733	0.174039	0.224483	0.235018	0.226642	0.216741	0.217516	0.235029	0.237809	0.197912	0.221941	0.215942	0.213926	0.211454	0.213774
1340	Dodecatrienoylcarnitine (Car(12:3))	2.56	level2	338.231	114.4	POS	0.00325379	0.00137198	0.00396686	0.00307971	0.00801025	4.91837e-06	0.00328125	0.0016873	0.00282126	4.85704e-06	0.00161142	0.000882081	0.00239214	0.00156651	4.99307e-06	5.16668e-06	0.00187824	0.00231079	0.00463138	0.00147552	0.00171768	0.00313489	0.00266703	0.00311539	0.00297244
1341	5-(Piperazin-1-yl)pyridin-2-amine	2.56	level2	179.128	300.9	POS	0.0172152	0.0155615	0.0175437	0.0161807	0.0257412	0.0171634	0.0182343	0.0152816	0.0196912	0.016042	0.0143868	0.0140909	0.0143028	0.0156326	0.01454	0.0140454	0.0134473	0.0170441	0.0113478	0.0144291	0.0141423	0.0161109	0.0156173	0.0155851	0.0157711
1342	3,6-Dichloro-N-(pyridin-2-ylmethyl)pyridazine-4-carboxamide	2.56	level2	283.018	269.4	POS	0.0207138	0.0132755	0.0158554	0.0152074	0.0191266	0.0143846	0.0164272	0.013896	0.0274393	0.0205637	0.0357883	0.0186642	0.0187773	0.0225215	0.0168338	0.0218242	0.0219034	0.0134623	0.0216568	0.0221519	0.0196388	0.0182867	0.0176279	0.0175849	0.0178332
1343	Minoxidil	2.56	level2	210.133	242.7	POS	0.0155205	0.0116083	0.0142527	0.0103189	0.0101039	0.0123371	0.0123569	0.0117055	0.0126365	0.0109545	0.016037	0.0143393	0.0109365	0.0127682	0.0114669	0.013008	0.01137	0.0129616	0.0107358	0.0126755	0.0120363	0.0122727	0.012159	0.01238	0.0122706
1344	Pyraclofos	2.56	level2	361.056	240.7	POS	0.0729795	0.0571165	0.0737978	0.0687995	0.0754688	0.0740082	0.0703617	0.071985	0.0788014	0.0538441	0.068614	0.0734736	0.0704544	0.0695287	0.0732855	0.0578731	0.0745042	0.0718301	0.0664574	0.0715232	0.0692456	0.0706242	0.0700246	0.0681288	0.0695926
1345	Alizarin yellow GG	2.56	level2	286.049	230.8	NEG	0.276615	0.182531	0.224156	0.213705	0.192186	0.241767	0.221827	0.233734	0.311964	0.187975	0.295283	0.279729	0.243512	0.2587	0.263671	0.200713	0.319292	0.307631	0.267324	0.263083	0.270286	0.268465	0.268552	0.271378	0.269465
1346	1-Isoquinolinethiol	2.56	level2	160.024	230.1	NEG	0.0984437	0.065202	0.0634847	0.0759521	0.0717895	0.0860087	0.0768135	0.0578293	0.10941	0.0727159	0.100123	0.0967221	0.102591	0.0898987	0.0679964	0.082969	0.137885	0.0946543	0.0851562	0.0834706	0.092022	0.0928913	0.0842081	0.0838663	0.0869886
1347	4-(3-Bromopyrazolo[1,5-a]pyrimidin-6-yl)phenol	2.56	level2	287.981	225.3	NEG	0.0242775	0.0200721	0.00820977	0.0234794	0.00780217	0.0244738	0.0180525	0.0155434	0.0268081	0.0118151	0.0207444	0.0152156	0.0307434	0.020145	0.0309543	0.0342132	0.0223002	0.0182347	0.0180846	0.010633	0.0224033	0.0264262	0.0231575	0.0233852	0.024323
1348	Methanone, (8-bromo-1-naphthalenyl)(1-pentyl-1H-indol-3-yl)-	2.56	level2	420.099	223.9	POS	0.00609194	0.00319029	0.00441115	0.00447109	0.00462173	0.00598381	0.004795	0.00341428	0.00804744	4.85704e-06	0.0073775	0.00685143	0.0105646	0.00604335	0.00415976	0.00242781	0.00540242	0.00621396	0.00983945	0.00632501	0.00572807	0.00448888	0.00417256	0.00417216	0.00427787
1349	Methanone, (4-ethyl-1-naphthalenyl)(5-hydroxy-1-pentyl-1H-indol-3-yl)-	2.56	level2	386.215	222.2	POS	0.0198743	0.0125776	0.0129904	0.010715	0.00851299	0.00222812	0.0111497	0.0115009	0.0446683	0.0116725	0.0108675	0.00247405	0.0156847	0.0161447	0.0228971	0.033285	0.0317738	0.018722	0.0139729	0.0218658	0.0237528	0.0181147	0.0182569	0.017924	0.0180985
1350	2',3'-Isopropylideneguanosine	2.56	level2	322.112	218.4	NEG	0.0717181	0.0350323	0.066452	0.0390094	0.0590321	0.0569575	0.0547002	0.0268367	0.0752	0.00665636	0.0698595	0.102274	0.0618162	0.0571071	0.0510893	0.0182648	0.0676547	0.0883481	0.0504287	0.0570741	0.0554766	0.0708376	0.0690297	0.0546958	0.0648543
1351	4-Hydroxy-2',4',6'-trimethoxychalcone	2.56	level2	313.112	215.9	NEG	1.27118	1.12805	1.61478	1.26568	1.31549	1.36944	1.32744	0.877589	0.883093	0.947906	1.53151	1.52427	1.10197	1.14439	0.912591	0.709926	0.872229	1.48868	0.478424	1.45534	0.986198	1.19399	1.19398	1.19311	1.19369
1352	2-(3,5-Dimethyl-4-nitro-1H-pyrazol-1-yl)propanoic acid	2.56	level2	212.067	214.3	NEG	0.074895	0.0627148	0.0679255	0.0717737	0.0601489	0.0748169	0.0687125	0.080932	0.0921687	0.0660067	0.0743123	0.0803299	0.061772	0.0759203	0.0795591	0.0715694	0.0868592	0.0945349	0.0617548	0.0664709	0.0767914	0.0776525	0.0768752	0.0765891	0.0770389
1353	3-(1H-benzimidazol-2-yl)-2H-indazole	2.56	level2	233.085	199.7	NEG	0.115128	0.08725	0.0820274	0.0862318	0.116775	0.0725468	0.0933265	0.103286	0.197757	0.10765	0.150354	0.136886	0.140849	0.139464	0.0639208	0.132945	0.145628	0.144505	0.120557	0.0943291	0.116981	0.123741	0.128488	0.119642	0.123957
1354	4-[(6-Aminopyrimidin-4-yl)amino]benzenesulfonamide	2.56	level2	266.074	169.3	POS	0.0226059	0.000854187	0.0220213	0.00147361	0.0256179	0.0184724	0.0151742	0.00579182	0.0163873	0.0115797	0.015625	0.023681	0.0102375	0.0138837	0.018252	0.0144961	0.020897	0.0211777	0.00767195	0.016522	0.0165028	0.0190241	0.0188518	0.0178462	0.018574
1355	4,4,4-Trifluorobutyric acid	2.56	level2	141.016	145.4	NEG	0.796703	0.677123	0.711085	0.700023	0.766967	0.803478	0.742563	0.838841	0.941106	0.710826	0.809457	0.92932	0.892328	0.853646	0.780842	0.870038	0.878993	0.90636	0.847349	0.655473	0.823176	0.866281	0.791337	0.796107	0.817908
1356	(2-Oxo-4-morpholinyl)acetic acid	2.56	level2	160.06	83.7	POS	0.0126933	0.00611413	0.0122657	0.0106911	0.022507	0.0197309	0.0140004	0.016404	0.0304368	0.0130219	0.0120594	0.0121225	0.00549053	0.0149225	0.0098609	0.0132119	0.00949215	0.00917873	0.0090486	0.0124784	0.0105451	0.0117532	0.0113216	0.0113145	0.0114631
1357	2-(1H-Indol-3-ylmethylene)malononitrile	2.56	level2	194.069	71.3	POS	0.00571111	0.00469737	0.00597821	0.00351433	0.00452498	0.00357997	0.00466766	0.00269428	0.00598898	0.00394957	0.00387428	0.00413316	0.00348157	0.00402031	0.00471696	0.0045196	0.00440763	0.00372475	0.0042591	0.00630397	0.00465534	0.00392505	0.00460313	0.00460626	0.00437814
1358	4-Hydroxy-6-(4-methoxyphenyl)-2-sulfanyl-5-pyrimidinecarbonitrile	2.56	level2	260.052	66.7	POS	0.00522433	0.00378401	0.00612827	0.00426994	0.00855269	0.00330936	0.00521143	0.00516367	0.00586859	0.00447784	0.00440628	0.00588432	0.00447287	0.00504559	0.00498747	0.00431129	0.0038738	0.00552778	0.00265468	0.00417434	0.00425489	0.0055703	0.00529199	0.00527929	0.00538052
1359	Hydroxymetronidazole	2.56	level2	188.065	27	POS	0.0343226	0.0250375	0.0358517	0.0461496	0.0404463	0.0365857	0.0363989	0.0460967	0.0247093	0.0145237	0.0336463	0.0380273	0.0307766	0.0312966	0.0359724	0.0209677	0.0361621	0.0476723	0.0515132	0.0421236	0.0390685	0.0376336	0.035828	0.0357971	0.0364196
1360	2-(1,3-Dioxo-1,3-dihydro-2H-isoindol-2-yl)ethanesulfonic acid	2.56	level2	254.012	14.9	NEG	0.0324417	0.053694	0.0836972	0.0570237	0.0107489	0.0486832	0.0477148	0.116228	0.14287	0.323139	0.10717	0.124624	0.209309	0.170557	0.0802693	0.110037	0.0416276	0.072321	0.104502	0.16787	0.0961045	0.113381	0.107709	0.107104	0.109398
1361	Cyanazine	2.56	level2	241.094	214.9	POS	0.00230345	0.0114677	0.0138046	0.0129059	0.00887292	0.00939225	0.00979114	0.00821162	0.00598997	0.00852356	0.00944531	0.0131955	0.00945012	0.00913602	0.00966683	0.00735975	0.00606686	0.00807084	0.00654308	0.0124014	0.00835146	0.00832306	0.00772416	0.00824499	0.0080974
1362	Protopine	2.55	level2	354.138	251.2	POS	0.0376284	0.0334137	0.0373348	0.0297194	0.0432636	0.0391614	0.0367535	0.035492	0.0394509	0.0401648	0.0370324	0.0304794	0.0289754	0.0352658	0.0408378	0.0319448	0.0428732	0.027996	0.0206394	0.0323867	0.0327796	0.0373842	0.0390773	0.0370102	0.0378239
1363	Naloxone N-oxide	2.55	level2	344.145	240.3	POS	0.267073	0.181282	0.211516	0.186556	0.317717	0.211793	0.229323	0.253679	0.301665	0.22767	0.247424	0.24302	0.213283	0.24779	0.341082	0.23725	0.326109	0.298826	0.243595	0.233622	0.280081	0.262664	0.249459	0.249118	0.253747
[truncated: 937 more rows]

## Sheet: Supplementary Table 2
Supplementary Table 2. The differentially expressed metabolites in Cocy7 group(Sham vs Cocy7).
[truncated: 112 more rows]

## Sheet: Supplementary Table 3
Supplementary Table 3. The KEGG enrichment results of the DEMs in Cocy7 group (Sham vs Cocy7).
[truncated: 16 more rows]
