# Supplementary material for: Gallbladder removal induces hepatic transcriptional and metabolic shifts with cholesterol dysregulation as a key feature
Source: Sci Rep. 2026 Apr 6;16:16087. doi: 10.1038/s41598-026-46659-8 (PMC13199440; doi:10.1038/s41598-026-46659-8)
Supplement: Supplementary file 6 — Supplementary Material 6 [file 41598_2026_46659_MOESM6_ESM.xlsx]

## Sheet: Supplementary Table 1
Supplementary Table 1. The The differentially expressed metabolites in Cocy30 group (Cocy7 vs Cocy30).
No.	MS2 name	HMDB	KEGG	VIP	P-Value	Q-Value	Fold_Change	Log2Foldchange	Super.Class	Sub.Class
117	Nortropine			2.05413	0.0213735	0.679703	0.632488	-0.66089	Alkaloids and derivatives	Tropane alkaloids
55	2,2'-(4-(2-Hydroxyethylamino)-3-nitrophenylazanediyl)diethanol			2.74101	7.5808e-05	0.0736555	1.67727	0.746111	Benzenoids	Nitrobenzenes
85	2,6-Dihydroxybenzoic acid	HMDB0013676	C21298	2.7284	0.000158576	0.102461	0.423185	-1.24064	Benzenoids	Benzoic acids and derivatives
86	2,3-Dihydroxybenzoic acid (Pyrocatechuic acid)	HMDB0000397	C00196	2.7284	0.000158576	0.102461	0.423185	-1.24064	Benzenoids	Benzoic acids and derivatives
87	Phloroglucinaldehyde	HMDB0125090		2.7284	0.000158576	0.102461	0.423185	-1.24064	Benzenoids	Benzenetriols and derivatives
88	Gentisic acid	HMDB0000152	C00628	2.7284	0.000158576	0.102461	0.423185	-1.24064	Benzenoids	Benzoic acids and derivatives
89	2,4-Dihydroxybenzoic acid	HMDB0029666		2.7284	0.000158576	0.102461	0.423185	-1.24064	Benzenoids	Benzoic acids and derivatives
115	Phlorobenzophenone			2.64066	0.000319729	0.139408	0.62438	-0.679504	Benzenoids	Benzophenones
27	N-Benzyl-2,2-diphenylacetamide			2.4559	0.00539158	0.477674	2.20241	1.13908	Benzenoids	Diphenylmethanes
90	Salicylic acid	HMDB0001895	C00805	2.2005	0.00621929	0.502311	0.450024	-1.15193	Benzenoids	Benzoic acids and derivatives
91	3-Hydroxybenzoic acid	HMDB0002466	C00587	2.2005	0.00621929	0.502311	0.450024	-1.15193	Benzenoids	Benzoic acids and derivatives
92	4-Hydroxybenzoic acid	HMDB0000500	C00156	2.2005	0.00621929	0.502311	0.450024	-1.15193	Benzenoids	Benzoic acids and derivatives
38	2-Pyrrolidinone, 5-[(1E,3R)-4,4-difluoro-3-hydroxy-4-phenyl-1-buten-1-yl]-1-[6-(2H-tetrazol-5-yl)hexyl]-, (5R)-			2.22577	0.00698928	0.515082	1.94654	0.960911	Benzenoids	Benzene and substituted derivatives
16	Octocrylene	HMDB0255910		2.39767	0.00917222	0.546389	2.57053	1.36207	Benzenoids	Diphenylmethanes
21	Tribenzylamine N-oxide			2.37262	0.0112176	0.583179	2.39275	1.25867	Benzenoids	Benzene and substituted derivatives
113	N-Oleoyldopamine			2.02212	0.0113413	0.58555	0.613583	-0.704671	Benzenoids	Benzenediols
107	4,4,6-Trimethyl-1-(1-naphthyl)-1,4-dihydro-2-pyrimidinethiol			2.16744	0.0180884	0.65358	0.5781	-0.790609	Benzenoids	Naphthalenes
68	Mitoglitazone			2.13211	0.0198821	0.664399	1.59039	0.669379	Benzenoids	Phenol ethers
53	3-Ethoxy-2-hydroxy-5-nitrobenzaldehyde			2.09178	0.0233444	0.693968	1.7163	0.779303	Benzenoids	Nitrobenzenes
114	Fenfluramine	HMDB0252200	C06996	1.90805	0.025813	0.706633	0.620532	-0.688422	Benzenoids	Phenethylamines
70	2,4-Thiazolidinedione, 5-[[4-[2-(5-acetyl-2-pyridinyl)ethoxy]phenyl]methyl]-			2.01268	0.0281619	0.723998	1.58426	0.663808	Benzenoids	Phenol ethers
116	Mofebutazone	HMDB0254828		1.86442	0.0300983	0.736319	0.625419	-0.677106	Benzenoids	Benzene and substituted derivatives
101	4-(1,3-Dithiolan-2-yl)aniline			1.93487	0.0315348	0.742948	0.518815	-0.946708	Benzenoids	Aniline and substituted anilines
4	21-Deoxycortisol	HMDB0004030	C05497	2.97981	8.70369e-07	0.0160413	5.04079	2.33365	Lipids and lipid-like molecules	Pregnane steroids
110	(3aR,4aR,8aR,9aR)-4a-Hydroxy-8a-methyl-3,5-dimethylidene-4,6,7,8,9,9a-hexahydro-3aH-benzo[f][1]benzofuran-2-one			2.6931	9.14167e-05	0.0794003	0.594424	-0.750437	Lipids and lipid-like molecules	Terpene lactones
11	5-Heptenoic acid, 7-[(1R,2R,3S,5S)-2-[(1E,3R)-3-(2,3-dihydro-1H-inden-2-yl)-3-hydroxy-1-propen-1-yl]-3-fluoro-5-hydroxycyclopentyl]-, (5Z)-			2.63914	0.000488375	0.173046	3.10169	1.63306	Lipids and lipid-like molecules	Fatty acids and conjugates
76	Docynicaside A			2.526	0.000819005	0.222127	1.5167	0.600934	Lipids and lipid-like molecules	Fatty acyl glycosides
108	Tomatidine		C10826	2.46344	0.00127373	0.291478	0.582711	-0.779148	Lipids and lipid-like molecules	Steroidal alkaloids
13	Capsianoside_V	HMDB0030737		2.65011	0.00203245	0.339819	2.89142	1.53178	Lipids and lipid-like molecules	Terpene glycosides
81	Nootkatone			2.50333	0.00250022	0.368258	0.378955	-1.3999	Lipids and lipid-like molecules	Sesquiterpenoids
102	(2E,4E)-5-(6-((.beta.-D-Glucopyranosyloxy)methyl)-1-hydroxy-2,6-dimethyl-4-oxocyclohex-2-en-1-yl)-3-methylpenta-2,4-dienoic acid			2.29317	0.00264204	0.380633	0.520829	-0.941117	Lipids and lipid-like molecules	Sesquiterpenoids
9	Glycolithocholic acid 3-sulfate	HMDB0002639	C11301	2.6027	0.00373753	0.441136	3.23153	1.69222	Lipids and lipid-like molecules	Bile acids, alcohols and derivatives
10	10-Hydroxy-2,4b,8-trimethyl-2-(2-((3,4,5-trihydroxy-6-(hydroxymethyl)tetrahydro-2H-pyran-2-yl)oxy)ethyl)dodecahydro-4a,10a-epoxyphenanthrene-8-carboxylic acid			2.59772	0.0039507	0.441136	3.23125	1.69209	Lipids and lipid-like molecules	Fatty acyl glycosides
100	Daminozide	HMDB0250838	C10996	2.2829	0.00743829	0.523716	0.517472	-0.950446	Lipids and lipid-like molecules	Fatty acids and conjugates
59	Methyl 3-(acetyloxy)-16-hydroxy-4,4,8,12,16-pentamethyl-15,17,19-trioxoandrost-11-ene-14-carboxylate			2.23408	0.00958516	0.555598	1.63896	0.712781	Lipids and lipid-like molecules	Steroid esters
3	Cortisol	HMDB0000063	C00735	2.43532	0.0131683	0.603332	6.77416	2.76004	Lipids and lipid-like molecules	Hydroxysteroids
95	Prednicarbate	HMDB0015262		2.12332	0.0164414	0.647406	0.488326	-1.03408	Lipids and lipid-like molecules	Pregnane steroids
57	Platanic acid			2.12958	0.0170101	0.650675	1.65396	0.725923	Lipids and lipid-like molecules	Oxosteroids
97	Isobutyrylcarnitine (Car(4:0))	HMDB0000736		2.00383	0.0203716	0.670013	0.511349	-0.967619	Lipids and lipid-like molecules	Fatty acid esters
98	Butyrylcarnitine (Car(4:0))	HMDB0002013	C02862	2.00383	0.0203716	0.670013	0.511349	-0.967619	Lipids and lipid-like molecules	Fatty acid esters
112	1,2-Distearoyl-sn-glycero-3-phospho-L-serine	HMDB0012378		2.07657	0.0216421	0.68213	0.612349	-0.707574	Lipids and lipid-like molecules	Glycerophosphoserines
36	Tetradecanedioic acid	HMDB0000872		2.16587	0.02201	0.683914	1.998	0.998558	Lipids and lipid-like molecules	Fatty acids and conjugates
30	beta-Muricholic acid	HMDB0000415	C17726	2.08655	0.0234573	0.694086	2.06439	1.04572	Lipids and lipid-like molecules	Bile acids, alcohols and derivatives
31	Allocholic acid	HMDB0000505	C17737	2.08655	0.0234573	0.694086	2.06439	1.04572	Lipids and lipid-like molecules	Bile acids, alcohols and derivatives
49	(17Z)-16-(Acetyloxy)-6-hydroxy-4,8,14-trimethyl-3,7-dioxo-18-norcholesta-17,24-dien-21-oic acid			1.97689	0.0284889	0.723998	1.7426	0.801244	Lipids and lipid-like molecules	Steroid esters
34	Lithocholic acid 3-sulfate	HMDB0000907		2.06801	0.0305861	0.739868	2.00508	1.00366	Lipids and lipid-like molecules	Bile acids, alcohols and derivatives
45	Trillin			1.98153	0.0308402	0.740588	1.75728	0.813341	Lipids and lipid-like molecules	Steroidal glycosides
52	2,7-Dihydroxy-8-(5-hydroxy-4,8-dimethyl-7-methylidene-3-oxononyl)-4a,7-dimethyl-1,2,3,4,5,6,8,9,10,10a-decahydrophenanthrene-1-carboxylic acid			2.04859	0.033195	0.747943	1.73237	0.792749	Lipids and lipid-like molecules	Steroid acids
22	Isodeoxycholic acid	HMDB0002536	C17661	1.95694	0.0341877	0.756728	2.27123	1.18347	Lipids and lipid-like molecules	Bile acids, alcohols and derivatives
23	Ursodeoxycholic acid	HMDB0000946	C07880	1.95694	0.0341877	0.756728	2.27123	1.18347	Lipids and lipid-like molecules	Bile acids, alcohols and derivatives
24	Deoxycholic acid	HMDB0000626	C04483	1.95694	0.0341877	0.756728	2.27123	1.18347	Lipids and lipid-like molecules	Bile acids, alcohols and derivatives
25	Hyodeoxycholic acid	HMDB0000664	C15517	1.95694	0.0341877	0.756728	2.27123	1.18347	Lipids and lipid-like molecules	Bile acids, alcohols and derivatives
60	Linoleic acid	HMDB0000673	C01595	1.88094	0.0356944	0.762129	1.6327	0.707258	Lipids and lipid-like molecules	Lineolic acids and derivatives
64	Cholic acid/Muricholic acid, tryptophan-conjugated			1.96757	0.0387314	0.772369	1.61208	0.688921	Lipids and lipid-like molecules	Bile acids, alcohols and derivatives
39	Ribothymidine	HMDB0000884		2.47124	0.00217781	0.34795	1.87006	0.903088	Nucleosides, nucleotides, and analogues	Pyrimidine nucleosides
40	3-Methyluridine	HMDB0004813		2.47124	0.00217781	0.34795	1.87006	0.903088	Nucleosides, nucleotides, and analogues	Pyrimidine nucleosides
41	1-Methylpseudouridine			2.47124	0.00217781	0.34795	1.87006	0.903088	Nucleosides, nucleotides, and analogues	Nucleoside and nucleotide analogues
63	Xanthosine	HMDB0000299	C01762	2.49234	0.00228673	0.355025	1.62516	0.700579	Nucleosides, nucleotides, and analogues	Purine nucleosides
47	2'-O-methylcytidine	HMDB0242132		2.31964	0.00977974	0.556356	1.74287	0.801462	Nucleosides, nucleotides, and analogues	Pyrimidine nucleosides
48	3'-O-methylcytidine	HMDB0304396		2.31964	0.00977974	0.556356	1.74287	0.801462	Nucleosides, nucleotides, and analogues	Pyrimidine nucleosides
71	Allopurinol-1-ribonucleoside	HMDB0000481		2.29883	0.00971277	0.556356	1.57367	0.654136	Nucleosides, nucleotides, and analogues	Pyrazolo[3,4-d]pyrimidine glycosides
43	N2,N2-Dimethylguanosine	HMDB0004824		1.72981	0.0493125	0.806461	1.79305	0.842418	Nucleosides, nucleotides, and analogues	Purine nucleosides
5	1-O-((2E,4E)-9-Carboxy-8-hydroxy-2,7-dimethylnona-2,4-dienoyl)hexitol			2.76132	0.00119437	0.280221	4.10721	2.03816	Organic acids and derivatives	Medium-chain hydroxy acids and derivatives
122	5-Aminolevulinic acid	HMDB0001149	C00430	2.30696	0.00537021	0.477674	0.654224	-0.612142	Organic acids and derivatives	Amino acids, peptides, and analogues
125	4-Hydroxyproline	HMDB0000725	C01157	2.29893	0.00563003	0.480548	0.662682	-0.593612	Organic acids and derivatives	Amino acids, peptides, and analogues
99	Ectoine	HMDB0240650	C06231	2.2829	0.00743829	0.523716	0.517472	-0.950446	Organic acids and derivatives	Amino acids, peptides, and analogues
121	3-Succinoylpyridine	HMDB0000992	C19569	2.19512	0.01076	0.576393	0.641284	-0.640964	Organic acids and derivatives	Gamma-keto acids and derivatives
33	N-Methyl-N-[2-oxo-2-(1-pyrrolidinyl)ethyl]amine			2.39946	0.0123826	0.603332	2.03268	1.02338	Organic acids and derivatives	Amino acids, peptides, and analogues
124	(S)-2-Ureidopentanedioic acid	HMDB0015673	C05829	2.01484	0.0249666	0.696997	0.660229	-0.598962	Organic acids and derivatives	Amino acids, peptides, and analogues
96	N-(3-Oxodecanoyl)-DL-homoserine lactone			2.08649	0.0246077	0.696997	0.489791	-1.02976	Organic acids and derivatives	Amino acids, peptides, and analogues
42	2-(5,6-Dihydroxy-3-methoxycarbonylcyclohex-3-en-1-yl)oxypropanoic acid			2.15647	0.026981	0.718029	1.86282	0.897487	Organic acids and derivatives	Dicarboxylic acids and derivatives
118	N-Octanoylglycine	HMDB0000832		2.05751	0.0273987	0.720291	0.633603	-0.65835	Organic acids and derivatives	Amino acids, peptides, and analogues
18	3-Ureidoisobutyric acid	HMDB0304156	C05100	1.9832	0.0291959	0.72984	2.50331	1.32384	Organic acids and derivatives	Ureas
54	Dexrazoxane	HMDB0014524		2.03481	0.031168	0.742847	1.69356	0.760061	Organic acids and derivatives	Amino acids, peptides, and analogues
93	N-Acetylhistamine	HMDB0013253	C05135	1.88564	0.0335289	0.751436	0.459331	-1.12239	Organic acids and derivatives	Carboxylic acid derivatives
44	N-Lactoylphenylalanine	HMDB0062175		2.03104	0.0389696	0.772369	1.78625	0.836931	Organic acids and derivatives	Amino acids, peptides, and analogues
12	Trifluoroacetic acid	HMDB0014118		1.91058	0.0458333	0.794034	2.95266	1.56201	Organic acids and derivatives	Alpha-halocarboxylic acids and derivatives
109	4-Guanidinobutyric acid	HMDB0003464	C01035	1.8376	0.046257	0.794034	0.591327	-0.757971	Organic acids and derivatives	Amino acids, peptides, and analogues
78	Cichorioside B			2.59187	0.000579026	0.189856	0.229171	-2.1255	Organic oxygen compounds	Carbohydrates and carbohydrate conjugates
66	Kynurenine	HMDB0000684	C00328	2.25041	0.00800327	0.533969	1.60007	0.678133	Organic oxygen compounds	Carbonyl compounds
84	3,5-Di-tert-butyl-2-hydroxybenzaldehyde			1.91993	0.0243347	0.696997	0.416935	-1.26211	Organic oxygen compounds	Carbonyl compounds
37	Arabinono-1,4-lactone	HMDB0001900	C01114	1.80627	0.0423641	0.781349	1.97558	0.982277	Organic oxygen compounds	Carbohydrates and carbohydrate conjugates
19	Methyl 6-bromo-4-fluoro-1H-indole-2-carboxylate			2.89008	1.24283e-05	0.0321212	2.42667	1.27898	Organoheterocyclic compounds	Indolecarboxylic acids and derivatives
15	4-tert-Butyldimethylsilyloxynebivolol			2.88001	1.90042e-05	0.0392142	2.79942	1.48513	Organoheterocyclic compounds	1-benzopyrans
111	Xestospongin C			2.63193	0.000257223	0.125573	0.597493	-0.743006	Organoheterocyclic compounds	Piperidines
62	Austocystin B			2.64308	0.000311507	0.139408	1.63054	0.705349	Organoheterocyclic compounds	1-benzopyrans
83	2-Butyl-3-methylpyrazine			2.38932	0.00382048	0.441136	0.402494	-1.31296	Organoheterocyclic compounds	Pyrazines
65	4-Hydroxymethylpyrazole	HMDB0060768		2.43464	0.00493358	0.47021	1.6087	0.685893	Organoheterocyclic compounds	Pyrazoles
8	1-Hexadecylpyridinium cation			2.3805	0.00515511	0.474843	3.25744	1.70374	Organoheterocyclic compounds	Pyridinium derivatives
6	Piperonyl butoxide	HMDB0256579	C18880	2.47796	0.00712709	0.516361	4.06144	2.02199	Organoheterocyclic compounds	Benzodioxoles
103	2-(4-Hydroxy-7-methyl-5-oxo-2,3-dihydro-5H-furo[3,2-g]chromen-2-yl)propan-2-yl hexopyranoside			2.11812	0.0103692	0.571807	0.54825	-0.867095	Organoheterocyclic compounds	1-benzopyrans
119	6b-Hydroxy-3,14b,14c-trimethyl-5-oxo-2,3,4,5,6b,7,8,8a,9,14,14b,14c,15,16-tetradecahydro-4,16a-epoxy[1]benzoxocino[7',8':6,7]indeno[1,2-b]indol-3-yl acetate			2.06713	0.0107357	0.575939	0.635681	-0.653626	Organoheterocyclic compounds	Naphthopyrans
2	1H-Indazole-3-carboxamide, N-[(1S)-1-(aminocarbonyl)-2,2-dimethylpropyl]-1-(5-fluoropentyl)-			2.4578	0.0117253	0.59278	9.12993	3.1906	Organoheterocyclic compounds	Indazoles
29	2-(3-Phenyl-1H-1,2,4-triazol-5-yl)pyridine			2.22621	0.0125952	0.603332	2.12468	1.08725	Organoheterocyclic compounds	Pyridyltriazoles
67	Isopentenyladenine	HMDB0245646	C04083	2.14447	0.0225392	0.689474	1.59839	0.67662	Organoheterocyclic compounds	Purines and purine derivatives
69	1,2,4,8-Tetraacetoxy-7-hydroxy-3-(4-hydroxyphenyl)dibenzofuran	HMDB0034700		2.00416	0.0273397	0.720291	1.58746	0.666723	Organoheterocyclic compounds	Phenylbenzofurans
17	5-Chloro-N-[4-(2-pyridinyl)-1,3-thiazol-2-yl]-2-pyridinamine			1.97944	0.0291423	0.729778	2.55147	1.35133	Organoheterocyclic compounds	Aminopyridines and derivatives
123	3-(2,4-Dimethylphenyl)-2-mercapto-4(3H)-quinazolinone			1.9509	0.0324476	0.745369	0.657996	-0.60385	Organoheterocyclic compounds	Benzodiazines
104	2,3-Diethylpyrazine	HMDB0041253		1.91341	0.0325465	0.745369	0.55889	-0.839363	Organoheterocyclic compounds	Pyrazines
72	Prochlorperazine	HMDB0014577	C07403	1.83071	0.0370807	0.767037	1.55628	0.6381	Organoheterocyclic compounds	Phenothiazines
28	2-(1-Piperidinyl)ethyl 1-phenylcyclopentanecarboxylate			1.9268	0.040659	0.776167	2.13337	1.09314	Organoheterocyclic compounds	Piperidines
7	2,4-Thiazolidinedione, 5-(1,3-benzodioxol-5-ylmethylene)-			1.94689	0.045225	0.793982	3.75121	1.90736	Organoheterocyclic compounds	Benzodioxoles
51	2-[3-(2-Quinolylmethoxy)anilino]benzoic acid	HMDB0258454		1.65872	0.0462277	0.794034	1.7384	0.797764	Organoheterocyclic compounds	Quinolines and derivatives
26	M392T240			2.65978	0.000442525	0.163445	2.25421	1.17262	others	others
50	5-Hydroxydec-6-enedioylcarnitine			2.69817	0.000442677	0.163445	1.7418	0.800576	others	others
14	Glucosyl (2E,6E,10x)-10,11-dihydroxy-2,6-farnesadienoate			2.64147	0.000948491	0.246591	2.80049	1.48568	others	others
35	Pentadecanedioylcarnitine			2.42234	0.00185234	0.326852	1.99994	0.999953	others	others
56	2-Hydroxy-2-(propan-2-yl)butanedioylcarnitine			2.43566	0.00653695	0.51096	1.65985	0.73105	others	others
79	Telon Yellow 4R			2.47475	0.0066922	0.514328	0.282114	-1.82565	others	others
82	fusicoccin H			2.09463	0.0110873	0.583179	0.393533	-1.34544	others	others
58	2-Butenyl-4-methyl-threonine			2.21583	0.0156683	0.642181	1.64816	0.720857	others	others
106	1-acyl-PAF			2.09026	0.0159873	0.646492	0.574113	-0.800593	others	others
75	4-propylidenepyrrolidine-2-carboxy-adenylate			1.97472	0.0248523	0.696997	1.51704	0.601263	others	others
120	1,5-Dibutyl methyl hydroxycitrate			2.02669	0.0250196	0.696997	0.641236	-0.641072	others	others
73	D-myo-Inositol, 1-[2-hydroxy-3-[(1-oxo-9,12-octadecadienyl)oxy]propyl hydrogen phosphate], [S-(Z,Z)]-			2.06972	0.0278653	0.722312	1.54151	0.624344	others	others
46	Docosadienoylcarnitine			1.89757	0.0324208	0.745369	1.75216	0.809133	others	others
61	Tetradecadienoylcarnitine (Car(14:2))	HMDB0241377		1.99505	0.0325687	0.745369	1.63062	0.705422	others	others
20	21-Deacetoxy-11-oxodeflazacort-3,20-hydrazinecarboxamide			2.09332	0.0376103	0.768361	2.39596	1.26061	others	others
77	Asn-Ile			1.99651	0.0444833	0.790641	0.227519	-2.13594	others	others
94	Oxononatrienoylcarnitine (Car(9:4-O))			1.76851	0.0453049	0.793982	0.470012	-1.08923	others	others
32	Oxononanoylcarnitine (Car(9:1-O))			1.92602	0.0461186	0.794034	2.04626	1.03299	others	others
80	Swertisin			2.25609	0.00443749	0.460863	0.32714	-1.61202	Phenylpropanoids and polyketides	Flavonoid glycosides
74	Lanceolatin B			2.04759	0.0154464	0.637434	1.53661	0.619754	Phenylpropanoids and polyketides	Flavones
1	2,4-Bis(3-methylbut-2-enyl)-6a,11a-dihydro-6H-[1]benzofuro[3,2-c]chromene-3,9-diol			2.03438	0.0384424	0.771445	10.7387	3.42474	Phenylpropanoids and polyketides	Furanoisoflavonoids
105	Bavachin			1.6991	0.0452239	0.793982	0.564779	-0.824242	Phenylpropanoids and polyketides	Flavans

## Sheet: Supplementary Table 2
Supplementary Table 2. The KEGG enrichment results of the DEMs in Cocy30 group(Cocy7 vs Cocy30).
Pathway	Description	#.compounds.(all)	Compounds.(all)	#.compounds.(dem)	Compounds.(dem)	Total	Percent	Rich_factor	up_nums	down_nums	DA_score	p_value	q_value
mmu04976	Bile secretion	15	C00318;C00366;C05122;C00575;C02918;C00805;C07185;C00780;C01921;C00114;C04483;C00735;C02166;C07207;C00026	3	C00805;C04483;C00735	97	16.6667	0.0309278	1	2	-0.333333	0.00605302	0.123195
mmu00340	Histidine metabolism	15	C00025;C00049;C05127;C05828;C05570;C01262;C01152;C05135;C00439;C00135;C00386;C00860;C02835;C05829;C00026	2	C05135;C05829	47	11.1111	0.0425532	2	0	1	0.0143476	0.123195
mmu00260	Glycine, serine and threonine metabolism	21	C00037;C02291;C00049;C00300;C00430;C00065;C00188;C00258;C00719;C00022;C00263;C06231;C00168;C00213;C00576;C00078;C00114;C01026;C00546;C00048;C02737	2	C00430;C06231	48	11.1111	0.0416667	2	0	1	0.0149366	0.123195
mmu02010	ABC transporters	41	C00025;C01157;C00407;C01835;C00037;C00041;C00245;C00387;C00475;C00093;C00049;C00064;C00430;C00183;C00294;C00065;C00077;C00188;C00378;C00719;C00123;C00148;C00208;C00047;C01762;C00079;C00212;C00299;C00137;C05512;C01083;C00135;C00255;C00062;C00114;C00009;C03619;C00089;C05402;C00159;C00330	3	C01157;C00430;C01762	138	16.6667	0.0217391	2	1	0.333333	0.0158961	0.123195
mmu00330	Arginine and proline metabolism	15	C00025;C01157;C00300;C00334;C00077;C00022;C00148;C00019;C00791;C01035;C00213;C00062;C00431;C00048;C02946	2	C01157;C01035	71	11.1111	0.028169	2	0	1	0.031191	0.138157
mmu04960	Aldosterone-regulated sodium reabsorption	2	C00575;C00735	1	C00735	8	5.55556	0.125	0	1	-1	0.0311967	0.138157
mmu05143	African trypanosomiasis	2	C00328;C00078	1	C00328	8	5.55556	0.125	0	1	-1	0.0311967	0.138157
mmu05215	Prostate cancer	2	C00735;C07653	1	C00735	11	5.55556	0.0909091	0	1	-1	0.0426567	0.155699
mmu04927	Cortisol synthesis and secretion	3	C00020;C00575;C00735	1	C00735	12	5.55556	0.0833333	0	1	-1	0.0464481	0.155699
mmu04934	Cushing syndrome	3	C00020;C00575;C00735	1	C00735	13	5.55556	0.0769231	0	1	-1	0.0502254	0.155699
mmu00140	Steroid hormone biosynthesis	5	C18043;C05497;C05139;C03205;C00735	2	C05497;C00735	101	11.1111	0.019802	0	2	-1	0.0591296	0.166638
mmu00232	Caffeine metabolism	6	C01762;C00385;C07130;C07480;C13747;C00048	1	C01762	22	5.55556	0.0454545	0	1	-1	0.0835908	0.215943
mmu00591	Linoleic acid metabolism	6	C00219;C06426;C14762;C01595;C00157;C04056	1	C01595	29	5.55556	0.0344828	0	1	-1	0.108773	0.256518
mmu05200	Pathways in cancer	6	C00122;C00149;C00575;C00735;C00416;C07653	1	C00735	31	5.55556	0.0322581	0	1	-1	0.115847	0.256518
mmu00400	Phenylalanine, tyrosine and tryptophan biosynthesis	7	C00074;C00082;C00079;C01094;C00078;C00587;C01179	1	C00587	35	5.55556	0.0285714	1	0	1	0.129836	0.265642
