# Supplementary material for: Gallbladder removal induces hepatic transcriptional and metabolic shifts with cholesterol dysregulation as a key feature
Source: Sci Rep. 2026 Apr 6;16:16087. doi: 10.1038/s41598-026-46659-8 (PMC13199440; doi:10.1038/s41598-026-46659-8)
Supplement: Supplementary file 7 — Supplementary Material 7 [file 41598_2026_46659_MOESM7_ESM.xlsx]

## Sheet: Supplementary Table 1
Supplementary Table 1. Correlation of top100 differential mRNA-differential metabolite in the liver of mice on the seventh day following cholecystectomy. (Sham vs Cocy7)
Category1	Category2	Correlation	Pvalue
Var1	Var2	cor	p_value
(2,5-Dioxotetrahydrofuran-3-yl)acetic acid	Arhgap6	-0.191797	0.595539
(2E,4E)-5-(6-((.beta.-D-Glucopyranosyloxy)methyl)-1-hydroxy-2,6-dimethyl-4-oxocyclohex-2-en-1-yl)-3-methylpenta-2,4-dienoic acid	Arhgap6	-0.201069	0.577516
1.alpha.-Methyl-5.alpha.-androstan-3.alpha.,17.beta.-diol glucuronide	Arhgap6	-0.710345	0.0213306
10-Hydroxy-2,4b,8-trimethyl-2-(2-((3,4,5-trihydroxy-6-(hydroxymethyl)tetrahydro-2H-pyran-2-yl)oxy)ethyl)dodecahydro-4a,10a-epoxyphenanthrene-8-carboxylic acid	Arhgap6	-0.603931	0.0644585
1-Methylpseudouridine	Arhgap6	-0.663066	0.0366335
1-Nitro-7-hydroxy-8-glutathionyl-7,8-dihydronaphthalene	Arhgap6	-0.851306	0.00178024
1-palmitoyl-2-linoleoyl-sn-glycero-3-phospho-(1'-rac-glycerol)	Arhgap6	-0.698798	0.0245569
2-(3-Phenyl-1H-1,2,4-triazol-5-yl)pyridine	Arhgap6	-0.445311	0.197153
2-(5,6-Dihydroxy-3-methoxycarbonylcyclohex-3-en-1-yl)oxypropanoic acid	Arhgap6	-0.507204	0.134561
2,3-Dihydroxybenzoic acid (Pyrocatechuic acid)	Arhgap6	-0.35159	0.319126
2,6-Dihydroxybenzoic acid	Arhgap6	-0.35159	0.319126
2,7-Dihydroxy-8-(5-hydroxy-4,8-dimethyl-7-methylidene-3-oxononyl)-4a,7-dimethyl-1,2,3,4,5,6,8,9,10,10a-decahydrophenanthrene-1-carboxylic acid	Arhgap6	-0.48755	0.152889
21-Deoxycortisol	Arhgap6	-0.606911	0.0628016
2-Acetamido-3-(4-hydroxy-3-methoxyphenyl)propanoic acid	Arhgap6	-0.315562	0.374437
2-Amino-6-ethyl-4(3H)-pyrimidinone	Arhgap6	-0.171473	0.635739
3-Anisaldehyde	Arhgap6	-0.290956	0.414732
3-Methyluridine	Arhgap6	-0.663066	0.0366335
4-(4-tert-Butylphenyl)-1,3-thiazol-2-ylamine	Arhgap6	-0.339366	0.337388
4,4,6-Trimethyl-1-(1-naphthyl)-1,4-dihydro-2-pyrimidinethiol	Arhgap6	0.738133	0.0147873
4-propylidenepyrrolidine-2-carboxy-adenylate	Arhgap6	-0.464075	0.176664
5-Norbornene-2,3-dicarboximide, N-(2-ethylhexyl)-	Arhgap6	-0.587964	0.0738252
6b-Hydroxy-3,14b,14c-trimethyl-5-oxo-2,3,4,5,6b,7,8,8a,9,14,14b,14c,15,16-tetradecahydro-4,16a-epoxy[1]benzoxocino[7',8':6,7]indeno[1,2-b]indol-3-yl acetate	Arhgap6	-0.400264	0.251729
6'-Methoxypolygoacetophenoside	Arhgap6	-0.14695	0.685399
Butaprost (free acid)	Arhgap6	-0.206536	0.566986
Capsianoside_V	Arhgap6	-0.656845	0.0390807
Cyclopenol	Arhgap6	0.715017	0.0201128
D-myo-Inositol, 1-[2-hydroxy-3-[(1-oxo-9,12-octadecadienyl)oxy]propyl hydrogen phosphate], [S-(Z,Z)]-	Arhgap6	-0.885324	0.000657388
Frangulin B	Arhgap6	-0.588556	0.0734636
GDP-mannose	Arhgap6	-0.442159	0.200724
Gentisic acid	Arhgap6	-0.35159	0.319126
Glyco-beta-muricholic acid	Arhgap6	-0.468473	0.172054
Glycocholic acid	Arhgap6	-0.468473	0.172054
Glycolithocholic acid 3-sulfate	Arhgap6	-0.60746	0.0624995
Indoxyl sulfate	Arhgap6	-0.659553	0.0380024
Kynurenine	Arhgap6	-0.556126	0.0950402
Lithocholic acid 3-sulfate	Arhgap6	-0.801336	0.00532081
LPC(17:1)	Arhgap6	-0.687651	0.027975
LPI(18:2)	Arhgap6	-0.948557	2.87882e-05
MBOA	Arhgap6	-0.714488	0.0202482
Methanone, [1-(2-fluoropentyl)-1H-indol-3-yl](2,2,3,3-tetramethylcyclopropyl)-	Arhgap6	-0.533381	0.112347
Niflumic acid	Arhgap6	-0.567773	0.0868788
Phloroglucinaldehyde	Arhgap6	-0.35159	0.319126
Ribothymidine	Arhgap6	-0.663066	0.0366335
Testosterone_enanthate	Arhgap6	-0.677406	0.0313908
Tetradecanedioic acid	Arhgap6	-0.545173	0.103146
(2,5-Dioxotetrahydrofuran-3-yl)acetic acid	Arhgef37	-0.736511	0.0151245
(2E,4E)-5-(6-((.beta.-D-Glucopyranosyloxy)methyl)-1-hydroxy-2,6-dimethyl-4-oxocyclohex-2-en-1-yl)-3-methylpenta-2,4-dienoic acid	Arhgef37	-0.740925	0.0142192
1.alpha.-Methyl-5.alpha.-androstan-3.alpha.,17.beta.-diol glucuronide	Arhgef37	-0.723254	0.0180843
10-Hydroxy-2,4b,8-trimethyl-2-(2-((3,4,5-trihydroxy-6-(hydroxymethyl)tetrahydro-2H-pyran-2-yl)oxy)ethyl)dodecahydro-4a,10a-epoxyphenanthrene-8-carboxylic acid	Arhgef37	-0.643303	0.0447844
1-Methylpseudouridine	Arhgef37	-0.782947	0.00740296
1-Nitro-7-hydroxy-8-glutathionyl-7,8-dihydronaphthalene	Arhgef37	-0.728322	0.0169091
1-palmitoyl-2-linoleoyl-sn-glycero-3-phospho-(1'-rac-glycerol)	Arhgef37	-0.572945	0.0834042
2-(3-Phenyl-1H-1,2,4-triazol-5-yl)pyridine	Arhgef37	-0.763311	0.0102024
2-(5,6-Dihydroxy-3-methoxycarbonylcyclohex-3-en-1-yl)oxypropanoic acid	Arhgef37	-0.691025	0.0269081
2,3-Dihydroxybenzoic acid (Pyrocatechuic acid)	Arhgef37	-0.648334	0.0426043
2,6-Dihydroxybenzoic acid	Arhgef37	-0.648334	0.0426043
2,7-Dihydroxy-8-(5-hydroxy-4,8-dimethyl-7-methylidene-3-oxononyl)-4a,7-dimethyl-1,2,3,4,5,6,8,9,10,10a-decahydrophenanthrene-1-carboxylic acid	Arhgef37	-0.66528	0.0357879
21-Deoxycortisol	Arhgef37	-0.816468	0.00395211
2-Acetamido-3-(4-hydroxy-3-methoxyphenyl)propanoic acid	Arhgef37	-0.573684	0.0829155
2-Amino-6-ethyl-4(3H)-pyrimidinone	Arhgef37	-0.692384	0.0264863
3-Anisaldehyde	Arhgef37	-0.51921	0.124063
3-Methyluridine	Arhgef37	-0.782947	0.00740296
4-(4-tert-Butylphenyl)-1,3-thiazol-2-ylamine	Arhgef37	-0.788965	0.00666739
4,4,6-Trimethyl-1-(1-naphthyl)-1,4-dihydro-2-pyrimidinethiol	Arhgef37	0.379291	0.279712
4-propylidenepyrrolidine-2-carboxy-adenylate	Arhgef37	-0.85135	0.00177824
5-Norbornene-2,3-dicarboximide, N-(2-ethylhexyl)-	Arhgef37	-0.927762	0.000109115
6b-Hydroxy-3,14b,14c-trimethyl-5-oxo-2,3,4,5,6b,7,8,8a,9,14,14b,14c,15,16-tetradecahydro-4,16a-epoxy[1]benzoxocino[7',8':6,7]indeno[1,2-b]indol-3-yl acetate	Arhgef37	-0.661041	0.0374184
6'-Methoxypolygoacetophenoside	Arhgef37	-0.674406	0.0324425
Butaprost (free acid)	Arhgef37	-0.680554	0.0303128
Capsianoside_V	Arhgef37	-0.724563	0.0177755
Cyclopenol	Arhgef37	0.651367	0.0413254
D-myo-Inositol, 1-[2-hydroxy-3-[(1-oxo-9,12-octadecadienyl)oxy]propyl hydrogen phosphate], [S-(Z,Z)]-	Arhgef37	-0.623226	0.0542249
Frangulin B	Arhgef37	-0.715111	0.0200887
GDP-mannose	Arhgef37	-0.445003	0.197501
Gentisic acid	Arhgef37	-0.648334	0.0426043
Glyco-beta-muricholic acid	Arhgef37	-0.435959	0.207859
Glycocholic acid	Arhgef37	-0.435959	0.207859
Glycolithocholic acid 3-sulfate	Arhgef37	-0.646959	0.043193
Indoxyl sulfate	Arhgef37	-0.629394	0.0511961
Kynurenine	Arhgef37	-0.68247	0.0296688
Lithocholic acid 3-sulfate	Arhgef37	-0.828793	0.00304044
LPC(17:1)	Arhgef37	-0.783782	0.00729763
LPI(18:2)	Arhgef37	-0.604489	0.0641463
MBOA	Arhgef37	-0.787176	0.00688035
Methanone, [1-(2-fluoropentyl)-1H-indol-3-yl](2,2,3,3-tetramethylcyclopropyl)-	Arhgef37	-0.723187	0.0181
Niflumic acid	Arhgef37	-0.822972	0.00344964
Phloroglucinaldehyde	Arhgef37	-0.648334	0.0426043
Ribothymidine	Arhgef37	-0.782947	0.00740296
Testosterone_enanthate	Arhgef37	-0.723674	0.0179846
Tetradecanedioic acid	Arhgef37	-0.853016	0.00170343
(2,5-Dioxotetrahydrofuran-3-yl)acetic acid	Atad5	-0.533812	0.112002
(2E,4E)-5-(6-((.beta.-D-Glucopyranosyloxy)methyl)-1-hydroxy-2,6-dimethyl-4-oxocyclohex-2-en-1-yl)-3-methylpenta-2,4-dienoic acid	Atad5	-0.534643	0.111338
1.alpha.-Methyl-5.alpha.-androstan-3.alpha.,17.beta.-diol glucuronide	Atad5	-0.395216	0.258316
10-Hydroxy-2,4b,8-trimethyl-2-(2-((3,4,5-trihydroxy-6-(hydroxymethyl)tetrahydro-2H-pyran-2-yl)oxy)ethyl)dodecahydro-4a,10a-epoxyphenanthrene-8-carboxylic acid	Atad5	-0.660603	0.0375896
1-Methylpseudouridine	Atad5	-0.700385	0.0240948
1-Nitro-7-hydroxy-8-glutathionyl-7,8-dihydronaphthalene	Atad5	-0.479251	0.161059
1-palmitoyl-2-linoleoyl-sn-glycero-3-phospho-(1'-rac-glycerol)	Atad5	-0.322433	0.363544
2-(3-Phenyl-1H-1,2,4-triazol-5-yl)pyridine	Atad5	-0.645212	0.0439484
2-(5,6-Dihydroxy-3-methoxycarbonylcyclohex-3-en-1-yl)oxypropanoic acid	Atad5	-0.570382	0.085115
2,3-Dihydroxybenzoic acid (Pyrocatechuic acid)	Atad5	-0.535551	0.110616
2,6-Dihydroxybenzoic acid	Atad5	-0.535551	0.110616
2,7-Dihydroxy-8-(5-hydroxy-4,8-dimethyl-7-methylidene-3-oxononyl)-4a,7-dimethyl-1,2,3,4,5,6,8,9,10,10a-decahydrophenanthrene-1-carboxylic acid	Atad5	-0.497046	0.143855
21-Deoxycortisol	Atad5	-0.792968	0.00620794
2-Acetamido-3-(4-hydroxy-3-methoxyphenyl)propanoic acid	Atad5	-0.579637	0.0790426
2-Amino-6-ethyl-4(3H)-pyrimidinone	Atad5	-0.697721	0.024874
3-Anisaldehyde	Atad5	-0.947114	3.21008e-05
3-Methyluridine	Atad5	-0.700385	0.0240948
4-(4-tert-Butylphenyl)-1,3-thiazol-2-ylamine	Atad5	-0.344645	0.329437
4,4,6-Trimethyl-1-(1-naphthyl)-1,4-dihydro-2-pyrimidinethiol	Atad5	0.305494	0.390685
4-propylidenepyrrolidine-2-carboxy-adenylate	Atad5	-0.638073	0.0471282
5-Norbornene-2,3-dicarboximide, N-(2-ethylhexyl)-	Atad5	-0.408318	0.241416
6b-Hydroxy-3,14b,14c-trimethyl-5-oxo-2,3,4,5,6b,7,8,8a,9,14,14b,14c,15,16-tetradecahydro-4,16a-epoxy[1]benzoxocino[7',8':6,7]indeno[1,2-b]indol-3-yl acetate	Atad5	-0.483789	0.15656
6'-Methoxypolygoacetophenoside	Atad5	-0.727768	0.0170351
Butaprost (free acid)	Atad5	-0.425591	0.22011
Capsianoside_V	Atad5	-0.637604	0.0473425
Cyclopenol	Atad5	0.134872	0.710275
D-myo-Inositol, 1-[2-hydroxy-3-[(1-oxo-9,12-octadecadienyl)oxy]propyl hydrogen phosphate], [S-(Z,Z)]-	Atad5	-0.596639	0.0686338
Frangulin B	Atad5	-0.730744	0.0163668
GDP-mannose	Atad5	-0.582529	0.0772047
Gentisic acid	Atad5	-0.535551	0.110616
Glyco-beta-muricholic acid	Atad5	-0.559677	0.092502
Glycocholic acid	Atad5	-0.559677	0.092502
Glycolithocholic acid 3-sulfate	Atad5	-0.662553	0.0368311
Indoxyl sulfate	Atad5	-0.382451	0.275393
Kynurenine	Atad5	-0.517594	0.125445
Lithocholic acid 3-sulfate	Atad5	-0.6501	0.0418565
LPC(17:1)	Atad5	-0.476724	0.163598
LPI(18:2)	Atad5	-0.387145	0.269045
MBOA	Atad5	-0.698371	0.0246821
Methanone, [1-(2-fluoropentyl)-1H-indol-3-yl](2,2,3,3-tetramethylcyclopropyl)-	Atad5	-0.400675	0.251198
Niflumic acid	Atad5	-0.58028	0.078632
Phloroglucinaldehyde	Atad5	-0.535551	0.110616
Ribothymidine	Atad5	-0.700385	0.0240948
Testosterone_enanthate	Atad5	-0.463161	0.177632
Tetradecanedioic acid	Atad5	-0.638829	0.0467846
(2,5-Dioxotetrahydrofuran-3-yl)acetic acid	Bag3	0.682915	0.0295208
(2E,4E)-5-(6-((.beta.-D-Glucopyranosyloxy)methyl)-1-hydroxy-2,6-dimethyl-4-oxocyclohex-2-en-1-yl)-3-methylpenta-2,4-dienoic acid	Bag3	0.819908	0.00368026
1.alpha.-Methyl-5.alpha.-androstan-3.alpha.,17.beta.-diol glucuronide	Bag3	0.782659	0.00743952
10-Hydroxy-2,4b,8-trimethyl-2-(2-((3,4,5-trihydroxy-6-(hydroxymethyl)tetrahydro-2H-pyran-2-yl)oxy)ethyl)dodecahydro-4a,10a-epoxyphenanthrene-8-carboxylic acid	Bag3	0.785696	0.00706014
1-Methylpseudouridine	Bag3	0.872396	0.000991608
1-Nitro-7-hydroxy-8-glutathionyl-7,8-dihydronaphthalene	Bag3	0.602368	0.0653393
1-palmitoyl-2-linoleoyl-sn-glycero-3-phospho-(1'-rac-glycerol)	Bag3	0.670129	0.0339825
2-(3-Phenyl-1H-1,2,4-triazol-5-yl)pyridine	Bag3	0.91441	0.000211521
2-(5,6-Dihydroxy-3-methoxycarbonylcyclohex-3-en-1-yl)oxypropanoic acid	Bag3	0.858999	0.00145352
2,3-Dihydroxybenzoic acid (Pyrocatechuic acid)	Bag3	0.797244	0.00574253
2,6-Dihydroxybenzoic acid	Bag3	0.797244	0.00574253
2,7-Dihydroxy-8-(5-hydroxy-4,8-dimethyl-7-methylidene-3-oxononyl)-4a,7-dimethyl-1,2,3,4,5,6,8,9,10,10a-decahydrophenanthrene-1-carboxylic acid	Bag3	0.888245	0.000595095
21-Deoxycortisol	Bag3	0.870121	0.00106119
2-Acetamido-3-(4-hydroxy-3-methoxyphenyl)propanoic acid	Bag3	0.729279	0.0166934
2-Amino-6-ethyl-4(3H)-pyrimidinone	Bag3	0.748138	0.0128222
3-Anisaldehyde	Bag3	0.484003	0.15635
3-Methyluridine	Bag3	0.872396	0.000991608
4-(4-tert-Butylphenyl)-1,3-thiazol-2-ylamine	Bag3	0.791032	0.0064273
4,4,6-Trimethyl-1-(1-naphthyl)-1,4-dihydro-2-pyrimidinethiol	Bag3	-0.572086	0.0839754
4-propylidenepyrrolidine-2-carboxy-adenylate	Bag3	0.593092	0.0707265
5-Norbornene-2,3-dicarboximide, N-(2-ethylhexyl)-	Bag3	0.814325	0.00412855
6b-Hydroxy-3,14b,14c-trimethyl-5-oxo-2,3,4,5,6b,7,8,8a,9,14,14b,14c,15,16-tetradecahydro-4,16a-epoxy[1]benzoxocino[7',8':6,7]indeno[1,2-b]indol-3-yl acetate	Bag3	0.881116	0.000755324
6'-Methoxypolygoacetophenoside	Bag3	0.714102	0.0203474
Butaprost (free acid)	Bag3	0.789382	0.00661847
Capsianoside_V	Bag3	0.833314	0.0027476
Cyclopenol	Bag3	-0.827159	0.00315155
D-myo-Inositol, 1-[2-hydroxy-3-[(1-oxo-9,12-octadecadienyl)oxy]propyl hydrogen phosphate], [S-(Z,Z)]-	Bag3	0.652529	0.0408423
Frangulin B	Bag3	0.804212	0.00503808
GDP-mannose	Bag3	0.512265	0.130071
Gentisic acid	Bag3	0.797244	0.00574253
Glyco-beta-muricholic acid	Bag3	0.602419	0.0653101
Glycocholic acid	Bag3	0.602419	0.0653101
Glycolithocholic acid 3-sulfate	Bag3	0.788835	0.00668269
Indoxyl sulfate	Bag3	0.844062	0.00213363
Kynurenine	Bag3	0.870171	0.0010596
Lithocholic acid 3-sulfate	Bag3	0.894131	0.00048281
LPC(17:1)	Bag3	0.687881	0.0279015
LPI(18:2)	Bag3	0.598735	0.067416
MBOA	Bag3	0.699819	0.0242589
Methanone, [1-(2-fluoropentyl)-1H-indol-3-yl](2,2,3,3-tetramethylcyclopropyl)-	Bag3	0.87665	0.000870483
Niflumic acid	Bag3	0.691234	0.0268428
Phloroglucinaldehyde	Bag3	0.797244	0.00574253
Ribothymidine	Bag3	0.872396	0.000991608
Testosterone_enanthate	Bag3	0.910664	0.000249885
Tetradecanedioic acid	Bag3	0.785664	0.00706415
(2,5-Dioxotetrahydrofuran-3-yl)acetic acid	Cabyr	0.896758	0.000438089
(2E,4E)-5-(6-((.beta.-D-Glucopyranosyloxy)methyl)-1-hydroxy-2,6-dimethyl-4-oxocyclohex-2-en-1-yl)-3-methylpenta-2,4-dienoic acid	Cabyr	0.968846	3.96907e-06
1.alpha.-Methyl-5.alpha.-androstan-3.alpha.,17.beta.-diol glucuronide	Cabyr	0.312448	0.379426
10-Hydroxy-2,4b,8-trimethyl-2-(2-((3,4,5-trihydroxy-6-(hydroxymethyl)tetrahydro-2H-pyran-2-yl)oxy)ethyl)dodecahydro-4a,10a-epoxyphenanthrene-8-carboxylic acid	Cabyr	0.430366	0.214418
1-Methylpseudouridine	Cabyr	0.498303	0.142685
1-Nitro-7-hydroxy-8-glutathionyl-7,8-dihydronaphthalene	Cabyr	0.323988	0.361101
1-palmitoyl-2-linoleoyl-sn-glycero-3-phospho-(1'-rac-glycerol)	Cabyr	0.470719	0.169727
2-(3-Phenyl-1H-1,2,4-triazol-5-yl)pyridine	Cabyr	0.838697	0.00242612
2-(5,6-Dihydroxy-3-methoxycarbonylcyclohex-3-en-1-yl)oxypropanoic acid	Cabyr	0.826871	0.00317143
2,3-Dihydroxybenzoic acid (Pyrocatechuic acid)	Cabyr	0.887763	0.000605048
2,6-Dihydroxybenzoic acid	Cabyr	0.887763	0.000605048
2,7-Dihydroxy-8-(5-hydroxy-4,8-dimethyl-7-methylidene-3-oxononyl)-4a,7-dimethyl-1,2,3,4,5,6,8,9,10,10a-decahydrophenanthrene-1-carboxylic acid	Cabyr	0.85061	0.00181219
21-Deoxycortisol	Cabyr	0.782099	0.00751104
2-Acetamido-3-(4-hydroxy-3-methoxyphenyl)propanoic acid	Cabyr	0.679363	0.0307176
2-Amino-6-ethyl-4(3H)-pyrimidinone	Cabyr	0.930692	9.27968e-05
3-Anisaldehyde	Cabyr	0.547589	0.101322
3-Methyluridine	Cabyr	0.498303	0.142685
4-(4-tert-Butylphenyl)-1,3-thiazol-2-ylamine	Cabyr	0.834515	0.00267334
4,4,6-Trimethyl-1-(1-naphthyl)-1,4-dihydro-2-pyrimidinethiol	Cabyr	-0.29001	0.416321
4-propylidenepyrrolidine-2-carboxy-adenylate	Cabyr	0.425563	0.220145
5-Norbornene-2,3-dicarboximide, N-(2-ethylhexyl)-	Cabyr	0.635305	0.0484015
6b-Hydroxy-3,14b,14c-trimethyl-5-oxo-2,3,4,5,6b,7,8,8a,9,14,14b,14c,15,16-tetradecahydro-4,16a-epoxy[1]benzoxocino[7',8':6,7]indeno[1,2-b]indol-3-yl acetate	Cabyr	0.625157	0.053264
6'-Methoxypolygoacetophenoside	Cabyr	0.919474	0.000166775
Butaprost (free acid)	Cabyr	0.902931	0.000344982
Capsianoside_V	Cabyr	0.428137	0.217064
Cyclopenol	Cabyr	-0.49946	0.141612
D-myo-Inositol, 1-[2-hydroxy-3-[(1-oxo-9,12-octadecadienyl)oxy]propyl hydrogen phosphate], [S-(Z,Z)]-	Cabyr	0.248723	0.488346
Frangulin B	Cabyr	0.625391	0.0531485
GDP-mannose	Cabyr	0.42468	0.221207
Gentisic acid	Cabyr	0.887763	0.000605048
Glyco-beta-muricholic acid	Cabyr	0.2692	0.451976
Glycocholic acid	Cabyr	0.2692	0.451976
Glycolithocholic acid 3-sulfate	Cabyr	0.43531	0.208614
Indoxyl sulfate	Cabyr	0.57682	0.0808604
Kynurenine	Cabyr	0.706335	0.0224156
Lithocholic acid 3-sulfate	Cabyr	0.712828	0.0206772
LPC(17:1)	Cabyr	0.364543	0.300353
LPI(18:2)	Cabyr	0.121133	0.738875
MBOA	Cabyr	0.477448	0.162869
Methanone, [1-(2-fluoropentyl)-1H-indol-3-yl](2,2,3,3-tetramethylcyclopropyl)-	Cabyr	0.834765	0.00265811
Niflumic acid	Cabyr	0.640614	0.0459796
Phloroglucinaldehyde	Cabyr	0.887763	0.000605048
Ribothymidine	Cabyr	0.498303	0.142685
Testosterone_enanthate	Cabyr	0.564077	0.089418
Tetradecanedioic acid	Cabyr	0.641318	0.0456647
(2,5-Dioxotetrahydrofuran-3-yl)acetic acid	Cdh13	0.765667	0.00983247
(2E,4E)-5-(6-((.beta.-D-Glucopyranosyloxy)methyl)-1-hydroxy-2,6-dimethyl-4-oxocyclohex-2-en-1-yl)-3-methylpenta-2,4-dienoic acid	Cdh13	0.647865	0.0428044
1.alpha.-Methyl-5.alpha.-androstan-3.alpha.,17.beta.-diol glucuronide	Cdh13	0.684285	0.0290676
10-Hydroxy-2,4b,8-trimethyl-2-(2-((3,4,5-trihydroxy-6-(hydroxymethyl)tetrahydro-2H-pyran-2-yl)oxy)ethyl)dodecahydro-4a,10a-epoxyphenanthrene-8-carboxylic acid	Cdh13	0.711176	0.0211102
1-Methylpseudouridine	Cdh13	0.770722	0.00907109
1-Nitro-7-hydroxy-8-glutathionyl-7,8-dihydronaphthalene	Cdh13	0.587747	0.0739585
1-palmitoyl-2-linoleoyl-sn-glycero-3-phospho-(1'-rac-glycerol)	Cdh13	0.59695	0.068452
2-(3-Phenyl-1H-1,2,4-triazol-5-yl)pyridine	Cdh13	0.8197	0.00369629
2-(5,6-Dihydroxy-3-methoxycarbonylcyclohex-3-en-1-yl)oxypropanoic acid	Cdh13	0.789267	0.00663197
2,3-Dihydroxybenzoic acid (Pyrocatechuic acid)	Cdh13	0.702376	0.0235236
2,6-Dihydroxybenzoic acid	Cdh13	0.702376	0.0235236
2,7-Dihydroxy-8-(5-hydroxy-4,8-dimethyl-7-methylidene-3-oxononyl)-4a,7-dimethyl-1,2,3,4,5,6,8,9,10,10a-decahydrophenanthrene-1-carboxylic acid	Cdh13	0.708006	0.0219588
21-Deoxycortisol	Cdh13	0.679482	0.0306769
2-Acetamido-3-(4-hydroxy-3-methoxyphenyl)propanoic acid	Cdh13	0.50373	0.137696
2-Amino-6-ethyl-4(3H)-pyrimidinone	Cdh13	0.688722	0.0276333
3-Anisaldehyde	Cdh13	0.355823	0.312925
3-Methyluridine	Cdh13	0.770722	0.00907109
4-(4-tert-Butylphenyl)-1,3-thiazol-2-ylamine	Cdh13	0.745654	0.013292
4,4,6-Trimethyl-1-(1-naphthyl)-1,4-dihydro-2-pyrimidinethiol	Cdh13	-0.449806	0.192125
4-propylidenepyrrolidine-2-carboxy-adenylate	Cdh13	0.683938	0.0291821
5-Norbornene-2,3-dicarboximide, N-(2-ethylhexyl)-	Cdh13	0.789791	0.00657074
6b-Hydroxy-3,14b,14c-trimethyl-5-oxo-2,3,4,5,6b,7,8,8a,9,14,14b,14c,15,16-tetradecahydro-4,16a-epoxy[1]benzoxocino[7',8':6,7]indeno[1,2-b]indol-3-yl acetate	Cdh13	0.773074	0.00873127
6'-Methoxypolygoacetophenoside	Cdh13	0.540043	0.107088
Butaprost (free acid)	Cdh13	0.667792	0.034845
Capsianoside_V	Cdh13	0.748248	0.0128017
Cyclopenol	Cdh13	-0.709969	0.0214307
D-myo-Inositol, 1-[2-hydroxy-3-[(1-oxo-9,12-octadecadienyl)oxy]propyl hydrogen phosphate], [S-(Z,Z)]-	Cdh13	0.539704	0.107351
Frangulin B	Cdh13	0.839867	0.00235999
GDP-mannose	Cdh13	0.58267	0.0771159
Gentisic acid	Cdh13	0.702376	0.0235236
Glyco-beta-muricholic acid	Cdh13	0.575762	0.0815499
Glycocholic acid	Cdh13	0.575762	0.0815499
Glycolithocholic acid 3-sulfate	Cdh13	0.712499	0.0207629
Indoxyl sulfate	Cdh13	0.481496	0.158825
Kynurenine	Cdh13	0.718885	0.0191414
Lithocholic acid 3-sulfate	Cdh13	0.771639	0.00893743
LPC(17:1)	Cdh13	0.851927	0.00175207
LPI(18:2)	Cdh13	0.553053	0.097272
MBOA	Cdh13	0.792253	0.00628829
Methanone, [1-(2-fluoropentyl)-1H-indol-3-yl](2,2,3,3-tetramethylcyclopropyl)-	Cdh13	0.690351	0.027119
Niflumic acid	Cdh13	0.582704	0.0770946
Phloroglucinaldehyde	Cdh13	0.702376	0.0235236
Ribothymidine	Cdh13	0.770722	0.00907109
Testosterone_enanthate	Cdh13	0.779245	0.00788286
Tetradecanedioic acid	Cdh13	0.940165	5.21508e-05
(2,5-Dioxotetrahydrofuran-3-yl)acetic acid	Cks1b	0.625029	0.0533277
(2E,4E)-5-(6-((.beta.-D-Glucopyranosyloxy)methyl)-1-hydroxy-2,6-dimethyl-4-oxocyclohex-2-en-1-yl)-3-methylpenta-2,4-dienoic acid	Cks1b	0.751905	0.0121324
1.alpha.-Methyl-5.alpha.-androstan-3.alpha.,17.beta.-diol glucuronide	Cks1b	0.627231	0.0522449
10-Hydroxy-2,4b,8-trimethyl-2-(2-((3,4,5-trihydroxy-6-(hydroxymethyl)tetrahydro-2H-pyran-2-yl)oxy)ethyl)dodecahydro-4a,10a-epoxyphenanthrene-8-carboxylic acid	Cks1b	0.492145	0.148476
1-Methylpseudouridine	Cks1b	0.665258	0.0357964
1-Nitro-7-hydroxy-8-glutathionyl-7,8-dihydronaphthalene	Cks1b	0.696912	0.0251138
1-palmitoyl-2-linoleoyl-sn-glycero-3-phospho-(1'-rac-glycerol)	Cks1b	0.485304	0.155075
2-(3-Phenyl-1H-1,2,4-triazol-5-yl)pyridine	Cks1b	0.629877	0.0509637
2-(5,6-Dihydroxy-3-methoxycarbonylcyclohex-3-en-1-yl)oxypropanoic acid	Cks1b	0.570496	0.0850386
2,3-Dihydroxybenzoic acid (Pyrocatechuic acid)	Cks1b	0.596228	0.0688743
2,6-Dihydroxybenzoic acid	Cks1b	0.596228	0.0688743
2,7-Dihydroxy-8-(5-hydroxy-4,8-dimethyl-7-methylidene-3-oxononyl)-4a,7-dimethyl-1,2,3,4,5,6,8,9,10,10a-decahydrophenanthrene-1-carboxylic acid	Cks1b	0.58011	0.0787402
21-Deoxycortisol	Cks1b	0.746203	0.0131871
2-Acetamido-3-(4-hydroxy-3-methoxyphenyl)propanoic acid	Cks1b	0.505121	0.136435
2-Amino-6-ethyl-4(3H)-pyrimidinone	Cks1b	0.575148	0.0819521
3-Anisaldehyde	Cks1b	0.427671	0.21762
3-Methyluridine	Cks1b	0.665258	0.0357964
4-(4-tert-Butylphenyl)-1,3-thiazol-2-ylamine	Cks1b	0.750973	0.0123006
4,4,6-Trimethyl-1-(1-naphthyl)-1,4-dihydro-2-pyrimidinethiol	Cks1b	-0.430073	0.214764
4-propylidenepyrrolidine-2-carboxy-adenylate	Cks1b	0.826351	0.00320759
5-Norbornene-2,3-dicarboximide, N-(2-ethylhexyl)-	Cks1b	0.930177	9.55261e-05
6b-Hydroxy-3,14b,14c-trimethyl-5-oxo-2,3,4,5,6b,7,8,8a,9,14,14b,14c,15,16-tetradecahydro-4,16a-epoxy[1]benzoxocino[7',8':6,7]indeno[1,2-b]indol-3-yl acetate	Cks1b	0.520669	0.122824
6'-Methoxypolygoacetophenoside	Cks1b	0.649678	0.0420342
Butaprost (free acid)	Cks1b	0.614221	0.058856
Capsianoside_V	Cks1b	0.594695	0.0697758
Cyclopenol	Cks1b	-0.617633	0.0570716
D-myo-Inositol, 1-[2-hydroxy-3-[(1-oxo-9,12-octadecadienyl)oxy]propyl hydrogen phosphate], [S-(Z,Z)]-	Cks1b	0.583453	0.0766234
Frangulin B	Cks1b	0.503944	0.137502
GDP-mannose	Cks1b	0.287634	0.420324
Gentisic acid	Cks1b	0.596228	0.0688743
Glyco-beta-muricholic acid	Cks1b	0.249898	0.486226
Glycocholic acid	Cks1b	0.249898	0.486226
Glycolithocholic acid 3-sulfate	Cks1b	0.497164	0.143745
Indoxyl sulfate	Cks1b	0.709202	0.0216359
Kynurenine	Cks1b	0.628893	0.051438
Lithocholic acid 3-sulfate	Cks1b	0.780056	0.00777592
LPC(17:1)	Cks1b	0.655142	0.0397694
LPI(18:2)	Cks1b	0.592201	0.0712591
MBOA	Cks1b	0.607321	0.062576
Methanone, [1-(2-fluoropentyl)-1H-indol-3-yl](2,2,3,3-tetramethylcyclopropyl)-	Cks1b	0.707702	0.0220416
Niflumic acid	Cks1b	0.842148	0.00223487
Phloroglucinaldehyde	Cks1b	0.596228	0.0688743
Ribothymidine	Cks1b	0.665258	0.0357964
Testosterone_enanthate	Cks1b	0.605948	0.0633337
Tetradecanedioic acid	Cks1b	0.656027	0.0394105
(2,5-Dioxotetrahydrofuran-3-yl)acetic acid	Dnajb1	0.698999	0.024498
(2E,4E)-5-(6-((.beta.-D-Glucopyranosyloxy)methyl)-1-hydroxy-2,6-dimethyl-4-oxocyclohex-2-en-1-yl)-3-methylpenta-2,4-dienoic acid	Dnajb1	0.831216	0.00288082
1.alpha.-Methyl-5.alpha.-androstan-3.alpha.,17.beta.-diol glucuronide	Dnajb1	0.688343	0.027754
10-Hydroxy-2,4b,8-trimethyl-2-(2-((3,4,5-trihydroxy-6-(hydroxymethyl)tetrahydro-2H-pyran-2-yl)oxy)ethyl)dodecahydro-4a,10a-epoxyphenanthrene-8-carboxylic acid	Dnajb1	0.871704	0.00101239
1-Methylpseudouridine	Dnajb1	0.830273	0.00294222
1-Nitro-7-hydroxy-8-glutathionyl-7,8-dihydronaphthalene	Dnajb1	0.481709	0.158613
1-palmitoyl-2-linoleoyl-sn-glycero-3-phospho-(1'-rac-glycerol)	Dnajb1	0.739556	0.0144957
2-(3-Phenyl-1H-1,2,4-triazol-5-yl)pyridine	Dnajb1	0.929248	0.000100597
2-(5,6-Dihydroxy-3-methoxycarbonylcyclohex-3-en-1-yl)oxypropanoic acid	Dnajb1	0.853463	0.00168375
2,3-Dihydroxybenzoic acid (Pyrocatechuic acid)	Dnajb1	0.821259	0.00357723
2,6-Dihydroxybenzoic acid	Dnajb1	0.821259	0.00357723
2,7-Dihydroxy-8-(5-hydroxy-4,8-dimethyl-7-methylidene-3-oxononyl)-4a,7-dimethyl-1,2,3,4,5,6,8,9,10,10a-decahydrophenanthrene-1-carboxylic acid	Dnajb1	0.913752	0.000217921
21-Deoxycortisol	Dnajb1	0.910323	0.000253622
2-Acetamido-3-(4-hydroxy-3-methoxyphenyl)propanoic acid	Dnajb1	0.809478	0.00454835
2-Amino-6-ethyl-4(3H)-pyrimidinone	Dnajb1	0.829011	0.00302578
3-Anisaldehyde	Dnajb1	0.622933	0.0543717
3-Methyluridine	Dnajb1	0.830273	0.00294222
4-(4-tert-Butylphenyl)-1,3-thiazol-2-ylamine	Dnajb1	0.681184	0.0301001
4,4,6-Trimethyl-1-(1-naphthyl)-1,4-dihydro-2-pyrimidinethiol	Dnajb1	-0.477363	0.162954
4-propylidenepyrrolidine-2-carboxy-adenylate	Dnajb1	0.482623	0.157709
5-Norbornene-2,3-dicarboximide, N-(2-ethylhexyl)-	Dnajb1	0.649857	0.0419588
6b-Hydroxy-3,14b,14c-trimethyl-5-oxo-2,3,4,5,6b,7,8,8a,9,14,14b,14c,15,16-tetradecahydro-4,16a-epoxy[1]benzoxocino[7',8':6,7]indeno[1,2-b]indol-3-yl acetate	Dnajb1	0.86075	0.00138573
6'-Methoxypolygoacetophenoside	Dnajb1	0.767483	0.0095539
Butaprost (free acid)	Dnajb1	0.766363	0.00972509
Capsianoside_V	Dnajb1	0.865214	0.00122327
Cyclopenol	Dnajb1	-0.699377	0.0243877
D-myo-Inositol, 1-[2-hydroxy-3-[(1-oxo-9,12-octadecadienyl)oxy]propyl hydrogen phosphate], [S-(Z,Z)]-	Dnajb1	0.67135	0.0335381
Frangulin B	Dnajb1	0.880586	0.000768369
GDP-mannose	Dnajb1	0.716092	0.0198394
Gentisic acid	Dnajb1	0.821259	0.00357723
Glyco-beta-muricholic acid	Dnajb1	0.751021	0.0122919
Glycocholic acid	Dnajb1	0.751021	0.0122919
Glycolithocholic acid 3-sulfate	Dnajb1	0.874534	0.000929287
Indoxyl sulfate	Dnajb1	0.748265	0.0127985
Kynurenine	Dnajb1	0.813234	0.00422047
Lithocholic acid 3-sulfate	Dnajb1	0.867257	0.00115374
LPC(17:1)	Dnajb1	0.563675	0.0896973
LPI(18:2)	Dnajb1	0.530508	0.114664
MBOA	Dnajb1	0.699646	0.0243091
Methanone, [1-(2-fluoropentyl)-1H-indol-3-yl](2,2,3,3-tetramethylcyclopropyl)-	Dnajb1	0.803748	0.00508292
Niflumic acid	Dnajb1	0.690981	0.0269218
Phloroglucinaldehyde	Dnajb1	0.821259	0.00357723
Ribothymidine	Dnajb1	0.830273	0.00294222
Testosterone_enanthate	Dnajb1	0.858645	0.00146753
Tetradecanedioic acid	Dnajb1	0.816553	0.00394519
(2,5-Dioxotetrahydrofuran-3-yl)acetic acid	Dnajb4	0.483791	0.156558
(2E,4E)-5-(6-((.beta.-D-Glucopyranosyloxy)methyl)-1-hydroxy-2,6-dimethyl-4-oxocyclohex-2-en-1-yl)-3-methylpenta-2,4-dienoic acid	Dnajb4	0.687764	0.0279388
1.alpha.-Methyl-5.alpha.-androstan-3.alpha.,17.beta.-diol glucuronide	Dnajb4	0.865025	0.00122987
10-Hydroxy-2,4b,8-trimethyl-2-(2-((3,4,5-trihydroxy-6-(hydroxymethyl)tetrahydro-2H-pyran-2-yl)oxy)ethyl)dodecahydro-4a,10a-epoxyphenanthrene-8-carboxylic acid	Dnajb4	0.87299	0.000973998
1-Methylpseudouridine	Dnajb4	0.856769	0.00154333
1-Nitro-7-hydroxy-8-glutathionyl-7,8-dihydronaphthalene	Dnajb4	0.603961	0.064442
1-palmitoyl-2-linoleoyl-sn-glycero-3-phospho-(1'-rac-glycerol)	Dnajb4	0.810005	0.00450125
2-(3-Phenyl-1H-1,2,4-triazol-5-yl)pyridine	Dnajb4	0.792028	0.00631375
2-(5,6-Dihydroxy-3-methoxycarbonylcyclohex-3-en-1-yl)oxypropanoic acid	Dnajb4	0.702059	0.023614
2,3-Dihydroxybenzoic acid (Pyrocatechuic acid)	Dnajb4	0.606076	0.0632633
2,6-Dihydroxybenzoic acid	Dnajb4	0.606076	0.0632633
2,7-Dihydroxy-8-(5-hydroxy-4,8-dimethyl-7-methylidene-3-oxononyl)-4a,7-dimethyl-1,2,3,4,5,6,8,9,10,10a-decahydrophenanthrene-1-carboxylic acid	Dnajb4	0.815373	0.00404156
21-Deoxycortisol	Dnajb4	0.846891	0.00199009
2-Acetamido-3-(4-hydroxy-3-methoxyphenyl)propanoic acid	Dnajb4	0.671115	0.0336234
2-Amino-6-ethyl-4(3H)-pyrimidinone	Dnajb4	0.562074	0.0908142
3-Anisaldehyde	Dnajb4	0.408207	0.241557
3-Methyluridine	Dnajb4	0.856769	0.00154333
4-(4-tert-Butylphenyl)-1,3-thiazol-2-ylamine	Dnajb4	0.625079	0.0533026
4,4,6-Trimethyl-1-(1-naphthyl)-1,4-dihydro-2-pyrimidinethiol	Dnajb4	-0.497175	0.143735
4-propylidenepyrrolidine-2-carboxy-adenylate	Dnajb4	0.521745	0.121914
5-Norbornene-2,3-dicarboximide, N-(2-ethylhexyl)-	Dnajb4	0.750585	0.012371
6b-Hydroxy-3,14b,14c-trimethyl-5-oxo-2,3,4,5,6b,7,8,8a,9,14,14b,14c,15,16-tetradecahydro-4,16a-epoxy[1]benzoxocino[7',8':6,7]indeno[1,2-b]indol-3-yl acetate	Dnajb4	0.831091	0.00288893
6'-Methoxypolygoacetophenoside	Dnajb4	0.56004	0.0922453
Butaprost (free acid)	Dnajb4	0.639859	0.0463188
Capsianoside_V	Dnajb4	0.920708	0.000157022
Cyclopenol	Dnajb4	-0.864105	0.00126225
D-myo-Inositol, 1-[2-hydroxy-3-[(1-oxo-9,12-octadecadienyl)oxy]propyl hydrogen phosphate], [S-(Z,Z)]-	Dnajb4	0.819728	0.0036941
Frangulin B	Dnajb4	0.760188	0.0107075
GDP-mannose	Dnajb4	0.573079	0.0833158
Gentisic acid	Dnajb4	0.606076	0.0632633
Glyco-beta-muricholic acid	Dnajb4	0.718673	0.0191938
Glycocholic acid	Dnajb4	0.718673	0.0191938
Glycolithocholic acid 3-sulfate	Dnajb4	0.876163	0.000883753
Indoxyl sulfate	Dnajb4	0.869955	0.0010664
Kynurenine	Dnajb4	0.72047	0.0187532
Lithocholic acid 3-sulfate	Dnajb4	0.865749	0.0012048
LPC(17:1)	Dnajb4	0.619224	0.0562521
LPI(18:2)	Dnajb4	0.761058	0.0105651
MBOA	Dnajb4	0.668203	0.034692
Methanone, [1-(2-fluoropentyl)-1H-indol-3-yl](2,2,3,3-tetramethylcyclopropyl)-	Dnajb4	0.749878	0.0125003
Niflumic acid	Dnajb4	0.775652	0.00836935
Phloroglucinaldehyde	Dnajb4	0.606076	0.0632633
Ribothymidine	Dnajb4	0.856769	0.00154333
Testosterone_enanthate	Dnajb4	0.915173	0.000204272
Tetradecanedioic acid	Dnajb4	0.727391	0.0171208
(2,5-Dioxotetrahydrofuran-3-yl)acetic acid	Fam102a	0.544732	0.103481
(2E,4E)-5-(6-((.beta.-D-Glucopyranosyloxy)methyl)-1-hydroxy-2,6-dimethyl-4-oxocyclohex-2-en-1-yl)-3-methylpenta-2,4-dienoic acid	Fam102a	0.742992	0.0138084
1.alpha.-Methyl-5.alpha.-androstan-3.alpha.,17.beta.-diol glucuronide	Fam102a	0.722674	0.0182222
10-Hydroxy-2,4b,8-trimethyl-2-(2-((3,4,5-trihydroxy-6-(hydroxymethyl)tetrahydro-2H-pyran-2-yl)oxy)ethyl)dodecahydro-4a,10a-epoxyphenanthrene-8-carboxylic acid	Fam102a	0.757688	0.0111244
1-Methylpseudouridine	Fam102a	0.7478	0.0128854
1-Nitro-7-hydroxy-8-glutathionyl-7,8-dihydronaphthalene	Fam102a	0.676732	0.0316252
1-palmitoyl-2-linoleoyl-sn-glycero-3-phospho-(1'-rac-glycerol)	Fam102a	0.816081	0.00398354
2-(3-Phenyl-1H-1,2,4-triazol-5-yl)pyridine	Fam102a	0.749108	0.012642
2-(5,6-Dihydroxy-3-methoxycarbonylcyclohex-3-en-1-yl)oxypropanoic acid	Fam102a	0.711453	0.0210373
2,3-Dihydroxybenzoic acid (Pyrocatechuic acid)	Fam102a	0.723439	0.0180402
2,6-Dihydroxybenzoic acid	Fam102a	0.723439	0.0180402
2,7-Dihydroxy-8-(5-hydroxy-4,8-dimethyl-7-methylidene-3-oxononyl)-4a,7-dimethyl-1,2,3,4,5,6,8,9,10,10a-decahydrophenanthrene-1-carboxylic acid	Fam102a	0.80202	0.00525259
21-Deoxycortisol	Fam102a	0.861655	0.0013516
2-Acetamido-3-(4-hydroxy-3-methoxyphenyl)propanoic acid	Fam102a	0.708674	0.0217783
2-Amino-6-ethyl-4(3H)-pyrimidinone	Fam102a	0.609355	0.0614639
3-Anisaldehyde	Fam102a	0.473315	0.167061
3-Methyluridine	Fam102a	0.7478	0.0128854
4-(4-tert-Butylphenyl)-1,3-thiazol-2-ylamine	Fam102a	0.647353	0.0430238
4,4,6-Trimethyl-1-(1-naphthyl)-1,4-dihydro-2-pyrimidinethiol	Fam102a	-0.632024	0.0499395
4-propylidenepyrrolidine-2-carboxy-adenylate	Fam102a	0.53995	0.10716
5-Norbornene-2,3-dicarboximide, N-(2-ethylhexyl)-	Fam102a	0.763462	0.0101783
6b-Hydroxy-3,14b,14c-trimethyl-5-oxo-2,3,4,5,6b,7,8,8a,9,14,14b,14c,15,16-tetradecahydro-4,16a-epoxy[1]benzoxocino[7',8':6,7]indeno[1,2-b]indol-3-yl acetate	Fam102a	0.65377	0.0403305
6'-Methoxypolygoacetophenoside	Fam102a	0.602979	0.0649943
Butaprost (free acid)	Fam102a	0.609089	0.0616085
Capsianoside_V	Fam102a	0.795839	0.00589255
Cyclopenol	Fam102a	-0.781369	0.00760496
D-myo-Inositol, 1-[2-hydroxy-3-[(1-oxo-9,12-octadecadienyl)oxy]propyl hydrogen phosphate], [S-(Z,Z)]-	Fam102a	0.804319	0.00502772
Frangulin B	Fam102a	0.700757	0.0239875
GDP-mannose	Fam102a	0.622036	0.0548224
Gentisic acid	Fam102a	0.723439	0.0180402
Glyco-beta-muricholic acid	Fam102a	0.592301	0.071199
Glycocholic acid	Fam102a	0.592301	0.071199
Glycolithocholic acid 3-sulfate	Fam102a	0.762569	0.0103209
Indoxyl sulfate	Fam102a	0.86074	0.00138613
Kynurenine	Fam102a	0.767635	0.0095309
Lithocholic acid 3-sulfate	Fam102a	0.920977	0.00015495
LPC(17:1)	Fam102a	0.57944	0.0791692
LPI(18:2)	Fam102a	0.755321	0.0115296
MBOA	Fam102a	0.663757	0.0363681
Methanone, [1-(2-fluoropentyl)-1H-indol-3-yl](2,2,3,3-tetramethylcyclopropyl)-	Fam102a	0.810474	0.00445967
Niflumic acid	Fam102a	0.805343	0.00492986
Phloroglucinaldehyde	Fam102a	0.723439	0.0180402
Ribothymidine	Fam102a	0.7478	0.0128854
Testosterone_enanthate	Fam102a	0.794925	0.00599166
Tetradecanedioic acid	Fam102a	0.711563	0.0210084
(2,5-Dioxotetrahydrofuran-3-yl)acetic acid	Fbxo31	-0.567191	0.0872761
(2E,4E)-5-(6-((.beta.-D-Glucopyranosyloxy)methyl)-1-hydroxy-2,6-dimethyl-4-oxocyclohex-2-en-1-yl)-3-methylpenta-2,4-dienoic acid	Fbxo31	-0.65443	0.04006
1.alpha.-Methyl-5.alpha.-androstan-3.alpha.,17.beta.-diol glucuronide	Fbxo31	-0.793226	0.00617915
10-Hydroxy-2,4b,8-trimethyl-2-(2-((3,4,5-trihydroxy-6-(hydroxymethyl)tetrahydro-2H-pyran-2-yl)oxy)ethyl)dodecahydro-4a,10a-epoxyphenanthrene-8-carboxylic acid	Fbxo31	-0.617105	0.0573454
1-Methylpseudouridine	Fbxo31	-0.740216	0.014362
1-Nitro-7-hydroxy-8-glutathionyl-7,8-dihydronaphthalene	Fbxo31	-0.762106	0.0103953
1-palmitoyl-2-linoleoyl-sn-glycero-3-phospho-(1'-rac-glycerol)	Fbxo31	-0.74403	0.0136053
2-(3-Phenyl-1H-1,2,4-triazol-5-yl)pyridine	Fbxo31	-0.747853	0.0128755
2-(5,6-Dihydroxy-3-methoxycarbonylcyclohex-3-en-1-yl)oxypropanoic acid	Fbxo31	-0.760855	0.0105982
2,3-Dihydroxybenzoic acid (Pyrocatechuic acid)	Fbxo31	-0.678074	0.0311599
2,6-Dihydroxybenzoic acid	Fbxo31	-0.678074	0.0311599
2,7-Dihydroxy-8-(5-hydroxy-4,8-dimethyl-7-methylidene-3-oxononyl)-4a,7-dimethyl-1,2,3,4,5,6,8,9,10,10a-decahydrophenanthrene-1-carboxylic acid	Fbxo31	-0.79405	0.00608772
21-Deoxycortisol	Fbxo31	-0.75911	0.010886
2-Acetamido-3-(4-hydroxy-3-methoxyphenyl)propanoic acid	Fbxo31	-0.571422	0.0844179
2-Amino-6-ethyl-4(3H)-pyrimidinone	Fbxo31	-0.531028	0.114242
3-Anisaldehyde	Fbxo31	-0.254962	0.477134
3-Methyluridine	Fbxo31	-0.740216	0.014362
4-(4-tert-Butylphenyl)-1,3-thiazol-2-ylamine	Fbxo31	-0.77697	0.00818853
4,4,6-Trimethyl-1-(1-naphthyl)-1,4-dihydro-2-pyrimidinethiol	Fbxo31	0.644439	0.0442857
4-propylidenepyrrolidine-2-carboxy-adenylate	Fbxo31	-0.540642	0.106623
5-Norbornene-2,3-dicarboximide, N-(2-ethylhexyl)-	Fbxo31	-0.864941	0.00123281
6b-Hydroxy-3,14b,14c-trimethyl-5-oxo-2,3,4,5,6b,7,8,8a,9,14,14b,14c,15,16-tetradecahydro-4,16a-epoxy[1]benzoxocino[7',8':6,7]indeno[1,2-b]indol-3-yl acetate	Fbxo31	-0.690618	0.0270353
6'-Methoxypolygoacetophenoside	Fbxo31	-0.485787	0.154604
Butaprost (free acid)	Fbxo31	-0.663883	0.0363199
Capsianoside_V	Fbxo31	-0.697872	0.0248291
Cyclopenol	Fbxo31	0.925923	0.000120385
D-myo-Inositol, 1-[2-hydroxy-3-[(1-oxo-9,12-octadecadienyl)oxy]propyl hydrogen phosphate], [S-(Z,Z)]-	Fbxo31	-0.677587	0.0313283
Frangulin B	Fbxo31	-0.658434	0.0384457
GDP-mannose	Fbxo31	-0.385019	0.271909
Gentisic acid	Fbxo31	-0.678074	0.0311599
Glyco-beta-muricholic acid	Fbxo31	-0.417475	0.229982
Glycocholic acid	Fbxo31	-0.417475	0.229982
Glycolithocholic acid 3-sulfate	Fbxo31	-0.621555	0.0550654
Indoxyl sulfate	Fbxo31	-0.843948	0.00213952
Kynurenine	Fbxo31	-0.795517	0.00592734
Lithocholic acid 3-sulfate	Fbxo31	-0.895421	0.000460449
LPC(17:1)	Fbxo31	-0.714197	0.0203229
LPI(18:2)	Fbxo31	-0.730736	0.0163687
MBOA	Fbxo31	-0.686854	0.028231
Methanone, [1-(2-fluoropentyl)-1H-indol-3-yl](2,2,3,3-tetramethylcyclopropyl)-	Fbxo31	-0.875862	0.000892053
Niflumic acid	Fbxo31	-0.693934	0.026011
Phloroglucinaldehyde	Fbxo31	-0.678074	0.0311599
Ribothymidine	Fbxo31	-0.740216	0.014362
Testosterone_enanthate	Fbxo31	-0.857285	0.00152219
Tetradecanedioic acid	Fbxo31	-0.702677	0.023438
(2,5-Dioxotetrahydrofuran-3-yl)acetic acid	Fkbp5	-0.640265	0.046136
(2E,4E)-5-(6-((.beta.-D-Glucopyranosyloxy)methyl)-1-hydroxy-2,6-dimethyl-4-oxocyclohex-2-en-1-yl)-3-methylpenta-2,4-dienoic acid	Fkbp5	-0.691583	0.0267343
1.alpha.-Methyl-5.alpha.-androstan-3.alpha.,17.beta.-diol glucuronide	Fkbp5	-0.756692	0.0112936
10-Hydroxy-2,4b,8-trimethyl-2-(2-((3,4,5-trihydroxy-6-(hydroxymethyl)tetrahydro-2H-pyran-2-yl)oxy)ethyl)dodecahydro-4a,10a-epoxyphenanthrene-8-carboxylic acid	Fkbp5	-0.759051	0.0108957
1-Methylpseudouridine	Fkbp5	-0.931648	8.78849e-05
1-Nitro-7-hydroxy-8-glutathionyl-7,8-dihydronaphthalene	Fkbp5	-0.686939	0.0282039
1-palmitoyl-2-linoleoyl-sn-glycero-3-phospho-(1'-rac-glycerol)	Fkbp5	-0.454549	0.186901
2-(3-Phenyl-1H-1,2,4-triazol-5-yl)pyridine	Fkbp5	-0.83881	0.00241966
2-(5,6-Dihydroxy-3-methoxycarbonylcyclohex-3-en-1-yl)oxypropanoic acid	Fkbp5	-0.772021	0.00888233
2,3-Dihydroxybenzoic acid (Pyrocatechuic acid)	Fkbp5	-0.712618	0.0207318
2,6-Dihydroxybenzoic acid	Fkbp5	-0.712618	0.0207318
2,7-Dihydroxy-8-(5-hydroxy-4,8-dimethyl-7-methylidene-3-oxononyl)-4a,7-dimethyl-1,2,3,4,5,6,8,9,10,10a-decahydrophenanthrene-1-carboxylic acid	Fkbp5	-0.690068	0.0272077
21-Deoxycortisol	Fkbp5	-0.819806	0.00368812
2-Acetamido-3-(4-hydroxy-3-methoxyphenyl)propanoic acid	Fkbp5	-0.645636	0.0437642
2-Amino-6-ethyl-4(3H)-pyrimidinone	Fkbp5	-0.702696	0.0234327
3-Anisaldehyde	Fkbp5	-0.621876	0.0549034
3-Methyluridine	Fkbp5	-0.931648	8.78849e-05
4-(4-tert-Butylphenyl)-1,3-thiazol-2-ylamine	Fkbp5	-0.696788	0.0251507
4,4,6-Trimethyl-1-(1-naphthyl)-1,4-dihydro-2-pyrimidinethiol	Fkbp5	0.601176	0.0660158
4-propylidenepyrrolidine-2-carboxy-adenylate	Fkbp5	-0.814504	0.00411361
5-Norbornene-2,3-dicarboximide, N-(2-ethylhexyl)-	Fkbp5	-0.820626	0.00362526
6b-Hydroxy-3,14b,14c-trimethyl-5-oxo-2,3,4,5,6b,7,8,8a,9,14,14b,14c,15,16-tetradecahydro-4,16a-epoxy[1]benzoxocino[7',8':6,7]indeno[1,2-b]indol-3-yl acetate	Fkbp5	-0.790806	0.00645317
6'-Methoxypolygoacetophenoside	Fkbp5	-0.675668	0.0319972
Butaprost (free acid)	Fkbp5	-0.633126	0.0494195
Capsianoside_V	Fkbp5	-0.821453	0.0035626
Cyclopenol	Fkbp5	0.627161	0.0522795
D-myo-Inositol, 1-[2-hydroxy-3-[(1-oxo-9,12-octadecadienyl)oxy]propyl hydrogen phosphate], [S-(Z,Z)]-	Fkbp5	-0.657298	0.0388991
Frangulin B	Fkbp5	-0.797812	0.00568254
GDP-mannose	Fkbp5	-0.466594	0.174014
Gentisic acid	Fkbp5	-0.712618	0.0207318
Glyco-beta-muricholic acid	Fkbp5	-0.566568	0.0877019
Glycocholic acid	Fkbp5	-0.566568	0.0877019
Glycolithocholic acid 3-sulfate	Fkbp5	-0.760819	0.0106041
Indoxyl sulfate	Fkbp5	-0.70092	0.0239403
Kynurenine	Fkbp5	-0.836115	0.00257669
Lithocholic acid 3-sulfate	Fkbp5	-0.840604	0.00231902
LPC(17:1)	Fkbp5	-0.818593	0.00378256
LPI(18:2)	Fkbp5	-0.614975	0.0584588
MBOA	Fkbp5	-0.788603	0.00671017
Methanone, [1-(2-fluoropentyl)-1H-indol-3-yl](2,2,3,3-tetramethylcyclopropyl)-	Fkbp5	-0.727116	0.0171838
Niflumic acid	Fkbp5	-0.619849	0.0559324
Phloroglucinaldehyde	Fkbp5	-0.712618	0.0207318
Ribothymidine	Fkbp5	-0.931648	8.78849e-05
Testosterone_enanthate	Fkbp5	-0.806583	0.00481313
Tetradecanedioic acid	Fkbp5	-0.811213	0.00439475
(2,5-Dioxotetrahydrofuran-3-yl)acetic acid	Fzd4	-0.326999	0.356395
(2E,4E)-5-(6-((.beta.-D-Glucopyranosyloxy)methyl)-1-hydroxy-2,6-dimethyl-4-oxocyclohex-2-en-1-yl)-3-methylpenta-2,4-dienoic acid	Fzd4	-0.363423	0.301952
1.alpha.-Methyl-5.alpha.-androstan-3.alpha.,17.beta.-diol glucuronide	Fzd4	-0.596817	0.0685297
10-Hydroxy-2,4b,8-trimethyl-2-(2-((3,4,5-trihydroxy-6-(hydroxymethyl)tetrahydro-2H-pyran-2-yl)oxy)ethyl)dodecahydro-4a,10a-epoxyphenanthrene-8-carboxylic acid	Fzd4	-0.725756	0.0174973
1-Methylpseudouridine	Fzd4	-0.767736	0.00951564
1-Nitro-7-hydroxy-8-glutathionyl-7,8-dihydronaphthalene	Fzd4	-0.685341	0.0287218
1-palmitoyl-2-linoleoyl-sn-glycero-3-phospho-(1'-rac-glycerol)	Fzd4	-0.569589	0.0856488
2-(3-Phenyl-1H-1,2,4-triazol-5-yl)pyridine	Fzd4	-0.647002	0.0431742
2-(5,6-Dihydroxy-3-methoxycarbonylcyclohex-3-en-1-yl)oxypropanoic acid	Fzd4	-0.707137	0.0221955
2,3-Dihydroxybenzoic acid (Pyrocatechuic acid)	Fzd4	-0.643496	0.0446992
2,6-Dihydroxybenzoic acid	Fzd4	-0.643496	0.0446992
2,7-Dihydroxy-8-(5-hydroxy-4,8-dimethyl-7-methylidene-3-oxononyl)-4a,7-dimethyl-1,2,3,4,5,6,8,9,10,10a-decahydrophenanthrene-1-carboxylic acid	Fzd4	-0.618213	0.0567718
21-Deoxycortisol	Fzd4	-0.67384	0.0326436
2-Acetamido-3-(4-hydroxy-3-methoxyphenyl)propanoic acid	Fzd4	-0.543526	0.104401
2-Amino-6-ethyl-4(3H)-pyrimidinone	Fzd4	-0.44058	0.202527
3-Anisaldehyde	Fzd4	-0.533955	0.111887
3-Methyluridine	Fzd4	-0.767736	0.00951564
4-(4-tert-Butylphenyl)-1,3-thiazol-2-ylamine	Fzd4	-0.350345	0.320962
4,4,6-Trimethyl-1-(1-naphthyl)-1,4-dihydro-2-pyrimidinethiol	Fzd4	0.923995	0.000133099
4-propylidenepyrrolidine-2-carboxy-adenylate	Fzd4	-0.425435	0.220299
5-Norbornene-2,3-dicarboximide, N-(2-ethylhexyl)-	Fzd4	-0.460667	0.180288
6b-Hydroxy-3,14b,14c-trimethyl-5-oxo-2,3,4,5,6b,7,8,8a,9,14,14b,14c,15,16-tetradecahydro-4,16a-epoxy[1]benzoxocino[7',8':6,7]indeno[1,2-b]indol-3-yl acetate	Fzd4	-0.558764	0.0931503
6'-Methoxypolygoacetophenoside	Fzd4	-0.356899	0.311359
Butaprost (free acid)	Fzd4	-0.306377	0.389245
Capsianoside_V	Fzd4	-0.719935	0.0188837
Cyclopenol	Fzd4	0.582724	0.0770815
D-myo-Inositol, 1-[2-hydroxy-3-[(1-oxo-9,12-octadecadienyl)oxy]propyl hydrogen phosphate], [S-(Z,Z)]-	Fzd4	-0.787207	0.00687661
Frangulin B	Fzd4	-0.751037	0.0122889
GDP-mannose	Fzd4	-0.621794	0.0549447
Gentisic acid	Fzd4	-0.643496	0.0446992
Glyco-beta-muricholic acid	Fzd4	-0.626592	0.0525577
Glycocholic acid	Fzd4	-0.626592	0.0525577
Glycolithocholic acid 3-sulfate	Fzd4	-0.727576	0.0170788
Indoxyl sulfate	Fzd4	-0.656152	0.0393602
Kynurenine	Fzd4	-0.797323	0.00573408
Lithocholic acid 3-sulfate	Fzd4	-0.826832	0.00317415
LPC(17:1)	Fzd4	-0.663128	0.0366096
LPI(18:2)	Fzd4	-0.764542	0.0100079
MBOA	Fzd4	-0.71305	0.0206193
Methanone, [1-(2-fluoropentyl)-1H-indol-3-yl](2,2,3,3-tetramethylcyclopropyl)-	Fzd4	-0.619272	0.0562275
Niflumic acid	Fzd4	-0.363985	0.301148
Phloroglucinaldehyde	Fzd4	-0.643496	0.0446992
Ribothymidine	Fzd4	-0.767736	0.00951564
Testosterone_enanthate	Fzd4	-0.70924	0.0216258
Tetradecanedioic acid	Fzd4	-0.611756	0.0601677
(2,5-Dioxotetrahydrofuran-3-yl)acetic acid	G6pc	0.172487	0.633711
(2E,4E)-5-(6-((.beta.-D-Glucopyranosyloxy)methyl)-1-hydroxy-2,6-dimethyl-4-oxocyclohex-2-en-1-yl)-3-methylpenta-2,4-dienoic acid	G6pc	0.16491	0.648911
1.alpha.-Methyl-5.alpha.-androstan-3.alpha.,17.beta.-diol glucuronide	G6pc	0.663166	0.036595
10-Hydroxy-2,4b,8-trimethyl-2-(2-((3,4,5-trihydroxy-6-(hydroxymethyl)tetrahydro-2H-pyran-2-yl)oxy)ethyl)dodecahydro-4a,10a-epoxyphenanthrene-8-carboxylic acid	G6pc	0.868885	0.00110045
1-Methylpseudouridine	G6pc	0.781423	0.00759795
1-Nitro-7-hydroxy-8-glutathionyl-7,8-dihydronaphthalene	G6pc	0.508724	0.133203
1-palmitoyl-2-linoleoyl-sn-glycero-3-phospho-(1'-rac-glycerol)	G6pc	0.485831	0.154561
2-(3-Phenyl-1H-1,2,4-triazol-5-yl)pyridine	G6pc	0.477038	0.163281
2-(5,6-Dihydroxy-3-methoxycarbonylcyclohex-3-en-1-yl)oxypropanoic acid	G6pc	0.375486	0.284963
2,3-Dihydroxybenzoic acid (Pyrocatechuic acid)	G6pc	0.287714	0.420188
2,6-Dihydroxybenzoic acid	G6pc	0.287714	0.420188
2,7-Dihydroxy-8-(5-hydroxy-4,8-dimethyl-7-methylidene-3-oxononyl)-4a,7-dimethyl-1,2,3,4,5,6,8,9,10,10a-decahydrophenanthrene-1-carboxylic acid	G6pc	0.318388	0.369937
21-Deoxycortisol	G6pc	0.536671	0.10973
2-Acetamido-3-(4-hydroxy-3-methoxyphenyl)propanoic acid	G6pc	0.424709	0.221171
2-Amino-6-ethyl-4(3H)-pyrimidinone	G6pc	0.289359	0.417415
3-Anisaldehyde	G6pc	0.526322	0.118093
3-Methyluridine	G6pc	0.781423	0.00759795
4-(4-tert-Butylphenyl)-1,3-thiazol-2-ylamine	G6pc	0.09976	0.783934
4,4,6-Trimethyl-1-(1-naphthyl)-1,4-dihydro-2-pyrimidinethiol	G6pc	-0.464387	0.176335
4-propylidenepyrrolidine-2-carboxy-adenylate	G6pc	0.564132	0.0893802
5-Norbornene-2,3-dicarboximide, N-(2-ethylhexyl)-	G6pc	0.367884	0.295608
6b-Hydroxy-3,14b,14c-trimethyl-5-oxo-2,3,4,5,6b,7,8,8a,9,14,14b,14c,15,16-tetradecahydro-4,16a-epoxy[1]benzoxocino[7',8':6,7]indeno[1,2-b]indol-3-yl acetate	G6pc	0.538757	0.108091
6'-Methoxypolygoacetophenoside	G6pc	0.192159	0.594832
Butaprost (free acid)	G6pc	0.0784734	0.829393
Capsianoside_V	G6pc	0.865414	0.00121633
Cyclopenol	G6pc	-0.344037	0.330348
D-myo-Inositol, 1-[2-hydroxy-3-[(1-oxo-9,12-octadecadienyl)oxy]propyl hydrogen phosphate], [S-(Z,Z)]-	G6pc	0.800803	0.00537449
Frangulin B	G6pc	0.730175	0.0164931
GDP-mannose	G6pc	0.710744	0.0212246
Gentisic acid	G6pc	0.287714	0.420188
Glyco-beta-muricholic acid	G6pc	0.848014	0.00193507
Glycocholic acid	G6pc	0.848014	0.00193507
Glycolithocholic acid 3-sulfate	G6pc	0.867167	0.00115675
Indoxyl sulfate	G6pc	0.344608	0.329493
Kynurenine	G6pc	0.458009	0.183144
Lithocholic acid 3-sulfate	G6pc	0.565414	0.088494
LPC(17:1)	G6pc	0.657905	0.0386561
LPI(18:2)	G6pc	0.735837	0.0152661
MBOA	G6pc	0.709927	0.0214419
Methanone, [1-(2-fluoropentyl)-1H-indol-3-yl](2,2,3,3-tetramethylcyclopropyl)-	G6pc	0.208506	0.56321
Niflumic acid	G6pc	0.382955	0.274708
Phloroglucinaldehyde	G6pc	0.287714	0.420188
Ribothymidine	G6pc	0.781423	0.00759795
Testosterone_enanthate	G6pc	0.593186	0.0706709
Tetradecanedioic acid	G6pc	0.689691	0.0273265
(2,5-Dioxotetrahydrofuran-3-yl)acetic acid	Gpcpd1	-0.512349	0.129998
(2E,4E)-5-(6-((.beta.-D-Glucopyranosyloxy)methyl)-1-hydroxy-2,6-dimethyl-4-oxocyclohex-2-en-1-yl)-3-methylpenta-2,4-dienoic acid	Gpcpd1	-0.632645	0.0496462
1.alpha.-Methyl-5.alpha.-androstan-3.alpha.,17.beta.-diol glucuronide	Gpcpd1	-0.788524	0.00671942
10-Hydroxy-2,4b,8-trimethyl-2-(2-((3,4,5-trihydroxy-6-(hydroxymethyl)tetrahydro-2H-pyran-2-yl)oxy)ethyl)dodecahydro-4a,10a-epoxyphenanthrene-8-carboxylic acid	Gpcpd1	-0.771466	0.00896262
1-Methylpseudouridine	Gpcpd1	-0.708272	0.0218868
1-Nitro-7-hydroxy-8-glutathionyl-7,8-dihydronaphthalene	Gpcpd1	-0.618958	0.0563883
1-palmitoyl-2-linoleoyl-sn-glycero-3-phospho-(1'-rac-glycerol)	Gpcpd1	-0.939522	5.43862e-05
2-(3-Phenyl-1H-1,2,4-triazol-5-yl)pyridine	Gpcpd1	-0.758542	0.0109808
2-(5,6-Dihydroxy-3-methoxycarbonylcyclohex-3-en-1-yl)oxypropanoic acid	Gpcpd1	-0.742044	0.0139959
2,3-Dihydroxybenzoic acid (Pyrocatechuic acid)	Gpcpd1	-0.650879	0.0415295
2,6-Dihydroxybenzoic acid	Gpcpd1	-0.650879	0.0415295
2,7-Dihydroxy-8-(5-hydroxy-4,8-dimethyl-7-methylidene-3-oxononyl)-4a,7-dimethyl-1,2,3,4,5,6,8,9,10,10a-decahydrophenanthrene-1-carboxylic acid	Gpcpd1	-0.863328	0.00129011
21-Deoxycortisol	Gpcpd1	-0.782078	0.00751362
2-Acetamido-3-(4-hydroxy-3-methoxyphenyl)propanoic acid	Gpcpd1	-0.6395	0.0464806
2-Amino-6-ethyl-4(3H)-pyrimidinone	Gpcpd1	-0.534212	0.111682
3-Anisaldehyde	Gpcpd1	-0.261593	0.465342
3-Methyluridine	Gpcpd1	-0.708272	0.0218868
4-(4-tert-Butylphenyl)-1,3-thiazol-2-ylamine	Gpcpd1	-0.64774	0.0428581
4,4,6-Trimethyl-1-(1-naphthyl)-1,4-dihydro-2-pyrimidinethiol	Gpcpd1	0.536329	0.11
4-propylidenepyrrolidine-2-carboxy-adenylate	Gpcpd1	-0.33278	0.347445
5-Norbornene-2,3-dicarboximide, N-(2-ethylhexyl)-	Gpcpd1	-0.692357	0.0264946
6b-Hydroxy-3,14b,14c-trimethyl-5-oxo-2,3,4,5,6b,7,8,8a,9,14,14b,14c,15,16-tetradecahydro-4,16a-epoxy[1]benzoxocino[7',8':6,7]indeno[1,2-b]indol-3-yl acetate	Gpcpd1	-0.733975	0.0156623
6'-Methoxypolygoacetophenoside	Gpcpd1	-0.450028	0.191878
Butaprost (free acid)	Gpcpd1	-0.637489	0.0473948
Capsianoside_V	Gpcpd1	-0.799443	0.00551304
Cyclopenol	Gpcpd1	0.931905	8.65983e-05
D-myo-Inositol, 1-[2-hydroxy-3-[(1-oxo-9,12-octadecadienyl)oxy]propyl hydrogen phosphate], [S-(Z,Z)]-	Gpcpd1	-0.758866	0.0109267
Frangulin B	Gpcpd1	-0.742989	0.013809
GDP-mannose	Gpcpd1	-0.616978	0.0574115
Gentisic acid	Gpcpd1	-0.650879	0.0415295
Glyco-beta-muricholic acid	Gpcpd1	-0.650061	0.0418728
Glycocholic acid	Gpcpd1	-0.650061	0.0418728
Glycolithocholic acid 3-sulfate	Gpcpd1	-0.775448	0.00839767
Indoxyl sulfate	Gpcpd1	-0.809651	0.00453288
Kynurenine	Gpcpd1	-0.716175	0.0198184
Lithocholic acid 3-sulfate	Gpcpd1	-0.873617	0.000955639
LPC(17:1)	Gpcpd1	-0.574722	0.0822316
LPI(18:2)	Gpcpd1	-0.742216	0.0139616
MBOA	Gpcpd1	-0.660287	0.0377136
Methanone, [1-(2-fluoropentyl)-1H-indol-3-yl](2,2,3,3-tetramethylcyclopropyl)-	Gpcpd1	-0.81024	0.00448038
Niflumic acid	Gpcpd1	-0.709617	0.0215247
Phloroglucinaldehyde	Gpcpd1	-0.650879	0.0415295
Ribothymidine	Gpcpd1	-0.708272	0.0218868
Testosterone_enanthate	Gpcpd1	-0.888708	0.000585629
Tetradecanedioic acid	Gpcpd1	-0.727119	0.0171831
(2,5-Dioxotetrahydrofuran-3-yl)acetic acid	Hspa1a	0.78222	0.00749544
(2E,4E)-5-(6-((.beta.-D-Glucopyranosyloxy)methyl)-1-hydroxy-2,6-dimethyl-4-oxocyclohex-2-en-1-yl)-3-methylpenta-2,4-dienoic acid	Hspa1a	0.789944	0.00655293
1.alpha.-Methyl-5.alpha.-androstan-3.alpha.,17.beta.-diol glucuronide	Hspa1a	0.69713	0.025049
10-Hydroxy-2,4b,8-trimethyl-2-(2-((3,4,5-trihydroxy-6-(hydroxymethyl)tetrahydro-2H-pyran-2-yl)oxy)ethyl)dodecahydro-4a,10a-epoxyphenanthrene-8-carboxylic acid	Hspa1a	0.796186	0.0058553
1-Methylpseudouridine	Hspa1a	0.839591	0.00237546
1-Nitro-7-hydroxy-8-glutathionyl-7,8-dihydronaphthalene	Hspa1a	0.487913	0.152538
1-palmitoyl-2-linoleoyl-sn-glycero-3-phospho-(1'-rac-glycerol)	Hspa1a	0.633615	0.0491898
2-(3-Phenyl-1H-1,2,4-triazol-5-yl)pyridine	Hspa1a	0.966389	5.36149e-06
2-(5,6-Dihydroxy-3-methoxycarbonylcyclohex-3-en-1-yl)oxypropanoic acid	Hspa1a	0.921131	0.000153776
2,3-Dihydroxybenzoic acid (Pyrocatechuic acid)	Hspa1a	0.836957	0.0025269
2,6-Dihydroxybenzoic acid	Hspa1a	0.836957	0.0025269
2,7-Dihydroxy-8-(5-hydroxy-4,8-dimethyl-7-methylidene-3-oxononyl)-4a,7-dimethyl-1,2,3,4,5,6,8,9,10,10a-decahydrophenanthrene-1-carboxylic acid	Hspa1a	0.901162	0.000370003
21-Deoxycortisol	Hspa1a	0.817194	0.00389357
2-Acetamido-3-(4-hydroxy-3-methoxyphenyl)propanoic acid	Hspa1a	0.714731	0.0201858
2-Amino-6-ethyl-4(3H)-pyrimidinone	Hspa1a	0.837494	0.00249545
3-Anisaldehyde	Hspa1a	0.500746	0.140426
3-Methyluridine	Hspa1a	0.839591	0.00237546
4-(4-tert-Butylphenyl)-1,3-thiazol-2-ylamine	Hspa1a	0.778833	0.00793761
4,4,6-Trimethyl-1-(1-naphthyl)-1,4-dihydro-2-pyrimidinethiol	Hspa1a	-0.480222	0.16009
4-propylidenepyrrolidine-2-carboxy-adenylate	Hspa1a	0.519781	0.123577
5-Norbornene-2,3-dicarboximide, N-(2-ethylhexyl)-	Hspa1a	0.703305	0.0232604
6b-Hydroxy-3,14b,14c-trimethyl-5-oxo-2,3,4,5,6b,7,8,8a,9,14,14b,14c,15,16-tetradecahydro-4,16a-epoxy[1]benzoxocino[7',8':6,7]indeno[1,2-b]indol-3-yl acetate	Hspa1a	0.920974	0.00015498
6'-Methoxypolygoacetophenoside	Hspa1a	0.715918	0.0198836
Butaprost (free acid)	Hspa1a	0.81909	0.0037436
Capsianoside_V	Hspa1a	0.805989	0.00486881
Cyclopenol	Hspa1a	-0.745804	0.0132632
D-myo-Inositol, 1-[2-hydroxy-3-[(1-oxo-9,12-octadecadienyl)oxy]propyl hydrogen phosphate], [S-(Z,Z)]-	Hspa1a	0.530488	0.11468
Frangulin B	Hspa1a	0.903312	0.000339755
GDP-mannose	Hspa1a	0.605397	0.06364
Gentisic acid	Hspa1a	0.836957	0.0025269
Glyco-beta-muricholic acid	Hspa1a	0.666185	0.0354463
Glycocholic acid	Hspa1a	0.666185	0.0354463
Glycolithocholic acid 3-sulfate	Hspa1a	0.797831	0.00568062
Indoxyl sulfate	Hspa1a	0.654797	0.0399101
Kynurenine	Hspa1a	0.851636	0.00176524
Lithocholic acid 3-sulfate	Hspa1a	0.825466	0.00326976
LPC(17:1)	Hspa1a	0.69917	0.024448
LPI(18:2)	Hspa1a	0.453176	0.188405
MBOA	Hspa1a	0.735957	0.015241
Methanone, [1-(2-fluoropentyl)-1H-indol-3-yl](2,2,3,3-tetramethylcyclopropyl)-	Hspa1a	0.825677	0.00325487
Niflumic acid	Hspa1a	0.558195	0.0935559
Phloroglucinaldehyde	Hspa1a	0.836957	0.0025269
Ribothymidine	Hspa1a	0.839591	0.00237546
Testosterone_enanthate	Hspa1a	0.886569	0.000630265
Tetradecanedioic acid	Hspa1a	0.873416	0.000961514
(2,5-Dioxotetrahydrofuran-3-yl)acetic acid	Hspa1b	0.644245	0.0443704
(2E,4E)-5-(6-((.beta.-D-Glucopyranosyloxy)methyl)-1-hydroxy-2,6-dimethyl-4-oxocyclohex-2-en-1-yl)-3-methylpenta-2,4-dienoic acid	Hspa1b	0.762064	0.010402
1.alpha.-Methyl-5.alpha.-androstan-3.alpha.,17.beta.-diol glucuronide	Hspa1b	0.753695	0.0118138
10-Hydroxy-2,4b,8-trimethyl-2-(2-((3,4,5-trihydroxy-6-(hydroxymethyl)tetrahydro-2H-pyran-2-yl)oxy)ethyl)dodecahydro-4a,10a-epoxyphenanthrene-8-carboxylic acid	Hspa1b	0.892509	0.000512049
1-Methylpseudouridine	Hspa1b	0.902505	0.000350882
1-Nitro-7-hydroxy-8-glutathionyl-7,8-dihydronaphthalene	Hspa1b	0.501011	0.140182
1-palmitoyl-2-linoleoyl-sn-glycero-3-phospho-(1'-rac-glycerol)	Hspa1b	0.673605	0.0327273
2-(3-Phenyl-1H-1,2,4-triazol-5-yl)pyridine	Hspa1b	0.941171	4.87912e-05
2-(5,6-Dihydroxy-3-methoxycarbonylcyclohex-3-en-1-yl)oxypropanoic acid	Hspa1b	0.871626	0.00101475
2,3-Dihydroxybenzoic acid (Pyrocatechuic acid)	Hspa1b	0.789636	0.00658875
2,6-Dihydroxybenzoic acid	Hspa1b	0.789636	0.00658875
2,7-Dihydroxy-8-(5-hydroxy-4,8-dimethyl-7-methylidene-3-oxononyl)-4a,7-dimethyl-1,2,3,4,5,6,8,9,10,10a-decahydrophenanthrene-1-carboxylic acid	Hspa1b	0.895225	0.000463805
21-Deoxycortisol	Hspa1b	0.870163	0.00105985
2-Acetamido-3-(4-hydroxy-3-methoxyphenyl)propanoic acid	Hspa1b	0.766072	0.00976986
2-Amino-6-ethyl-4(3H)-pyrimidinone	Hspa1b	0.774545	0.00852354
3-Anisaldehyde	Hspa1b	0.575337	0.0818282
3-Methyluridine	Hspa1b	0.902505	0.000350882
4-(4-tert-Butylphenyl)-1,3-thiazol-2-ylamine	Hspa1b	0.669807	0.0341004
4,4,6-Trimethyl-1-(1-naphthyl)-1,4-dihydro-2-pyrimidinethiol	Hspa1b	-0.547995	0.101017
4-propylidenepyrrolidine-2-carboxy-adenylate	Hspa1b	0.498876	0.142153
5-Norbornene-2,3-dicarboximide, N-(2-ethylhexyl)-	Hspa1b	0.655803	0.0395014
6b-Hydroxy-3,14b,14c-trimethyl-5-oxo-2,3,4,5,6b,7,8,8a,9,14,14b,14c,15,16-tetradecahydro-4,16a-epoxy[1]benzoxocino[7',8':6,7]indeno[1,2-b]indol-3-yl acetate	Hspa1b	0.929845	9.73137e-05
6'-Methoxypolygoacetophenoside	Hspa1b	0.705907	0.0225337
Butaprost (free acid)	Hspa1b	0.74253	0.0138995
Capsianoside_V	Hspa1b	0.898749	0.000406255
Cyclopenol	Hspa1b	-0.745483	0.0133248
D-myo-Inositol, 1-[2-hydroxy-3-[(1-oxo-9,12-octadecadienyl)oxy]propyl hydrogen phosphate], [S-(Z,Z)]-	Hspa1b	0.672666	0.0330631
Frangulin B	Hspa1b	0.896983	0.000434404
GDP-mannose	Hspa1b	0.645604	0.0437782
Gentisic acid	Hspa1b	0.789636	0.00658875
Glyco-beta-muricholic acid	Hspa1b	0.764658	0.0099897
Glycocholic acid	Hspa1b	0.764658	0.0099897
Glycolithocholic acid 3-sulfate	Hspa1b	0.89428	0.000480188
Indoxyl sulfate	Hspa1b	0.767951	0.00948303
Kynurenine	Hspa1b	0.854148	0.00165392
Lithocholic acid 3-sulfate	Hspa1b	0.85623	0.00156562
LPC(17:1)	Hspa1b	0.642324	0.045217
LPI(18:2)	Hspa1b	0.561653	0.0911088
MBOA	Hspa1b	0.713914	0.0203958
Methanone, [1-(2-fluoropentyl)-1H-indol-3-yl](2,2,3,3-tetramethylcyclopropyl)-	Hspa1b	0.795477	0.00593175
Niflumic acid	Hspa1b	0.597413	0.0681825
Phloroglucinaldehyde	Hspa1b	0.789636	0.00658875
Ribothymidine	Hspa1b	0.902505	0.000350882
Testosterone_enanthate	Hspa1b	0.917339	0.000184684
Tetradecanedioic acid	Hspa1b	0.804049	0.00505385
(2,5-Dioxotetrahydrofuran-3-yl)acetic acid	Id1	-0.210335	0.559713
(2E,4E)-5-(6-((.beta.-D-Glucopyranosyloxy)methyl)-1-hydroxy-2,6-dimethyl-4-oxocyclohex-2-en-1-yl)-3-methylpenta-2,4-dienoic acid	Id1	-0.337326	0.340486
1.alpha.-Methyl-5.alpha.-androstan-3.alpha.,17.beta.-diol glucuronide	Id1	-0.632008	0.0499474
10-Hydroxy-2,4b,8-trimethyl-2-(2-((3,4,5-trihydroxy-6-(hydroxymethyl)tetrahydro-2H-pyran-2-yl)oxy)ethyl)dodecahydro-4a,10a-epoxyphenanthrene-8-carboxylic acid	Id1	-0.709514	0.0215525
1-Methylpseudouridine	Id1	-0.658764	0.0383145
1-Nitro-7-hydroxy-8-glutathionyl-7,8-dihydronaphthalene	Id1	-0.627207	0.0522567
1-palmitoyl-2-linoleoyl-sn-glycero-3-phospho-(1'-rac-glycerol)	Id1	-0.713051	0.0206191
2-(3-Phenyl-1H-1,2,4-triazol-5-yl)pyridine	Id1	-0.488026	0.152429
2-(5,6-Dihydroxy-3-methoxycarbonylcyclohex-3-en-1-yl)oxypropanoic acid	Id1	-0.517518	0.12551
2,3-Dihydroxybenzoic acid (Pyrocatechuic acid)	Id1	-0.376452	0.283625
2,6-Dihydroxybenzoic acid	Id1	-0.376452	0.283625
2,7-Dihydroxy-8-(5-hydroxy-4,8-dimethyl-7-methylidene-3-oxononyl)-4a,7-dimethyl-1,2,3,4,5,6,8,9,10,10a-decahydrophenanthrene-1-carboxylic acid	Id1	-0.554342	0.0963321
21-Deoxycortisol	Id1	-0.61734	0.0572234
2-Acetamido-3-(4-hydroxy-3-methoxyphenyl)propanoic acid	Id1	-0.28675	0.421817
2-Amino-6-ethyl-4(3H)-pyrimidinone	Id1	-0.213662	0.553373
3-Anisaldehyde	Id1	-0.279722	0.43378
3-Methyluridine	Id1	-0.658764	0.0383145
4-(4-tert-Butylphenyl)-1,3-thiazol-2-ylamine	Id1	-0.292309	0.412466
4,4,6-Trimethyl-1-(1-naphthyl)-1,4-dihydro-2-pyrimidinethiol	Id1	0.693315	0.0262001
4-propylidenepyrrolidine-2-carboxy-adenylate	Id1	-0.405565	0.244914
5-Norbornene-2,3-dicarboximide, N-(2-ethylhexyl)-	Id1	-0.512194	0.130134
6b-Hydroxy-3,14b,14c-trimethyl-5-oxo-2,3,4,5,6b,7,8,8a,9,14,14b,14c,15,16-tetradecahydro-4,16a-epoxy[1]benzoxocino[7',8':6,7]indeno[1,2-b]indol-3-yl acetate	Id1	-0.510598	0.13154
6'-Methoxypolygoacetophenoside	Id1	-0.264469	0.460268
Butaprost (free acid)	Id1	-0.272801	0.44571
Capsianoside_V	Id1	-0.728538	0.0168604
Cyclopenol	Id1	0.724739	0.0177343
D-myo-Inositol, 1-[2-hydroxy-3-[(1-oxo-9,12-octadecadienyl)oxy]propyl hydrogen phosphate], [S-(Z,Z)]-	Id1	-0.910422	0.000252535
Frangulin B	Id1	-0.611841	0.0601224
GDP-mannose	Id1	-0.544692	0.103512
Gentisic acid	Id1	-0.376452	0.283625
Glyco-beta-muricholic acid	Id1	-0.583338	0.0766956
Glycocholic acid	Id1	-0.583338	0.0766956
Glycolithocholic acid 3-sulfate	Id1	-0.713145	0.0205947
Indoxyl sulfate	Id1	-0.703675	0.023156
Kynurenine	Id1	-0.498578	0.142429
Lithocholic acid 3-sulfate	Id1	-0.77897	0.00791934
LPC(17:1)	Id1	-0.579524	0.079115
LPI(18:2)	Id1	-0.913874	0.000216728
MBOA	Id1	-0.573606	0.0829671
Methanone, [1-(2-fluoropentyl)-1H-indol-3-yl](2,2,3,3-tetramethylcyclopropyl)-	Id1	-0.487897	0.152554
Niflumic acid	Id1	-0.640803	0.0458948
Phloroglucinaldehyde	Id1	-0.376452	0.283625
Ribothymidine	Id1	-0.658764	0.0383145
Testosterone_enanthate	Id1	-0.677869	0.0312306
Tetradecanedioic acid	Id1	-0.505393	0.13619
(2,5-Dioxotetrahydrofuran-3-yl)acetic acid	Itprip	0.303247	0.394356
(2E,4E)-5-(6-((.beta.-D-Glucopyranosyloxy)methyl)-1-hydroxy-2,6-dimethyl-4-oxocyclohex-2-en-1-yl)-3-methylpenta-2,4-dienoic acid	Itprip	0.315505	0.374529
1.alpha.-Methyl-5.alpha.-androstan-3.alpha.,17.beta.-diol glucuronide	Itprip	0.913493	0.000220482
10-Hydroxy-2,4b,8-trimethyl-2-(2-((3,4,5-trihydroxy-6-(hydroxymethyl)tetrahydro-2H-pyran-2-yl)oxy)ethyl)dodecahydro-4a,10a-epoxyphenanthrene-8-carboxylic acid	Itprip	0.832771	0.00278164
1-Methylpseudouridine	Itprip	0.919655	0.000165318
1-Nitro-7-hydroxy-8-glutathionyl-7,8-dihydronaphthalene	Itprip	0.759044	0.0108969
1-palmitoyl-2-linoleoyl-sn-glycero-3-phospho-(1'-rac-glycerol)	Itprip	0.584045	0.076252
2-(3-Phenyl-1H-1,2,4-triazol-5-yl)pyridine	Itprip	0.650583	0.0416536
2-(5,6-Dihydroxy-3-methoxycarbonylcyclohex-3-en-1-yl)oxypropanoic acid	Itprip	0.557906	0.0937625
2,3-Dihydroxybenzoic acid (Pyrocatechuic acid)	Itprip	0.432343	0.212086
2,6-Dihydroxybenzoic acid	Itprip	0.432343	0.212086
2,7-Dihydroxy-8-(5-hydroxy-4,8-dimethyl-7-methylidene-3-oxononyl)-4a,7-dimethyl-1,2,3,4,5,6,8,9,10,10a-decahydrophenanthrene-1-carboxylic acid	Itprip	0.522789	0.121036
21-Deoxycortisol	Itprip	0.704438	0.0229419
2-Acetamido-3-(4-hydroxy-3-methoxyphenyl)propanoic acid	Itprip	0.618866	0.0564356
2-Amino-6-ethyl-4(3H)-pyrimidinone	Itprip	0.411238	0.237736
3-Anisaldehyde	Itprip	0.50871	0.133215
3-Methyluridine	Itprip	0.919655	0.000165318
4-(4-tert-Butylphenyl)-1,3-thiazol-2-ylamine	Itprip	0.427108	0.218293
4,4,6-Trimethyl-1-(1-naphthyl)-1,4-dihydro-2-pyrimidinethiol	Itprip	-0.534101	0.11177
4-propylidenepyrrolidine-2-carboxy-adenylate	Itprip	0.643256	0.0448049
5-Norbornene-2,3-dicarboximide, N-(2-ethylhexyl)-	Itprip	0.657649	0.0387585
6b-Hydroxy-3,14b,14c-trimethyl-5-oxo-2,3,4,5,6b,7,8,8a,9,14,14b,14c,15,16-tetradecahydro-4,16a-epoxy[1]benzoxocino[7',8':6,7]indeno[1,2-b]indol-3-yl acetate	Itprip	0.684108	0.0291259
6'-Methoxypolygoacetophenoside	Itprip	0.294697	0.408479
Butaprost (free acid)	Itprip	0.328667	0.3538
Capsianoside_V	Itprip	0.896975	0.00043453
Cyclopenol	Itprip	-0.616605	0.0576053
D-myo-Inositol, 1-[2-hydroxy-3-[(1-oxo-9,12-octadecadienyl)oxy]propyl hydrogen phosphate], [S-(Z,Z)]-	Itprip	0.787729	0.00681402
Frangulin B	Itprip	0.759594	0.0108056
GDP-mannose	Itprip	0.51225	0.130084
Gentisic acid	Itprip	0.432343	0.212086
Glyco-beta-muricholic acid	Itprip	0.727315	0.0171384
Glycocholic acid	Itprip	0.727315	0.0171384
Glycolithocholic acid 3-sulfate	Itprip	0.832508	0.00279823
Indoxyl sulfate	Itprip	0.611469	0.0603214
Kynurenine	Itprip	0.700573	0.0240406
Lithocholic acid 3-sulfate	Itprip	0.737706	0.0148755
LPC(17:1)	Itprip	0.784517	0.00720577
LPI(18:2)	Itprip	0.775127	0.00844231
MBOA	Itprip	0.837808	0.00247725
Methanone, [1-(2-fluoropentyl)-1H-indol-3-yl](2,2,3,3-tetramethylcyclopropyl)-	Itprip	0.537454	0.109113
Niflumic acid	Itprip	0.476936	0.163385
Phloroglucinaldehyde	Itprip	0.432343	0.212086
Ribothymidine	Itprip	0.919655	0.000165318
Testosterone_enanthate	Itprip	0.822596	0.00347733
Tetradecanedioic acid	Itprip	0.761903	0.0104281
(2,5-Dioxotetrahydrofuran-3-yl)acetic acid	Klf4	0.645017	0.0440335
(2E,4E)-5-(6-((.beta.-D-Glucopyranosyloxy)methyl)-1-hydroxy-2,6-dimethyl-4-oxocyclohex-2-en-1-yl)-3-methylpenta-2,4-dienoic acid	Klf4	0.582675	0.0771128
1.alpha.-Methyl-5.alpha.-androstan-3.alpha.,17.beta.-diol glucuronide	Klf4	0.619278	0.0562242
10-Hydroxy-2,4b,8-trimethyl-2-(2-((3,4,5-trihydroxy-6-(hydroxymethyl)tetrahydro-2H-pyran-2-yl)oxy)ethyl)dodecahydro-4a,10a-epoxyphenanthrene-8-carboxylic acid	Klf4	0.832154	0.00282066
1-Methylpseudouridine	Klf4	0.74128	0.014148
1-Nitro-7-hydroxy-8-glutathionyl-7,8-dihydronaphthalene	Klf4	0.586402	0.0747867
1-palmitoyl-2-linoleoyl-sn-glycero-3-phospho-(1'-rac-glycerol)	Klf4	0.810114	0.00449155
2-(3-Phenyl-1H-1,2,4-triazol-5-yl)pyridine	Klf4	0.815053	0.00406801
2-(5,6-Dihydroxy-3-methoxycarbonylcyclohex-3-en-1-yl)oxypropanoic acid	Klf4	0.808691	0.00461922
2,3-Dihydroxybenzoic acid (Pyrocatechuic acid)	Klf4	0.701311	0.0238281
2,6-Dihydroxybenzoic acid	Klf4	0.701311	0.0238281
2,7-Dihydroxy-8-(5-hydroxy-4,8-dimethyl-7-methylidene-3-oxononyl)-4a,7-dimethyl-1,2,3,4,5,6,8,9,10,10a-decahydrophenanthrene-1-carboxylic acid	Klf4	0.807528	0.00472547
21-Deoxycortisol	Klf4	0.836599	0.00254798
2-Acetamido-3-(4-hydroxy-3-methoxyphenyl)propanoic acid	Klf4	0.644891	0.0440884
2-Amino-6-ethyl-4(3H)-pyrimidinone	Klf4	0.710524	0.0212829
3-Anisaldehyde	Klf4	0.617869	0.0569496
3-Methyluridine	Klf4	0.74128	0.014148
4-(4-tert-Butylphenyl)-1,3-thiazol-2-ylamine	Klf4	0.533267	0.112438
4,4,6-Trimethyl-1-(1-naphthyl)-1,4-dihydro-2-pyrimidinethiol	Klf4	-0.478152	0.162161
4-propylidenepyrrolidine-2-carboxy-adenylate	Klf4	0.420155	0.226695
5-Norbornene-2,3-dicarboximide, N-(2-ethylhexyl)-	Klf4	0.522701	0.12111
6b-Hydroxy-3,14b,14c-trimethyl-5-oxo-2,3,4,5,6b,7,8,8a,9,14,14b,14c,15,16-tetradecahydro-4,16a-epoxy[1]benzoxocino[7',8':6,7]indeno[1,2-b]indol-3-yl acetate	Klf4	0.689896	0.0272619
6'-Methoxypolygoacetophenoside	Klf4	0.579086	0.0793964
Butaprost (free acid)	Klf4	0.5889	0.0732534
Capsianoside_V	Klf4	0.796783	0.00579144
Cyclopenol	Klf4	-0.624728	0.0534764
D-myo-Inositol, 1-[2-hydroxy-3-[(1-oxo-9,12-octadecadienyl)oxy]propyl hydrogen phosphate], [S-(Z,Z)]-	Klf4	0.741643	0.0140756
Frangulin B	Klf4	0.935171	7.14266e-05
GDP-mannose	Klf4	0.82133	0.00357186
Gentisic acid	Klf4	0.701311	0.0238281
Glyco-beta-muricholic acid	Klf4	0.762459	0.0103385
Glycocholic acid	Klf4	0.762459	0.0103385
Glycolithocholic acid 3-sulfate	Klf4	0.834823	0.00265452
Indoxyl sulfate	Klf4	0.536121	0.110164
Kynurenine	Klf4	0.681486	0.0299984
Lithocholic acid 3-sulfate	Klf4	0.854464	0.0016403
LPC(17:1)	Klf4	0.62513	0.0532774
LPI(18:2)	Klf4	0.623644	0.0540158
MBOA	Klf4	0.828049	0.00309066
Methanone, [1-(2-fluoropentyl)-1H-indol-3-yl](2,2,3,3-tetramethylcyclopropyl)-	Klf4	0.665987	0.0355208
Niflumic acid	Klf4	0.635262	0.0484211
Phloroglucinaldehyde	Klf4	0.701311	0.0238281
Ribothymidine	Klf4	0.74128	0.014148
Testosterone_enanthate	Klf4	0.772997	0.00874234
Tetradecanedioic acid	Klf4	0.861989	0.00133916
(2,5-Dioxotetrahydrofuran-3-yl)acetic acid	Mtss1	-0.684846	0.0288836
(2E,4E)-5-(6-((.beta.-D-Glucopyranosyloxy)methyl)-1-hydroxy-2,6-dimethyl-4-oxocyclohex-2-en-1-yl)-3-methylpenta-2,4-dienoic acid	Mtss1	-0.740903	0.0142236
1.alpha.-Methyl-5.alpha.-androstan-3.alpha.,17.beta.-diol glucuronide	Mtss1	-0.825306	0.0032811
10-Hydroxy-2,4b,8-trimethyl-2-(2-((3,4,5-trihydroxy-6-(hydroxymethyl)tetrahydro-2H-pyran-2-yl)oxy)ethyl)dodecahydro-4a,10a-epoxyphenanthrene-8-carboxylic acid	Mtss1	-0.847809	0.00194507
1-Methylpseudouridine	Mtss1	-0.939434	5.46982e-05
1-Nitro-7-hydroxy-8-glutathionyl-7,8-dihydronaphthalene	Mtss1	-0.711562	0.0210084
1-palmitoyl-2-linoleoyl-sn-glycero-3-phospho-(1'-rac-glycerol)	Mtss1	-0.672487	0.0331276
2-(3-Phenyl-1H-1,2,4-triazol-5-yl)pyridine	Mtss1	-0.900747	0.000376069
2-(5,6-Dihydroxy-3-methoxycarbonylcyclohex-3-en-1-yl)oxypropanoic acid	Mtss1	-0.829301	0.00300641
2,3-Dihydroxybenzoic acid (Pyrocatechuic acid)	Mtss1	-0.728048	0.0169713
2,6-Dihydroxybenzoic acid	Mtss1	-0.728048	0.0169713
2,7-Dihydroxy-8-(5-hydroxy-4,8-dimethyl-7-methylidene-3-oxononyl)-4a,7-dimethyl-1,2,3,4,5,6,8,9,10,10a-decahydrophenanthrene-1-carboxylic acid	Mtss1	-0.819828	0.00368641
21-Deoxycortisol	Mtss1	-0.924711	0.000128264
2-Acetamido-3-(4-hydroxy-3-methoxyphenyl)propanoic acid	Mtss1	-0.712129	0.0208596
2-Amino-6-ethyl-4(3H)-pyrimidinone	Mtss1	-0.750828	0.0123269
3-Anisaldehyde	Mtss1	-0.636128	0.0480206
3-Methyluridine	Mtss1	-0.939434	5.46982e-05
4-(4-tert-Butylphenyl)-1,3-thiazol-2-ylamine	Mtss1	-0.733065	0.0158587
4,4,6-Trimethyl-1-(1-naphthyl)-1,4-dihydro-2-pyrimidinethiol	Mtss1	0.521348	0.122249
4-propylidenepyrrolidine-2-carboxy-adenylate	Mtss1	-0.724587	0.0177697
5-Norbornene-2,3-dicarboximide, N-(2-ethylhexyl)-	Mtss1	-0.823602	0.00340352
6b-Hydroxy-3,14b,14c-trimethyl-5-oxo-2,3,4,5,6b,7,8,8a,9,14,14b,14c,15,16-tetradecahydro-4,16a-epoxy[1]benzoxocino[7',8':6,7]indeno[1,2-b]indol-3-yl acetate	Mtss1	-0.843944	0.00213974
6'-Methoxypolygoacetophenoside	Mtss1	-0.711858	0.0209306
Butaprost (free acid)	Mtss1	-0.717395	0.0195117
Capsianoside_V	Mtss1	-0.894753	0.00047193
Cyclopenol	Mtss1	0.739827	0.0144407
D-myo-Inositol, 1-[2-hydroxy-3-[(1-oxo-9,12-octadecadienyl)oxy]propyl hydrogen phosphate], [S-(Z,Z)]-	Mtss1	-0.75453	0.0116673
Frangulin B	Mtss1	-0.884355	0.000679065
GDP-mannose	Mtss1	-0.581732	0.0777086
Gentisic acid	Mtss1	-0.728048	0.0169713
Glyco-beta-muricholic acid	Mtss1	-0.669862	0.0340803
Glycocholic acid	Mtss1	-0.669862	0.0340803
Glycolithocholic acid 3-sulfate	Mtss1	-0.85061	0.00181222
Indoxyl sulfate	Mtss1	-0.760387	0.0106748
Kynurenine	Mtss1	-0.818496	0.00379011
Lithocholic acid 3-sulfate	Mtss1	-0.919614	0.000165642
LPC(17:1)	Mtss1	-0.780187	0.00775867
LPI(18:2)	Mtss1	-0.677349	0.0314106
MBOA	Mtss1	-0.846447	0.00201213
Methanone, [1-(2-fluoropentyl)-1H-indol-3-yl](2,2,3,3-tetramethylcyclopropyl)-	Mtss1	-0.790743	0.00646044
Niflumic acid	Mtss1	-0.755095	0.0115687
Phloroglucinaldehyde	Mtss1	-0.728048	0.0169713
Ribothymidine	Mtss1	-0.939434	5.46982e-05
Testosterone_enanthate	Mtss1	-0.895972	0.000451134
Tetradecanedioic acid	Mtss1	-0.874979	0.000916692
(2,5-Dioxotetrahydrofuran-3-yl)acetic acid	Noct	0.573679	0.0829182
(2E,4E)-5-(6-((.beta.-D-Glucopyranosyloxy)methyl)-1-hydroxy-2,6-dimethyl-4-oxocyclohex-2-en-1-yl)-3-methylpenta-2,4-dienoic acid	Noct	0.679956	0.0305157
1.alpha.-Methyl-5.alpha.-androstan-3.alpha.,17.beta.-diol glucuronide	Noct	0.835494	0.00261391
10-Hydroxy-2,4b,8-trimethyl-2-(2-((3,4,5-trihydroxy-6-(hydroxymethyl)tetrahydro-2H-pyran-2-yl)oxy)ethyl)dodecahydro-4a,10a-epoxyphenanthrene-8-carboxylic acid	Noct	0.900608	0.000378115
1-Methylpseudouridine	Noct	0.927289	0.000111934
1-Nitro-7-hydroxy-8-glutathionyl-7,8-dihydronaphthalene	Noct	0.713252	0.020567
1-palmitoyl-2-linoleoyl-sn-glycero-3-phospho-(1'-rac-glycerol)	Noct	0.75719	0.0112089
2-(3-Phenyl-1H-1,2,4-triazol-5-yl)pyridine	Noct	0.850229	0.00182987
2-(5,6-Dihydroxy-3-methoxycarbonylcyclohex-3-en-1-yl)oxypropanoic acid	Noct	0.784987	0.00714745
2,3-Dihydroxybenzoic acid (Pyrocatechuic acid)	Noct	0.693627	0.0261044
2,6-Dihydroxybenzoic acid	Noct	0.693627	0.0261044
2,7-Dihydroxy-8-(5-hydroxy-4,8-dimethyl-7-methylidene-3-oxononyl)-4a,7-dimethyl-1,2,3,4,5,6,8,9,10,10a-decahydrophenanthrene-1-carboxylic acid	Noct	0.809333	0.00456138
21-Deoxycortisol	Noct	0.915699	0.000199378
2-Acetamido-3-(4-hydroxy-3-methoxyphenyl)propanoic acid	Noct	0.715448	0.0200029
2-Amino-6-ethyl-4(3H)-pyrimidinone	Noct	0.667124	0.0350939
3-Anisaldehyde	Noct	0.613216	0.0593887
3-Methyluridine	Noct	0.927289	0.000111934
4-(4-tert-Butylphenyl)-1,3-thiazol-2-ylamine	Noct	0.630095	0.0508594
4,4,6-Trimethyl-1-(1-naphthyl)-1,4-dihydro-2-pyrimidinethiol	Noct	-0.596698	0.0685992
4-propylidenepyrrolidine-2-carboxy-adenylate	Noct	0.644349	0.0443251
5-Norbornene-2,3-dicarboximide, N-(2-ethylhexyl)-	Noct	0.756045	0.0114046
6b-Hydroxy-3,14b,14c-trimethyl-5-oxo-2,3,4,5,6b,7,8,8a,9,14,14b,14c,15,16-tetradecahydro-4,16a-epoxy[1]benzoxocino[7',8':6,7]indeno[1,2-b]indol-3-yl acetate	Noct	0.807676	0.00471188
6'-Methoxypolygoacetophenoside	Noct	0.631774	0.0500583
Butaprost (free acid)	Noct	0.624769	0.0534563
Capsianoside_V	Noct	0.934353	7.50231e-05
Cyclopenol	Noct	-0.760254	0.0106967
D-myo-Inositol, 1-[2-hydroxy-3-[(1-oxo-9,12-octadecadienyl)oxy]propyl hydrogen phosphate], [S-(Z,Z)]-	Noct	0.855713	0.00158724
Frangulin B	Noct	0.873836	0.000949296
GDP-mannose	Noct	0.660336	0.0376943
Gentisic acid	Noct	0.693627	0.0261044
Glyco-beta-muricholic acid	Noct	0.744887	0.0134394
Glycocholic acid	Noct	0.744887	0.0134394
Glycolithocholic acid 3-sulfate	Noct	0.903553	0.000336485
Indoxyl sulfate	Noct	0.802064	0.00524828
Kynurenine	Noct	0.800803	0.00537446
Lithocholic acid 3-sulfate	Noct	0.934628	7.38029e-05
LPC(17:1)	Noct	0.731598	0.0161785
LPI(18:2)	Noct	0.775725	0.00835927
MBOA	Noct	0.821251	0.00357789
Methanone, [1-(2-fluoropentyl)-1H-indol-3-yl](2,2,3,3-tetramethylcyclopropyl)-	Noct	0.759091	0.0108891
Niflumic acid	Noct	0.754348	0.0116991
Phloroglucinaldehyde	Noct	0.693627	0.0261044
Ribothymidine	Noct	0.927289	0.000111934
Testosterone_enanthate	Noct	0.898948	0.000403178
Tetradecanedioic acid	Noct	0.831819	0.00284207
(2,5-Dioxotetrahydrofuran-3-yl)acetic acid	Npl	0.389411	0.266009
(2E,4E)-5-(6-((.beta.-D-Glucopyranosyloxy)methyl)-1-hydroxy-2,6-dimethyl-4-oxocyclohex-2-en-1-yl)-3-methylpenta-2,4-dienoic acid	Npl	0.170186	0.638315
1.alpha.-Methyl-5.alpha.-androstan-3.alpha.,17.beta.-diol glucuronide	Npl	0.644711	0.0441667
10-Hydroxy-2,4b,8-trimethyl-2-(2-((3,4,5-trihydroxy-6-(hydroxymethyl)tetrahydro-2H-pyran-2-yl)oxy)ethyl)dodecahydro-4a,10a-epoxyphenanthrene-8-carboxylic acid	Npl	0.462825	0.177989
1-Methylpseudouridine	Npl	0.657645	0.0387603
1-Nitro-7-hydroxy-8-glutathionyl-7,8-dihydronaphthalene	Npl	0.896023	0.000450275
1-palmitoyl-2-linoleoyl-sn-glycero-3-phospho-(1'-rac-glycerol)	Npl	0.42424	0.221737
2-(3-Phenyl-1H-1,2,4-triazol-5-yl)pyridine	Npl	0.451198	0.190583
2-(5,6-Dihydroxy-3-methoxycarbonylcyclohex-3-en-1-yl)oxypropanoic acid	Npl	0.514621	0.128014
2,3-Dihydroxybenzoic acid (Pyrocatechuic acid)	Npl	0.423273	0.222906
2,6-Dihydroxybenzoic acid	Npl	0.423273	0.222906
2,7-Dihydroxy-8-(5-hydroxy-4,8-dimethyl-7-methylidene-3-oxononyl)-4a,7-dimethyl-1,2,3,4,5,6,8,9,10,10a-decahydrophenanthrene-1-carboxylic acid	Npl	0.318758	0.369352
21-Deoxycortisol	Npl	0.458876	0.18221
2-Acetamido-3-(4-hydroxy-3-methoxyphenyl)propanoic acid	Npl	0.256586	0.474235
2-Amino-6-ethyl-4(3H)-pyrimidinone	Npl	0.267773	0.454471
3-Anisaldehyde	Npl	0.272019	0.447068
3-Methyluridine	Npl	0.657645	0.0387603
4-(4-tert-Butylphenyl)-1,3-thiazol-2-ylamine	Npl	0.468603	0.171918
4,4,6-Trimethyl-1-(1-naphthyl)-1,4-dihydro-2-pyrimidinethiol	Npl	-0.709957	0.021434
4-propylidenepyrrolidine-2-carboxy-adenylate	Npl	0.739187	0.0145709
5-Norbornene-2,3-dicarboximide, N-(2-ethylhexyl)-	Npl	0.719761	0.0189261
6b-Hydroxy-3,14b,14c-trimethyl-5-oxo-2,3,4,5,6b,7,8,8a,9,14,14b,14c,15,16-tetradecahydro-4,16a-epoxy[1]benzoxocino[7',8':6,7]indeno[1,2-b]indol-3-yl acetate	Npl	0.349701	0.321914
6'-Methoxypolygoacetophenoside	Npl	0.114479	0.752832
Butaprost (free acid)	Npl	0.190487	0.598102
Capsianoside_V	Npl	0.544274	0.10383
Cyclopenol	Npl	-0.543502	0.10442
D-myo-Inositol, 1-[2-hydroxy-3-[(1-oxo-9,12-octadecadienyl)oxy]propyl hydrogen phosphate], [S-(Z,Z)]-	Npl	0.624775	0.0534531
Frangulin B	Npl	0.596418	0.0687626
GDP-mannose	Npl	0.367812	0.29571
Gentisic acid	Npl	0.423273	0.222906
Glyco-beta-muricholic acid	Npl	0.322975	0.362692
Glycocholic acid	Npl	0.322975	0.362692
Glycolithocholic acid 3-sulfate	Npl	0.463959	0.176787
Indoxyl sulfate	Npl	0.364672	0.300169
Kynurenine	Npl	0.615296	0.0582899
Lithocholic acid 3-sulfate	Npl	0.696306	0.0252945
LPC(17:1)	Npl	0.935455	7.02088e-05
LPI(18:2)	Npl	0.772367	0.00883253
MBOA	Npl	0.830694	0.00291468
Methanone, [1-(2-fluoropentyl)-1H-indol-3-yl](2,2,3,3-tetramethylcyclopropyl)-	Npl	0.487153	0.153274
Niflumic acid	Npl	0.377764	0.281813
Phloroglucinaldehyde	Npl	0.423273	0.222906
Ribothymidine	Npl	0.657645	0.0387603
Testosterone_enanthate	Npl	0.564713	0.0889777
Tetradecanedioic acid	Npl	0.733572	0.0157491
(2,5-Dioxotetrahydrofuran-3-yl)acetic acid	Nr1d1	-0.472512	0.167882
(2E,4E)-5-(6-((.beta.-D-Glucopyranosyloxy)methyl)-1-hydroxy-2,6-dimethyl-4-oxocyclohex-2-en-1-yl)-3-methylpenta-2,4-dienoic acid	Nr1d1	-0.537898	0.108764
1.alpha.-Methyl-5.alpha.-androstan-3.alpha.,17.beta.-diol glucuronide	Nr1d1	-0.80627	0.0048424
10-Hydroxy-2,4b,8-trimethyl-2-(2-((3,4,5-trihydroxy-6-(hydroxymethyl)tetrahydro-2H-pyran-2-yl)oxy)ethyl)dodecahydro-4a,10a-epoxyphenanthrene-8-carboxylic acid	Nr1d1	-0.649724	0.042015
1-Methylpseudouridine	Nr1d1	-0.631985	0.0499581
1-Nitro-7-hydroxy-8-glutathionyl-7,8-dihydronaphthalene	Nr1d1	-0.711981	0.0208984
1-palmitoyl-2-linoleoyl-sn-glycero-3-phospho-(1'-rac-glycerol)	Nr1d1	-0.922404	0.000144317
2-(3-Phenyl-1H-1,2,4-triazol-5-yl)pyridine	Nr1d1	-0.66649	0.0353316
2-(5,6-Dihydroxy-3-methoxycarbonylcyclohex-3-en-1-yl)oxypropanoic acid	Nr1d1	-0.6411	0.0457617
2,3-Dihydroxybenzoic acid (Pyrocatechuic acid)	Nr1d1	-0.58911	0.0731253
2,6-Dihydroxybenzoic acid	Nr1d1	-0.58911	0.0731253
2,7-Dihydroxy-8-(5-hydroxy-4,8-dimethyl-7-methylidene-3-oxononyl)-4a,7-dimethyl-1,2,3,4,5,6,8,9,10,10a-decahydrophenanthrene-1-carboxylic acid	Nr1d1	-0.763199	0.0102203
21-Deoxycortisol	Nr1d1	-0.738222	0.0147688
2-Acetamido-3-(4-hydroxy-3-methoxyphenyl)propanoic acid	Nr1d1	-0.686119	0.0284687
2-Amino-6-ethyl-4(3H)-pyrimidinone	Nr1d1	-0.488236	0.152226
3-Anisaldehyde	Nr1d1	-0.243046	0.498646
3-Methyluridine	Nr1d1	-0.631985	0.0499581
4-(4-tert-Butylphenyl)-1,3-thiazol-2-ylamine	Nr1d1	-0.655228	0.0397347
4,4,6-Trimethyl-1-(1-naphthyl)-1,4-dihydro-2-pyrimidinethiol	Nr1d1	0.442807	0.199988
4-propylidenepyrrolidine-2-carboxy-adenylate	Nr1d1	-0.338582	0.338577
5-Norbornene-2,3-dicarboximide, N-(2-ethylhexyl)-	Nr1d1	-0.719599	0.0189658
6b-Hydroxy-3,14b,14c-trimethyl-5-oxo-2,3,4,5,6b,7,8,8a,9,14,14b,14c,15,16-tetradecahydro-4,16a-epoxy[1]benzoxocino[7',8':6,7]indeno[1,2-b]indol-3-yl acetate	Nr1d1	-0.588079	0.0737551
6'-Methoxypolygoacetophenoside	Nr1d1	-0.347257	0.325539
Butaprost (free acid)	Nr1d1	-0.563127	0.0900787
Capsianoside_V	Nr1d1	-0.703474	0.0232127
Cyclopenol	Nr1d1	0.855561	0.00159361
D-myo-Inositol, 1-[2-hydroxy-3-[(1-oxo-9,12-octadecadienyl)oxy]propyl hydrogen phosphate], [S-(Z,Z)]-	Nr1d1	-0.676068	0.0318569
Frangulin B	Nr1d1	-0.645059	0.044015
GDP-mannose	Nr1d1	-0.529781	0.115255
Gentisic acid	Nr1d1	-0.58911	0.0731253
Glyco-beta-muricholic acid	Nr1d1	-0.539205	0.107741
Glycocholic acid	Nr1d1	-0.539205	0.107741
Glycolithocholic acid 3-sulfate	Nr1d1	-0.653601	0.0403996
Indoxyl sulfate	Nr1d1	-0.729775	0.0165824
Kynurenine	Nr1d1	-0.686848	0.028233
Lithocholic acid 3-sulfate	Nr1d1	-0.813908	0.00416349
LPC(17:1)	Nr1d1	-0.553179	0.0971794
LPI(18:2)	Nr1d1	-0.690766	0.0269889
MBOA	Nr1d1	-0.692096	0.0265754
Methanone, [1-(2-fluoropentyl)-1H-indol-3-yl](2,2,3,3-tetramethylcyclopropyl)-	Nr1d1	-0.796557	0.00581554
Niflumic acid	Nr1d1	-0.662725	0.0367647
Phloroglucinaldehyde	Nr1d1	-0.58911	0.0731253
Ribothymidine	Nr1d1	-0.631985	0.0499581
Testosterone_enanthate	Nr1d1	-0.816999	0.0039092
Tetradecanedioic acid	Nr1d1	-0.718721	0.019182
(2,5-Dioxotetrahydrofuran-3-yl)acetic acid	Nuak2	-0.186514	0.6059
(2E,4E)-5-(6-((.beta.-D-Glucopyranosyloxy)methyl)-1-hydroxy-2,6-dimethyl-4-oxocyclohex-2-en-1-yl)-3-methylpenta-2,4-dienoic acid	Nuak2	-0.281181	0.431283
1.alpha.-Methyl-5.alpha.-androstan-3.alpha.,17.beta.-diol glucuronide	Nuak2	-0.786715	0.00693608
10-Hydroxy-2,4b,8-trimethyl-2-(2-((3,4,5-trihydroxy-6-(hydroxymethyl)tetrahydro-2H-pyran-2-yl)oxy)ethyl)dodecahydro-4a,10a-epoxyphenanthrene-8-carboxylic acid	Nuak2	-0.866754	0.0011706
1-Methylpseudouridine	Nuak2	-0.776838	0.00820659
1-Nitro-7-hydroxy-8-glutathionyl-7,8-dihydronaphthalene	Nuak2	-0.669153	0.034341
1-palmitoyl-2-linoleoyl-sn-glycero-3-phospho-(1'-rac-glycerol)	Nuak2	-0.738145	0.0147848
2-(3-Phenyl-1H-1,2,4-triazol-5-yl)pyridine	Nuak2	-0.523815	0.120176
2-(5,6-Dihydroxy-3-methoxycarbonylcyclohex-3-en-1-yl)oxypropanoic acid	Nuak2	-0.45849	0.182625
2,3-Dihydroxybenzoic acid (Pyrocatechuic acid)	Nuak2	-0.422393	0.223971
2,6-Dihydroxybenzoic acid	Nuak2	-0.422393	0.223971
2,7-Dihydroxy-8-(5-hydroxy-4,8-dimethyl-7-methylidene-3-oxononyl)-4a,7-dimethyl-1,2,3,4,5,6,8,9,10,10a-decahydrophenanthrene-1-carboxylic acid	Nuak2	-0.48449	0.155872
21-Deoxycortisol	Nuak2	-0.628263	0.0517431
2-Acetamido-3-(4-hydroxy-3-methoxyphenyl)propanoic acid	Nuak2	-0.560823	0.0916926
2-Amino-6-ethyl-4(3H)-pyrimidinone	Nuak2	-0.287069	0.421277
3-Anisaldehyde	Nuak2	-0.398344	0.254224
3-Methyluridine	Nuak2	-0.776838	0.00820659
4-(4-tert-Butylphenyl)-1,3-thiazol-2-ylamine	Nuak2	-0.254729	0.47755
4,4,6-Trimethyl-1-(1-naphthyl)-1,4-dihydro-2-pyrimidinethiol	Nuak2	0.65506	0.0398029
4-propylidenepyrrolidine-2-carboxy-adenylate	Nuak2	-0.496726	0.144154
5-Norbornene-2,3-dicarboximide, N-(2-ethylhexyl)-	Nuak2	-0.528462	0.116331
6b-Hydroxy-3,14b,14c-trimethyl-5-oxo-2,3,4,5,6b,7,8,8a,9,14,14b,14c,15,16-tetradecahydro-4,16a-epoxy[1]benzoxocino[7',8':6,7]indeno[1,2-b]indol-3-yl acetate	Nuak2	-0.54402	0.104024
6'-Methoxypolygoacetophenoside	Nuak2	-0.177211	0.624296
Butaprost (free acid)	Nuak2	-0.1694	0.63989
Capsianoside_V	Nuak2	-0.889692	0.000565893
Cyclopenol	Nuak2	0.608906	0.061708
D-myo-Inositol, 1-[2-hydroxy-3-[(1-oxo-9,12-octadecadienyl)oxy]propyl hydrogen phosphate], [S-(Z,Z)]-	Nuak2	-0.906336	0.000300334
Frangulin B	Nuak2	-0.697622	0.0249032
GDP-mannose	Nuak2	-0.724767	0.0177277
Gentisic acid	Nuak2	-0.422393	0.223971
Glyco-beta-muricholic acid	Nuak2	-0.80868	0.00462023
Glycocholic acid	Nuak2	-0.80868	0.00462023
Glycolithocholic acid 3-sulfate	Nuak2	-0.867417	0.00114841
Indoxyl sulfate	Nuak2	-0.605316	0.0636852
Kynurenine	Nuak2	-0.613548	0.0592125
Lithocholic acid 3-sulfate	Nuak2	-0.735727	0.0152895
LPC(17:1)	Nuak2	-0.655635	0.0395695
LPI(18:2)	Nuak2	-0.898226	0.000414453
MBOA	Nuak2	-0.715743	0.0199278
Methanone, [1-(2-fluoropentyl)-1H-indol-3-yl](2,2,3,3-tetramethylcyclopropyl)-	Nuak2	-0.456451	0.18483
Niflumic acid	Nuak2	-0.511427	0.130808
Phloroglucinaldehyde	Nuak2	-0.422393	0.223971
Ribothymidine	Nuak2	-0.776838	0.00820659
Testosterone_enanthate	Nuak2	-0.72175	0.0184434
Tetradecanedioic acid	Nuak2	-0.696145	0.0253427
(2,5-Dioxotetrahydrofuran-3-yl)acetic acid	P4ha1	0.307161	0.387971
(2E,4E)-5-(6-((.beta.-D-Glucopyranosyloxy)methyl)-1-hydroxy-2,6-dimethyl-4-oxocyclohex-2-en-1-yl)-3-methylpenta-2,4-dienoic acid	P4ha1	0.41022	0.239015
1.alpha.-Methyl-5.alpha.-androstan-3.alpha.,17.beta.-diol glucuronide	P4ha1	0.636562	0.0478204
10-Hydroxy-2,4b,8-trimethyl-2-(2-((3,4,5-trihydroxy-6-(hydroxymethyl)tetrahydro-2H-pyran-2-yl)oxy)ethyl)dodecahydro-4a,10a-epoxyphenanthrene-8-carboxylic acid	P4ha1	0.942975	4.31721e-05
1-Methylpseudouridine	P4ha1	0.778464	0.00798684
1-Nitro-7-hydroxy-8-glutathionyl-7,8-dihydronaphthalene	P4ha1	0.463179	0.177613
1-palmitoyl-2-linoleoyl-sn-glycero-3-phospho-(1'-rac-glycerol)	P4ha1	0.72965	0.0166103
2-(3-Phenyl-1H-1,2,4-triazol-5-yl)pyridine	P4ha1	0.676709	0.0316331
2-(5,6-Dihydroxy-3-methoxycarbonylcyclohex-3-en-1-yl)oxypropanoic acid	P4ha1	0.640551	0.0460078
2,3-Dihydroxybenzoic acid (Pyrocatechuic acid)	P4ha1	0.59431	0.0700032
2,6-Dihydroxybenzoic acid	P4ha1	0.59431	0.0700032
2,7-Dihydroxy-8-(5-hydroxy-4,8-dimethyl-7-methylidene-3-oxononyl)-4a,7-dimethyl-1,2,3,4,5,6,8,9,10,10a-decahydrophenanthrene-1-carboxylic acid	P4ha1	0.65773	0.0387263
21-Deoxycortisol	P4ha1	0.686602	0.0283124
2-Acetamido-3-(4-hydroxy-3-methoxyphenyl)propanoic acid	P4ha1	0.627228	0.0522464
2-Amino-6-ethyl-4(3H)-pyrimidinone	P4ha1	0.474441	0.165912
3-Anisaldehyde	P4ha1	0.522733	0.121082
3-Methyluridine	P4ha1	0.778464	0.00798684
4-(4-tert-Butylphenyl)-1,3-thiazol-2-ylamine	P4ha1	0.247624	0.490334
4,4,6-Trimethyl-1-(1-naphthyl)-1,4-dihydro-2-pyrimidinethiol	P4ha1	-0.695406	0.0255648
4-propylidenepyrrolidine-2-carboxy-adenylate	P4ha1	0.320931	0.365912
5-Norbornene-2,3-dicarboximide, N-(2-ethylhexyl)-	P4ha1	0.350396	0.320887
6b-Hydroxy-3,14b,14c-trimethyl-5-oxo-2,3,4,5,6b,7,8,8a,9,14,14b,14c,15,16-tetradecahydro-4,16a-epoxy[1]benzoxocino[7',8':6,7]indeno[1,2-b]indol-3-yl acetate	P4ha1	0.677533	0.031347
6'-Methoxypolygoacetophenoside	P4ha1	0.36023	0.306537
Butaprost (free acid)	P4ha1	0.310333	0.382834
Capsianoside_V	P4ha1	0.89643	0.000443491
Cyclopenol	P4ha1	-0.572263	0.0838573
D-myo-Inositol, 1-[2-hydroxy-3-[(1-oxo-9,12-octadecadienyl)oxy]propyl hydrogen phosphate], [S-(Z,Z)]-	P4ha1	0.842578	0.00221182
Frangulin B	P4ha1	0.837088	0.00251918
GDP-mannose	P4ha1	0.868702	0.00110635
Gentisic acid	P4ha1	0.59431	0.0700032
Glyco-beta-muricholic acid	P4ha1	0.920303	0.000160172
Glycocholic acid	P4ha1	0.920303	0.000160172
Glycolithocholic acid 3-sulfate	P4ha1	0.943435	4.18196e-05
Indoxyl sulfate	P4ha1	0.596366	0.0687933
Kynurenine	P4ha1	0.685028	0.0288239
Lithocholic acid 3-sulfate	P4ha1	0.755034	0.0115793
LPC(17:1)	P4ha1	0.548004	0.10101
LPI(18:2)	P4ha1	0.741984	0.0140078
MBOA	P4ha1	0.663144	0.0366032
Methanone, [1-(2-fluoropentyl)-1H-indol-3-yl](2,2,3,3-tetramethylcyclopropyl)-	P4ha1	0.506912	0.134823
Niflumic acid	P4ha1	0.427809	0.217455
Phloroglucinaldehyde	P4ha1	0.59431	0.0700032
Ribothymidine	P4ha1	0.778464	0.00798684
Testosterone_enanthate	P4ha1	0.748726	0.0127128
Tetradecanedioic acid	P4ha1	0.694718	0.0257725
(2,5-Dioxotetrahydrofuran-3-yl)acetic acid	Pcdh12	0.572526	0.0836824
(2E,4E)-5-(6-((.beta.-D-Glucopyranosyloxy)methyl)-1-hydroxy-2,6-dimethyl-4-oxocyclohex-2-en-1-yl)-3-methylpenta-2,4-dienoic acid	Pcdh12	0.289128	0.417805
1.alpha.-Methyl-5.alpha.-androstan-3.alpha.,17.beta.-diol glucuronide	Pcdh12	0.491084	0.149489
10-Hydroxy-2,4b,8-trimethyl-2-(2-((3,4,5-trihydroxy-6-(hydroxymethyl)tetrahydro-2H-pyran-2-yl)oxy)ethyl)dodecahydro-4a,10a-epoxyphenanthrene-8-carboxylic acid	Pcdh12	0.366393	0.29772
1-Methylpseudouridine	Pcdh12	0.556026	0.0951123
1-Nitro-7-hydroxy-8-glutathionyl-7,8-dihydronaphthalene	Pcdh12	0.846707	0.0019992
1-palmitoyl-2-linoleoyl-sn-glycero-3-phospho-(1'-rac-glycerol)	Pcdh12	0.40942	0.240024
2-(3-Phenyl-1H-1,2,4-triazol-5-yl)pyridine	Pcdh12	0.46468	0.176026
2-(5,6-Dihydroxy-3-methoxycarbonylcyclohex-3-en-1-yl)oxypropanoic acid	Pcdh12	0.563757	0.0896404
2,3-Dihydroxybenzoic acid (Pyrocatechuic acid)	Pcdh12	0.445265	0.197205
2,6-Dihydroxybenzoic acid	Pcdh12	0.445265	0.197205
2,7-Dihydroxy-8-(5-hydroxy-4,8-dimethyl-7-methylidene-3-oxononyl)-4a,7-dimethyl-1,2,3,4,5,6,8,9,10,10a-decahydrophenanthrene-1-carboxylic acid	Pcdh12	0.351851	0.318741
21-Deoxycortisol	Pcdh12	0.473764	0.166602
2-Acetamido-3-(4-hydroxy-3-methoxyphenyl)propanoic acid	Pcdh12	0.0996468	0.784174
2-Amino-6-ethyl-4(3H)-pyrimidinone	Pcdh12	0.3474	0.325327
3-Anisaldehyde	Pcdh12	0.267076	0.455692
3-Methyluridine	Pcdh12	0.556026	0.0951123
4-(4-tert-Butylphenyl)-1,3-thiazol-2-ylamine	Pcdh12	0.55909	0.0929189
4,4,6-Trimethyl-1-(1-naphthyl)-1,4-dihydro-2-pyrimidinethiol	Pcdh12	-0.595713	0.069176
4-propylidenepyrrolidine-2-carboxy-adenylate	Pcdh12	0.795562	0.00592253
5-Norbornene-2,3-dicarboximide, N-(2-ethylhexyl)-	Pcdh12	0.760191	0.010707
6b-Hydroxy-3,14b,14c-trimethyl-5-oxo-2,3,4,5,6b,7,8,8a,9,14,14b,14c,15,16-tetradecahydro-4,16a-epoxy[1]benzoxocino[7',8':6,7]indeno[1,2-b]indol-3-yl acetate	Pcdh12	0.311534	0.380896
6'-Methoxypolygoacetophenoside	Pcdh12	0.258335	0.47112
Butaprost (free acid)	Pcdh12	0.312767	0.378914
Capsianoside_V	Pcdh12	0.435842	0.207994
Cyclopenol	Pcdh12	-0.528846	0.116017
D-myo-Inositol, 1-[2-hydroxy-3-[(1-oxo-9,12-octadecadienyl)oxy]propyl hydrogen phosphate], [S-(Z,Z)]-	Pcdh12	0.569133	0.0859565
Frangulin B	Pcdh12	0.600331	0.0664982
GDP-mannose	Pcdh12	0.354819	0.314391
Gentisic acid	Pcdh12	0.445265	0.197205
Glyco-beta-muricholic acid	Pcdh12	0.193238	0.592726
Glycocholic acid	Pcdh12	0.193238	0.592726
Glycolithocholic acid 3-sulfate	Pcdh12	0.36933	0.293567
Indoxyl sulfate	Pcdh12	0.286594	0.42208
Kynurenine	Pcdh12	0.502839	0.138508
Lithocholic acid 3-sulfate	Pcdh12	0.711401	0.0210509
LPC(17:1)	Pcdh12	0.932825	8.21028e-05
LPI(18:2)	Pcdh12	0.703819	0.0231156
MBOA	Pcdh12	0.808918	0.00459871
Methanone, [1-(2-fluoropentyl)-1H-indol-3-yl](2,2,3,3-tetramethylcyclopropyl)-	Pcdh12	0.481577	0.158744
Niflumic acid	Pcdh12	0.535481	0.110672
Phloroglucinaldehyde	Pcdh12	0.445265	0.197205
Ribothymidine	Pcdh12	0.556026	0.0951123
Testosterone_enanthate	Pcdh12	0.478475	0.161837
Tetradecanedioic acid	Pcdh12	0.755539	0.0114918
(2,5-Dioxotetrahydrofuran-3-yl)acetic acid	Pcsk9	0.532343	0.11318
(2E,4E)-5-(6-((.beta.-D-Glucopyranosyloxy)methyl)-1-hydroxy-2,6-dimethyl-4-oxocyclohex-2-en-1-yl)-3-methylpenta-2,4-dienoic acid	Pcsk9	0.515015	0.127671
1.alpha.-Methyl-5.alpha.-androstan-3.alpha.,17.beta.-diol glucuronide	Pcsk9	0.709922	0.0214433
10-Hydroxy-2,4b,8-trimethyl-2-(2-((3,4,5-trihydroxy-6-(hydroxymethyl)tetrahydro-2H-pyran-2-yl)oxy)ethyl)dodecahydro-4a,10a-epoxyphenanthrene-8-carboxylic acid	Pcsk9	0.574263	0.0825331
1-Methylpseudouridine	Pcsk9	0.727157	0.0171743
1-Nitro-7-hydroxy-8-glutathionyl-7,8-dihydronaphthalene	Pcsk9	0.891043	0.000539581
1-palmitoyl-2-linoleoyl-sn-glycero-3-phospho-(1'-rac-glycerol)	Pcsk9	0.698255	0.0247164
2-(3-Phenyl-1H-1,2,4-triazol-5-yl)pyridine	Pcsk9	0.705154	0.0227423
2-(5,6-Dihydroxy-3-methoxycarbonylcyclohex-3-en-1-yl)oxypropanoic acid	Pcsk9	0.779967	0.00778762
2,3-Dihydroxybenzoic acid (Pyrocatechuic acid)	Pcsk9	0.703757	0.0231329
2,6-Dihydroxybenzoic acid	Pcsk9	0.703757	0.0231329
2,7-Dihydroxy-8-(5-hydroxy-4,8-dimethyl-7-methylidene-3-oxononyl)-4a,7-dimethyl-1,2,3,4,5,6,8,9,10,10a-decahydrophenanthrene-1-carboxylic acid	Pcsk9	0.727297	0.0171425
21-Deoxycortisol	Pcsk9	0.766264	0.00974034
2-Acetamido-3-(4-hydroxy-3-methoxyphenyl)propanoic acid	Pcsk9	0.578383	0.0798489
2-Amino-6-ethyl-4(3H)-pyrimidinone	Pcsk9	0.525907	0.118436
3-Anisaldehyde	Pcsk9	0.423479	0.222656
3-Methyluridine	Pcsk9	0.727157	0.0171743
4-(4-tert-Butylphenyl)-1,3-thiazol-2-ylamine	Pcsk9	0.673149	0.03289
4,4,6-Trimethyl-1-(1-naphthyl)-1,4-dihydro-2-pyrimidinethiol	Pcsk9	-0.800325	0.0054229
4-propylidenepyrrolidine-2-carboxy-adenylate	Pcsk9	0.539177	0.107763
5-Norbornene-2,3-dicarboximide, N-(2-ethylhexyl)-	Pcsk9	0.763364	0.0101939
6b-Hydroxy-3,14b,14c-trimethyl-5-oxo-2,3,4,5,6b,7,8,8a,9,14,14b,14c,15,16-tetradecahydro-4,16a-epoxy[1]benzoxocino[7',8':6,7]indeno[1,2-b]indol-3-yl acetate	Pcsk9	0.543175	0.10467
6'-Methoxypolygoacetophenoside	Pcsk9	0.435504	0.208388
Butaprost (free acid)	Pcsk9	0.527841	0.116841
Capsianoside_V	Pcsk9	0.631602	0.05014
Cyclopenol	Pcsk9	-0.780615	0.00770282
D-myo-Inositol, 1-[2-hydroxy-3-[(1-oxo-9,12-octadecadienyl)oxy]propyl hydrogen phosphate], [S-(Z,Z)]-	Pcsk9	0.719531	0.0189825
Frangulin B	Pcsk9	0.701652	0.0237301
GDP-mannose	Pcsk9	0.450517	0.191336
Gentisic acid	Pcsk9	0.703757	0.0231329
Glyco-beta-muricholic acid	Pcsk9	0.397212	0.255701
Glycocholic acid	Pcsk9	0.397212	0.255701
Glycolithocholic acid 3-sulfate	Pcsk9	0.578661	0.0796696
Indoxyl sulfate	Pcsk9	0.750532	0.0123806
Kynurenine	Pcsk9	0.836851	0.00253313
Lithocholic acid 3-sulfate	Pcsk9	0.931306	8.96198e-05
LPC(17:1)	Pcsk9	0.750853	0.0123224
LPI(18:2)	Pcsk9	0.764722	0.00997978
MBOA	Pcsk9	0.801743	0.00528016
Methanone, [1-(2-fluoropentyl)-1H-indol-3-yl](2,2,3,3-tetramethylcyclopropyl)-	Pcsk9	0.84105	0.00229449
Niflumic acid	Pcsk9	0.585962	0.0750588
Phloroglucinaldehyde	Pcsk9	0.703757	0.0231329
Ribothymidine	Pcsk9	0.727157	0.0171743
Testosterone_enanthate	Pcsk9	0.778476	0.0079853
Tetradecanedioic acid	Pcsk9	0.706384	0.0224021
(2,5-Dioxotetrahydrofuran-3-yl)acetic acid	Per1	0.186425	0.606075
(2E,4E)-5-(6-((.beta.-D-Glucopyranosyloxy)methyl)-1-hydroxy-2,6-dimethyl-4-oxocyclohex-2-en-1-yl)-3-methylpenta-2,4-dienoic acid	Per1	0.258978	0.469977
1.alpha.-Methyl-5.alpha.-androstan-3.alpha.,17.beta.-diol glucuronide	Per1	0.690738	0.0269978
10-Hydroxy-2,4b,8-trimethyl-2-(2-((3,4,5-trihydroxy-6-(hydroxymethyl)tetrahydro-2H-pyran-2-yl)oxy)ethyl)dodecahydro-4a,10a-epoxyphenanthrene-8-carboxylic acid	Per1	0.713757	0.0204362
1-Methylpseudouridine	Per1	0.740333	0.0143383
1-Nitro-7-hydroxy-8-glutathionyl-7,8-dihydronaphthalene	Per1	0.808958	0.00459514
1-palmitoyl-2-linoleoyl-sn-glycero-3-phospho-(1'-rac-glycerol)	Per1	0.603738	0.0645671
2-(3-Phenyl-1H-1,2,4-triazol-5-yl)pyridine	Per1	0.446679	0.195615
2-(5,6-Dihydroxy-3-methoxycarbonylcyclohex-3-en-1-yl)oxypropanoic acid	Per1	0.437873	0.205641
2,3-Dihydroxybenzoic acid (Pyrocatechuic acid)	Per1	0.398231	0.254371
2,6-Dihydroxybenzoic acid	Per1	0.398231	0.254371
2,7-Dihydroxy-8-(5-hydroxy-4,8-dimethyl-7-methylidene-3-oxononyl)-4a,7-dimethyl-1,2,3,4,5,6,8,9,10,10a-decahydrophenanthrene-1-carboxylic acid	Per1	0.397535	0.25528
21-Deoxycortisol	Per1	0.638373	0.0469916
2-Acetamido-3-(4-hydroxy-3-methoxyphenyl)propanoic acid	Per1	0.435808	0.208034
2-Amino-6-ethyl-4(3H)-pyrimidinone	Per1	0.243346	0.4981
3-Anisaldehyde	Per1	0.481666	0.158655
3-Methyluridine	Per1	0.740333	0.0143383
4-(4-tert-Butylphenyl)-1,3-thiazol-2-ylamine	Per1	0.259298	0.469409
4,4,6-Trimethyl-1-(1-naphthyl)-1,4-dihydro-2-pyrimidinethiol	Per1	-0.765131	0.00991583
4-propylidenepyrrolidine-2-carboxy-adenylate	Per1	0.6345	0.0487757
5-Norbornene-2,3-dicarboximide, N-(2-ethylhexyl)-	Per1	0.585842	0.0751331
6b-Hydroxy-3,14b,14c-trimethyl-5-oxo-2,3,4,5,6b,7,8,8a,9,14,14b,14c,15,16-tetradecahydro-4,16a-epoxy[1]benzoxocino[7',8':6,7]indeno[1,2-b]indol-3-yl acetate	Per1	0.39015	0.265022
6'-Methoxypolygoacetophenoside	Per1	0.223668	0.534478
Butaprost (free acid)	Per1	0.120503	0.740194
Capsianoside_V	Per1	0.757968	0.0110772
Cyclopenol	Per1	-0.529955	0.115113
D-myo-Inositol, 1-[2-hydroxy-3-[(1-oxo-9,12-octadecadienyl)oxy]propyl hydrogen phosphate], [S-(Z,Z)]-	Per1	0.927985	0.000107807
Frangulin B	Per1	0.611078	0.0605317
GDP-mannose	Per1	0.580268	0.0786394
Gentisic acid	Per1	0.398231	0.254371
Glyco-beta-muricholic acid	Per1	0.592687	0.0709684
Glycocholic acid	Per1	0.592687	0.0709684
Glycolithocholic acid 3-sulfate	Per1	0.716125	0.0198311
Indoxyl sulfate	Per1	0.619878	0.0559172
Kynurenine	Per1	0.59147	0.0716972
Lithocholic acid 3-sulfate	Per1	0.779599	0.0078361
LPC(17:1)	Per1	0.698622	0.0246086
LPI(18:2)	Per1	0.943264	4.232e-05
MBOA	Per1	0.729559	0.0166306
Methanone, [1-(2-fluoropentyl)-1H-indol-3-yl](2,2,3,3-tetramethylcyclopropyl)-	Per1	0.448899	0.193133
Niflumic acid	Per1	0.574428	0.082425
Phloroglucinaldehyde	Per1	0.398231	0.254371
Ribothymidine	Per1	0.740333	0.0143383
Testosterone_enanthate	Per1	0.611233	0.0604483
Tetradecanedioic acid	Per1	0.607316	0.0625784
(2,5-Dioxotetrahydrofuran-3-yl)acetic acid	Ppat	0.326783	0.356731
(2E,4E)-5-(6-((.beta.-D-Glucopyranosyloxy)methyl)-1-hydroxy-2,6-dimethyl-4-oxocyclohex-2-en-1-yl)-3-methylpenta-2,4-dienoic acid	Ppat	0.454815	0.186611
1.alpha.-Methyl-5.alpha.-androstan-3.alpha.,17.beta.-diol glucuronide	Ppat	0.829212	0.00301235
10-Hydroxy-2,4b,8-trimethyl-2-(2-((3,4,5-trihydroxy-6-(hydroxymethyl)tetrahydro-2H-pyran-2-yl)oxy)ethyl)dodecahydro-4a,10a-epoxyphenanthrene-8-carboxylic acid	Ppat	0.881426	0.000747766
1-Methylpseudouridine	Ppat	0.867219	0.00115502
1-Nitro-7-hydroxy-8-glutathionyl-7,8-dihydronaphthalene	Ppat	0.49309	0.147578
1-palmitoyl-2-linoleoyl-sn-glycero-3-phospho-(1'-rac-glycerol)	Ppat	0.678502	0.0310125
2-(3-Phenyl-1H-1,2,4-triazol-5-yl)pyridine	Ppat	0.75952	0.0108179
2-(5,6-Dihydroxy-3-methoxycarbonylcyclohex-3-en-1-yl)oxypropanoic acid	Ppat	0.706809	0.0222854
2,3-Dihydroxybenzoic acid (Pyrocatechuic acid)	Ppat	0.533103	0.112569
2,6-Dihydroxybenzoic acid	Ppat	0.533103	0.112569
2,7-Dihydroxy-8-(5-hydroxy-4,8-dimethyl-7-methylidene-3-oxononyl)-4a,7-dimethyl-1,2,3,4,5,6,8,9,10,10a-decahydrophenanthrene-1-carboxylic acid	Ppat	0.750046	0.0124695
21-Deoxycortisol	Ppat	0.690128	0.0271889
2-Acetamido-3-(4-hydroxy-3-methoxyphenyl)propanoic acid	Ppat	0.584172	0.0761727
2-Amino-6-ethyl-4(3H)-pyrimidinone	Ppat	0.448617	0.193448
3-Anisaldehyde	Ppat	0.335043	0.343972
3-Methyluridine	Ppat	0.867219	0.00115502
4-(4-tert-Butylphenyl)-1,3-thiazol-2-ylamine	Ppat	0.453272	0.188299
4,4,6-Trimethyl-1-(1-naphthyl)-1,4-dihydro-2-pyrimidinethiol	Ppat	-0.585643	0.0752568
4-propylidenepyrrolidine-2-carboxy-adenylate	Ppat	0.330627	0.350764
5-Norbornene-2,3-dicarboximide, N-(2-ethylhexyl)-	Ppat	0.521178	0.122393
6b-Hydroxy-3,14b,14c-trimethyl-5-oxo-2,3,4,5,6b,7,8,8a,9,14,14b,14c,15,16-tetradecahydro-4,16a-epoxy[1]benzoxocino[7',8':6,7]indeno[1,2-b]indol-3-yl acetate	Ppat	0.874865	0.000919903
6'-Methoxypolygoacetophenoside	Ppat	0.37523	0.285318
Butaprost (free acid)	Ppat	0.507657	0.134155
Capsianoside_V	Ppat	0.898819	0.000405172
Cyclopenol	Ppat	-0.811015	0.00441208
D-myo-Inositol, 1-[2-hydroxy-3-[(1-oxo-9,12-octadecadienyl)oxy]propyl hydrogen phosphate], [S-(Z,Z)]-	Ppat	0.738689	0.0146728
Frangulin B	Ppat	0.791245	0.00640288
GDP-mannose	Ppat	0.542114	0.105485
Gentisic acid	Ppat	0.533103	0.112569
Glyco-beta-muricholic acid	Ppat	0.790322	0.00650909
Glycocholic acid	Ppat	0.790322	0.00650909
Glycolithocholic acid 3-sulfate	Ppat	0.881789	0.00073897
Indoxyl sulfate	Ppat	0.752429	0.0120385
Kynurenine	Ppat	0.728437	0.0168832
Lithocholic acid 3-sulfate	Ppat	0.7468	0.0130737
LPC(17:1)	Ppat	0.61724	0.0572755
LPI(18:2)	Ppat	0.693668	0.0260919
MBOA	Ppat	0.631091	0.0503831
Methanone, [1-(2-fluoropentyl)-1H-indol-3-yl](2,2,3,3-tetramethylcyclopropyl)-	Ppat	0.637901	0.0472066
Niflumic acid	Ppat	0.434833	0.209169
Phloroglucinaldehyde	Ppat	0.533103	0.112569
Ribothymidine	Ppat	0.867219	0.00115502
Testosterone_enanthate	Ppat	0.924904	0.000126988
Tetradecanedioic acid	Ppat	0.644409	0.0442986
(2,5-Dioxotetrahydrofuran-3-yl)acetic acid	Ppp1r10	0.923841	0.000134155
(2E,4E)-5-(6-((.beta.-D-Glucopyranosyloxy)methyl)-1-hydroxy-2,6-dimethyl-4-oxocyclohex-2-en-1-yl)-3-methylpenta-2,4-dienoic acid	Ppp1r10	0.91746	0.000183638
1.alpha.-Methyl-5.alpha.-androstan-3.alpha.,17.beta.-diol glucuronide	Ppp1r10	0.456678	0.184583
10-Hydroxy-2,4b,8-trimethyl-2-(2-((3,4,5-trihydroxy-6-(hydroxymethyl)tetrahydro-2H-pyran-2-yl)oxy)ethyl)dodecahydro-4a,10a-epoxyphenanthrene-8-carboxylic acid	Ppp1r10	0.464926	0.175766
1-Methylpseudouridine	Ppp1r10	0.603439	0.064735
1-Nitro-7-hydroxy-8-glutathionyl-7,8-dihydronaphthalene	Ppp1r10	0.420483	0.226294
1-palmitoyl-2-linoleoyl-sn-glycero-3-phospho-(1'-rac-glycerol)	Ppp1r10	0.477505	0.162811
2-(3-Phenyl-1H-1,2,4-triazol-5-yl)pyridine	Ppp1r10	0.917173	0.000186133
2-(5,6-Dihydroxy-3-methoxycarbonylcyclohex-3-en-1-yl)oxypropanoic acid	Ppp1r10	0.916277	0.000194109
2,3-Dihydroxybenzoic acid (Pyrocatechuic acid)	Ppp1r10	0.921806	0.000148707
2,6-Dihydroxybenzoic acid	Ppp1r10	0.921806	0.000148707
2,7-Dihydroxy-8-(5-hydroxy-4,8-dimethyl-7-methylidene-3-oxononyl)-4a,7-dimethyl-1,2,3,4,5,6,8,9,10,10a-decahydrophenanthrene-1-carboxylic acid	Ppp1r10	0.892817	0.000506402
21-Deoxycortisol	Ppp1r10	0.770693	0.00907523
2-Acetamido-3-(4-hydroxy-3-methoxyphenyl)propanoic acid	Ppp1r10	0.709153	0.0216492
2-Amino-6-ethyl-4(3H)-pyrimidinone	Ppp1r10	0.937794	6.07468e-05
3-Anisaldehyde	Ppp1r10	0.477919	0.162394
3-Methyluridine	Ppp1r10	0.603439	0.064735
4-(4-tert-Butylphenyl)-1,3-thiazol-2-ylamine	Ppp1r10	0.925493	0.000123143
4,4,6-Trimethyl-1-(1-naphthyl)-1,4-dihydro-2-pyrimidinethiol	Ppp1r10	-0.361654	0.304488
4-propylidenepyrrolidine-2-carboxy-adenylate	Ppp1r10	0.456719	0.184539
5-Norbornene-2,3-dicarboximide, N-(2-ethylhexyl)-	Ppp1r10	0.717303	0.0195348
6b-Hydroxy-3,14b,14c-trimethyl-5-oxo-2,3,4,5,6b,7,8,8a,9,14,14b,14c,15,16-tetradecahydro-4,16a-epoxy[1]benzoxocino[7',8':6,7]indeno[1,2-b]indol-3-yl acetate	Ppp1r10	0.738659	0.0146791
6'-Methoxypolygoacetophenoside	Ppp1r10	0.845928	0.00203814
Butaprost (free acid)	Ppp1r10	0.942926	4.33192e-05
Capsianoside_V	Ppp1r10	0.485002	0.155371
Cyclopenol	Ppp1r10	-0.620241	0.0557321
D-myo-Inositol, 1-[2-hydroxy-3-[(1-oxo-9,12-octadecadienyl)oxy]propyl hydrogen phosphate], [S-(Z,Z)]-	Ppp1r10	0.228286	0.525846
Frangulin B	Ppp1r10	0.704123	0.0230301
GDP-mannose	Ppp1r10	0.379008	0.280102
Gentisic acid	Ppp1r10	0.921806	0.000148707
Glyco-beta-muricholic acid	Ppp1r10	0.299552	0.400431
Glycocholic acid	Ppp1r10	0.299552	0.400431
Glycolithocholic acid 3-sulfate	Ppp1r10	0.4686	0.171922
Indoxyl sulfate	Ppp1r10	0.592966	0.0708015
Kynurenine	Ppp1r10	0.82527	0.00328366
Lithocholic acid 3-sulfate	Ppp1r10	0.745676	0.0132877
LPC(17:1)	Ppp1r10	0.523935	0.120076
LPI(18:2)	Ppp1r10	0.155256	0.668446
MBOA	Ppp1r10	0.585771	0.0751771
Methanone, [1-(2-fluoropentyl)-1H-indol-3-yl](2,2,3,3-tetramethylcyclopropyl)-	Ppp1r10	0.914706	0.00020869
Niflumic acid	Ppp1r10	0.536976	0.109489
Phloroglucinaldehyde	Ppp1r10	0.921806	0.000148707
Ribothymidine	Ppp1r10	0.603439	0.064735
Testosterone_enanthate	Ppp1r10	0.695838	0.0254349
Tetradecanedioic acid	Ppp1r10	0.736288	0.0151712
(2,5-Dioxotetrahydrofuran-3-yl)acetic acid	Rrp12	0.693805	0.0260501
(2E,4E)-5-(6-((.beta.-D-Glucopyranosyloxy)methyl)-1-hydroxy-2,6-dimethyl-4-oxocyclohex-2-en-1-yl)-3-methylpenta-2,4-dienoic acid	Rrp12	0.802187	0.00523607
1.alpha.-Methyl-5.alpha.-androstan-3.alpha.,17.beta.-diol glucuronide	Rrp12	0.753861	0.0117846
10-Hydroxy-2,4b,8-trimethyl-2-(2-((3,4,5-trihydroxy-6-(hydroxymethyl)tetrahydro-2H-pyran-2-yl)oxy)ethyl)dodecahydro-4a,10a-epoxyphenanthrene-8-carboxylic acid	Rrp12	0.562606	0.0904419
1-Methylpseudouridine	Rrp12	0.720152	0.0188305
1-Nitro-7-hydroxy-8-glutathionyl-7,8-dihydronaphthalene	Rrp12	0.649897	0.0419418
1-palmitoyl-2-linoleoyl-sn-glycero-3-phospho-(1'-rac-glycerol)	Rrp12	0.642559	0.0451127
2-(3-Phenyl-1H-1,2,4-triazol-5-yl)pyridine	Rrp12	0.778747	0.00794911
2-(5,6-Dihydroxy-3-methoxycarbonylcyclohex-3-en-1-yl)oxypropanoic acid	Rrp12	0.730666	0.0163841
2,3-Dihydroxybenzoic acid (Pyrocatechuic acid)	Rrp12	0.61502	0.0584349
2,6-Dihydroxybenzoic acid	Rrp12	0.61502	0.0584349
2,7-Dihydroxy-8-(5-hydroxy-4,8-dimethyl-7-methylidene-3-oxononyl)-4a,7-dimethyl-1,2,3,4,5,6,8,9,10,10a-decahydrophenanthrene-1-carboxylic acid	Rrp12	0.798352	0.00562608
21-Deoxycortisol	Rrp12	0.809087	0.00458342
2-Acetamido-3-(4-hydroxy-3-methoxyphenyl)propanoic acid	Rrp12	0.521691	0.12196
2-Amino-6-ethyl-4(3H)-pyrimidinone	Rrp12	0.630004	0.0509027
3-Anisaldehyde	Rrp12	0.309981	0.383402
3-Methyluridine	Rrp12	0.720152	0.0188305
4-(4-tert-Butylphenyl)-1,3-thiazol-2-ylamine	Rrp12	0.877188	0.000855978
4,4,6-Trimethyl-1-(1-naphthyl)-1,4-dihydro-2-pyrimidinethiol	Rrp12	-0.329254	0.352889
4-propylidenepyrrolidine-2-carboxy-adenylate	Rrp12	0.644191	0.0443943
5-Norbornene-2,3-dicarboximide, N-(2-ethylhexyl)-	Rrp12	0.934644	7.37308e-05
6b-Hydroxy-3,14b,14c-trimethyl-5-oxo-2,3,4,5,6b,7,8,8a,9,14,14b,14c,15,16-tetradecahydro-4,16a-epoxy[1]benzoxocino[7',8':6,7]indeno[1,2-b]indol-3-yl acetate	Rrp12	0.744455	0.013523
6'-Methoxypolygoacetophenoside	Rrp12	0.682095	0.0297941
Butaprost (free acid)	Rrp12	0.825679	0.00325474
Capsianoside_V	Rrp12	0.659746	0.0379263
Cyclopenol	Rrp12	-0.865621	0.00120919
D-myo-Inositol, 1-[2-hydroxy-3-[(1-oxo-9,12-octadecadienyl)oxy]propyl hydrogen phosphate], [S-(Z,Z)]-	Rrp12	0.567229	0.0872498
Frangulin B	Rrp12	0.617922	0.0569222
GDP-mannose	Rrp12	0.250572	0.485011
Gentisic acid	Rrp12	0.61502	0.0584349
Glyco-beta-muricholic acid	Rrp12	0.322628	0.363238
Glycocholic acid	Rrp12	0.322628	0.363238
Glycolithocholic acid 3-sulfate	Rrp12	0.567714	0.0869189
Indoxyl sulfate	Rrp12	0.809573	0.00453983
Kynurenine	Rrp12	0.662019	0.037038
Lithocholic acid 3-sulfate	Rrp12	0.827824	0.00310599
LPC(17:1)	Rrp12	0.650681	0.0416125
LPI(18:2)	Rrp12	0.565789	0.0882365
MBOA	Rrp12	0.625857	0.0529188
Methanone, [1-(2-fluoropentyl)-1H-indol-3-yl](2,2,3,3-tetramethylcyclopropyl)-	Rrp12	0.838101	0.00246029
Niflumic acid	Rrp12	0.858233	0.00148394
Phloroglucinaldehyde	Rrp12	0.61502	0.0584349
Ribothymidine	Rrp12	0.720152	0.0188305
Testosterone_enanthate	Rrp12	0.812171	0.00431154
Tetradecanedioic acid	Rrp12	0.688145	0.027817
(2,5-Dioxotetrahydrofuran-3-yl)acetic acid	Sik1	0.657699	0.0387386
(2E,4E)-5-(6-((.beta.-D-Glucopyranosyloxy)methyl)-1-hydroxy-2,6-dimethyl-4-oxocyclohex-2-en-1-yl)-3-methylpenta-2,4-dienoic acid	Sik1	0.446072	0.196297
1.alpha.-Methyl-5.alpha.-androstan-3.alpha.,17.beta.-diol glucuronide	Sik1	0.696018	0.0253808
10-Hydroxy-2,4b,8-trimethyl-2-(2-((3,4,5-trihydroxy-6-(hydroxymethyl)tetrahydro-2H-pyran-2-yl)oxy)ethyl)dodecahydro-4a,10a-epoxyphenanthrene-8-carboxylic acid	Sik1	0.748012	0.0128459
1-Methylpseudouridine	Sik1	0.814904	0.00408034
1-Nitro-7-hydroxy-8-glutathionyl-7,8-dihydronaphthalene	Sik1	0.757523	0.0111523
1-palmitoyl-2-linoleoyl-sn-glycero-3-phospho-(1'-rac-glycerol)	Sik1	0.601515	0.0658231
2-(3-Phenyl-1H-1,2,4-triazol-5-yl)pyridine	Sik1	0.762241	0.0103735
2-(5,6-Dihydroxy-3-methoxycarbonylcyclohex-3-en-1-yl)oxypropanoic acid	Sik1	0.766135	0.00976012
2,3-Dihydroxybenzoic acid (Pyrocatechuic acid)	Sik1	0.677136	0.0314846
2,6-Dihydroxybenzoic acid	Sik1	0.677136	0.0314846
2,7-Dihydroxy-8-(5-hydroxy-4,8-dimethyl-7-methylidene-3-oxononyl)-4a,7-dimethyl-1,2,3,4,5,6,8,9,10,10a-decahydrophenanthrene-1-carboxylic acid	Sik1	0.613602	0.0591835
21-Deoxycortisol	Sik1	0.692284	0.0265173
2-Acetamido-3-(4-hydroxy-3-methoxyphenyl)propanoic acid	Sik1	0.544958	0.103309
2-Amino-6-ethyl-4(3H)-pyrimidinone	Sik1	0.633084	0.0494391
3-Anisaldehyde	Sik1	0.524909	0.119264
3-Methyluridine	Sik1	0.814904	0.00408034
4-(4-tert-Butylphenyl)-1,3-thiazol-2-ylamine	Sik1	0.592109	0.071314
4,4,6-Trimethyl-1-(1-naphthyl)-1,4-dihydro-2-pyrimidinethiol	Sik1	-0.607322	0.062575
4-propylidenepyrrolidine-2-carboxy-adenylate	Sik1	0.700497	0.0240624
5-Norbornene-2,3-dicarboximide, N-(2-ethylhexyl)-	Sik1	0.693369	0.0261833
6b-Hydroxy-3,14b,14c-trimethyl-5-oxo-2,3,4,5,6b,7,8,8a,9,14,14b,14c,15,16-tetradecahydro-4,16a-epoxy[1]benzoxocino[7',8':6,7]indeno[1,2-b]indol-3-yl acetate	Sik1	0.645581	0.0437882
6'-Methoxypolygoacetophenoside	Sik1	0.417307	0.230189
Butaprost (free acid)	Sik1	0.467338	0.173237
Capsianoside_V	Sik1	0.76822	0.00944255
Cyclopenol	Sik1	-0.584065	0.0762395
D-myo-Inositol, 1-[2-hydroxy-3-[(1-oxo-9,12-octadecadienyl)oxy]propyl hydrogen phosphate], [S-(Z,Z)]-	Sik1	0.658779	0.0383084
Frangulin B	Sik1	0.906993	0.000292236
GDP-mannose	Sik1	0.693309	0.0262018
Gentisic acid	Sik1	0.677136	0.0314846
Glyco-beta-muricholic acid	Sik1	0.650411	0.0417254
Glycocholic acid	Sik1	0.650411	0.0417254
Glycolithocholic acid 3-sulfate	Sik1	0.748569	0.0127419
Indoxyl sulfate	Sik1	0.401094	0.250656
Kynurenine	Sik1	0.760356	0.01068
Lithocholic acid 3-sulfate	Sik1	0.810729	0.00443721
LPC(17:1)	Sik1	0.922305	0.000145035
LPI(18:2)	Sik1	0.668542	0.0345664
MBOA	Sik1	0.951677	2.25e-05
Methanone, [1-(2-fluoropentyl)-1H-indol-3-yl](2,2,3,3-tetramethylcyclopropyl)-	Sik1	0.62293	0.0543732
Niflumic acid	Sik1	0.473466	0.166906
Phloroglucinaldehyde	Sik1	0.677136	0.0314846
Ribothymidine	Sik1	0.814904	0.00408034
Testosterone_enanthate	Sik1	0.744714	0.0134728
Tetradecanedioic acid	Sik1	0.976227	1.35782e-06
(2,5-Dioxotetrahydrofuran-3-yl)acetic acid	Slc20a1	0.768094	0.00946146
(2E,4E)-5-(6-((.beta.-D-Glucopyranosyloxy)methyl)-1-hydroxy-2,6-dimethyl-4-oxocyclohex-2-en-1-yl)-3-methylpenta-2,4-dienoic acid	Slc20a1	0.839673	0.00237085
1.alpha.-Methyl-5.alpha.-androstan-3.alpha.,17.beta.-diol glucuronide	Slc20a1	0.590078	0.0725376
10-Hydroxy-2,4b,8-trimethyl-2-(2-((3,4,5-trihydroxy-6-(hydroxymethyl)tetrahydro-2H-pyran-2-yl)oxy)ethyl)dodecahydro-4a,10a-epoxyphenanthrene-8-carboxylic acid	Slc20a1	0.696843	0.0251343
1-Methylpseudouridine	Slc20a1	0.783708	0.00730685
1-Nitro-7-hydroxy-8-glutathionyl-7,8-dihydronaphthalene	Slc20a1	0.55515	0.0957453
1-palmitoyl-2-linoleoyl-sn-glycero-3-phospho-(1'-rac-glycerol)	Slc20a1	0.582812	0.0770263
2-(3-Phenyl-1H-1,2,4-triazol-5-yl)pyridine	Slc20a1	0.939918	5.30031e-05
2-(5,6-Dihydroxy-3-methoxycarbonylcyclohex-3-en-1-yl)oxypropanoic acid	Slc20a1	0.928725	0.000103537
2,3-Dihydroxybenzoic acid (Pyrocatechuic acid)	Slc20a1	0.958784	1.20115e-05
2,6-Dihydroxybenzoic acid	Slc20a1	0.958784	1.20115e-05
2,7-Dihydroxy-8-(5-hydroxy-4,8-dimethyl-7-methylidene-3-oxononyl)-4a,7-dimethyl-1,2,3,4,5,6,8,9,10,10a-decahydrophenanthrene-1-carboxylic acid	Slc20a1	0.898298	0.000413324
21-Deoxycortisol	Slc20a1	0.867363	0.00115022
2-Acetamido-3-(4-hydroxy-3-methoxyphenyl)propanoic acid	Slc20a1	0.846652	0.00200193
2-Amino-6-ethyl-4(3H)-pyrimidinone	Slc20a1	0.89117	0.000537151
3-Anisaldehyde	Slc20a1	0.646739	0.0432875
3-Methyluridine	Slc20a1	0.783708	0.00730685
4-(4-tert-Butylphenyl)-1,3-thiazol-2-ylamine	Slc20a1	0.771382	0.00897482
4,4,6-Trimethyl-1-(1-naphthyl)-1,4-dihydro-2-pyrimidinethiol	Slc20a1	-0.649688	0.0420299
4-propylidenepyrrolidine-2-carboxy-adenylate	Slc20a1	0.5033	0.138088
5-Norbornene-2,3-dicarboximide, N-(2-ethylhexyl)-	Slc20a1	0.678237	0.0311038
6b-Hydroxy-3,14b,14c-trimethyl-5-oxo-2,3,4,5,6b,7,8,8a,9,14,14b,14c,15,16-tetradecahydro-4,16a-epoxy[1]benzoxocino[7',8':6,7]indeno[1,2-b]indol-3-yl acetate	Slc20a1	0.773615	0.00865443
6'-Methoxypolygoacetophenoside	Slc20a1	0.785373	0.00709988
Butaprost (free acid)	Slc20a1	0.781641	0.00756982
Capsianoside_V	Slc20a1	0.70141	0.0237996
Cyclopenol	Slc20a1	-0.632986	0.0494854
D-myo-Inositol, 1-[2-hydroxy-3-[(1-oxo-9,12-octadecadienyl)oxy]propyl hydrogen phosphate], [S-(Z,Z)]-	Slc20a1	0.512166	0.130158
Frangulin B	Slc20a1	0.823123	0.00343855
GDP-mannose	Slc20a1	0.593769	0.0703239
Gentisic acid	Slc20a1	0.958784	1.20115e-05
Glyco-beta-muricholic acid	Slc20a1	0.552834	0.0974319
Glycocholic acid	Slc20a1	0.552834	0.0974319
Glycolithocholic acid 3-sulfate	Slc20a1	0.699822	0.024258
Indoxyl sulfate	Slc20a1	0.725991	0.0174428
Kynurenine	Slc20a1	0.959543	1.11612e-05
Lithocholic acid 3-sulfate	Slc20a1	0.874035	0.000943563
LPC(17:1)	Slc20a1	0.601582	0.0657848
LPI(18:2)	Slc20a1	0.416502	0.231182
MBOA	Slc20a1	0.704706	0.0228669
Methanone, [1-(2-fluoropentyl)-1H-indol-3-yl](2,2,3,3-tetramethylcyclopropyl)-	Slc20a1	0.909224	0.000265922
Niflumic acid	Slc20a1	0.527267	0.117313
Phloroglucinaldehyde	Slc20a1	0.958784	1.20115e-05
Ribothymidine	Slc20a1	0.783708	0.00730685
Testosterone_enanthate	Slc20a1	0.794816	0.00600357
Tetradecanedioic acid	Slc20a1	0.783735	0.0073035
(2,5-Dioxotetrahydrofuran-3-yl)acetic acid	Slc25a25	0.686059	0.0284881
(2E,4E)-5-(6-((.beta.-D-Glucopyranosyloxy)methyl)-1-hydroxy-2,6-dimethyl-4-oxocyclohex-2-en-1-yl)-3-methylpenta-2,4-dienoic acid	Slc25a25	0.539281	0.107681
1.alpha.-Methyl-5.alpha.-androstan-3.alpha.,17.beta.-diol glucuronide	Slc25a25	0.657082	0.0389858
10-Hydroxy-2,4b,8-trimethyl-2-(2-((3,4,5-trihydroxy-6-(hydroxymethyl)tetrahydro-2H-pyran-2-yl)oxy)ethyl)dodecahydro-4a,10a-epoxyphenanthrene-8-carboxylic acid	Slc25a25	0.786179	0.00700114
1-Methylpseudouridine	Slc25a25	0.758664	0.0109604
1-Nitro-7-hydroxy-8-glutathionyl-7,8-dihydronaphthalene	Slc25a25	0.557401	0.0941238
1-palmitoyl-2-linoleoyl-sn-glycero-3-phospho-(1'-rac-glycerol)	Slc25a25	0.628348	0.0517014
2-(3-Phenyl-1H-1,2,4-triazol-5-yl)pyridine	Slc25a25	0.77382	0.00862554
2-(5,6-Dihydroxy-3-methoxycarbonylcyclohex-3-en-1-yl)oxypropanoic acid	Slc25a25	0.713812	0.020422
2,3-Dihydroxybenzoic acid (Pyrocatechuic acid)	Slc25a25	0.657421	0.0388498
2,6-Dihydroxybenzoic acid	Slc25a25	0.657421	0.0388498
2,7-Dihydroxy-8-(5-hydroxy-4,8-dimethyl-7-methylidene-3-oxononyl)-4a,7-dimethyl-1,2,3,4,5,6,8,9,10,10a-decahydrophenanthrene-1-carboxylic acid	Slc25a25	0.639873	0.0463126
21-Deoxycortisol	Slc25a25	0.684003	0.0291606
2-Acetamido-3-(4-hydroxy-3-methoxyphenyl)propanoic acid	Slc25a25	0.593629	0.0704074
2-Amino-6-ethyl-4(3H)-pyrimidinone	Slc25a25	0.688174	0.0278077
3-Anisaldehyde	Slc25a25	0.49731	0.14361
3-Methyluridine	Slc25a25	0.758664	0.0109604
4-(4-tert-Butylphenyl)-1,3-thiazol-2-ylamine	Slc25a25	0.583632	0.0765106
4,4,6-Trimethyl-1-(1-naphthyl)-1,4-dihydro-2-pyrimidinethiol	Slc25a25	-0.385073	0.271837
4-propylidenepyrrolidine-2-carboxy-adenylate	Slc25a25	0.618369	0.0566916
5-Norbornene-2,3-dicarboximide, N-(2-ethylhexyl)-	Slc25a25	0.635751	0.0481945
6b-Hydroxy-3,14b,14c-trimethyl-5-oxo-2,3,4,5,6b,7,8,8a,9,14,14b,14c,15,16-tetradecahydro-4,16a-epoxy[1]benzoxocino[7',8':6,7]indeno[1,2-b]indol-3-yl acetate	Slc25a25	0.6988	0.0245562
6'-Methoxypolygoacetophenoside	Slc25a25	0.482018	0.158307
Butaprost (free acid)	Slc25a25	0.534454	0.111489
Capsianoside_V	Slc25a25	0.789004	0.00666288
Cyclopenol	Slc25a25	-0.545683	0.102759
D-myo-Inositol, 1-[2-hydroxy-3-[(1-oxo-9,12-octadecadienyl)oxy]propyl hydrogen phosphate], [S-(Z,Z)]-	Slc25a25	0.579074	0.0794043
Frangulin B	Slc25a25	0.884571	0.000674188
GDP-mannose	Slc25a25	0.742028	0.013999
Gentisic acid	Slc25a25	0.657421	0.0388498
Glyco-beta-muricholic acid	Slc25a25	0.7194	0.0190148
Glycocholic acid	Slc25a25	0.7194	0.0190148
Glycolithocholic acid 3-sulfate	Slc25a25	0.786365	0.00697849
Indoxyl sulfate	Slc25a25	0.36162	0.304536
Kynurenine	Slc25a25	0.670063	0.0340067
Lithocholic acid 3-sulfate	Slc25a25	0.720079	0.0188485
LPC(17:1)	Slc25a25	0.778039	0.00804389
LPI(18:2)	Slc25a25	0.534636	0.111344
MBOA	Slc25a25	0.840784	0.00230907
Methanone, [1-(2-fluoropentyl)-1H-indol-3-yl](2,2,3,3-tetramethylcyclopropyl)-	Slc25a25	0.575082	0.0819948
Niflumic acid	Slc25a25	0.514187	0.128391
Phloroglucinaldehyde	Slc25a25	0.657421	0.0388498
Ribothymidine	Slc25a25	0.758664	0.0109604
Testosterone_enanthate	Slc25a25	0.720209	0.0188166
Tetradecanedioic acid	Slc25a25	0.966706	5.16388e-06
(2,5-Dioxotetrahydrofuran-3-yl)acetic acid	Slc34a2	0.652826	0.0407192
(2E,4E)-5-(6-((.beta.-D-Glucopyranosyloxy)methyl)-1-hydroxy-2,6-dimethyl-4-oxocyclohex-2-en-1-yl)-3-methylpenta-2,4-dienoic acid	Slc34a2	0.765994	0.00978193
1.alpha.-Methyl-5.alpha.-androstan-3.alpha.,17.beta.-diol glucuronide	Slc34a2	0.690852	0.0269622
10-Hydroxy-2,4b,8-trimethyl-2-(2-((3,4,5-trihydroxy-6-(hydroxymethyl)tetrahydro-2H-pyran-2-yl)oxy)ethyl)dodecahydro-4a,10a-epoxyphenanthrene-8-carboxylic acid	Slc34a2	0.487761	0.152685
1-Methylpseudouridine	Slc34a2	0.675294	0.0321287
1-Nitro-7-hydroxy-8-glutathionyl-7,8-dihydronaphthalene	Slc34a2	0.723041	0.0181348
1-palmitoyl-2-linoleoyl-sn-glycero-3-phospho-(1'-rac-glycerol)	Slc34a2	0.599792	0.0668075
2-(3-Phenyl-1H-1,2,4-triazol-5-yl)pyridine	Slc34a2	0.69892	0.0245213
2-(5,6-Dihydroxy-3-methoxycarbonylcyclohex-3-en-1-yl)oxypropanoic acid	Slc34a2	0.665969	0.0355276
2,3-Dihydroxybenzoic acid (Pyrocatechuic acid)	Slc34a2	0.560601	0.0918492
2,6-Dihydroxybenzoic acid	Slc34a2	0.560601	0.0918492
2,7-Dihydroxy-8-(5-hydroxy-4,8-dimethyl-7-methylidene-3-oxononyl)-4a,7-dimethyl-1,2,3,4,5,6,8,9,10,10a-decahydrophenanthrene-1-carboxylic acid	Slc34a2	0.72496	0.0176825
21-Deoxycortisol	Slc34a2	0.832527	0.00279704
2-Acetamido-3-(4-hydroxy-3-methoxyphenyl)propanoic acid	Slc34a2	0.479671	0.16064
2-Amino-6-ethyl-4(3H)-pyrimidinone	Slc34a2	0.591024	0.0719658
3-Anisaldehyde	Slc34a2	0.40484	0.24584
3-Methyluridine	Slc34a2	0.675294	0.0321287
4-(4-tert-Butylphenyl)-1,3-thiazol-2-ylamine	Slc34a2	0.823875	0.00338373
4,4,6-Trimethyl-1-(1-naphthyl)-1,4-dihydro-2-pyrimidinethiol	Slc34a2	-0.331882	0.348828
4-propylidenepyrrolidine-2-carboxy-adenylate	Slc34a2	0.694844	0.0257345
5-Norbornene-2,3-dicarboximide, N-(2-ethylhexyl)-	Slc34a2	0.924287	0.000131114
6b-Hydroxy-3,14b,14c-trimethyl-5-oxo-2,3,4,5,6b,7,8,8a,9,14,14b,14c,15,16-tetradecahydro-4,16a-epoxy[1]benzoxocino[7',8':6,7]indeno[1,2-b]indol-3-yl acetate	Slc34a2	0.6086	0.0618751
6'-Methoxypolygoacetophenoside	Slc34a2	0.700265	0.0241295
Butaprost (free acid)	Slc34a2	0.756608	0.0113081
Capsianoside_V	Slc34a2	0.589787	0.0727138
Cyclopenol	Slc34a2	-0.769399	0.00926614
D-myo-Inositol, 1-[2-hydroxy-3-[(1-oxo-9,12-octadecadienyl)oxy]propyl hydrogen phosphate], [S-(Z,Z)]-	Slc34a2	0.608881	0.0617218
Frangulin B	Slc34a2	0.553711	0.0967912
GDP-mannose	Slc34a2	0.2047	0.570515
Gentisic acid	Slc34a2	0.560601	0.0918492
Glyco-beta-muricholic acid	Slc34a2	0.2281	0.526191
Glycocholic acid	Slc34a2	0.2281	0.526191
Glycolithocholic acid 3-sulfate	Slc34a2	0.494004	0.146713
Indoxyl sulfate	Slc34a2	0.801666	0.00528781
Kynurenine	Slc34a2	0.600614	0.0663365
Lithocholic acid 3-sulfate	Slc34a2	0.837149	0.00251561
LPC(17:1)	Slc34a2	0.612995	0.0595061
LPI(18:2)	Slc34a2	0.594037	0.0701648
MBOA	Slc34a2	0.630287	0.0507672
Methanone, [1-(2-fluoropentyl)-1H-indol-3-yl](2,2,3,3-tetramethylcyclopropyl)-	Slc34a2	0.793326	0.00616802
Niflumic acid	Slc34a2	0.924649	0.000128678
Phloroglucinaldehyde	Slc34a2	0.560601	0.0918492
Ribothymidine	Slc34a2	0.675294	0.0321287
Testosterone_enanthate	Slc34a2	0.717748	0.0194236
Tetradecanedioic acid	Slc34a2	0.620058	0.0558253
(2,5-Dioxotetrahydrofuran-3-yl)acetic acid	Slc8b1	-0.446266	0.196078
(2E,4E)-5-(6-((.beta.-D-Glucopyranosyloxy)methyl)-1-hydroxy-2,6-dimethyl-4-oxocyclohex-2-en-1-yl)-3-methylpenta-2,4-dienoic acid	Slc8b1	-0.608287	0.0620458
1.alpha.-Methyl-5.alpha.-androstan-3.alpha.,17.beta.-diol glucuronide	Slc8b1	-0.765738	0.00982149
10-Hydroxy-2,4b,8-trimethyl-2-(2-((3,4,5-trihydroxy-6-(hydroxymethyl)tetrahydro-2H-pyran-2-yl)oxy)ethyl)dodecahydro-4a,10a-epoxyphenanthrene-8-carboxylic acid	Slc8b1	-0.571447	0.0844011
1-Methylpseudouridine	Slc8b1	-0.613242	0.0593748
1-Nitro-7-hydroxy-8-glutathionyl-7,8-dihydronaphthalene	Slc8b1	-0.627214	0.0522534
1-palmitoyl-2-linoleoyl-sn-glycero-3-phospho-(1'-rac-glycerol)	Slc8b1	-0.812471	0.00428567
2-(3-Phenyl-1H-1,2,4-triazol-5-yl)pyridine	Slc8b1	-0.654213	0.0401487
2-(5,6-Dihydroxy-3-methoxycarbonylcyclohex-3-en-1-yl)oxypropanoic acid	Slc8b1	-0.653999	0.0402364
2,3-Dihydroxybenzoic acid (Pyrocatechuic acid)	Slc8b1	-0.585695	0.0752242
2,6-Dihydroxybenzoic acid	Slc8b1	-0.585695	0.0752242
2,7-Dihydroxy-8-(5-hydroxy-4,8-dimethyl-7-methylidene-3-oxononyl)-4a,7-dimethyl-1,2,3,4,5,6,8,9,10,10a-decahydrophenanthrene-1-carboxylic acid	Slc8b1	-0.777827	0.00807248
21-Deoxycortisol	Slc8b1	-0.665672	0.0356395
2-Acetamido-3-(4-hydroxy-3-methoxyphenyl)propanoic acid	Slc8b1	-0.545287	0.103059
2-Amino-6-ethyl-4(3H)-pyrimidinone	Slc8b1	-0.416036	0.231758
3-Anisaldehyde	Slc8b1	-0.0708365	0.84582
3-Methyluridine	Slc8b1	-0.613242	0.0593748
4-(4-tert-Butylphenyl)-1,3-thiazol-2-ylamine	Slc8b1	-0.706396	0.0223988
4,4,6-Trimethyl-1-(1-naphthyl)-1,4-dihydro-2-pyrimidinethiol	Slc8b1	0.537496	0.109079
4-propylidenepyrrolidine-2-carboxy-adenylate	Slc8b1	-0.3344	0.344957
5-Norbornene-2,3-dicarboximide, N-(2-ethylhexyl)-	Slc8b1	-0.769172	0.00929992
6b-Hydroxy-3,14b,14c-trimethyl-5-oxo-2,3,4,5,6b,7,8,8a,9,14,14b,14c,15,16-tetradecahydro-4,16a-epoxy[1]benzoxocino[7',8':6,7]indeno[1,2-b]indol-3-yl acetate	Slc8b1	-0.648308	0.0426155
6'-Methoxypolygoacetophenoside	Slc8b1	-0.371895	0.289964
Butaprost (free acid)	Slc8b1	-0.623244	0.0542158
Capsianoside_V	Slc8b1	-0.646416	0.0434267
Cyclopenol	Slc8b1	0.964199	6.88275e-06
D-myo-Inositol, 1-[2-hydroxy-3-[(1-oxo-9,12-octadecadienyl)oxy]propyl hydrogen phosphate], [S-(Z,Z)]-	Slc8b1	-0.622846	0.0544151
Frangulin B	Slc8b1	-0.538367	0.108396
GDP-mannose	Slc8b1	-0.350087	0.321343
Gentisic acid	Slc8b1	-0.585695	0.0752242
Glyco-beta-muricholic acid	Slc8b1	-0.405982	0.244382
Glycocholic acid	Slc8b1	-0.405982	0.244382
Glycolithocholic acid 3-sulfate	Slc8b1	-0.575948	0.0814282
Indoxyl sulfate	Slc8b1	-0.850027	0.0018393
Kynurenine	Slc8b1	-0.692592	0.0264223
Lithocholic acid 3-sulfate	Slc8b1	-0.796973	0.00577127
LPC(17:1)	Slc8b1	-0.541344	0.106079
LPI(18:2)	Slc8b1	-0.682921	0.0295188
MBOA	Slc8b1	-0.525824	0.118505
Methanone, [1-(2-fluoropentyl)-1H-indol-3-yl](2,2,3,3-tetramethylcyclopropyl)-	Slc8b1	-0.832537	0.00279643
Niflumic acid	Slc8b1	-0.656494	0.0392221
Phloroglucinaldehyde	Slc8b1	-0.585695	0.0752242
Ribothymidine	Slc8b1	-0.613242	0.0593748
Testosterone_enanthate	Slc8b1	-0.824819	0.00331575
Tetradecanedioic acid	Slc8b1	-0.580155	0.0787118
(2,5-Dioxotetrahydrofuran-3-yl)acetic acid	Slx4	0.678798	0.0309111
(2E,4E)-5-(6-((.beta.-D-Glucopyranosyloxy)methyl)-1-hydroxy-2,6-dimethyl-4-oxocyclohex-2-en-1-yl)-3-methylpenta-2,4-dienoic acid	Slx4	0.673074	0.0329168
1.alpha.-Methyl-5.alpha.-androstan-3.alpha.,17.beta.-diol glucuronide	Slx4	0.802319	0.00522294
10-Hydroxy-2,4b,8-trimethyl-2-(2-((3,4,5-trihydroxy-6-(hydroxymethyl)tetrahydro-2H-pyran-2-yl)oxy)ethyl)dodecahydro-4a,10a-epoxyphenanthrene-8-carboxylic acid	Slx4	0.690054	0.0272122
1-Methylpseudouridine	Slx4	0.806161	0.00485267
1-Nitro-7-hydroxy-8-glutathionyl-7,8-dihydronaphthalene	Slx4	0.807435	0.00473404
1-palmitoyl-2-linoleoyl-sn-glycero-3-phospho-(1'-rac-glycerol)	Slx4	0.709611	0.0215265
2-(3-Phenyl-1H-1,2,4-triazol-5-yl)pyridine	Slx4	0.773183	0.00871579
2-(5,6-Dihydroxy-3-methoxycarbonylcyclohex-3-en-1-yl)oxypropanoic acid	Slx4	0.746817	0.0130706
2,3-Dihydroxybenzoic acid (Pyrocatechuic acid)	Slx4	0.666225	0.0354312
2,6-Dihydroxybenzoic acid	Slx4	0.666225	0.0354312
2,7-Dihydroxy-8-(5-hydroxy-4,8-dimethyl-7-methylidene-3-oxononyl)-4a,7-dimethyl-1,2,3,4,5,6,8,9,10,10a-decahydrophenanthrene-1-carboxylic acid	Slx4	0.727274	0.0171477
21-Deoxycortisol	Slx4	0.802714	0.00518395
2-Acetamido-3-(4-hydroxy-3-methoxyphenyl)propanoic acid	Slx4	0.556005	0.0951277
2-Amino-6-ethyl-4(3H)-pyrimidinone	Slx4	0.613424	0.0592781
3-Anisaldehyde	Slx4	0.399212	0.253095
3-Methyluridine	Slx4	0.806161	0.00485267
4-(4-tert-Butylphenyl)-1,3-thiazol-2-ylamine	Slx4	0.783636	0.00731589
4,4,6-Trimethyl-1-(1-naphthyl)-1,4-dihydro-2-pyrimidinethiol	Slx4	-0.5424	0.105265
4-propylidenepyrrolidine-2-carboxy-adenylate	Slx4	0.760104	0.0107214
5-Norbornene-2,3-dicarboximide, N-(2-ethylhexyl)-	Slx4	0.930869	9.18688e-05
6b-Hydroxy-3,14b,14c-trimethyl-5-oxo-2,3,4,5,6b,7,8,8a,9,14,14b,14c,15,16-tetradecahydro-4,16a-epoxy[1]benzoxocino[7',8':6,7]indeno[1,2-b]indol-3-yl acetate	Slx4	0.692031	0.0265955
6'-Methoxypolygoacetophenoside	Slx4	0.553928	0.0966331
Butaprost (free acid)	Slx4	0.651441	0.0412942
Capsianoside_V	Slx4	0.769642	0.00923009
Cyclopenol	Slx4	-0.813948	0.00416017
D-myo-Inositol, 1-[2-hydroxy-3-[(1-oxo-9,12-octadecadienyl)oxy]propyl hydrogen phosphate], [S-(Z,Z)]-	Slx4	0.719019	0.0191085
Frangulin B	Slx4	0.757433	0.0111677
GDP-mannose	Slx4	0.494682	0.146073
Gentisic acid	Slx4	0.666225	0.0354312
Glyco-beta-muricholic acid	Slx4	0.491237	0.149342
Glycocholic acid	Slx4	0.491237	0.149342
Glycolithocholic acid 3-sulfate	Slx4	0.693859	0.0260339
Indoxyl sulfate	Slx4	0.707535	0.0220871
Kynurenine	Slx4	0.746558	0.0131196
Lithocholic acid 3-sulfate	Slx4	0.902617	0.000349328
LPC(17:1)	Slx4	0.843496	0.00216318
LPI(18:2)	Slx4	0.748697	0.0127182
MBOA	Slx4	0.824295	0.00335334
Methanone, [1-(2-fluoropentyl)-1H-indol-3-yl](2,2,3,3-tetramethylcyclopropyl)-	Slx4	0.788244	0.00675264
Niflumic acid	Slx4	0.788325	0.00674311
Phloroglucinaldehyde	Slx4	0.666225	0.0354312
Ribothymidine	Slx4	0.806161	0.00485267
Testosterone_enanthate	Slx4	0.820901	0.00360438
Tetradecanedioic acid	Slx4	0.86769	0.0011394
(2,5-Dioxotetrahydrofuran-3-yl)acetic acid	Sphk2	-0.225438	0.531163
(2E,4E)-5-(6-((.beta.-D-Glucopyranosyloxy)methyl)-1-hydroxy-2,6-dimethyl-4-oxocyclohex-2-en-1-yl)-3-methylpenta-2,4-dienoic acid	Sphk2	-0.393665	0.260359
1.alpha.-Methyl-5.alpha.-androstan-3.alpha.,17.beta.-diol glucuronide	Sphk2	-0.716681	0.0196908
10-Hydroxy-2,4b,8-trimethyl-2-(2-((3,4,5-trihydroxy-6-(hydroxymethyl)tetrahydro-2H-pyran-2-yl)oxy)ethyl)dodecahydro-4a,10a-epoxyphenanthrene-8-carboxylic acid	Sphk2	-0.661737	0.0371473
1-Methylpseudouridine	Sphk2	-0.523677	0.120291
1-Nitro-7-hydroxy-8-glutathionyl-7,8-dihydronaphthalene	Sphk2	-0.527525	0.1171
1-palmitoyl-2-linoleoyl-sn-glycero-3-phospho-(1'-rac-glycerol)	Sphk2	-0.953987	1.85491e-05
2-(3-Phenyl-1H-1,2,4-triazol-5-yl)pyridine	Sphk2	-0.542561	0.105142
2-(5,6-Dihydroxy-3-methoxycarbonylcyclohex-3-en-1-yl)oxypropanoic acid	Sphk2	-0.536778	0.109645
2,3-Dihydroxybenzoic acid (Pyrocatechuic acid)	Sphk2	-0.48136	0.158959
2,6-Dihydroxybenzoic acid	Sphk2	-0.48136	0.158959
2,7-Dihydroxy-8-(5-hydroxy-4,8-dimethyl-7-methylidene-3-oxononyl)-4a,7-dimethyl-1,2,3,4,5,6,8,9,10,10a-decahydrophenanthrene-1-carboxylic acid	Sphk2	-0.723166	0.0181051
21-Deoxycortisol	Sphk2	-0.611359	0.0603809
2-Acetamido-3-(4-hydroxy-3-methoxyphenyl)propanoic acid	Sphk2	-0.614182	0.0588768
2-Amino-6-ethyl-4(3H)-pyrimidinone	Sphk2	-0.300902	0.398206
3-Anisaldehyde	Sphk2	-0.10426	0.774394
3-Methyluridine	Sphk2	-0.523677	0.120291
4-(4-tert-Butylphenyl)-1,3-thiazol-2-ylamine	Sphk2	-0.41917	0.2279
4,4,6-Trimethyl-1-(1-naphthyl)-1,4-dihydro-2-pyrimidinethiol	Sphk2	0.500971	0.140219
4-propylidenepyrrolidine-2-carboxy-adenylate	Sphk2	-0.0366439	0.919949
5-Norbornene-2,3-dicarboximide, N-(2-ethylhexyl)-	Sphk2	-0.463249	0.177539
6b-Hydroxy-3,14b,14c-trimethyl-5-oxo-2,3,4,5,6b,7,8,8a,9,14,14b,14c,15,16-tetradecahydro-4,16a-epoxy[1]benzoxocino[7',8':6,7]indeno[1,2-b]indol-3-yl acetate	Sphk2	-0.537646	0.108962
6'-Methoxypolygoacetophenoside	Sphk2	-0.178765	0.621211
Butaprost (free acid)	Sphk2	-0.405523	0.244968
Capsianoside_V	Sphk2	-0.675965	0.0318932
Cyclopenol	Sphk2	0.84542	0.00206383
D-myo-Inositol, 1-[2-hydroxy-3-[(1-oxo-9,12-octadecadienyl)oxy]propyl hydrogen phosphate], [S-(Z,Z)]-	Sphk2	-0.700287	0.0241232
Frangulin B	Sphk2	-0.552738	0.0975025
GDP-mannose	Sphk2	-0.56462	0.089042
Gentisic acid	Sphk2	-0.48136	0.158959
Glyco-beta-muricholic acid	Sphk2	-0.612658	0.0596853
Glycocholic acid	Sphk2	-0.612658	0.0596853
Glycolithocholic acid 3-sulfate	Sphk2	-0.665056	0.0358729
Indoxyl sulfate	Sphk2	-0.743561	0.013697
Kynurenine	Sphk2	-0.593073	0.0707381
Lithocholic acid 3-sulfate	Sphk2	-0.713188	0.0205836
LPC(17:1)	Sphk2	-0.344642	0.329442
LPI(18:2)	Sphk2	-0.700592	0.024035
MBOA	Sphk2	-0.494334	0.146402
Methanone, [1-(2-fluoropentyl)-1H-indol-3-yl](2,2,3,3-tetramethylcyclopropyl)-	Sphk2	-0.681609	0.029957
Niflumic acid	Sphk2	-0.512229	0.130103
Phloroglucinaldehyde	Sphk2	-0.48136	0.158959
Ribothymidine	Sphk2	-0.523677	0.120291
Testosterone_enanthate	Sphk2	-0.769175	0.00929952
Tetradecanedioic acid	Sphk2	-0.512359	0.129989
(2,5-Dioxotetrahydrofuran-3-yl)acetic acid	Stxbp1	0.611229	0.0604508
(2E,4E)-5-(6-((.beta.-D-Glucopyranosyloxy)methyl)-1-hydroxy-2,6-dimethyl-4-oxocyclohex-2-en-1-yl)-3-methylpenta-2,4-dienoic acid	Stxbp1	0.559018	0.0929699
1.alpha.-Methyl-5.alpha.-androstan-3.alpha.,17.beta.-diol glucuronide	Stxbp1	0.464519	0.176196
10-Hydroxy-2,4b,8-trimethyl-2-(2-((3,4,5-trihydroxy-6-(hydroxymethyl)tetrahydro-2H-pyran-2-yl)oxy)ethyl)dodecahydro-4a,10a-epoxyphenanthrene-8-carboxylic acid	Stxbp1	0.620869	0.0554129
1-Methylpseudouridine	Stxbp1	0.642774	0.0450176
1-Nitro-7-hydroxy-8-glutathionyl-7,8-dihydronaphthalene	Stxbp1	0.732826	0.0159105
1-palmitoyl-2-linoleoyl-sn-glycero-3-phospho-(1'-rac-glycerol)	Stxbp1	0.687238	0.0281076
2-(3-Phenyl-1H-1,2,4-triazol-5-yl)pyridine	Stxbp1	0.71588	0.0198931
2-(5,6-Dihydroxy-3-methoxycarbonylcyclohex-3-en-1-yl)oxypropanoic acid	Stxbp1	0.823821	0.00338764
2,3-Dihydroxybenzoic acid (Pyrocatechuic acid)	Stxbp1	0.811235	0.0043928
2,6-Dihydroxybenzoic acid	Stxbp1	0.811235	0.0043928
2,7-Dihydroxy-8-(5-hydroxy-4,8-dimethyl-7-methylidene-3-oxononyl)-4a,7-dimethyl-1,2,3,4,5,6,8,9,10,10a-decahydrophenanthrene-1-carboxylic acid	Stxbp1	0.734402	0.0155709
21-Deoxycortisol	Stxbp1	0.760192	0.0107069
2-Acetamido-3-(4-hydroxy-3-methoxyphenyl)propanoic acid	Stxbp1	0.559294	0.0927741
2-Amino-6-ethyl-4(3H)-pyrimidinone	Stxbp1	0.630089	0.0508621
3-Anisaldehyde	Stxbp1	0.571316	0.0844888
3-Methyluridine	Stxbp1	0.642774	0.0450176
4-(4-tert-Butylphenyl)-1,3-thiazol-2-ylamine	Stxbp1	0.544631	0.103558
4,4,6-Trimethyl-1-(1-naphthyl)-1,4-dihydro-2-pyrimidinethiol	Stxbp1	-0.859742	0.00142449
4-propylidenepyrrolidine-2-carboxy-adenylate	Stxbp1	0.467449	0.173121
5-Norbornene-2,3-dicarboximide, N-(2-ethylhexyl)-	Stxbp1	0.567378	0.0871483
6b-Hydroxy-3,14b,14c-trimethyl-5-oxo-2,3,4,5,6b,7,8,8a,9,14,14b,14c,15,16-tetradecahydro-4,16a-epoxy[1]benzoxocino[7',8':6,7]indeno[1,2-b]indol-3-yl acetate	Stxbp1	0.478225	0.162087
6'-Methoxypolygoacetophenoside	Stxbp1	0.528852	0.116012
Butaprost (free acid)	Stxbp1	0.483459	0.156884
Capsianoside_V	Stxbp1	0.60117	0.0660193
Cyclopenol	Stxbp1	-0.598095	0.0677865
D-myo-Inositol, 1-[2-hydroxy-3-[(1-oxo-9,12-octadecadienyl)oxy]propyl hydrogen phosphate], [S-(Z,Z)]-	Stxbp1	0.723022	0.0181392
Frangulin B	Stxbp1	0.790025	0.00654349
GDP-mannose	Stxbp1	0.709981	0.0214277
Gentisic acid	Stxbp1	0.811235	0.0043928
Glyco-beta-muricholic acid	Stxbp1	0.498359	0.142632
Glycocholic acid	Stxbp1	0.498359	0.142632
Glycolithocholic acid 3-sulfate	Stxbp1	0.625295	0.0531959
Indoxyl sulfate	Stxbp1	0.602307	0.0653735
Kynurenine	Stxbp1	0.79909	0.0055494
Lithocholic acid 3-sulfate	Stxbp1	0.922969	0.000140252
LPC(17:1)	Stxbp1	0.66527	0.0357918
LPI(18:2)	Stxbp1	0.693658	0.0260952
MBOA	Stxbp1	0.772627	0.00879521
Methanone, [1-(2-fluoropentyl)-1H-indol-3-yl](2,2,3,3-tetramethylcyclopropyl)-	Stxbp1	0.750716	0.0123471
Niflumic acid	Stxbp1	0.550921	0.0988396
Phloroglucinaldehyde	Stxbp1	0.811235	0.0043928
Ribothymidine	Stxbp1	0.642774	0.0450176
Testosterone_enanthate	Stxbp1	0.646352	0.0434543
Tetradecanedioic acid	Stxbp1	0.734395	0.0155725
(2,5-Dioxotetrahydrofuran-3-yl)acetic acid	Tacc2	-0.422678	0.223626
(2E,4E)-5-(6-((.beta.-D-Glucopyranosyloxy)methyl)-1-hydroxy-2,6-dimethyl-4-oxocyclohex-2-en-1-yl)-3-methylpenta-2,4-dienoic acid	Tacc2	-0.64794	0.0427723
1.alpha.-Methyl-5.alpha.-androstan-3.alpha.,17.beta.-diol glucuronide	Tacc2	-0.791224	0.00640531
10-Hydroxy-2,4b,8-trimethyl-2-(2-((3,4,5-trihydroxy-6-(hydroxymethyl)tetrahydro-2H-pyran-2-yl)oxy)ethyl)dodecahydro-4a,10a-epoxyphenanthrene-8-carboxylic acid	Tacc2	-0.760183	0.0107085
1-Methylpseudouridine	Tacc2	-0.858135	0.00148786
1-Nitro-7-hydroxy-8-glutathionyl-7,8-dihydronaphthalene	Tacc2	-0.646629	0.0433349
1-palmitoyl-2-linoleoyl-sn-glycero-3-phospho-(1'-rac-glycerol)	Tacc2	-0.643749	0.0445878
2-(3-Phenyl-1H-1,2,4-triazol-5-yl)pyridine	Tacc2	-0.75963	0.0107997
2-(5,6-Dihydroxy-3-methoxycarbonylcyclohex-3-en-1-yl)oxypropanoic acid	Tacc2	-0.702939	0.0233639
2,3-Dihydroxybenzoic acid (Pyrocatechuic acid)	Tacc2	-0.548116	0.100927
2,6-Dihydroxybenzoic acid	Tacc2	-0.548116	0.100927
2,7-Dihydroxy-8-(5-hydroxy-4,8-dimethyl-7-methylidene-3-oxononyl)-4a,7-dimethyl-1,2,3,4,5,6,8,9,10,10a-decahydrophenanthrene-1-carboxylic acid	Tacc2	-0.783106	0.00738274
21-Deoxycortisol	Tacc2	-0.889834	0.000563075
2-Acetamido-3-(4-hydroxy-3-methoxyphenyl)propanoic acid	Tacc2	-0.610883	0.0606367
2-Amino-6-ethyl-4(3H)-pyrimidinone	Tacc2	-0.541927	0.105629
3-Anisaldehyde	Tacc2	-0.556488	0.0947795
3-Methyluridine	Tacc2	-0.858135	0.00148786
4-(4-tert-Butylphenyl)-1,3-thiazol-2-ylamine	Tacc2	-0.583099	0.0768454
4,4,6-Trimethyl-1-(1-naphthyl)-1,4-dihydro-2-pyrimidinethiol	Tacc2	0.520364	0.123082
4-propylidenepyrrolidine-2-carboxy-adenylate	Tacc2	-0.52383	0.120163
5-Norbornene-2,3-dicarboximide, N-(2-ethylhexyl)-	Tacc2	-0.692099	0.0265742
6b-Hydroxy-3,14b,14c-trimethyl-5-oxo-2,3,4,5,6b,7,8,8a,9,14,14b,14c,15,16-tetradecahydro-4,16a-epoxy[1]benzoxocino[7',8':6,7]indeno[1,2-b]indol-3-yl acetate	Tacc2	-0.768089	0.00946221
6'-Methoxypolygoacetophenoside	Tacc2	-0.646239	0.0435034
Butaprost (free acid)	Tacc2	-0.634652	0.048705
Capsianoside_V	Tacc2	-0.814464	0.0041169
Cyclopenol	Tacc2	0.767489	0.00955299
D-myo-Inositol, 1-[2-hydroxy-3-[(1-oxo-9,12-octadecadienyl)oxy]propyl hydrogen phosphate], [S-(Z,Z)]-	Tacc2	-0.804612	0.00499957
Frangulin B	Tacc2	-0.695635	0.0254959
GDP-mannose	Tacc2	-0.378095	0.281358
Gentisic acid	Tacc2	-0.548116	0.100927
Glyco-beta-muricholic acid	Tacc2	-0.562851	0.090271
Glycocholic acid	Tacc2	-0.562851	0.090271
Glycolithocholic acid 3-sulfate	Tacc2	-0.764325	0.010042
Indoxyl sulfate	Tacc2	-0.921139	0.000153716
Kynurenine	Tacc2	-0.697831	0.0248414
Lithocholic acid 3-sulfate	Tacc2	-0.864752	0.00123943
LPC(17:1)	Tacc2	-0.553405	0.0970145
LPI(18:2)	Tacc2	-0.709541	0.021545
MBOA	Tacc2	-0.637512	0.0473846
Methanone, [1-(2-fluoropentyl)-1H-indol-3-yl](2,2,3,3-tetramethylcyclopropyl)-	Tacc2	-0.734983	0.015447
Niflumic acid	Tacc2	-0.762787	0.0102859
Phloroglucinaldehyde	Tacc2	-0.548116	0.100927
Ribothymidine	Tacc2	-0.858135	0.00148786
Testosterone_enanthate	Tacc2	-0.857496	0.00151364
Tetradecanedioic acid	Tacc2	-0.559437	0.0926722
(2,5-Dioxotetrahydrofuran-3-yl)acetic acid	Tns1	-0.650703	0.0416029
(2E,4E)-5-(6-((.beta.-D-Glucopyranosyloxy)methyl)-1-hydroxy-2,6-dimethyl-4-oxocyclohex-2-en-1-yl)-3-methylpenta-2,4-dienoic acid	Tns1	-0.654065	0.0402093
1.alpha.-Methyl-5.alpha.-androstan-3.alpha.,17.beta.-diol glucuronide	Tns1	-0.665447	0.0357248
10-Hydroxy-2,4b,8-trimethyl-2-(2-((3,4,5-trihydroxy-6-(hydroxymethyl)tetrahydro-2H-pyran-2-yl)oxy)ethyl)dodecahydro-4a,10a-epoxyphenanthrene-8-carboxylic acid	Tns1	-0.543659	0.1043
1-Methylpseudouridine	Tns1	-0.76222	0.0103769
1-Nitro-7-hydroxy-8-glutathionyl-7,8-dihydronaphthalene	Tns1	-0.725147	0.0176388
1-palmitoyl-2-linoleoyl-sn-glycero-3-phospho-(1'-rac-glycerol)	Tns1	-0.367224	0.296542
2-(3-Phenyl-1H-1,2,4-triazol-5-yl)pyridine	Tns1	-0.663347	0.0365252
2-(5,6-Dihydroxy-3-methoxycarbonylcyclohex-3-en-1-yl)oxypropanoic acid	Tns1	-0.572492	0.083705
2,3-Dihydroxybenzoic acid (Pyrocatechuic acid)	Tns1	-0.53841	0.108362
2,6-Dihydroxybenzoic acid	Tns1	-0.53841	0.108362
2,7-Dihydroxy-8-(5-hydroxy-4,8-dimethyl-7-methylidene-3-oxononyl)-4a,7-dimethyl-1,2,3,4,5,6,8,9,10,10a-decahydrophenanthrene-1-carboxylic acid	Tns1	-0.506898	0.134835
21-Deoxycortisol	Tns1	-0.760509	0.0106548
2-Acetamido-3-(4-hydroxy-3-methoxyphenyl)propanoic acid	Tns1	-0.514884	0.127785
2-Amino-6-ethyl-4(3H)-pyrimidinone	Tns1	-0.62949	0.0511498
3-Anisaldehyde	Tns1	-0.594405	0.0699472
3-Methyluridine	Tns1	-0.76222	0.0103769
4-(4-tert-Butylphenyl)-1,3-thiazol-2-ylamine	Tns1	-0.707556	0.0220813
4,4,6-Trimethyl-1-(1-naphthyl)-1,4-dihydro-2-pyrimidinethiol	Tns1	0.317986	0.370577
4-propylidenepyrrolidine-2-carboxy-adenylate	Tns1	-0.932286	8.47134e-05
5-Norbornene-2,3-dicarboximide, N-(2-ethylhexyl)-	Tns1	-0.891879	0.000523751
6b-Hydroxy-3,14b,14c-trimethyl-5-oxo-2,3,4,5,6b,7,8,8a,9,14,14b,14c,15,16-tetradecahydro-4,16a-epoxy[1]benzoxocino[7',8':6,7]indeno[1,2-b]indol-3-yl acetate	Tns1	-0.559088	0.0929203
6'-Methoxypolygoacetophenoside	Tns1	-0.659296	0.0381036
Butaprost (free acid)	Tns1	-0.579191	0.0793291
Capsianoside_V	Tns1	-0.642298	0.0452287
Cyclopenol	Tns1	0.476524	0.1638
D-myo-Inositol, 1-[2-hydroxy-3-[(1-oxo-9,12-octadecadienyl)oxy]propyl hydrogen phosphate], [S-(Z,Z)]-	Tns1	-0.554704	0.0960691
Frangulin B	Tns1	-0.608654	0.0618452
GDP-mannose	Tns1	-0.295739	0.406744
Gentisic acid	Tns1	-0.53841	0.108362
Glyco-beta-muricholic acid	Tns1	-0.323535	0.361812
Glycocholic acid	Tns1	-0.323535	0.361812
Glycolithocholic acid 3-sulfate	Tns1	-0.546738	0.101962
Indoxyl sulfate	Tns1	-0.555433	0.0955408
Kynurenine	Tns1	-0.610471	0.0608589
Lithocholic acid 3-sulfate	Tns1	-0.730085	0.0165133
LPC(17:1)	Tns1	-0.753523	0.0118442
LPI(18:2)	Tns1	-0.529116	0.115797
MBOA	Tns1	-0.746605	0.0131107
Methanone, [1-(2-fluoropentyl)-1H-indol-3-yl](2,2,3,3-tetramethylcyclopropyl)-	Tns1	-0.607697	0.062369
Niflumic acid	Tns1	-0.759067	0.0108932
Phloroglucinaldehyde	Tns1	-0.53841	0.108362
Ribothymidine	Tns1	-0.76222	0.0103769
Testosterone_enanthate	Tns1	-0.605874	0.0633748
Tetradecanedioic acid	Tns1	-0.751199	0.0122596
(2,5-Dioxotetrahydrofuran-3-yl)acetic acid	Utp14b	0.306654	0.388796
(2E,4E)-5-(6-((.beta.-D-Glucopyranosyloxy)methyl)-1-hydroxy-2,6-dimethyl-4-oxocyclohex-2-en-1-yl)-3-methylpenta-2,4-dienoic acid	Utp14b	0.172868	0.63295
1.alpha.-Methyl-5.alpha.-androstan-3.alpha.,17.beta.-diol glucuronide	Utp14b	0.645244	0.0439345
10-Hydroxy-2,4b,8-trimethyl-2-(2-((3,4,5-trihydroxy-6-(hydroxymethyl)tetrahydro-2H-pyran-2-yl)oxy)ethyl)dodecahydro-4a,10a-epoxyphenanthrene-8-carboxylic acid	Utp14b	0.390393	0.264698
1-Methylpseudouridine	Utp14b	0.588246	0.0736528
1-Nitro-7-hydroxy-8-glutathionyl-7,8-dihydronaphthalene	Utp14b	0.925946	0.000120238
1-palmitoyl-2-linoleoyl-sn-glycero-3-phospho-(1'-rac-glycerol)	Utp14b	0.46921	0.171288
2-(3-Phenyl-1H-1,2,4-triazol-5-yl)pyridine	Utp14b	0.35842	0.309152
2-(5,6-Dihydroxy-3-methoxycarbonylcyclohex-3-en-1-yl)oxypropanoic acid	Utp14b	0.422939	0.223309
2,3-Dihydroxybenzoic acid (Pyrocatechuic acid)	Utp14b	0.324763	0.359886
2,6-Dihydroxybenzoic acid	Utp14b	0.324763	0.359886
2,7-Dihydroxy-8-(5-hydroxy-4,8-dimethyl-7-methylidene-3-oxononyl)-4a,7-dimethyl-1,2,3,4,5,6,8,9,10,10a-decahydrophenanthrene-1-carboxylic acid	Utp14b	0.292936	0.411416
21-Deoxycortisol	Utp14b	0.464168	0.176566
2-Acetamido-3-(4-hydroxy-3-methoxyphenyl)propanoic acid	Utp14b	0.186778	0.60538
2-Amino-6-ethyl-4(3H)-pyrimidinone	Utp14b	0.161464	0.655863
3-Anisaldehyde	Utp14b	0.199777	0.580015
3-Methyluridine	Utp14b	0.588246	0.0736528
4-(4-tert-Butylphenyl)-1,3-thiazol-2-ylamine	Utp14b	0.455637	0.185714
4,4,6-Trimethyl-1-(1-naphthyl)-1,4-dihydro-2-pyrimidinethiol	Utp14b	-0.664642	0.0360302
4-propylidenepyrrolidine-2-carboxy-adenylate	Utp14b	0.719292	0.0190413
5-Norbornene-2,3-dicarboximide, N-(2-ethylhexyl)-	Utp14b	0.756318	0.0113577
6b-Hydroxy-3,14b,14c-trimethyl-5-oxo-2,3,4,5,6b,7,8,8a,9,14,14b,14c,15,16-tetradecahydro-4,16a-epoxy[1]benzoxocino[7',8':6,7]indeno[1,2-b]indol-3-yl acetate	Utp14b	0.265632	0.458224
6'-Methoxypolygoacetophenoside	Utp14b	0.0972136	0.789343
Butaprost (free acid)	Utp14b	0.171497	0.63569
Capsianoside_V	Utp14b	0.493611	0.147085
Cyclopenol	Utp14b	-0.59296	0.0708052
D-myo-Inositol, 1-[2-hydroxy-3-[(1-oxo-9,12-octadecadienyl)oxy]propyl hydrogen phosphate], [S-(Z,Z)]-	Utp14b	0.67866	0.0309584
Frangulin B	Utp14b	0.471006	0.169431
GDP-mannose	Utp14b	0.262682	0.463418
Gentisic acid	Utp14b	0.324763	0.359886
Glyco-beta-muricholic acid	Utp14b	0.217313	0.546448
Glycocholic acid	Utp14b	0.217313	0.546448
Glycolithocholic acid 3-sulfate	Utp14b	0.393258	0.260897
Indoxyl sulfate	Utp14b	0.458924	0.182157
Kynurenine	Utp14b	0.519284	0.124
Lithocholic acid 3-sulfate	Utp14b	0.700923	0.0239395
LPC(17:1)	Utp14b	0.848181	0.00192701
LPI(18:2)	Utp14b	0.837324	0.00250539
MBOA	Utp14b	0.745266	0.0133663
Methanone, [1-(2-fluoropentyl)-1H-indol-3-yl](2,2,3,3-tetramethylcyclopropyl)-	Utp14b	0.480507	0.159806
Niflumic acid	Utp14b	0.511535	0.130713
Phloroglucinaldehyde	Utp14b	0.324763	0.359886
Ribothymidine	Utp14b	0.588246	0.0736528
Testosterone_enanthate	Utp14b	0.528079	0.116646
Tetradecanedioic acid	Utp14b	0.613288	0.0593504
(2,5-Dioxotetrahydrofuran-3-yl)acetic acid	Yod1	0.396001	0.257286
(2E,4E)-5-(6-((.beta.-D-Glucopyranosyloxy)methyl)-1-hydroxy-2,6-dimethyl-4-oxocyclohex-2-en-1-yl)-3-methylpenta-2,4-dienoic acid	Yod1	0.40116	0.250571
1.alpha.-Methyl-5.alpha.-androstan-3.alpha.,17.beta.-diol glucuronide	Yod1	0.617364	0.057211
10-Hydroxy-2,4b,8-trimethyl-2-(2-((3,4,5-trihydroxy-6-(hydroxymethyl)tetrahydro-2H-pyran-2-yl)oxy)ethyl)dodecahydro-4a,10a-epoxyphenanthrene-8-carboxylic acid	Yod1	0.908713	0.000271783
1-Methylpseudouridine	Yod1	0.749367	0.0125942
1-Nitro-7-hydroxy-8-glutathionyl-7,8-dihydronaphthalene	Yod1	0.53287	0.112756
1-palmitoyl-2-linoleoyl-sn-glycero-3-phospho-(1'-rac-glycerol)	Yod1	0.736043	0.0152228
2-(3-Phenyl-1H-1,2,4-triazol-5-yl)pyridine	Yod1	0.674759	0.0323177
2-(5,6-Dihydroxy-3-methoxycarbonylcyclohex-3-en-1-yl)oxypropanoic acid	Yod1	0.630249	0.0507853
2,3-Dihydroxybenzoic acid (Pyrocatechuic acid)	Yod1	0.632595	0.0496698
2,6-Dihydroxybenzoic acid	Yod1	0.632595	0.0496698
2,7-Dihydroxy-8-(5-hydroxy-4,8-dimethyl-7-methylidene-3-oxononyl)-4a,7-dimethyl-1,2,3,4,5,6,8,9,10,10a-decahydrophenanthrene-1-carboxylic acid	Yod1	0.615939	0.0579533
21-Deoxycortisol	Yod1	0.701622	0.0237388
2-Acetamido-3-(4-hydroxy-3-methoxyphenyl)propanoic acid	Yod1	0.700513	0.0240579
2-Amino-6-ethyl-4(3H)-pyrimidinone	Yod1	0.552804	0.0974544
3-Anisaldehyde	Yod1	0.609538	0.0613645
3-Methyluridine	Yod1	0.749367	0.0125942
4-(4-tert-Butylphenyl)-1,3-thiazol-2-ylamine	Yod1	0.283269	0.427722
4,4,6-Trimethyl-1-(1-naphthyl)-1,4-dihydro-2-pyrimidinethiol	Yod1	-0.624628	0.053526
4-propylidenepyrrolidine-2-carboxy-adenylate	Yod1	0.393674	0.260348
5-Norbornene-2,3-dicarboximide, N-(2-ethylhexyl)-	Yod1	0.381307	0.276953
6b-Hydroxy-3,14b,14c-trimethyl-5-oxo-2,3,4,5,6b,7,8,8a,9,14,14b,14c,15,16-tetradecahydro-4,16a-epoxy[1]benzoxocino[7',8':6,7]indeno[1,2-b]indol-3-yl acetate	Yod1	0.593137	0.0706997
6'-Methoxypolygoacetophenoside	Yod1	0.364147	0.300917
Butaprost (free acid)	Yod1	0.294577	0.408678
Capsianoside_V	Yod1	0.86161	0.00135327
Cyclopenol	Yod1	-0.469042	0.171462
D-myo-Inositol, 1-[2-hydroxy-3-[(1-oxo-9,12-octadecadienyl)oxy]propyl hydrogen phosphate], [S-(Z,Z)]-	Yod1	0.79132	0.00639428
Frangulin B	Yod1	0.864611	0.00124438
GDP-mannose	Yod1	0.933271	7.99876e-05
Gentisic acid	Yod1	0.632595	0.0496698
Glyco-beta-muricholic acid	Yod1	0.905018	0.000317076
Glycocholic acid	Yod1	0.905018	0.000317076
Glycolithocholic acid 3-sulfate	Yod1	0.908947	0.000269084
Indoxyl sulfate	Yod1	0.47109	0.169344
Kynurenine	Yod1	0.692196	0.0265443
Lithocholic acid 3-sulfate	Yod1	0.74846	0.0127621
LPC(17:1)	Yod1	0.588398	0.0735599
LPI(18:2)	Yod1	0.688518	0.0276982
MBOA	Yod1	0.766907	0.00964169
Methanone, [1-(2-fluoropentyl)-1H-indol-3-yl](2,2,3,3-tetramethylcyclopropyl)-	Yod1	0.50316	0.138215
Niflumic acid	Yod1	0.425216	0.220561
Phloroglucinaldehyde	Yod1	0.632595	0.0496698
Ribothymidine	Yod1	0.749367	0.0125942
Testosterone_enanthate	Yod1	0.691278	0.0268293
Tetradecanedioic acid	Yod1	0.80547	0.00491782
(2,5-Dioxotetrahydrofuran-3-yl)acetic acid	Zfp956	-0.483698	0.156649
(2E,4E)-5-(6-((.beta.-D-Glucopyranosyloxy)methyl)-1-hydroxy-2,6-dimethyl-4-oxocyclohex-2-en-1-yl)-3-methylpenta-2,4-dienoic acid	Zfp956	-0.611167	0.0604839
1.alpha.-Methyl-5.alpha.-androstan-3.alpha.,17.beta.-diol glucuronide	Zfp956	-0.861893	0.00134273
10-Hydroxy-2,4b,8-trimethyl-2-(2-((3,4,5-trihydroxy-6-(hydroxymethyl)tetrahydro-2H-pyran-2-yl)oxy)ethyl)dodecahydro-4a,10a-epoxyphenanthrene-8-carboxylic acid	Zfp956	-0.931307	8.96117e-05
1-Methylpseudouridine	Zfp956	-0.862003	0.00133863
1-Nitro-7-hydroxy-8-glutathionyl-7,8-dihydronaphthalene	Zfp956	-0.54153	0.105935
1-palmitoyl-2-linoleoyl-sn-glycero-3-phospho-(1'-rac-glycerol)	Zfp956	-0.78749	0.00684262
2-(3-Phenyl-1H-1,2,4-triazol-5-yl)pyridine	Zfp956	-0.781164	0.00763148
2-(5,6-Dihydroxy-3-methoxycarbonylcyclohex-3-en-1-yl)oxypropanoic acid	Zfp956	-0.651984	0.041068
2,3-Dihydroxybenzoic acid (Pyrocatechuic acid)	Zfp956	-0.564481	0.0891385
2,6-Dihydroxybenzoic acid	Zfp956	-0.564481	0.0891385
2,7-Dihydroxy-8-(5-hydroxy-4,8-dimethyl-7-methylidene-3-oxononyl)-4a,7-dimethyl-1,2,3,4,5,6,8,9,10,10a-decahydrophenanthrene-1-carboxylic acid	Zfp956	-0.745046	0.0134087
21-Deoxycortisol	Zfp956	-0.803477	0.00510931
2-Acetamido-3-(4-hydroxy-3-methoxyphenyl)propanoic acid	Zfp956	-0.701024	0.0239106
2-Amino-6-ethyl-4(3H)-pyrimidinone	Zfp956	-0.583215	0.0767727
3-Anisaldehyde	Zfp956	-0.455179	0.186214
3-Methyluridine	Zfp956	-0.862003	0.00133863
[truncated: 28 more rows]

## Sheet: Supplementary Table 2
Supplementary Table2. Correlation of top100 differential mRNA-differential metabolite in the liver of mice on the thirtieth day following cholecystectomy. (Cocy7 vs Cocy30)
Category1	Category2	Correlation	Pvalue
2-(4-Hydroxy-7-methyl-5-oxo-2,3-dihydro-5H-furo[3,2-g]chromen-2-yl)propan-2-yl hexopyranoside	Adgre5	0.701376	0.0238093
2,2'-(4-(2-Hydroxyethylamino)-3-nitrophenylazanediyl)diethanol	Adgre5	-0.840966	0.00229906
2,3-Dihydroxybenzoic acid (Pyrocatechuic acid)	Adgre5	0.785357	0.00710183
2,4-Dihydroxybenzoic acid	Adgre5	0.785357	0.00710183
2,6-Dihydroxybenzoic acid	Adgre5	0.785357	0.00710183
21-Deoxycortisol	Adgre5	-0.980628	6.01952e-07
2'-O-methylcytidine	Adgre5	-0.56418	0.0893465
3'-O-methylcytidine	Adgre5	-0.56418	0.0893465
4-tert-Butyldimethylsilyloxynebivolol	Adgre5	-0.930308	9.48244e-05
Gentisic acid	Adgre5	0.785357	0.00710183
Glucosyl (2E,6E,10x)-10,11-dihydroxy-2,6-farnesadienoate	Adgre5	-0.802033	0.00525135
Methyl 6-bromo-4-fluoro-1H-indole-2-carboxylate	Adgre5	-0.91842	0.000175451
Nootkatone	Adgre5	0.792126	0.00630264
Phloroglucinaldehyde	Adgre5	0.785357	0.00710183
Tomatidine	Adgre5	0.784228	0.00724181
2-(4-Hydroxy-7-methyl-5-oxo-2,3-dihydro-5H-furo[3,2-g]chromen-2-yl)propan-2-yl hexopyranoside	Adgrf5	0.688876	0.0275843
2,2'-(4-(2-Hydroxyethylamino)-3-nitrophenylazanediyl)diethanol	Adgrf5	-0.895139	0.000465275
2,3-Dihydroxybenzoic acid (Pyrocatechuic acid)	Adgrf5	0.818402	0.00379758
2,4-Dihydroxybenzoic acid	Adgrf5	0.818402	0.00379758
2,6-Dihydroxybenzoic acid	Adgrf5	0.818402	0.00379758
21-Deoxycortisol	Adgrf5	-0.983255	3.37083e-07
2'-O-methylcytidine	Adgrf5	-0.561409	0.0912804
3'-O-methylcytidine	Adgrf5	-0.561409	0.0912804
4-tert-Butyldimethylsilyloxynebivolol	Adgrf5	-0.913002	0.000225393
Gentisic acid	Adgrf5	0.818402	0.00379758
Glucosyl (2E,6E,10x)-10,11-dihydroxy-2,6-farnesadienoate	Adgrf5	-0.809185	0.00457466
Methyl 6-bromo-4-fluoro-1H-indole-2-carboxylate	Adgrf5	-0.921352	0.000152104
Nootkatone	Adgrf5	0.732606	0.0159583
Phloroglucinaldehyde	Adgrf5	0.818402	0.00379758
Tomatidine	Adgrf5	0.777773	0.00807975
2-(4-Hydroxy-7-methyl-5-oxo-2,3-dihydro-5H-furo[3,2-g]chromen-2-yl)propan-2-yl hexopyranoside	Agrp	0.978012	9.95881e-07
2,2'-(4-(2-Hydroxyethylamino)-3-nitrophenylazanediyl)diethanol	Agrp	-0.755838	0.0114402
2,3-Dihydroxybenzoic acid (Pyrocatechuic acid)	Agrp	0.784349	0.0072267
2,4-Dihydroxybenzoic acid	Agrp	0.784349	0.0072267
2,6-Dihydroxybenzoic acid	Agrp	0.784349	0.0072267
21-Deoxycortisol	Agrp	-0.727299	0.017142
2'-O-methylcytidine	Agrp	-0.689703	0.0273229
3'-O-methylcytidine	Agrp	-0.689703	0.0273229
4-tert-Butyldimethylsilyloxynebivolol	Agrp	-0.834508	0.00267378
Gentisic acid	Agrp	0.784349	0.0072267
Glucosyl (2E,6E,10x)-10,11-dihydroxy-2,6-farnesadienoate	Agrp	-0.696811	0.0251439
Methyl 6-bromo-4-fluoro-1H-indole-2-carboxylate	Agrp	-0.759404	0.0108371
Nootkatone	Agrp	0.846466	0.0020112
Phloroglucinaldehyde	Agrp	0.784349	0.0072267
Tomatidine	Agrp	0.450982	0.190821
2-(4-Hydroxy-7-methyl-5-oxo-2,3-dihydro-5H-furo[3,2-g]chromen-2-yl)propan-2-yl hexopyranoside	Akap11	0.782869	0.00741281
2,2'-(4-(2-Hydroxyethylamino)-3-nitrophenylazanediyl)diethanol	Akap11	-0.925671	0.000121994
2,3-Dihydroxybenzoic acid (Pyrocatechuic acid)	Akap11	0.884239	0.000681676
2,4-Dihydroxybenzoic acid	Akap11	0.884239	0.000681676
2,6-Dihydroxybenzoic acid	Akap11	0.884239	0.000681676
21-Deoxycortisol	Akap11	-0.971565	2.76384e-06
2'-O-methylcytidine	Akap11	-0.732788	0.0159188
3'-O-methylcytidine	Akap11	-0.732788	0.0159188
4-tert-Butyldimethylsilyloxynebivolol	Akap11	-0.908957	0.00026897
Gentisic acid	Akap11	0.884239	0.000681676
Glucosyl (2E,6E,10x)-10,11-dihydroxy-2,6-farnesadienoate	Akap11	-0.80286	0.00516965
Methyl 6-bromo-4-fluoro-1H-indole-2-carboxylate	Akap11	-0.925619	0.00012233
Nootkatone	Akap11	0.793481	0.00615072
Phloroglucinaldehyde	Akap11	0.884239	0.000681676
Tomatidine	Akap11	0.806869	0.00478652
2-(4-Hydroxy-7-methyl-5-oxo-2,3-dihydro-5H-furo[3,2-g]chromen-2-yl)propan-2-yl hexopyranoside	Ankrd49	0.848454	0.00191384
2,2'-(4-(2-Hydroxyethylamino)-3-nitrophenylazanediyl)diethanol	Ankrd49	-0.866495	0.00117933
2,3-Dihydroxybenzoic acid (Pyrocatechuic acid)	Ankrd49	0.886873	0.000623773
2,4-Dihydroxybenzoic acid	Ankrd49	0.886873	0.000623773
2,6-Dihydroxybenzoic acid	Ankrd49	0.886873	0.000623773
21-Deoxycortisol	Ankrd49	-0.923965	0.000133307
2'-O-methylcytidine	Ankrd49	-0.676877	0.0315746
3'-O-methylcytidine	Ankrd49	-0.676877	0.0315746
4-tert-Butyldimethylsilyloxynebivolol	Ankrd49	-0.984347	2.57775e-07
Gentisic acid	Ankrd49	0.886873	0.000623773
Glucosyl (2E,6E,10x)-10,11-dihydroxy-2,6-farnesadienoate	Ankrd49	-0.8531	0.00169971
Methyl 6-bromo-4-fluoro-1H-indole-2-carboxylate	Ankrd49	-0.92045	0.000159022
Nootkatone	Ankrd49	0.921213	0.000153153
Phloroglucinaldehyde	Ankrd49	0.886873	0.000623773
Tomatidine	Ankrd49	0.771727	0.00892473
2-(4-Hydroxy-7-methyl-5-oxo-2,3-dihydro-5H-furo[3,2-g]chromen-2-yl)propan-2-yl hexopyranoside	Ap3m2	0.859703	0.00142599
2,2'-(4-(2-Hydroxyethylamino)-3-nitrophenylazanediyl)diethanol	Ap3m2	-0.892671	0.000509082
2,3-Dihydroxybenzoic acid (Pyrocatechuic acid)	Ap3m2	0.835357	0.00262219
2,4-Dihydroxybenzoic acid	Ap3m2	0.835357	0.00262219
2,6-Dihydroxybenzoic acid	Ap3m2	0.835357	0.00262219
21-Deoxycortisol	Ap3m2	-0.905982	0.000304765
2'-O-methylcytidine	Ap3m2	-0.68672	0.0282744
3'-O-methylcytidine	Ap3m2	-0.68672	0.0282744
4-tert-Butyldimethylsilyloxynebivolol	Ap3m2	-0.949296	2.71936e-05
Gentisic acid	Ap3m2	0.835357	0.00262219
Glucosyl (2E,6E,10x)-10,11-dihydroxy-2,6-farnesadienoate	Ap3m2	-0.859752	0.00142408
Methyl 6-bromo-4-fluoro-1H-indole-2-carboxylate	Ap3m2	-0.971997	2.60106e-06
Nootkatone	Ap3m2	0.851203	0.00178494
Phloroglucinaldehyde	Ap3m2	0.835357	0.00262219
Tomatidine	Ap3m2	0.704511	0.0229214
2-(4-Hydroxy-7-methyl-5-oxo-2,3-dihydro-5H-furo[3,2-g]chromen-2-yl)propan-2-yl hexopyranoside	Arfgef1	0.736434	0.0151407
2,2'-(4-(2-Hydroxyethylamino)-3-nitrophenylazanediyl)diethanol	Arfgef1	-0.919982	0.000162709
2,3-Dihydroxybenzoic acid (Pyrocatechuic acid)	Arfgef1	0.88926	0.000574493
2,4-Dihydroxybenzoic acid	Arfgef1	0.88926	0.000574493
2,6-Dihydroxybenzoic acid	Arfgef1	0.88926	0.000574493
21-Deoxycortisol	Arfgef1	-0.974185	1.88329e-06
2'-O-methylcytidine	Arfgef1	-0.700533	0.0240521
3'-O-methylcytidine	Arfgef1	-0.700533	0.0240521
4-tert-Butyldimethylsilyloxynebivolol	Arfgef1	-0.908618	0.000272889
Gentisic acid	Arfgef1	0.88926	0.000574493
Glucosyl (2E,6E,10x)-10,11-dihydroxy-2,6-farnesadienoate	Arfgef1	-0.819408	0.00371894
Methyl 6-bromo-4-fluoro-1H-indole-2-carboxylate	Arfgef1	-0.929194	0.000100893
Nootkatone	Arfgef1	0.793498	0.00614889
Phloroglucinaldehyde	Arfgef1	0.88926	0.000574493
Tomatidine	Arfgef1	0.825646	0.00325707
2-(4-Hydroxy-7-methyl-5-oxo-2,3-dihydro-5H-furo[3,2-g]chromen-2-yl)propan-2-yl hexopyranoside	Arhgap45	0.818693	0.0037747
2,2'-(4-(2-Hydroxyethylamino)-3-nitrophenylazanediyl)diethanol	Arhgap45	-0.897536	0.000425437
2,3-Dihydroxybenzoic acid (Pyrocatechuic acid)	Arhgap45	0.857099	0.00152981
2,4-Dihydroxybenzoic acid	Arhgap45	0.857099	0.00152981
2,6-Dihydroxybenzoic acid	Arhgap45	0.857099	0.00152981
21-Deoxycortisol	Arhgap45	-0.950995	2.37773e-05
2'-O-methylcytidine	Arhgap45	-0.686177	0.0284501
3'-O-methylcytidine	Arhgap45	-0.686177	0.0284501
4-tert-Butyldimethylsilyloxynebivolol	Arhgap45	-0.949715	2.63189e-05
Gentisic acid	Arhgap45	0.857099	0.00152981
Glucosyl (2E,6E,10x)-10,11-dihydroxy-2,6-farnesadienoate	Arhgap45	-0.806076	0.00486066
Methyl 6-bromo-4-fluoro-1H-indole-2-carboxylate	Arhgap45	-0.973709	2.025e-06
Nootkatone	Arhgap45	0.831158	0.00288459
Phloroglucinaldehyde	Arhgap45	0.857099	0.00152981
Tomatidine	Arhgap45	0.810369	0.00446901
2-(4-Hydroxy-7-methyl-5-oxo-2,3-dihydro-5H-furo[3,2-g]chromen-2-yl)propan-2-yl hexopyranoside	Arrb1	0.643614	0.0446472
2,2'-(4-(2-Hydroxyethylamino)-3-nitrophenylazanediyl)diethanol	Arrb1	-0.849216	0.00187748
2,3-Dihydroxybenzoic acid (Pyrocatechuic acid)	Arrb1	0.817043	0.0039057
2,4-Dihydroxybenzoic acid	Arrb1	0.817043	0.0039057
2,6-Dihydroxybenzoic acid	Arrb1	0.817043	0.0039057
21-Deoxycortisol	Arrb1	-0.982151	4.34632e-07
2'-O-methylcytidine	Arrb1	-0.530658	0.114542
3'-O-methylcytidine	Arrb1	-0.530658	0.114542
4-tert-Butyldimethylsilyloxynebivolol	Arrb1	-0.911513	0.00024078
Gentisic acid	Arrb1	0.817043	0.0039057
Glucosyl (2E,6E,10x)-10,11-dihydroxy-2,6-farnesadienoate	Arrb1	-0.792783	0.00622862
Methyl 6-bromo-4-fluoro-1H-indole-2-carboxylate	Arrb1	-0.910999	0.000246262
Nootkatone	Arrb1	0.753686	0.0118153
Phloroglucinaldehyde	Arrb1	0.817043	0.0039057
Tomatidine	Arrb1	0.811156	0.00439967
2-(4-Hydroxy-7-methyl-5-oxo-2,3-dihydro-5H-furo[3,2-g]chromen-2-yl)propan-2-yl hexopyranoside	Atp8a1	0.787408	0.0068525
2,2'-(4-(2-Hydroxyethylamino)-3-nitrophenylazanediyl)diethanol	Atp8a1	-0.862556	0.00131823
2,3-Dihydroxybenzoic acid (Pyrocatechuic acid)	Atp8a1	0.8027	0.00518532
2,4-Dihydroxybenzoic acid	Atp8a1	0.8027	0.00518532
2,6-Dihydroxybenzoic acid	Atp8a1	0.8027	0.00518532
21-Deoxycortisol	Atp8a1	-0.948266	2.94355e-05
2'-O-methylcytidine	Atp8a1	-0.582252	0.0773794
3'-O-methylcytidine	Atp8a1	-0.582252	0.0773794
4-tert-Butyldimethylsilyloxynebivolol	Atp8a1	-0.924609	0.000128947
Gentisic acid	Atp8a1	0.8027	0.00518532
Glucosyl (2E,6E,10x)-10,11-dihydroxy-2,6-farnesadienoate	Atp8a1	-0.813605	0.00418905
Methyl 6-bromo-4-fluoro-1H-indole-2-carboxylate	Atp8a1	-0.976558	1.28431e-06
Nootkatone	Atp8a1	0.777517	0.00811429
Phloroglucinaldehyde	Atp8a1	0.8027	0.00518532
Tomatidine	Atp8a1	0.685923	0.0285325
2-(4-Hydroxy-7-methyl-5-oxo-2,3-dihydro-5H-furo[3,2-g]chromen-2-yl)propan-2-yl hexopyranoside	Baz2b	0.745671	0.0132887
2,2'-(4-(2-Hydroxyethylamino)-3-nitrophenylazanediyl)diethanol	Baz2b	-0.86168	0.00135065
2,3-Dihydroxybenzoic acid (Pyrocatechuic acid)	Baz2b	0.877505	0.000847494
2,4-Dihydroxybenzoic acid	Baz2b	0.877505	0.000847494
2,6-Dihydroxybenzoic acid	Baz2b	0.877505	0.000847494
21-Deoxycortisol	Baz2b	-0.974042	1.92511e-06
2'-O-methylcytidine	Baz2b	-0.686088	0.028479
3'-O-methylcytidine	Baz2b	-0.686088	0.028479
4-tert-Butyldimethylsilyloxynebivolol	Baz2b	-0.926361	0.000117628
Gentisic acid	Baz2b	0.877505	0.000847494
Glucosyl (2E,6E,10x)-10,11-dihydroxy-2,6-farnesadienoate	Baz2b	-0.785473	0.00708752
Methyl 6-bromo-4-fluoro-1H-indole-2-carboxylate	Baz2b	-0.9441	3.99213e-05
Nootkatone	Baz2b	0.843838	0.00214529
Phloroglucinaldehyde	Baz2b	0.877505	0.000847494
Tomatidine	Baz2b	0.857247	0.00152374
2-(4-Hydroxy-7-methyl-5-oxo-2,3-dihydro-5H-furo[3,2-g]chromen-2-yl)propan-2-yl hexopyranoside	Bckdha	-0.827819	0.00310632
2,2'-(4-(2-Hydroxyethylamino)-3-nitrophenylazanediyl)diethanol	Bckdha	0.969632	3.58681e-06
2,3-Dihydroxybenzoic acid (Pyrocatechuic acid)	Bckdha	-0.809213	0.00457216
2,4-Dihydroxybenzoic acid	Bckdha	-0.809213	0.00457216
2,6-Dihydroxybenzoic acid	Bckdha	-0.809213	0.00457216
21-Deoxycortisol	Bckdha	0.8323	0.00281141
2'-O-methylcytidine	Bckdha	0.762481	0.0103349
3'-O-methylcytidine	Bckdha	0.762481	0.0103349
4-tert-Butyldimethylsilyloxynebivolol	Bckdha	0.910484	0.000251851
Gentisic acid	Bckdha	-0.809213	0.00457216
Glucosyl (2E,6E,10x)-10,11-dihydroxy-2,6-farnesadienoate	Bckdha	0.8818	0.000738728
Methyl 6-bromo-4-fluoro-1H-indole-2-carboxylate	Bckdha	0.884955	0.000665573
Nootkatone	Bckdha	-0.777594	0.00810393
Phloroglucinaldehyde	Bckdha	-0.809213	0.00457216
Tomatidine	Bckdha	-0.744259	0.0135609
2-(4-Hydroxy-7-methyl-5-oxo-2,3-dihydro-5H-furo[3,2-g]chromen-2-yl)propan-2-yl hexopyranoside	Bmt2	0.690538	0.0270604
2,2'-(4-(2-Hydroxyethylamino)-3-nitrophenylazanediyl)diethanol	Bmt2	-0.835547	0.00261073
2,3-Dihydroxybenzoic acid (Pyrocatechuic acid)	Bmt2	0.849675	0.00185579
2,4-Dihydroxybenzoic acid	Bmt2	0.849675	0.00185579
2,6-Dihydroxybenzoic acid	Bmt2	0.849675	0.00185579
21-Deoxycortisol	Bmt2	-0.983922	2.86746e-07
2'-O-methylcytidine	Bmt2	-0.628682	0.0515398
3'-O-methylcytidine	Bmt2	-0.628682	0.0515398
4-tert-Butyldimethylsilyloxynebivolol	Bmt2	-0.890308	0.000553774
Gentisic acid	Bmt2	0.849675	0.00185579
Glucosyl (2E,6E,10x)-10,11-dihydroxy-2,6-farnesadienoate	Bmt2	-0.732035	0.0160829
Methyl 6-bromo-4-fluoro-1H-indole-2-carboxylate	Bmt2	-0.920245	0.00016063
Nootkatone	Bmt2	0.779037	0.00791049
Phloroglucinaldehyde	Bmt2	0.849675	0.00185579
Tomatidine	Bmt2	0.846805	0.00199432
2-(4-Hydroxy-7-methyl-5-oxo-2,3-dihydro-5H-furo[3,2-g]chromen-2-yl)propan-2-yl hexopyranoside	Bod1l	0.794666	0.00602
2,2'-(4-(2-Hydroxyethylamino)-3-nitrophenylazanediyl)diethanol	Bod1l	-0.896117	0.000448713
2,3-Dihydroxybenzoic acid (Pyrocatechuic acid)	Bod1l	0.913035	0.000225057
2,4-Dihydroxybenzoic acid	Bod1l	0.913035	0.000225057
2,6-Dihydroxybenzoic acid	Bod1l	0.913035	0.000225057
21-Deoxycortisol	Bod1l	-0.971092	2.95068e-06
2'-O-methylcytidine	Bod1l	-0.730142	0.0165004
3'-O-methylcytidine	Bod1l	-0.730142	0.0165004
4-tert-Butyldimethylsilyloxynebivolol	Bod1l	-0.909695	0.000260595
Gentisic acid	Bod1l	0.913035	0.000225057
Glucosyl (2E,6E,10x)-10,11-dihydroxy-2,6-farnesadienoate	Bod1l	-0.807834	0.00469741
Methyl 6-bromo-4-fluoro-1H-indole-2-carboxylate	Bod1l	-0.932375	8.42797e-05
Nootkatone	Bod1l	0.836596	0.00254816
Phloroglucinaldehyde	Bod1l	0.913035	0.000225057
Tomatidine	Bod1l	0.776812	0.00821003
2-(4-Hydroxy-7-methyl-5-oxo-2,3-dihydro-5H-furo[3,2-g]chromen-2-yl)propan-2-yl hexopyranoside	Cav1	0.72794	0.0169958
2,2'-(4-(2-Hydroxyethylamino)-3-nitrophenylazanediyl)diethanol	Cav1	-0.616156	0.0578398
2,3-Dihydroxybenzoic acid (Pyrocatechuic acid)	Cav1	0.840466	0.00232667
2,4-Dihydroxybenzoic acid	Cav1	0.840466	0.00232667
2,6-Dihydroxybenzoic acid	Cav1	0.840466	0.00232667
21-Deoxycortisol	Cav1	-0.719073	0.0190952
2'-O-methylcytidine	Cav1	-0.659682	0.0379513
3'-O-methylcytidine	Cav1	-0.659682	0.0379513
4-tert-Butyldimethylsilyloxynebivolol	Cav1	-0.835663	0.00260378
Gentisic acid	Cav1	0.840466	0.00232667
Glucosyl (2E,6E,10x)-10,11-dihydroxy-2,6-farnesadienoate	Cav1	-0.669873	0.0340764
Methyl 6-bromo-4-fluoro-1H-indole-2-carboxylate	Cav1	-0.645593	0.0437828
Nootkatone	Cav1	0.971339	2.852e-06
Phloroglucinaldehyde	Cav1	0.840466	0.00232667
Tomatidine	Cav1	0.740397	0.0143253
2-(4-Hydroxy-7-methyl-5-oxo-2,3-dihydro-5H-furo[3,2-g]chromen-2-yl)propan-2-yl hexopyranoside	Ccr2	0.719231	0.0190562
2,2'-(4-(2-Hydroxyethylamino)-3-nitrophenylazanediyl)diethanol	Ccr2	-0.845752	0.00204699
2,3-Dihydroxybenzoic acid (Pyrocatechuic acid)	Ccr2	0.800971	0.00535751
2,4-Dihydroxybenzoic acid	Ccr2	0.800971	0.00535751
2,6-Dihydroxybenzoic acid	Ccr2	0.800971	0.00535751
21-Deoxycortisol	Ccr2	-0.984549	2.44749e-07
2'-O-methylcytidine	Ccr2	-0.531517	0.113846
3'-O-methylcytidine	Ccr2	-0.531517	0.113846
4-tert-Butyldimethylsilyloxynebivolol	Ccr2	-0.916575	0.000191425
Gentisic acid	Ccr2	0.800971	0.00535751
Glucosyl (2E,6E,10x)-10,11-dihydroxy-2,6-farnesadienoate	Ccr2	-0.810504	0.00445702
Methyl 6-bromo-4-fluoro-1H-indole-2-carboxylate	Ccr2	-0.93158	8.82276e-05
Nootkatone	Ccr2	0.775718	0.00836035
Phloroglucinaldehyde	Ccr2	0.800971	0.00535751
Tomatidine	Ccr2	0.698745	0.0245724
2-(4-Hydroxy-7-methyl-5-oxo-2,3-dihydro-5H-furo[3,2-g]chromen-2-yl)propan-2-yl hexopyranoside	Cdkl5	0.829203	0.00301295
2,2'-(4-(2-Hydroxyethylamino)-3-nitrophenylazanediyl)diethanol	Cdkl5	-0.884605	0.000673405
2,3-Dihydroxybenzoic acid (Pyrocatechuic acid)	Cdkl5	0.873357	0.000963225
2,4-Dihydroxybenzoic acid	Cdkl5	0.873357	0.000963225
2,6-Dihydroxybenzoic acid	Cdkl5	0.873357	0.000963225
21-Deoxycortisol	Cdkl5	-0.974379	1.82785e-06
2'-O-methylcytidine	Cdkl5	-0.683416	0.0293545
3'-O-methylcytidine	Cdkl5	-0.683416	0.0293545
4-tert-Butyldimethylsilyloxynebivolol	Cdkl5	-0.93166	8.78248e-05
Gentisic acid	Cdkl5	0.873357	0.000963225
Glucosyl (2E,6E,10x)-10,11-dihydroxy-2,6-farnesadienoate	Cdkl5	-0.804568	0.00500386
Methyl 6-bromo-4-fluoro-1H-indole-2-carboxylate	Cdkl5	-0.924856	0.000127304
Nootkatone	Cdkl5	0.852075	0.00174539
Phloroglucinaldehyde	Cdkl5	0.873357	0.000963225
Tomatidine	Cdkl5	0.735961	0.01524
2-(4-Hydroxy-7-methyl-5-oxo-2,3-dihydro-5H-furo[3,2-g]chromen-2-yl)propan-2-yl hexopyranoside	Cep83	0.788563	0.00671487
2,2'-(4-(2-Hydroxyethylamino)-3-nitrophenylazanediyl)diethanol	Cep83	-0.91567	0.000199648
2,3-Dihydroxybenzoic acid (Pyrocatechuic acid)	Cep83	0.84633	0.00201796
2,4-Dihydroxybenzoic acid	Cep83	0.84633	0.00201796
2,6-Dihydroxybenzoic acid	Cep83	0.84633	0.00201796
21-Deoxycortisol	Cep83	-0.92836	0.000105626
2'-O-methylcytidine	Cep83	-0.68512	0.028794
3'-O-methylcytidine	Cep83	-0.68512	0.028794
4-tert-Butyldimethylsilyloxynebivolol	Cep83	-0.898511	0.000409971
Gentisic acid	Cep83	0.84633	0.00201796
Glucosyl (2E,6E,10x)-10,11-dihydroxy-2,6-farnesadienoate	Cep83	-0.810838	0.00442755
Methyl 6-bromo-4-fluoro-1H-indole-2-carboxylate	Cep83	-0.984708	2.34879e-07
Nootkatone	Cep83	0.740214	0.0143624
Phloroglucinaldehyde	Cep83	0.84633	0.00201796
Tomatidine	Cep83	0.744461	0.0135218
2-(4-Hydroxy-7-methyl-5-oxo-2,3-dihydro-5H-furo[3,2-g]chromen-2-yl)propan-2-yl hexopyranoside	Chst2	0.73209	0.0160707
2,2'-(4-(2-Hydroxyethylamino)-3-nitrophenylazanediyl)diethanol	Chst2	-0.881928	0.000735636
2,3-Dihydroxybenzoic acid (Pyrocatechuic acid)	Chst2	0.724482	0.0177945
2,4-Dihydroxybenzoic acid	Chst2	0.724482	0.0177945
2,6-Dihydroxybenzoic acid	Chst2	0.724482	0.0177945
21-Deoxycortisol	Chst2	-0.876916	0.000863275
2'-O-methylcytidine	Chst2	-0.599972	0.0667038
3'-O-methylcytidine	Chst2	-0.599972	0.0667038
4-tert-Butyldimethylsilyloxynebivolol	Chst2	-0.860559	0.00139303
Gentisic acid	Chst2	0.724482	0.0177945
Glucosyl (2E,6E,10x)-10,11-dihydroxy-2,6-farnesadienoate	Chst2	-0.831527	0.00286076
Methyl 6-bromo-4-fluoro-1H-indole-2-carboxylate	Chst2	-0.971619	2.74282e-06
Nootkatone	Chst2	0.684787	0.0289029
Phloroglucinaldehyde	Chst2	0.724482	0.0177945
Tomatidine	Chst2	0.647778	0.0428417
2-(4-Hydroxy-7-methyl-5-oxo-2,3-dihydro-5H-furo[3,2-g]chromen-2-yl)propan-2-yl hexopyranoside	Cntrob	0.535032	0.111029
2,2'-(4-(2-Hydroxyethylamino)-3-nitrophenylazanediyl)diethanol	Cntrob	-0.701187	0.0238635
2,3-Dihydroxybenzoic acid (Pyrocatechuic acid)	Cntrob	0.865665	0.00120768
2,4-Dihydroxybenzoic acid	Cntrob	0.865665	0.00120768
2,6-Dihydroxybenzoic acid	Cntrob	0.865665	0.00120768
21-Deoxycortisol	Cntrob	-0.833457	0.00273868
2'-O-methylcytidine	Cntrob	-0.696431	0.0252571
3'-O-methylcytidine	Cntrob	-0.696431	0.0252571
4-tert-Butyldimethylsilyloxynebivolol	Cntrob	-0.787945	0.00678827
Gentisic acid	Cntrob	0.865665	0.00120768
Glucosyl (2E,6E,10x)-10,11-dihydroxy-2,6-farnesadienoate	Cntrob	-0.641069	0.0457756
Methyl 6-bromo-4-fluoro-1H-indole-2-carboxylate	Cntrob	-0.770907	0.00904398
Nootkatone	Cntrob	0.804414	0.0050186
Phloroglucinaldehyde	Cntrob	0.865665	0.00120768
Tomatidine	Cntrob	0.976174	1.36988e-06
2-(4-Hydroxy-7-methyl-5-oxo-2,3-dihydro-5H-furo[3,2-g]chromen-2-yl)propan-2-yl hexopyranoside	Cops2	0.762274	0.0103683
2,2'-(4-(2-Hydroxyethylamino)-3-nitrophenylazanediyl)diethanol	Cops2	-0.915438	0.000201795
2,3-Dihydroxybenzoic acid (Pyrocatechuic acid)	Cops2	0.90675	0.000295208
2,4-Dihydroxybenzoic acid	Cops2	0.90675	0.000295208
2,6-Dihydroxybenzoic acid	Cops2	0.90675	0.000295208
21-Deoxycortisol	Cops2	-0.969985	3.42444e-06
2'-O-methylcytidine	Cops2	-0.703051	0.0233321
3'-O-methylcytidine	Cops2	-0.703051	0.0233321
4-tert-Butyldimethylsilyloxynebivolol	Cops2	-0.936636	6.53026e-05
Gentisic acid	Cops2	0.90675	0.000295208
Glucosyl (2E,6E,10x)-10,11-dihydroxy-2,6-farnesadienoate	Cops2	-0.851258	0.00178243
Methyl 6-bromo-4-fluoro-1H-indole-2-carboxylate	Cops2	-0.930601	9.32716e-05
Nootkatone	Cops2	0.840715	0.00231291
Phloroglucinaldehyde	Cops2	0.90675	0.000295208
Tomatidine	Cops2	0.816649	0.00393742
2-(4-Hydroxy-7-methyl-5-oxo-2,3-dihydro-5H-furo[3,2-g]chromen-2-yl)propan-2-yl hexopyranoside	Crp	-0.757967	0.0110773
2,2'-(4-(2-Hydroxyethylamino)-3-nitrophenylazanediyl)diethanol	Crp	0.696392	0.0252688
2,3-Dihydroxybenzoic acid (Pyrocatechuic acid)	Crp	-0.822865	0.00345755
2,4-Dihydroxybenzoic acid	Crp	-0.822865	0.00345755
2,6-Dihydroxybenzoic acid	Crp	-0.822865	0.00345755
21-Deoxycortisol	Crp	0.640475	0.0460417
2'-O-methylcytidine	Crp	0.987525	1.04381e-07
3'-O-methylcytidine	Crp	0.987525	1.04381e-07
4-tert-Butyldimethylsilyloxynebivolol	Crp	0.605874	0.0633749
Gentisic acid	Crp	-0.822865	0.00345755
Glucosyl (2E,6E,10x)-10,11-dihydroxy-2,6-farnesadienoate	Crp	0.463886	0.176865
Methyl 6-bromo-4-fluoro-1H-indole-2-carboxylate	Crp	0.648146	0.0426847
Nootkatone	Crp	-0.714369	0.0202788
Phloroglucinaldehyde	Crp	-0.822865	0.00345755
Tomatidine	Crp	-0.75498	0.0115888
2-(4-Hydroxy-7-methyl-5-oxo-2,3-dihydro-5H-furo[3,2-g]chromen-2-yl)propan-2-yl hexopyranoside	Dock10	0.77618	0.00829664
2,2'-(4-(2-Hydroxyethylamino)-3-nitrophenylazanediyl)diethanol	Dock10	-0.892736	0.000507885
2,3-Dihydroxybenzoic acid (Pyrocatechuic acid)	Dock10	0.809876	0.00451278
2,4-Dihydroxybenzoic acid	Dock10	0.809876	0.00451278
2,6-Dihydroxybenzoic acid	Dock10	0.809876	0.00451278
21-Deoxycortisol	Dock10	-0.972207	2.52428e-06
2'-O-methylcytidine	Dock10	-0.652661	0.0407876
3'-O-methylcytidine	Dock10	-0.652661	0.0407876
4-tert-Butyldimethylsilyloxynebivolol	Dock10	-0.906933	0.000292966
Gentisic acid	Dock10	0.809876	0.00451278
Glucosyl (2E,6E,10x)-10,11-dihydroxy-2,6-farnesadienoate	Dock10	-0.794279	0.00606253
Methyl 6-bromo-4-fluoro-1H-indole-2-carboxylate	Dock10	-0.954768	1.73375e-05
Nootkatone	Dock10	0.755724	0.0114598
Phloroglucinaldehyde	Dock10	0.809876	0.00451278
Tomatidine	Dock10	0.74008	0.0143895
2-(4-Hydroxy-7-methyl-5-oxo-2,3-dihydro-5H-furo[3,2-g]chromen-2-yl)propan-2-yl hexopyranoside	Dpm1	0.718329	0.0192791
2,2'-(4-(2-Hydroxyethylamino)-3-nitrophenylazanediyl)diethanol	Dpm1	-0.869989	0.00106532
2,3-Dihydroxybenzoic acid (Pyrocatechuic acid)	Dpm1	0.767598	0.00953656
2,4-Dihydroxybenzoic acid	Dpm1	0.767598	0.00953656
2,6-Dihydroxybenzoic acid	Dpm1	0.767598	0.00953656
21-Deoxycortisol	Dpm1	-0.905049	0.000316675
2'-O-methylcytidine	Dpm1	-0.612539	0.0597491
3'-O-methylcytidine	Dpm1	-0.612539	0.0597491
4-tert-Butyldimethylsilyloxynebivolol	Dpm1	-0.844456	0.00211319
Gentisic acid	Dpm1	0.767598	0.00953656
Glucosyl (2E,6E,10x)-10,11-dihydroxy-2,6-farnesadienoate	Dpm1	-0.784396	0.00722075
Methyl 6-bromo-4-fluoro-1H-indole-2-carboxylate	Dpm1	-0.979484	7.56169e-07
Nootkatone	Dpm1	0.667367	0.0350033
Phloroglucinaldehyde	Dpm1	0.767598	0.00953656
Tomatidine	Dpm1	0.679453	0.030687
2-(4-Hydroxy-7-methyl-5-oxo-2,3-dihydro-5H-furo[3,2-g]chromen-2-yl)propan-2-yl hexopyranoside	Dpy19l4	0.770978	0.00903365
2,2'-(4-(2-Hydroxyethylamino)-3-nitrophenylazanediyl)diethanol	Dpy19l4	-0.872292	0.000994712
2,3-Dihydroxybenzoic acid (Pyrocatechuic acid)	Dpy19l4	0.869211	0.00108998
2,4-Dihydroxybenzoic acid	Dpy19l4	0.869211	0.00108998
2,6-Dihydroxybenzoic acid	Dpy19l4	0.869211	0.00108998
21-Deoxycortisol	Dpy19l4	-0.982742	3.80147e-07
2'-O-methylcytidine	Dpy19l4	-0.654606	0.039988
3'-O-methylcytidine	Dpy19l4	-0.654606	0.039988
4-tert-Butyldimethylsilyloxynebivolol	Dpy19l4	-0.922359	0.000144643
Gentisic acid	Dpy19l4	0.869211	0.00108998
Glucosyl (2E,6E,10x)-10,11-dihydroxy-2,6-farnesadienoate	Dpy19l4	-0.767765	0.00951115
Methyl 6-bromo-4-fluoro-1H-indole-2-carboxylate	Dpy19l4	-0.914826	0.000207541
Nootkatone	Dpy19l4	0.825983	0.00323333
Phloroglucinaldehyde	Dpy19l4	0.869211	0.00108998
Tomatidine	Dpy19l4	0.806184	0.00485047
2-(4-Hydroxy-7-methyl-5-oxo-2,3-dihydro-5H-furo[3,2-g]chromen-2-yl)propan-2-yl hexopyranoside	Dse	0.837224	0.00251124
2,2'-(4-(2-Hydroxyethylamino)-3-nitrophenylazanediyl)diethanol	Dse	-0.879925	0.000784871
2,3-Dihydroxybenzoic acid (Pyrocatechuic acid)	Dse	0.810007	0.00450106
2,4-Dihydroxybenzoic acid	Dse	0.810007	0.00450106
2,6-Dihydroxybenzoic acid	Dse	0.810007	0.00450106
21-Deoxycortisol	Dse	-0.935077	7.18348e-05
2'-O-methylcytidine	Dse	-0.594304	0.070007
3'-O-methylcytidine	Dse	-0.594304	0.070007
4-tert-Butyldimethylsilyloxynebivolol	Dse	-0.988942	6.45456e-08
Gentisic acid	Dse	0.810007	0.00450106
Glucosyl (2E,6E,10x)-10,11-dihydroxy-2,6-farnesadienoate	Dse	-0.870057	0.00106318
Methyl 6-bromo-4-fluoro-1H-indole-2-carboxylate	Dse	-0.941606	4.73909e-05
Nootkatone	Dse	0.861242	0.00136709
Phloroglucinaldehyde	Dse	0.810007	0.00450106
Tomatidine	Dse	0.710688	0.0212396
2-(4-Hydroxy-7-methyl-5-oxo-2,3-dihydro-5H-furo[3,2-g]chromen-2-yl)propan-2-yl hexopyranoside	Elk3	0.727247	0.0171538
2,2'-(4-(2-Hydroxyethylamino)-3-nitrophenylazanediyl)diethanol	Elk3	-0.85806	0.00149085
2,3-Dihydroxybenzoic acid (Pyrocatechuic acid)	Elk3	0.885656	0.000650063
2,4-Dihydroxybenzoic acid	Elk3	0.885656	0.000650063
2,6-Dihydroxybenzoic acid	Elk3	0.885656	0.000650063
21-Deoxycortisol	Elk3	-0.978574	8.98488e-07
2'-O-methylcytidine	Elk3	-0.605321	0.0636821
3'-O-methylcytidine	Elk3	-0.605321	0.0636821
4-tert-Butyldimethylsilyloxynebivolol	Elk3	-0.940369	5.1457e-05
Gentisic acid	Elk3	0.885656	0.000650063
Glucosyl (2E,6E,10x)-10,11-dihydroxy-2,6-farnesadienoate	Elk3	-0.83095	0.00289805
Methyl 6-bromo-4-fluoro-1H-indole-2-carboxylate	Elk3	-0.920009	0.000162493
Nootkatone	Elk3	0.850893	0.00179915
Phloroglucinaldehyde	Elk3	0.885656	0.000650063
Tomatidine	Elk3	0.788944	0.00666991
2-(4-Hydroxy-7-methyl-5-oxo-2,3-dihydro-5H-furo[3,2-g]chromen-2-yl)propan-2-yl hexopyranoside	Eme2	0.844776	0.00209671
2,2'-(4-(2-Hydroxyethylamino)-3-nitrophenylazanediyl)diethanol	Eme2	-0.723583	0.0180061
2,3-Dihydroxybenzoic acid (Pyrocatechuic acid)	Eme2	0.897074	0.000432913
2,4-Dihydroxybenzoic acid	Eme2	0.897074	0.000432913
2,6-Dihydroxybenzoic acid	Eme2	0.897074	0.000432913
21-Deoxycortisol	Eme2	-0.762902	0.0102675
2'-O-methylcytidine	Eme2	-0.693522	0.0261366
3'-O-methylcytidine	Eme2	-0.693522	0.0261366
4-tert-Butyldimethylsilyloxynebivolol	Eme2	-0.891733	0.00052649
Gentisic acid	Eme2	0.897074	0.000432913
Glucosyl (2E,6E,10x)-10,11-dihydroxy-2,6-farnesadienoate	Eme2	-0.747496	0.0129425
Methyl 6-bromo-4-fluoro-1H-indole-2-carboxylate	Eme2	-0.751681	0.0121726
Nootkatone	Eme2	0.97226	2.50534e-06
Phloroglucinaldehyde	Eme2	0.897074	0.000432913
Tomatidine	Eme2	0.687919	0.0278893
2-(4-Hydroxy-7-methyl-5-oxo-2,3-dihydro-5H-furo[3,2-g]chromen-2-yl)propan-2-yl hexopyranoside	Epb41l2	0.696588	0.0252103
2,2'-(4-(2-Hydroxyethylamino)-3-nitrophenylazanediyl)diethanol	Epb41l2	-0.885991	0.000642754
2,3-Dihydroxybenzoic acid (Pyrocatechuic acid)	Epb41l2	0.825754	0.00324942
2,4-Dihydroxybenzoic acid	Epb41l2	0.825754	0.00324942
2,6-Dihydroxybenzoic acid	Epb41l2	0.825754	0.00324942
21-Deoxycortisol	Epb41l2	-0.972055	2.57961e-06
2'-O-methylcytidine	Epb41l2	-0.547272	0.10156
3'-O-methylcytidine	Epb41l2	-0.547272	0.10156
4-tert-Butyldimethylsilyloxynebivolol	Epb41l2	-0.940614	5.06311e-05
Gentisic acid	Epb41l2	0.825754	0.00324942
Glucosyl (2E,6E,10x)-10,11-dihydroxy-2,6-farnesadienoate	Epb41l2	-0.84643	0.002013
Methyl 6-bromo-4-fluoro-1H-indole-2-carboxylate	Epb41l2	-0.944896	3.77314e-05
Nootkatone	Epb41l2	0.766761	0.00966403
Phloroglucinaldehyde	Epb41l2	0.825754	0.00324942
Tomatidine	Epb41l2	0.776641	0.00823345
2-(4-Hydroxy-7-methyl-5-oxo-2,3-dihydro-5H-furo[3,2-g]chromen-2-yl)propan-2-yl hexopyranoside	Fam111a	0.837771	0.00247938
2,2'-(4-(2-Hydroxyethylamino)-3-nitrophenylazanediyl)diethanol	Fam111a	-0.904294	0.00032656
2,3-Dihydroxybenzoic acid (Pyrocatechuic acid)	Fam111a	0.825861	0.00324192
2,4-Dihydroxybenzoic acid	Fam111a	0.825861	0.00324192
2,6-Dihydroxybenzoic acid	Fam111a	0.825861	0.00324192
21-Deoxycortisol	Fam111a	-0.933296	7.98697e-05
2'-O-methylcytidine	Fam111a	-0.716956	0.0196218
3'-O-methylcytidine	Fam111a	-0.716956	0.0196218
4-tert-Butyldimethylsilyloxynebivolol	Fam111a	-0.932794	8.22545e-05
Gentisic acid	Fam111a	0.825861	0.00324192
Glucosyl (2E,6E,10x)-10,11-dihydroxy-2,6-farnesadienoate	Fam111a	-0.821593	0.00355208
Methyl 6-bromo-4-fluoro-1H-indole-2-carboxylate	Fam111a	-0.976124	1.38132e-06
Nootkatone	Fam111a	0.816485	0.00395069
Phloroglucinaldehyde	Fam111a	0.825861	0.00324192
Tomatidine	Fam111a	0.760392	0.0106741
2-(4-Hydroxy-7-methyl-5-oxo-2,3-dihydro-5H-furo[3,2-g]chromen-2-yl)propan-2-yl hexopyranoside	Fcgr2b	0.606914	0.0628001
2,2'-(4-(2-Hydroxyethylamino)-3-nitrophenylazanediyl)diethanol	Fcgr2b	-0.811378	0.00438028
2,3-Dihydroxybenzoic acid (Pyrocatechuic acid)	Fcgr2b	0.808773	0.00461185
2,4-Dihydroxybenzoic acid	Fcgr2b	0.808773	0.00461185
2,6-Dihydroxybenzoic acid	Fcgr2b	0.808773	0.00461185
21-Deoxycortisol	Fcgr2b	-0.973968	1.94716e-06
2'-O-methylcytidine	Fcgr2b	-0.50144	0.139789
3'-O-methylcytidine	Fcgr2b	-0.50144	0.139789
4-tert-Butyldimethylsilyloxynebivolol	Fcgr2b	-0.901183	0.000369699
Gentisic acid	Fcgr2b	0.808773	0.00461185
Glucosyl (2E,6E,10x)-10,11-dihydroxy-2,6-farnesadienoate	Fcgr2b	-0.777366	0.00813471
Methyl 6-bromo-4-fluoro-1H-indole-2-carboxylate	Fcgr2b	-0.896131	0.000448466
Nootkatone	Fcgr2b	0.756392	0.0113451
Phloroglucinaldehyde	Fcgr2b	0.808773	0.00461185
Tomatidine	Fcgr2b	0.817034	0.00390644
2-(4-Hydroxy-7-methyl-5-oxo-2,3-dihydro-5H-furo[3,2-g]chromen-2-yl)propan-2-yl hexopyranoside	Flt1	0.721629	0.0184725
2,2'-(4-(2-Hydroxyethylamino)-3-nitrophenylazanediyl)diethanol	Flt1	-0.882367	0.000725164
2,3-Dihydroxybenzoic acid (Pyrocatechuic acid)	Flt1	0.822605	0.00347674
2,4-Dihydroxybenzoic acid	Flt1	0.822605	0.00347674
2,6-Dihydroxybenzoic acid	Flt1	0.822605	0.00347674
21-Deoxycortisol	Flt1	-0.973525	2.08187e-06
2'-O-methylcytidine	Flt1	-0.571217	0.0845554
3'-O-methylcytidine	Flt1	-0.571217	0.0845554
4-tert-Butyldimethylsilyloxynebivolol	Flt1	-0.909521	0.000262552
Gentisic acid	Flt1	0.822605	0.00347674
Glucosyl (2E,6E,10x)-10,11-dihydroxy-2,6-farnesadienoate	Flt1	-0.773237	0.00870812
Methyl 6-bromo-4-fluoro-1H-indole-2-carboxylate	Flt1	-0.926537	0.00011653
Nootkatone	Flt1	0.748274	0.0127968
Phloroglucinaldehyde	Flt1	0.822605	0.00347674
Tomatidine	Flt1	0.778585	0.00797066
2-(4-Hydroxy-7-methyl-5-oxo-2,3-dihydro-5H-furo[3,2-g]chromen-2-yl)propan-2-yl hexopyranoside	Fmr1	0.797167	0.00575067
2,2'-(4-(2-Hydroxyethylamino)-3-nitrophenylazanediyl)diethanol	Fmr1	-0.881242	0.000752232
2,3-Dihydroxybenzoic acid (Pyrocatechuic acid)	Fmr1	0.899328	0.000397338
2,4-Dihydroxybenzoic acid	Fmr1	0.899328	0.000397338
2,6-Dihydroxybenzoic acid	Fmr1	0.899328	0.000397338
21-Deoxycortisol	Fmr1	-0.973872	1.9758e-06
2'-O-methylcytidine	Fmr1	-0.711928	0.0209124
3'-O-methylcytidine	Fmr1	-0.711928	0.0209124
4-tert-Butyldimethylsilyloxynebivolol	Fmr1	-0.939419	5.47527e-05
Gentisic acid	Fmr1	0.899328	0.000397338
Glucosyl (2E,6E,10x)-10,11-dihydroxy-2,6-farnesadienoate	Fmr1	-0.791749	0.00634537
Methyl 6-bromo-4-fluoro-1H-indole-2-carboxylate	Fmr1	-0.931283	8.97369e-05
Nootkatone	Fmr1	0.863477	0.00128476
Phloroglucinaldehyde	Fmr1	0.899328	0.000397338
Tomatidine	Fmr1	0.835086	0.00263857
2-(4-Hydroxy-7-methyl-5-oxo-2,3-dihydro-5H-furo[3,2-g]chromen-2-yl)propan-2-yl hexopyranoside	Fut11	0.797764	0.00568767
2,2'-(4-(2-Hydroxyethylamino)-3-nitrophenylazanediyl)diethanol	Fut11	-0.883567	0.000697067
2,3-Dihydroxybenzoic acid (Pyrocatechuic acid)	Fut11	0.864722	0.00124046
2,4-Dihydroxybenzoic acid	Fut11	0.864722	0.00124046
2,6-Dihydroxybenzoic acid	Fut11	0.864722	0.00124046
21-Deoxycortisol	Fut11	-0.921996	0.000147297
2'-O-methylcytidine	Fut11	-0.694345	0.0258858
3'-O-methylcytidine	Fut11	-0.694345	0.0258858
4-tert-Butyldimethylsilyloxynebivolol	Fut11	-0.974391	1.82459e-06
Gentisic acid	Fut11	0.864722	0.00124046
Glucosyl (2E,6E,10x)-10,11-dihydroxy-2,6-farnesadienoate	Fut11	-0.861318	0.00136424
Methyl 6-bromo-4-fluoro-1H-indole-2-carboxylate	Fut11	-0.89057	0.000548684
Nootkatone	Fut11	0.903717	0.000334269
Phloroglucinaldehyde	Fut11	0.864722	0.00124046
Tomatidine	Fut11	0.828251	0.00307695
2-(4-Hydroxy-7-methyl-5-oxo-2,3-dihydro-5H-furo[3,2-g]chromen-2-yl)propan-2-yl hexopyranoside	Gimap8	0.799943	0.00546182
2,2'-(4-(2-Hydroxyethylamino)-3-nitrophenylazanediyl)diethanol	Gimap8	-0.922798	0.000141475
2,3-Dihydroxybenzoic acid (Pyrocatechuic acid)	Gimap8	0.875813	0.000893392
2,4-Dihydroxybenzoic acid	Gimap8	0.875813	0.000893392
2,6-Dihydroxybenzoic acid	Gimap8	0.875813	0.000893392
21-Deoxycortisol	Gimap8	-0.946508	3.35733e-05
2'-O-methylcytidine	Gimap8	-0.714835	0.0201593
3'-O-methylcytidine	Gimap8	-0.714835	0.0201593
4-tert-Butyldimethylsilyloxynebivolol	Gimap8	-0.926707	0.000115483
Gentisic acid	Gimap8	0.875813	0.000893392
Glucosyl (2E,6E,10x)-10,11-dihydroxy-2,6-farnesadienoate	Gimap8	-0.821649	0.00354788
Methyl 6-bromo-4-fluoro-1H-indole-2-carboxylate	Gimap8	-0.980297	6.43865e-07
Nootkatone	Gimap8	0.795392	0.00594093
Phloroglucinaldehyde	Gimap8	0.875813	0.000893392
Tomatidine	Gimap8	0.802602	0.00519502
2-(4-Hydroxy-7-methyl-5-oxo-2,3-dihydro-5H-furo[3,2-g]chromen-2-yl)propan-2-yl hexopyranoside	Gm17662	0.800274	0.0054281
2,2'-(4-(2-Hydroxyethylamino)-3-nitrophenylazanediyl)diethanol	Gm17662	-0.761717	0.010458
2,3-Dihydroxybenzoic acid (Pyrocatechuic acid)	Gm17662	0.975912	1.43077e-06
2,4-Dihydroxybenzoic acid	Gm17662	0.975912	1.43077e-06
2,6-Dihydroxybenzoic acid	Gm17662	0.975912	1.43077e-06
21-Deoxycortisol	Gm17662	-0.847541	0.0019581
2'-O-methylcytidine	Gm17662	-0.822585	0.00347819
3'-O-methylcytidine	Gm17662	-0.822585	0.00347819
4-tert-Butyldimethylsilyloxynebivolol	Gm17662	-0.855757	0.00158537
Gentisic acid	Gm17662	0.975912	1.43077e-06
Glucosyl (2E,6E,10x)-10,11-dihydroxy-2,6-farnesadienoate	Gm17662	-0.727976	0.0169877
Methyl 6-bromo-4-fluoro-1H-indole-2-carboxylate	Gm17662	-0.860342	0.00140131
Nootkatone	Gm17662	0.937421	6.21855e-05
Phloroglucinaldehyde	Gm17662	0.975912	1.43077e-06
Tomatidine	Gm17662	0.799742	0.00548243
2-(4-Hydroxy-7-methyl-5-oxo-2,3-dihydro-5H-furo[3,2-g]chromen-2-yl)propan-2-yl hexopyranoside	Grik5	0.809483	0.00454788
2,2'-(4-(2-Hydroxyethylamino)-3-nitrophenylazanediyl)diethanol	Grik5	-0.725675	0.017516
2,3-Dihydroxybenzoic acid (Pyrocatechuic acid)	Grik5	0.937605	6.14709e-05
2,4-Dihydroxybenzoic acid	Grik5	0.937605	6.14709e-05
2,6-Dihydroxybenzoic acid	Grik5	0.937605	6.14709e-05
21-Deoxycortisol	Grik5	-0.776968	0.00818879
2'-O-methylcytidine	Grik5	-0.79854	0.00560644
3'-O-methylcytidine	Grik5	-0.79854	0.00560644
4-tert-Butyldimethylsilyloxynebivolol	Grik5	-0.856631	0.00154901
Gentisic acid	Grik5	0.937605	6.14709e-05
Glucosyl (2E,6E,10x)-10,11-dihydroxy-2,6-farnesadienoate	Grik5	-0.73185	0.0161232
Methyl 6-bromo-4-fluoro-1H-indole-2-carboxylate	Grik5	-0.809832	0.00451668
Nootkatone	Grik5	0.970203	3.32703e-06
Phloroglucinaldehyde	Grik5	0.937605	6.14709e-05
Tomatidine	Grik5	0.770963	0.00903573
2-(4-Hydroxy-7-methyl-5-oxo-2,3-dihydro-5H-furo[3,2-g]chromen-2-yl)propan-2-yl hexopyranoside	Hadha	-0.718756	0.0191734
2,2'-(4-(2-Hydroxyethylamino)-3-nitrophenylazanediyl)diethanol	Hadha	0.842388	0.00222195
2,3-Dihydroxybenzoic acid (Pyrocatechuic acid)	Hadha	-0.805855	0.00488145
2,4-Dihydroxybenzoic acid	Hadha	-0.805855	0.00488145
2,6-Dihydroxybenzoic acid	Hadha	-0.805855	0.00488145
21-Deoxycortisol	Hadha	0.914292	0.000212661
2'-O-methylcytidine	Hadha	0.603945	0.0644509
3'-O-methylcytidine	Hadha	0.603945	0.0644509
4-tert-Butyldimethylsilyloxynebivolol	Hadha	0.885312	0.000657647
Gentisic acid	Hadha	-0.805855	0.00488145
Glucosyl (2E,6E,10x)-10,11-dihydroxy-2,6-farnesadienoate	Hadha	0.798024	0.00566029
Methyl 6-bromo-4-fluoro-1H-indole-2-carboxylate	Hadha	0.990377	3.70864e-08
Nootkatone	Hadha	-0.743803	0.0136497
Phloroglucinaldehyde	Hadha	-0.805855	0.00488145
Tomatidine	Hadha	-0.736249	0.0151795
2-(4-Hydroxy-7-methyl-5-oxo-2,3-dihydro-5H-furo[3,2-g]chromen-2-yl)propan-2-yl hexopyranoside	Hps3	0.709413	0.0215796
2,2'-(4-(2-Hydroxyethylamino)-3-nitrophenylazanediyl)diethanol	Hps3	-0.841808	0.00225317
2,3-Dihydroxybenzoic acid (Pyrocatechuic acid)	Hps3	0.848666	0.00190366
2,4-Dihydroxybenzoic acid	Hps3	0.848666	0.00190366
2,6-Dihydroxybenzoic acid	Hps3	0.848666	0.00190366
21-Deoxycortisol	Hps3	-0.97039	3.24503e-06
2'-O-methylcytidine	Hps3	-0.695579	0.0255128
3'-O-methylcytidine	Hps3	-0.695579	0.0255128
4-tert-Butyldimethylsilyloxynebivolol	Hps3	-0.895893	0.000452467
Gentisic acid	Hps3	0.848666	0.00190366
Glucosyl (2E,6E,10x)-10,11-dihydroxy-2,6-farnesadienoate	Hps3	-0.758848	0.0109297
Methyl 6-bromo-4-fluoro-1H-indole-2-carboxylate	Hps3	-0.896504	0.000442273
Nootkatone	Hps3	0.830272	0.00294229
Phloroglucinaldehyde	Hps3	0.848666	0.00190366
Tomatidine	Hps3	0.863456	0.00128552
2-(4-Hydroxy-7-methyl-5-oxo-2,3-dihydro-5H-furo[3,2-g]chromen-2-yl)propan-2-yl hexopyranoside	Inpp5d	0.747036	0.0130292
2,2'-(4-(2-Hydroxyethylamino)-3-nitrophenylazanediyl)diethanol	Inpp5d	-0.813888	0.0041652
2,3-Dihydroxybenzoic acid (Pyrocatechuic acid)	Inpp5d	0.73719	0.0149827
2,4-Dihydroxybenzoic acid	Inpp5d	0.73719	0.0149827
2,6-Dihydroxybenzoic acid	Inpp5d	0.73719	0.0149827
21-Deoxycortisol	Inpp5d	-0.895708	0.000455588
2'-O-methylcytidine	Inpp5d	-0.429733	0.215168
3'-O-methylcytidine	Inpp5d	-0.429733	0.215168
4-tert-Butyldimethylsilyloxynebivolol	Inpp5d	-0.977539	1.08371e-06
Gentisic acid	Inpp5d	0.73719	0.0149827
Glucosyl (2E,6E,10x)-10,11-dihydroxy-2,6-farnesadienoate	Inpp5d	-0.89257	0.000510928
Methyl 6-bromo-4-fluoro-1H-indole-2-carboxylate	Inpp5d	-0.875877	0.000891645
Nootkatone	Inpp5d	0.842514	0.0022152
Phloroglucinaldehyde	Inpp5d	0.73719	0.0149827
Tomatidine	Inpp5d	0.625888	0.0529036
2-(4-Hydroxy-7-methyl-5-oxo-2,3-dihydro-5H-furo[3,2-g]chromen-2-yl)propan-2-yl hexopyranoside	Itga1	0.790757	0.00645885
2,2'-(4-(2-Hydroxyethylamino)-3-nitrophenylazanediyl)diethanol	Itga1	-0.926043	0.000119623
2,3-Dihydroxybenzoic acid (Pyrocatechuic acid)	Itga1	0.843917	0.00214117
2,4-Dihydroxybenzoic acid	Itga1	0.843917	0.00214117
2,6-Dihydroxybenzoic acid	Itga1	0.843917	0.00214117
21-Deoxycortisol	Itga1	-0.979997	6.83705e-07
2'-O-methylcytidine	Itga1	-0.641496	0.0455851
3'-O-methylcytidine	Itga1	-0.641496	0.0455851
4-tert-Butyldimethylsilyloxynebivolol	Itga1	-0.955308	1.65349e-05
Gentisic acid	Itga1	0.843917	0.00214117
Glucosyl (2E,6E,10x)-10,11-dihydroxy-2,6-farnesadienoate	Itga1	-0.855034	0.00161591
Methyl 6-bromo-4-fluoro-1H-indole-2-carboxylate	Itga1	-0.945461	3.62312e-05
Nootkatone	Itga1	0.805038	0.00495885
Phloroglucinaldehyde	Itga1	0.843917	0.00214117
Tomatidine	Itga1	0.76095	0.0105827
2-(4-Hydroxy-7-methyl-5-oxo-2,3-dihydro-5H-furo[3,2-g]chromen-2-yl)propan-2-yl hexopyranoside	Jmjd1c	0.731911	0.0161099
2,2'-(4-(2-Hydroxyethylamino)-3-nitrophenylazanediyl)diethanol	Jmjd1c	-0.913336	0.000222046
2,3-Dihydroxybenzoic acid (Pyrocatechuic acid)	Jmjd1c	0.860328	0.00140185
2,4-Dihydroxybenzoic acid	Jmjd1c	0.860328	0.00140185
2,6-Dihydroxybenzoic acid	Jmjd1c	0.860328	0.00140185
21-Deoxycortisol	Jmjd1c	-0.980607	6.04583e-07
2'-O-methylcytidine	Jmjd1c	-0.662042	0.0370291
3'-O-methylcytidine	Jmjd1c	-0.662042	0.0370291
4-tert-Butyldimethylsilyloxynebivolol	Jmjd1c	-0.891423	0.000532348
Gentisic acid	Jmjd1c	0.860328	0.00140185
Glucosyl (2E,6E,10x)-10,11-dihydroxy-2,6-farnesadienoate	Jmjd1c	-0.787287	0.00686701
Methyl 6-bromo-4-fluoro-1H-indole-2-carboxylate	Jmjd1c	-0.901724	0.00036192
Nootkatone	Jmjd1c	0.753469	0.0118537
Phloroglucinaldehyde	Jmjd1c	0.860328	0.00140185
Tomatidine	Jmjd1c	0.787327	0.00686227
2-(4-Hydroxy-7-methyl-5-oxo-2,3-dihydro-5H-furo[3,2-g]chromen-2-yl)propan-2-yl hexopyranoside	Kdm7a	0.781232	0.00762259
2,2'-(4-(2-Hydroxyethylamino)-3-nitrophenylazanediyl)diethanol	Kdm7a	-0.895983	0.000450948
2,3-Dihydroxybenzoic acid (Pyrocatechuic acid)	Kdm7a	0.834228	0.00269094
2,4-Dihydroxybenzoic acid	Kdm7a	0.834228	0.00269094
2,6-Dihydroxybenzoic acid	Kdm7a	0.834228	0.00269094
21-Deoxycortisol	Kdm7a	-0.981484	5.0286e-07
2'-O-methylcytidine	Kdm7a	-0.67166	0.0334258
3'-O-methylcytidine	Kdm7a	-0.67166	0.0334258
4-tert-Butyldimethylsilyloxynebivolol	Kdm7a	-0.914375	0.000211861
Gentisic acid	Kdm7a	0.834228	0.00269094
Glucosyl (2E,6E,10x)-10,11-dihydroxy-2,6-farnesadienoate	Kdm7a	-0.794139	0.00607784
Methyl 6-bromo-4-fluoro-1H-indole-2-carboxylate	Kdm7a	-0.952661	2.07484e-05
Nootkatone	Kdm7a	0.782835	0.00741708
Phloroglucinaldehyde	Kdm7a	0.834228	0.00269094
Tomatidine	Kdm7a	0.7668	0.0096581
2-(4-Hydroxy-7-methyl-5-oxo-2,3-dihydro-5H-furo[3,2-g]chromen-2-yl)propan-2-yl hexopyranoside	Klhl4	0.822274	0.00350121
2,2'-(4-(2-Hydroxyethylamino)-3-nitrophenylazanediyl)diethanol	Klhl4	-0.91596	0.000196991
2,3-Dihydroxybenzoic acid (Pyrocatechuic acid)	Klhl4	0.792683	0.00623988
2,4-Dihydroxybenzoic acid	Klhl4	0.792683	0.00623988
2,6-Dihydroxybenzoic acid	Klhl4	0.792683	0.00623988
21-Deoxycortisol	Klhl4	-0.925759	0.000121433
2'-O-methylcytidine	Klhl4	-0.589256	0.0730363
3'-O-methylcytidine	Klhl4	-0.589256	0.0730363
4-tert-Butyldimethylsilyloxynebivolol	Klhl4	-0.975836	1.44877e-06
Gentisic acid	Klhl4	0.792683	0.00623988
Glucosyl (2E,6E,10x)-10,11-dihydroxy-2,6-farnesadienoate	Klhl4	-0.849131	0.0018815
Methyl 6-bromo-4-fluoro-1H-indole-2-carboxylate	Klhl4	-0.93314	8.06049e-05
Nootkatone	Klhl4	0.805618	0.00490382
Phloroglucinaldehyde	Klhl4	0.792683	0.00623988
Tomatidine	Klhl4	0.741935	0.0140174
2-(4-Hydroxy-7-methyl-5-oxo-2,3-dihydro-5H-furo[3,2-g]chromen-2-yl)propan-2-yl hexopyranoside	Lilrb4a	0.862644	0.00131499
2,2'-(4-(2-Hydroxyethylamino)-3-nitrophenylazanediyl)diethanol	Lilrb4a	-0.842151	0.0022347
2,3-Dihydroxybenzoic acid (Pyrocatechuic acid)	Lilrb4a	0.798724	0.00558734
2,4-Dihydroxybenzoic acid	Lilrb4a	0.798724	0.00558734
2,6-Dihydroxybenzoic acid	Lilrb4a	0.798724	0.00558734
21-Deoxycortisol	Lilrb4a	-0.883541	0.00069766
2'-O-methylcytidine	Lilrb4a	-0.680618	0.0302911
3'-O-methylcytidine	Lilrb4a	-0.680618	0.0302911
4-tert-Butyldimethylsilyloxynebivolol	Lilrb4a	-0.879744	0.000789441
Gentisic acid	Lilrb4a	0.798724	0.00558734
Glucosyl (2E,6E,10x)-10,11-dihydroxy-2,6-farnesadienoate	Lilrb4a	-0.731523	0.0161951
Methyl 6-bromo-4-fluoro-1H-indole-2-carboxylate	Lilrb4a	-0.970969	3.00074e-06
Nootkatone	Lilrb4a	0.765273	0.00989365
Phloroglucinaldehyde	Lilrb4a	0.798724	0.00558734
Tomatidine	Lilrb4a	0.671953	0.0333199
2-(4-Hydroxy-7-methyl-5-oxo-2,3-dihydro-5H-furo[3,2-g]chromen-2-yl)propan-2-yl hexopyranoside	Lnpep	0.710777	0.0212158
2,2'-(4-(2-Hydroxyethylamino)-3-nitrophenylazanediyl)diethanol	Lnpep	-0.856417	0.00155786
2,3-Dihydroxybenzoic acid (Pyrocatechuic acid)	Lnpep	0.833354	0.00274509
2,4-Dihydroxybenzoic acid	Lnpep	0.833354	0.00274509
2,6-Dihydroxybenzoic acid	Lnpep	0.833354	0.00274509
21-Deoxycortisol	Lnpep	-0.990654	3.3006e-08
2'-O-methylcytidine	Lnpep	-0.588914	0.0732448
3'-O-methylcytidine	Lnpep	-0.588914	0.0732448
4-tert-Butyldimethylsilyloxynebivolol	Lnpep	-0.905499	0.000310884
Gentisic acid	Lnpep	0.833354	0.00274509
Glucosyl (2E,6E,10x)-10,11-dihydroxy-2,6-farnesadienoate	Lnpep	-0.758396	0.0110053
Methyl 6-bromo-4-fluoro-1H-indole-2-carboxylate	Lnpep	-0.909651	0.000261095
Nootkatone	Lnpep	0.766332	0.00972991
Phloroglucinaldehyde	Lnpep	0.833354	0.00274509
Tomatidine	Lnpep	0.791853	0.00633361
2-(4-Hydroxy-7-methyl-5-oxo-2,3-dihydro-5H-furo[3,2-g]chromen-2-yl)propan-2-yl hexopyranoside	Lrif1	0.736658	0.0150936
2,2'-(4-(2-Hydroxyethylamino)-3-nitrophenylazanediyl)diethanol	Lrif1	-0.848858	0.00189449
2,3-Dihydroxybenzoic acid (Pyrocatechuic acid)	Lrif1	0.792051	0.00631117
2,4-Dihydroxybenzoic acid	Lrif1	0.792051	0.00631117
2,6-Dihydroxybenzoic acid	Lrif1	0.792051	0.00631117
21-Deoxycortisol	Lrif1	-0.959844	1.08371e-05
2'-O-methylcytidine	Lrif1	-0.585419	0.0753954
3'-O-methylcytidine	Lrif1	-0.585419	0.0753954
4-tert-Butyldimethylsilyloxynebivolol	Lrif1	-0.912012	0.000235538
Gentisic acid	Lrif1	0.792051	0.00631117
Glucosyl (2E,6E,10x)-10,11-dihydroxy-2,6-farnesadienoate	Lrif1	-0.767408	0.00956537
Methyl 6-bromo-4-fluoro-1H-indole-2-carboxylate	Lrif1	-0.972912	2.27995e-06
Nootkatone	Lrif1	0.756781	0.0112785
Phloroglucinaldehyde	Lrif1	0.792051	0.00631117
Tomatidine	Lrif1	0.773805	0.00862761
2-(4-Hydroxy-7-methyl-5-oxo-2,3-dihydro-5H-furo[3,2-g]chromen-2-yl)propan-2-yl hexopyranoside	Mef2a	0.775155	0.00843839
2,2'-(4-(2-Hydroxyethylamino)-3-nitrophenylazanediyl)diethanol	Mef2a	-0.860331	0.00140174
2,3-Dihydroxybenzoic acid (Pyrocatechuic acid)	Mef2a	0.9138	0.000217451
2,4-Dihydroxybenzoic acid	Mef2a	0.9138	0.000217451
2,6-Dihydroxybenzoic acid	Mef2a	0.9138	0.000217451
21-Deoxycortisol	Mef2a	-0.980521	6.15231e-07
2'-O-methylcytidine	Mef2a	-0.696108	0.025354
3'-O-methylcytidine	Mef2a	-0.696108	0.025354
4-tert-Butyldimethylsilyloxynebivolol	Mef2a	-0.911072	0.000245484
Gentisic acid	Mef2a	0.9138	0.000217451
Glucosyl (2E,6E,10x)-10,11-dihydroxy-2,6-farnesadienoate	Mef2a	-0.777048	0.00817791
Methyl 6-bromo-4-fluoro-1H-indole-2-carboxylate	Mef2a	-0.917843	0.000180337
Nootkatone	Mef2a	0.845088	0.00208073
Phloroglucinaldehyde	Mef2a	0.9138	0.000217451
Tomatidine	Mef2a	0.792363	0.00627592
2-(4-Hydroxy-7-methyl-5-oxo-2,3-dihydro-5H-furo[3,2-g]chromen-2-yl)propan-2-yl hexopyranoside	Mertk	0.705112	0.022754
2,2'-(4-(2-Hydroxyethylamino)-3-nitrophenylazanediyl)diethanol	Mertk	-0.858718	0.00146463
2,3-Dihydroxybenzoic acid (Pyrocatechuic acid)	Mertk	0.79163	0.00635891
2,4-Dihydroxybenzoic acid	Mertk	0.79163	0.00635891
2,6-Dihydroxybenzoic acid	Mertk	0.79163	0.00635891
21-Deoxycortisol	Mertk	-0.976215	1.36058e-06
2'-O-methylcytidine	Mertk	-0.549884	0.0996083
3'-O-methylcytidine	Mertk	-0.549884	0.0996083
4-tert-Butyldimethylsilyloxynebivolol	Mertk	-0.912583	0.000229646
Gentisic acid	Mertk	0.79163	0.00635891
Glucosyl (2E,6E,10x)-10,11-dihydroxy-2,6-farnesadienoate	Mertk	-0.774915	0.0084718
Methyl 6-bromo-4-fluoro-1H-indole-2-carboxylate	Mertk	-0.952302	2.13753e-05
Nootkatone	Mertk	0.736393	0.0151493
Phloroglucinaldehyde	Mertk	0.79163	0.00635891
Tomatidine	Mertk	0.774946	0.00846746
2-(4-Hydroxy-7-methyl-5-oxo-2,3-dihydro-5H-furo[3,2-g]chromen-2-yl)propan-2-yl hexopyranoside	Mrc1	0.747751	0.0128945
2,2'-(4-(2-Hydroxyethylamino)-3-nitrophenylazanediyl)diethanol	Mrc1	-0.88883	0.000583148
2,3-Dihydroxybenzoic acid (Pyrocatechuic acid)	Mrc1	0.818615	0.00378079
2,4-Dihydroxybenzoic acid	Mrc1	0.818615	0.00378079
2,6-Dihydroxybenzoic acid	Mrc1	0.818615	0.00378079
21-Deoxycortisol	Mrc1	-0.982814	3.73847e-07
2'-O-methylcytidine	Mrc1	-0.588591	0.0734419
3'-O-methylcytidine	Mrc1	-0.588591	0.0734419
4-tert-Butyldimethylsilyloxynebivolol	Mrc1	-0.940081	5.24409e-05
Gentisic acid	Mrc1	0.818615	0.00378079
Glucosyl (2E,6E,10x)-10,11-dihydroxy-2,6-farnesadienoate	Mrc1	-0.822828	0.00346021
Methyl 6-bromo-4-fluoro-1H-indole-2-carboxylate	Mrc1	-0.962165	8.564e-06
Nootkatone	Mrc1	0.782054	0.00751672
Phloroglucinaldehyde	Mrc1	0.818615	0.00378079
Tomatidine	Mrc1	0.76743	0.00956196
2-(4-Hydroxy-7-methyl-5-oxo-2,3-dihydro-5H-furo[3,2-g]chromen-2-yl)propan-2-yl hexopyranoside	Mysm1	0.714116	0.0203437
2,2'-(4-(2-Hydroxyethylamino)-3-nitrophenylazanediyl)diethanol	Mysm1	-0.879009	0.000808153
2,3-Dihydroxybenzoic acid (Pyrocatechuic acid)	Mysm1	0.863716	0.00127614
2,4-Dihydroxybenzoic acid	Mysm1	0.863716	0.00127614
2,6-Dihydroxybenzoic acid	Mysm1	0.863716	0.00127614
21-Deoxycortisol	Mysm1	-0.975427	1.54859e-06
2'-O-methylcytidine	Mysm1	-0.687482	0.028029
3'-O-methylcytidine	Mysm1	-0.687482	0.028029
4-tert-Butyldimethylsilyloxynebivolol	Mysm1	-0.913127	0.000224134
Gentisic acid	Mysm1	0.863716	0.00127614
Glucosyl (2E,6E,10x)-10,11-dihydroxy-2,6-farnesadienoate	Mysm1	-0.791794	0.0063403
Methyl 6-bromo-4-fluoro-1H-indole-2-carboxylate	Mysm1	-0.887041	0.000620206
Nootkatone	Mysm1	0.816773	0.00392742
Phloroglucinaldehyde	Mysm1	0.863716	0.00127614
Tomatidine	Mysm1	0.85982	0.00142146
2-(4-Hydroxy-7-methyl-5-oxo-2,3-dihydro-5H-furo[3,2-g]chromen-2-yl)propan-2-yl hexopyranoside	Nav1	0.668286	0.0346615
2,2'-(4-(2-Hydroxyethylamino)-3-nitrophenylazanediyl)diethanol	Nav1	-0.803356	0.00512111
2,3-Dihydroxybenzoic acid (Pyrocatechuic acid)	Nav1	0.837898	0.00247204
2,4-Dihydroxybenzoic acid	Nav1	0.837898	0.00247204
2,6-Dihydroxybenzoic acid	Nav1	0.837898	0.00247204
21-Deoxycortisol	Nav1	-0.975891	1.4357e-06
2'-O-methylcytidine	Nav1	-0.512555	0.129817
3'-O-methylcytidine	Nav1	-0.512555	0.129817
4-tert-Butyldimethylsilyloxynebivolol	Nav1	-0.92263	0.000142684
Gentisic acid	Nav1	0.837898	0.00247204
Glucosyl (2E,6E,10x)-10,11-dihydroxy-2,6-farnesadienoate	Nav1	-0.791683	0.00635285
Methyl 6-bromo-4-fluoro-1H-indole-2-carboxylate	Nav1	-0.905047	0.000316706
Nootkatone	Nav1	0.809049	0.00458693
Phloroglucinaldehyde	Nav1	0.837898	0.00247204
Tomatidine	Nav1	0.770962	0.00903596
2-(4-Hydroxy-7-methyl-5-oxo-2,3-dihydro-5H-furo[3,2-g]chromen-2-yl)propan-2-yl hexopyranoside	Nfkbia	-0.648726	0.0424375
2,2'-(4-(2-Hydroxyethylamino)-3-nitrophenylazanediyl)diethanol	Nfkbia	0.671635	0.0334349
2,3-Dihydroxybenzoic acid (Pyrocatechuic acid)	Nfkbia	-0.854226	0.00165058
2,4-Dihydroxybenzoic acid	Nfkbia	-0.854226	0.00165058
2,6-Dihydroxybenzoic acid	Nfkbia	-0.854226	0.00165058
21-Deoxycortisol	Nfkbia	0.684919	0.0288599
2'-O-methylcytidine	Nfkbia	0.752687	0.0119925
3'-O-methylcytidine	Nfkbia	0.752687	0.0119925
4-tert-Butyldimethylsilyloxynebivolol	Nfkbia	0.731624	0.0161729
Gentisic acid	Nfkbia	-0.854226	0.00165058
Glucosyl (2E,6E,10x)-10,11-dihydroxy-2,6-farnesadienoate	Nfkbia	0.644323	0.0443365
Methyl 6-bromo-4-fluoro-1H-indole-2-carboxylate	Nfkbia	0.834704	0.0026618
Nootkatone	Nfkbia	-0.736056	0.01522
Phloroglucinaldehyde	Nfkbia	-0.854226	0.00165058
Tomatidine	Nfkbia	-0.772457	0.00881962
2-(4-Hydroxy-7-methyl-5-oxo-2,3-dihydro-5H-furo[3,2-g]chromen-2-yl)propan-2-yl hexopyranoside	Nrxn1	0.790863	0.00644664
2,2'-(4-(2-Hydroxyethylamino)-3-nitrophenylazanediyl)diethanol	Nrxn1	-0.868385	0.00111662
2,3-Dihydroxybenzoic acid (Pyrocatechuic acid)	Nrxn1	0.86531	0.00121996
2,4-Dihydroxybenzoic acid	Nrxn1	0.86531	0.00121996
2,6-Dihydroxybenzoic acid	Nrxn1	0.86531	0.00121996
21-Deoxycortisol	Nrxn1	-0.956	1.55485e-05
2'-O-methylcytidine	Nrxn1	-0.590479	0.0722946
3'-O-methylcytidine	Nrxn1	-0.590479	0.0722946
4-tert-Butyldimethylsilyloxynebivolol	Nrxn1	-0.973142	2.20413e-06
Gentisic acid	Nrxn1	0.86531	0.00121996
Glucosyl (2E,6E,10x)-10,11-dihydroxy-2,6-farnesadienoate	Nrxn1	-0.85127	0.00178189
Methyl 6-bromo-4-fluoro-1H-indole-2-carboxylate	Nrxn1	-0.903375	0.000338894
Nootkatone	Nrxn1	0.864692	0.00124152
Phloroglucinaldehyde	Nrxn1	0.86531	0.00121996
Tomatidine	Nrxn1	0.741768	0.0140506
2-(4-Hydroxy-7-methyl-5-oxo-2,3-dihydro-5H-furo[3,2-g]chromen-2-yl)propan-2-yl hexopyranoside	Oas1a	0.852034	0.00174725
2,2'-(4-(2-Hydroxyethylamino)-3-nitrophenylazanediyl)diethanol	Oas1a	-0.902321	0.00035346
2,3-Dihydroxybenzoic acid (Pyrocatechuic acid)	Oas1a	0.791871	0.0063315
2,4-Dihydroxybenzoic acid	Oas1a	0.791871	0.0063315
2,6-Dihydroxybenzoic acid	Oas1a	0.791871	0.0063315
21-Deoxycortisol	Oas1a	-0.912938	0.000226041
2'-O-methylcytidine	Oas1a	-0.621158	0.0552664
3'-O-methylcytidine	Oas1a	-0.621158	0.0552664
4-tert-Butyldimethylsilyloxynebivolol	Oas1a	-0.977787	1.03697e-06
Gentisic acid	Oas1a	0.791871	0.0063315
Glucosyl (2E,6E,10x)-10,11-dihydroxy-2,6-farnesadienoate	Oas1a	-0.903825	0.000332811
Methyl 6-bromo-4-fluoro-1H-indole-2-carboxylate	Oas1a	-0.943532	4.15383e-05
Nootkatone	Oas1a	0.853406	0.00168628
Phloroglucinaldehyde	Oas1a	0.791871	0.0063315
Tomatidine	Oas1a	0.667694	0.0348813
2-(4-Hydroxy-7-methyl-5-oxo-2,3-dihydro-5H-furo[3,2-g]chromen-2-yl)propan-2-yl hexopyranoside	Pot1b	0.746293	0.0131699
2,2'-(4-(2-Hydroxyethylamino)-3-nitrophenylazanediyl)diethanol	Pot1b	-0.877184	0.000856072
2,3-Dihydroxybenzoic acid (Pyrocatechuic acid)	Pot1b	0.8592	0.00144565
2,4-Dihydroxybenzoic acid	Pot1b	0.8592	0.00144565
2,6-Dihydroxybenzoic acid	Pot1b	0.8592	0.00144565
21-Deoxycortisol	Pot1b	-0.972343	2.47574e-06
2'-O-methylcytidine	Pot1b	-0.694405	0.0258677
3'-O-methylcytidine	Pot1b	-0.694405	0.0258677
4-tert-Butyldimethylsilyloxynebivolol	Pot1b	-0.916361	0.000193353
Gentisic acid	Pot1b	0.8592	0.00144565
Glucosyl (2E,6E,10x)-10,11-dihydroxy-2,6-farnesadienoate	Pot1b	-0.767953	0.0094828
Methyl 6-bromo-4-fluoro-1H-indole-2-carboxylate	Pot1b	-0.935392	7.04774e-05
Nootkatone	Pot1b	0.81634	0.00396248
Phloroglucinaldehyde	Pot1b	0.8592	0.00144565
Tomatidine	Pot1b	0.867042	0.00116092
2-(4-Hydroxy-7-methyl-5-oxo-2,3-dihydro-5H-furo[3,2-g]chromen-2-yl)propan-2-yl hexopyranoside	Prrg1	0.695938	0.0254049
2,2'-(4-(2-Hydroxyethylamino)-3-nitrophenylazanediyl)diethanol	Prrg1	-0.811157	0.00439958
2,3-Dihydroxybenzoic acid (Pyrocatechuic acid)	Prrg1	0.894011	0.000484936
2,4-Dihydroxybenzoic acid	Prrg1	0.894011	0.000484936
2,6-Dihydroxybenzoic acid	Prrg1	0.894011	0.000484936
21-Deoxycortisol	Prrg1	-0.972933	2.27278e-06
2'-O-methylcytidine	Prrg1	-0.693758	0.0260647
3'-O-methylcytidine	Prrg1	-0.693758	0.0260647
4-tert-Butyldimethylsilyloxynebivolol	Prrg1	-0.86193	0.00134134
Gentisic acid	Prrg1	0.894011	0.000484936
Glucosyl (2E,6E,10x)-10,11-dihydroxy-2,6-farnesadienoate	Prrg1	-0.732576	0.0159648
Methyl 6-bromo-4-fluoro-1H-indole-2-carboxylate	Prrg1	-0.868044	0.00112776
Nootkatone	Prrg1	0.818063	0.0038243
Phloroglucinaldehyde	Prrg1	0.894011	0.000484936
Tomatidine	Prrg1	0.813933	0.00416137
2-(4-Hydroxy-7-methyl-5-oxo-2,3-dihydro-5H-furo[3,2-g]chromen-2-yl)propan-2-yl hexopyranoside	Ptprb	0.679782	0.0305746
2,2'-(4-(2-Hydroxyethylamino)-3-nitrophenylazanediyl)diethanol	Ptprb	-0.882453	0.000723117
2,3-Dihydroxybenzoic acid (Pyrocatechuic acid)	Ptprb	0.875043	0.000914897
2,4-Dihydroxybenzoic acid	Ptprb	0.875043	0.000914897
2,6-Dihydroxybenzoic acid	Ptprb	0.875043	0.000914897
21-Deoxycortisol	Ptprb	-0.970322	3.27443e-06
2'-O-methylcytidine	Ptprb	-0.608935	0.0616924
3'-O-methylcytidine	Ptprb	-0.608935	0.0616924
4-tert-Butyldimethylsilyloxynebivolol	Ptprb	-0.901989	0.000358151
Gentisic acid	Ptprb	0.875043	0.000914897
Glucosyl (2E,6E,10x)-10,11-dihydroxy-2,6-farnesadienoate	Ptprb	-0.800745	0.00538029
Methyl 6-bromo-4-fluoro-1H-indole-2-carboxylate	Ptprb	-0.910271	0.000254197
Nootkatone	Ptprb	0.772998	0.00874216
Phloroglucinaldehyde	Ptprb	0.875043	0.000914897
Tomatidine	Ptprb	0.819151	0.00373891
2-(4-Hydroxy-7-methyl-5-oxo-2,3-dihydro-5H-furo[3,2-g]chromen-2-yl)propan-2-yl hexopyranoside	Ptprc	0.82548	0.00326879
2,2'-(4-(2-Hydroxyethylamino)-3-nitrophenylazanediyl)diethanol	Ptprc	-0.889494	0.000569814
2,3-Dihydroxybenzoic acid (Pyrocatechuic acid)	Ptprc	0.859162	0.00144714
2,4-Dihydroxybenzoic acid	Ptprc	0.859162	0.00144714
2,6-Dihydroxybenzoic acid	Ptprc	0.859162	0.00144714
21-Deoxycortisol	Ptprc	-0.951778	2.2315e-05
2'-O-methylcytidine	Ptprc	-0.671712	0.033407
3'-O-methylcytidine	Ptprc	-0.671712	0.033407
4-tert-Butyldimethylsilyloxynebivolol	Ptprc	-0.936038	6.77521e-05
Gentisic acid	Ptprc	0.859162	0.00144714
Glucosyl (2E,6E,10x)-10,11-dihydroxy-2,6-farnesadienoate	Ptprc	-0.795334	0.0059472
Methyl 6-bromo-4-fluoro-1H-indole-2-carboxylate	Ptprc	-0.979329	7.79063e-07
Nootkatone	Ptprc	0.812918	0.00424743
Phloroglucinaldehyde	Ptprc	0.859162	0.00144714
Tomatidine	Ptprc	0.767172	0.00960126
2-(4-Hydroxy-7-methyl-5-oxo-2,3-dihydro-5H-furo[3,2-g]chromen-2-yl)propan-2-yl hexopyranoside	Rapgef5	0.803891	0.00506912
2,2'-(4-(2-Hydroxyethylamino)-3-nitrophenylazanediyl)diethanol	Rapgef5	-0.901533	0.000364645
2,3-Dihydroxybenzoic acid (Pyrocatechuic acid)	Rapgef5	0.836088	0.0025783
2,4-Dihydroxybenzoic acid	Rapgef5	0.836088	0.0025783
2,6-Dihydroxybenzoic acid	Rapgef5	0.836088	0.0025783
21-Deoxycortisol	Rapgef5	-0.981297	5.23373e-07
2'-O-methylcytidine	Rapgef5	-0.628072	0.0518354
3'-O-methylcytidine	Rapgef5	-0.628072	0.0518354
4-tert-Butyldimethylsilyloxynebivolol	Rapgef5	-0.964247	6.84677e-06
Gentisic acid	Rapgef5	0.836088	0.0025783
Glucosyl (2E,6E,10x)-10,11-dihydroxy-2,6-farnesadienoate	Rapgef5	-0.845141	0.002078
Methyl 6-bromo-4-fluoro-1H-indole-2-carboxylate	Rapgef5	-0.932219	8.50441e-05
Nootkatone	Rapgef5	0.838224	0.00245319
Phloroglucinaldehyde	Rapgef5	0.836088	0.0025783
Tomatidine	Rapgef5	0.752182	0.0120827
2-(4-Hydroxy-7-methyl-5-oxo-2,3-dihydro-5H-furo[3,2-g]chromen-2-yl)propan-2-yl hexopyranoside	Rasa1	0.755704	0.0114634
2,2'-(4-(2-Hydroxyethylamino)-3-nitrophenylazanediyl)diethanol	Rasa1	-0.878963	0.000809344
2,3-Dihydroxybenzoic acid (Pyrocatechuic acid)	Rasa1	0.906814	0.000294416
2,4-Dihydroxybenzoic acid	Rasa1	0.906814	0.000294416
2,6-Dihydroxybenzoic acid	Rasa1	0.906814	0.000294416
21-Deoxycortisol	Rasa1	-0.976629	1.26891e-06
2'-O-methylcytidine	Rasa1	-0.67697	0.0315423
3'-O-methylcytidine	Rasa1	-0.67697	0.0315423
4-tert-Butyldimethylsilyloxynebivolol	Rasa1	-0.919525	0.000166365
Gentisic acid	Rasa1	0.906814	0.000294416
Glucosyl (2E,6E,10x)-10,11-dihydroxy-2,6-farnesadienoate	Rasa1	-0.783832	0.00729135
Methyl 6-bromo-4-fluoro-1H-indole-2-carboxylate	Rasa1	-0.909009	0.000268375
Nootkatone	Rasa1	0.829556	0.00298948
Phloroglucinaldehyde	Rasa1	0.906814	0.000294416
Tomatidine	Rasa1	0.823499	0.00341102
2-(4-Hydroxy-7-methyl-5-oxo-2,3-dihydro-5H-furo[3,2-g]chromen-2-yl)propan-2-yl hexopyranoside	Rasgrp3	0.671563	0.0334607
2,2'-(4-(2-Hydroxyethylamino)-3-nitrophenylazanediyl)diethanol	Rasgrp3	-0.852961	0.00170588
2,3-Dihydroxybenzoic acid (Pyrocatechuic acid)	Rasgrp3	0.844043	0.0021346
2,4-Dihydroxybenzoic acid	Rasgrp3	0.844043	0.0021346
2,6-Dihydroxybenzoic acid	Rasgrp3	0.844043	0.0021346
21-Deoxycortisol	Rasgrp3	-0.976448	1.30854e-06
2'-O-methylcytidine	Rasgrp3	-0.586788	0.0745481
3'-O-methylcytidine	Rasgrp3	-0.586788	0.0745481
4-tert-Butyldimethylsilyloxynebivolol	Rasgrp3	-0.933615	7.83863e-05
Gentisic acid	Rasgrp3	0.844043	0.0021346
Glucosyl (2E,6E,10x)-10,11-dihydroxy-2,6-farnesadienoate	Rasgrp3	-0.835098	0.00263786
Methyl 6-bromo-4-fluoro-1H-indole-2-carboxylate	Rasgrp3	-0.92467	0.000128541
Nootkatone	Rasgrp3	0.824513	0.00333765
Phloroglucinaldehyde	Rasgrp3	0.844043	0.0021346
Tomatidine	Rasgrp3	0.828671	0.00304862
2-(4-Hydroxy-7-methyl-5-oxo-2,3-dihydro-5H-furo[3,2-g]chromen-2-yl)propan-2-yl hexopyranoside	Rbms3	0.680712	0.0302593
2,2'-(4-(2-Hydroxyethylamino)-3-nitrophenylazanediyl)diethanol	Rbms3	-0.836744	0.00253945
2,3-Dihydroxybenzoic acid (Pyrocatechuic acid)	Rbms3	0.78673	0.00693416
2,4-Dihydroxybenzoic acid	Rbms3	0.78673	0.00693416
2,6-Dihydroxybenzoic acid	Rbms3	0.78673	0.00693416
21-Deoxycortisol	Rbms3	-0.980703	5.92657e-07
2'-O-methylcytidine	Rbms3	-0.61023	0.0609892
3'-O-methylcytidine	Rbms3	-0.61023	0.0609892
4-tert-Butyldimethylsilyloxynebivolol	Rbms3	-0.883059	0.000708869
Gentisic acid	Rbms3	0.78673	0.00693416
Glucosyl (2E,6E,10x)-10,11-dihydroxy-2,6-farnesadienoate	Rbms3	-0.779242	0.00788332
Methyl 6-bromo-4-fluoro-1H-indole-2-carboxylate	Rbms3	-0.880023	0.000782398
Nootkatone	Rbms3	0.78483	0.00716692
Phloroglucinaldehyde	Rbms3	0.78673	0.00693416
Tomatidine	Rbms3	0.77005	0.00916983
2-(4-Hydroxy-7-methyl-5-oxo-2,3-dihydro-5H-furo[3,2-g]chromen-2-yl)propan-2-yl hexopyranoside	Rictor	0.777571	0.00810705
2,2'-(4-(2-Hydroxyethylamino)-3-nitrophenylazanediyl)diethanol	Rictor	-0.874191	0.000939091
2,3-Dihydroxybenzoic acid (Pyrocatechuic acid)	Rictor	0.860962	0.00137769
2,4-Dihydroxybenzoic acid	Rictor	0.860962	0.00137769
2,6-Dihydroxybenzoic acid	Rictor	0.860962	0.00137769
21-Deoxycortisol	Rictor	-0.974645	1.75381e-06
2'-O-methylcytidine	Rictor	-0.627175	0.0522727
3'-O-methylcytidine	Rictor	-0.627175	0.0522727
4-tert-Butyldimethylsilyloxynebivolol	Rictor	-0.952233	2.14962e-05
Gentisic acid	Rictor	0.860962	0.00137769
Glucosyl (2E,6E,10x)-10,11-dihydroxy-2,6-farnesadienoate	Rictor	-0.803379	0.00511881
Methyl 6-bromo-4-fluoro-1H-indole-2-carboxylate	Rictor	-0.947828	3.04278e-05
Nootkatone	Rictor	0.828616	0.0030523
Phloroglucinaldehyde	Rictor	0.860962	0.00137769
Tomatidine	Rictor	0.802582	0.005197
2-(4-Hydroxy-7-methyl-5-oxo-2,3-dihydro-5H-furo[3,2-g]chromen-2-yl)propan-2-yl hexopyranoside	Ro60	0.787862	0.00679818
2,2'-(4-(2-Hydroxyethylamino)-3-nitrophenylazanediyl)diethanol	Ro60	-0.869989	0.00106533
2,3-Dihydroxybenzoic acid (Pyrocatechuic acid)	Ro60	0.889265	0.000574384
2,4-Dihydroxybenzoic acid	Ro60	0.889265	0.000574384
2,6-Dihydroxybenzoic acid	Ro60	0.889265	0.000574384
21-Deoxycortisol	Ro60	-0.970458	3.21571e-06
2'-O-methylcytidine	Ro60	-0.717661	0.0194454
3'-O-methylcytidine	Ro60	-0.717661	0.0194454
4-tert-Butyldimethylsilyloxynebivolol	Ro60	-0.909182	0.000266397
Gentisic acid	Ro60	0.889265	0.000574384
Glucosyl (2E,6E,10x)-10,11-dihydroxy-2,6-farnesadienoate	Ro60	-0.762938	0.0102618
Methyl 6-bromo-4-fluoro-1H-indole-2-carboxylate	Ro60	-0.950063	2.56101e-05
Nootkatone	Ro60	0.817846	0.00384149
Phloroglucinaldehyde	Ro60	0.889265	0.000574384
Tomatidine	Ro60	0.813774	0.00417484
2-(4-Hydroxy-7-methyl-5-oxo-2,3-dihydro-5H-furo[3,2-g]chromen-2-yl)propan-2-yl hexopyranoside	Rrnad1	0.856436	0.00155706
2,2'-(4-(2-Hydroxyethylamino)-3-nitrophenylazanediyl)diethanol	Rrnad1	-0.806619	0.00480975
2,3-Dihydroxybenzoic acid (Pyrocatechuic acid)	Rrnad1	0.970433	3.22625e-06
2,4-Dihydroxybenzoic acid	Rrnad1	0.970433	3.22625e-06
2,6-Dihydroxybenzoic acid	Rrnad1	0.970433	3.22625e-06
21-Deoxycortisol	Rrnad1	-0.839714	0.00236854
2'-O-methylcytidine	Rrnad1	-0.817104	0.0039008
3'-O-methylcytidine	Rrnad1	-0.817104	0.0039008
4-tert-Butyldimethylsilyloxynebivolol	Rrnad1	-0.833488	0.00273677
Gentisic acid	Rrnad1	0.970433	3.22625e-06
Glucosyl (2E,6E,10x)-10,11-dihydroxy-2,6-farnesadienoate	Rrnad1	-0.680035	0.0304888
Methyl 6-bromo-4-fluoro-1H-indole-2-carboxylate	Rrnad1	-0.844907	0.00208999
Nootkatone	Rrnad1	0.864274	0.00125627
Phloroglucinaldehyde	Rrnad1	0.970433	3.22625e-06
Tomatidine	Rrnad1	0.743522	0.0137045
2-(4-Hydroxy-7-methyl-5-oxo-2,3-dihydro-5H-furo[3,2-g]chromen-2-yl)propan-2-yl hexopyranoside	Rsbn1l	0.783816	0.00729329
2,2'-(4-(2-Hydroxyethylamino)-3-nitrophenylazanediyl)diethanol	Rsbn1l	-0.884201	0.000682539
2,3-Dihydroxybenzoic acid (Pyrocatechuic acid)	Rsbn1l	0.900458	0.000380325
2,4-Dihydroxybenzoic acid	Rsbn1l	0.900458	0.000380325
2,6-Dihydroxybenzoic acid	Rsbn1l	0.900458	0.000380325
21-Deoxycortisol	Rsbn1l	-0.974658	1.75027e-06
2'-O-methylcytidine	Rsbn1l	-0.732426	0.0159974
3'-O-methylcytidine	Rsbn1l	-0.732426	0.0159974
4-tert-Butyldimethylsilyloxynebivolol	Rsbn1l	-0.891382	0.000533115
Gentisic acid	Rsbn1l	0.900458	0.000380325
Glucosyl (2E,6E,10x)-10,11-dihydroxy-2,6-farnesadienoate	Rsbn1l	-0.775042	0.00845413
Methyl 6-bromo-4-fluoro-1H-indole-2-carboxylate	Rsbn1l	-0.91416	0.000213934
Nootkatone	Rsbn1l	0.811249	0.00439158
Phloroglucinaldehyde	Rsbn1l	0.900458	0.000380325
Tomatidine	Rsbn1l	0.777789	0.00807752
2-(4-Hydroxy-7-methyl-5-oxo-2,3-dihydro-5H-furo[3,2-g]chromen-2-yl)propan-2-yl hexopyranoside	Sec31b	0.504469	0.137025
2,2'-(4-(2-Hydroxyethylamino)-3-nitrophenylazanediyl)diethanol	Sec31b	-0.712739	0.0207004
2,3-Dihydroxybenzoic acid (Pyrocatechuic acid)	Sec31b	0.830533	0.0029252
2,4-Dihydroxybenzoic acid	Sec31b	0.830533	0.0029252
2,6-Dihydroxybenzoic acid	Sec31b	0.830533	0.0029252
21-Deoxycortisol	Sec31b	-0.829054	0.00302294
2'-O-methylcytidine	Sec31b	-0.672626	0.0330777
3'-O-methylcytidine	Sec31b	-0.672626	0.0330777
4-tert-Butyldimethylsilyloxynebivolol	Sec31b	-0.729612	0.0166188
Gentisic acid	Sec31b	0.830533	0.0029252
Glucosyl (2E,6E,10x)-10,11-dihydroxy-2,6-farnesadienoate	Sec31b	-0.556084	0.0950704
Methyl 6-bromo-4-fluoro-1H-indole-2-carboxylate	Sec31b	-0.786008	0.00702197
Nootkatone	Sec31b	0.678569	0.0309897
Phloroglucinaldehyde	Sec31b	0.830533	0.0029252
Tomatidine	Sec31b	0.975028	1.65099e-06
2-(4-Hydroxy-7-methyl-5-oxo-2,3-dihydro-5H-furo[3,2-g]chromen-2-yl)propan-2-yl hexopyranoside	Serpina1b	-0.713962	0.0203835
2,2'-(4-(2-Hydroxyethylamino)-3-nitrophenylazanediyl)diethanol	Serpina1b	0.905935	0.000305359
2,3-Dihydroxybenzoic acid (Pyrocatechuic acid)	Serpina1b	-0.821039	0.0035939
2,4-Dihydroxybenzoic acid	Serpina1b	-0.821039	0.0035939
2,6-Dihydroxybenzoic acid	Serpina1b	-0.821039	0.0035939
21-Deoxycortisol	Serpina1b	0.993314	8.67218e-09
2'-O-methylcytidine	Serpina1b	0.597738	0.0679934
3'-O-methylcytidine	Serpina1b	0.597738	0.0679934
4-tert-Butyldimethylsilyloxynebivolol	Serpina1b	0.926263	0.000118241
Gentisic acid	Serpina1b	-0.821039	0.0035939
Glucosyl (2E,6E,10x)-10,11-dihydroxy-2,6-farnesadienoate	Serpina1b	0.831905	0.00283654
Methyl 6-bromo-4-fluoro-1H-indole-2-carboxylate	Serpina1b	0.907153	0.000290286
Nootkatone	Serpina1b	-0.778971	0.00791923
Phloroglucinaldehyde	Serpina1b	-0.821039	0.0035939
Tomatidine	Serpina1b	-0.77849	0.00798347
2-(4-Hydroxy-7-methyl-5-oxo-2,3-dihydro-5H-furo[3,2-g]chromen-2-yl)propan-2-yl hexopyranoside	Serpinf1	-0.774517	0.00852738
2,2'-(4-(2-Hydroxyethylamino)-3-nitrophenylazanediyl)diethanol	Serpinf1	0.928093	0.000107174
2,3-Dihydroxybenzoic acid (Pyrocatechuic acid)	Serpinf1	-0.851557	0.00176882
2,4-Dihydroxybenzoic acid	Serpinf1	-0.851557	0.00176882
2,6-Dihydroxybenzoic acid	Serpinf1	-0.851557	0.00176882
21-Deoxycortisol	Serpinf1	0.899411	0.000396073
2'-O-methylcytidine	Serpinf1	0.658294	0.0385011
3'-O-methylcytidine	Serpinf1	0.658294	0.0385011
4-tert-Butyldimethylsilyloxynebivolol	Serpinf1	0.970433	3.22642e-06
Gentisic acid	Serpinf1	-0.851557	0.00176882
Glucosyl (2E,6E,10x)-10,11-dihydroxy-2,6-farnesadienoate	Serpinf1	0.920884	0.000155667
Methyl 6-bromo-4-fluoro-1H-indole-2-carboxylate	Serpinf1	0.920287	0.000160302
Nootkatone	Serpinf1	-0.850752	0.00180563
Phloroglucinaldehyde	Serpinf1	-0.851557	0.00176882
Tomatidine	Serpinf1	-0.786156	0.0070039
2-(4-Hydroxy-7-methyl-5-oxo-2,3-dihydro-5H-furo[3,2-g]chromen-2-yl)propan-2-yl hexopyranoside	Slc25a36	0.670691	0.0337776
2,2'-(4-(2-Hydroxyethylamino)-3-nitrophenylazanediyl)diethanol	Slc25a36	-0.84347	0.00216457
2,3-Dihydroxybenzoic acid (Pyrocatechuic acid)	Slc25a36	0.879131	0.00080503
2,4-Dihydroxybenzoic acid	Slc25a36	0.879131	0.00080503
2,6-Dihydroxybenzoic acid	Slc25a36	0.879131	0.00080503
21-Deoxycortisol	Slc25a36	-0.972187	2.53178e-06
2'-O-methylcytidine	Slc25a36	-0.606788	0.0628694
3'-O-methylcytidine	Slc25a36	-0.606788	0.0628694
4-tert-Butyldimethylsilyloxynebivolol	Slc25a36	-0.911511	0.000240795
Gentisic acid	Slc25a36	0.879131	0.00080503
Glucosyl (2E,6E,10x)-10,11-dihydroxy-2,6-farnesadienoate	Slc25a36	-0.838316	0.00244791
Methyl 6-bromo-4-fluoro-1H-indole-2-carboxylate	Slc25a36	-0.896669	0.000439543
Nootkatone	Slc25a36	0.838465	0.00243936
Phloroglucinaldehyde	Slc25a36	0.879131	0.00080503
Tomatidine	Slc25a36	0.789097	0.00665184
2-(4-Hydroxy-7-methyl-5-oxo-2,3-dihydro-5H-furo[3,2-g]chromen-2-yl)propan-2-yl hexopyranoside	Slc43a2	0.616269	0.0577805
2,2'-(4-(2-Hydroxyethylamino)-3-nitrophenylazanediyl)diethanol	Slc43a2	-0.830671	0.00291621
2,3-Dihydroxybenzoic acid (Pyrocatechuic acid)	Slc43a2	0.800404	0.00541487
2,4-Dihydroxybenzoic acid	Slc43a2	0.800404	0.00541487
2,6-Dihydroxybenzoic acid	Slc43a2	0.800404	0.00541487
21-Deoxycortisol	Slc43a2	-0.975281	1.58556e-06
2'-O-methylcytidine	Slc43a2	-0.51791	0.125175
3'-O-methylcytidine	Slc43a2	-0.51791	0.125175
4-tert-Butyldimethylsilyloxynebivolol	Slc43a2	-0.871055	0.00103219
Gentisic acid	Slc43a2	0.800404	0.00541487
Glucosyl (2E,6E,10x)-10,11-dihydroxy-2,6-farnesadienoate	Slc43a2	-0.76864	0.00937944
Methyl 6-bromo-4-fluoro-1H-indole-2-carboxylate	Slc43a2	-0.917536	0.00018298
Nootkatone	Slc43a2	0.69809	0.0247649
Phloroglucinaldehyde	Slc43a2	0.800404	0.00541487
Tomatidine	Slc43a2	0.767677	0.00952457
2-(4-Hydroxy-7-methyl-5-oxo-2,3-dihydro-5H-furo[3,2-g]chromen-2-yl)propan-2-yl hexopyranoside	Slk	0.805329	0.00493118
2,2'-(4-(2-Hydroxyethylamino)-3-nitrophenylazanediyl)diethanol	Slk	-0.885138	0.000661496
2,3-Dihydroxybenzoic acid (Pyrocatechuic acid)	Slk	0.876105	0.000885356
2,4-Dihydroxybenzoic acid	Slk	0.876105	0.000885356
2,6-Dihydroxybenzoic acid	Slk	0.876105	0.000885356
21-Deoxycortisol	Slk	-0.974063	1.91901e-06
2'-O-methylcytidine	Slk	-0.696064	0.025367
3'-O-methylcytidine	Slk	-0.696064	0.025367
4-tert-Butyldimethylsilyloxynebivolol	Slk	-0.921158	0.000153571
Gentisic acid	Slk	0.876105	0.000885356
Glucosyl (2E,6E,10x)-10,11-dihydroxy-2,6-farnesadienoate	Slk	-0.776998	0.00818475
Methyl 6-bromo-4-fluoro-1H-indole-2-carboxylate	Slk	-0.957814	1.31676e-05
Nootkatone	Slk	0.819022	0.00374892
Phloroglucinaldehyde	Slk	0.876105	0.000885356
Tomatidine	Slk	0.791489	0.006375
2-(4-Hydroxy-7-methyl-5-oxo-2,3-dihydro-5H-furo[3,2-g]chromen-2-yl)propan-2-yl hexopyranoside	Smc3	0.759582	0.0108076
2,2'-(4-(2-Hydroxyethylamino)-3-nitrophenylazanediyl)diethanol	Smc3	-0.884937	0.000665986
2,3-Dihydroxybenzoic acid (Pyrocatechuic acid)	Smc3	0.884581	0.000673948
2,4-Dihydroxybenzoic acid	Smc3	0.884581	0.000673948
2,6-Dihydroxybenzoic acid	Smc3	0.884581	0.000673948
21-Deoxycortisol	Smc3	-0.973242	2.17152e-06
2'-O-methylcytidine	Smc3	-0.702693	0.0234337
3'-O-methylcytidine	Smc3	-0.702693	0.0234337
4-tert-Butyldimethylsilyloxynebivolol	Smc3	-0.933925	7.69627e-05
Gentisic acid	Smc3	0.884581	0.000673948
Glucosyl (2E,6E,10x)-10,11-dihydroxy-2,6-farnesadienoate	Smc3	-0.808913	0.00459921
Methyl 6-bromo-4-fluoro-1H-indole-2-carboxylate	Smc3	-0.947881	3.03074e-05
Nootkatone	Smc3	0.846102	0.00202939
Phloroglucinaldehyde	Smc3	0.884581	0.000673948
Tomatidine	Smc3	0.851973	0.00174998
2-(4-Hydroxy-7-methyl-5-oxo-2,3-dihydro-5H-furo[3,2-g]chromen-2-yl)propan-2-yl hexopyranoside	Smim15	0.815071	0.00406649
2,2'-(4-(2-Hydroxyethylamino)-3-nitrophenylazanediyl)diethanol	Smim15	-0.905309	0.000313321
2,3-Dihydroxybenzoic acid (Pyrocatechuic acid)	Smim15	0.886512	0.000631493
2,4-Dihydroxybenzoic acid	Smim15	0.886512	0.000631493
2,6-Dihydroxybenzoic acid	Smim15	0.886512	0.000631493
21-Deoxycortisol	Smim15	-0.94955	2.66605e-05
2'-O-methylcytidine	Smim15	-0.683845	0.0292126
3'-O-methylcytidine	Smim15	-0.683845	0.0292126
4-tert-Butyldimethylsilyloxynebivolol	Smim15	-0.959744	1.09437e-05
Gentisic acid	Smim15	0.886512	0.000631493
Glucosyl (2E,6E,10x)-10,11-dihydroxy-2,6-farnesadienoate	Smim15	-0.856792	0.00154237
Methyl 6-bromo-4-fluoro-1H-indole-2-carboxylate	Smim15	-0.974112	1.90462e-06
Nootkatone	Smim15	0.851888	0.00175383
Phloroglucinaldehyde	Smim15	0.886512	0.000631493
Tomatidine	Smim15	0.780423	0.00772786
2-(4-Hydroxy-7-methyl-5-oxo-2,3-dihydro-5H-furo[3,2-g]chromen-2-yl)propan-2-yl hexopyranoside	Srrm2	0.759311	0.0108526
2,2'-(4-(2-Hydroxyethylamino)-3-nitrophenylazanediyl)diethanol	Srrm2	-0.828582	0.00305462
2,3-Dihydroxybenzoic acid (Pyrocatechuic acid)	Srrm2	0.96958	3.61122e-06
2,4-Dihydroxybenzoic acid	Srrm2	0.96958	3.61122e-06
2,6-Dihydroxybenzoic acid	Srrm2	0.96958	3.61122e-06
21-Deoxycortisol	Srrm2	-0.91932	0.000168018
2'-O-methylcytidine	Srrm2	-0.777561	0.00810835
3'-O-methylcytidine	Srrm2	-0.777561	0.00810835
4-tert-Butyldimethylsilyloxynebivolol	Srrm2	-0.880826	0.000762434
Gentisic acid	Srrm2	0.96958	3.61122e-06
Glucosyl (2E,6E,10x)-10,11-dihydroxy-2,6-farnesadienoate	Srrm2	-0.756886	0.0112605
Methyl 6-bromo-4-fluoro-1H-indole-2-carboxylate	Srrm2	-0.913978	0.00021571
Nootkatone	Srrm2	0.870981	0.00103448
Phloroglucinaldehyde	Srrm2	0.96958	3.61122e-06
Tomatidine	Srrm2	0.848006	0.00193547
2-(4-Hydroxy-7-methyl-5-oxo-2,3-dihydro-5H-furo[3,2-g]chromen-2-yl)propan-2-yl hexopyranoside	Stab1	0.737188	0.0149831
2,2'-(4-(2-Hydroxyethylamino)-3-nitrophenylazanediyl)diethanol	Stab1	-0.848735	0.00190037
2,3-Dihydroxybenzoic acid (Pyrocatechuic acid)	Stab1	0.843433	0.00216648
2,4-Dihydroxybenzoic acid	Stab1	0.843433	0.00216648
2,6-Dihydroxybenzoic acid	Stab1	0.843433	0.00216648
21-Deoxycortisol	Stab1	-0.983803	2.95312e-07
2'-O-methylcytidine	Stab1	-0.575677	0.0816056
3'-O-methylcytidine	Stab1	-0.575677	0.0816056
4-tert-Butyldimethylsilyloxynebivolol	Stab1	-0.926769	0.000115102
Gentisic acid	Stab1	0.843433	0.00216648
Glucosyl (2E,6E,10x)-10,11-dihydroxy-2,6-farnesadienoate	Stab1	-0.796121	0.00586219
Methyl 6-bromo-4-fluoro-1H-indole-2-carboxylate	Stab1	-0.940957	4.94942e-05
Nootkatone	Stab1	0.794973	0.00598648
Phloroglucinaldehyde	Stab1	0.843433	0.00216648
Tomatidine	Stab1	0.750747	0.0123415
2-(4-Hydroxy-7-methyl-5-oxo-2,3-dihydro-5H-furo[3,2-g]chromen-2-yl)propan-2-yl hexopyranoside	Stab2	0.643528	0.0446854
2,2'-(4-(2-Hydroxyethylamino)-3-nitrophenylazanediyl)diethanol	Stab2	-0.854295	0.00164759
2,3-Dihydroxybenzoic acid (Pyrocatechuic acid)	Stab2	0.852199	0.00173984
2,4-Dihydroxybenzoic acid	Stab2	0.852199	0.00173984
2,6-Dihydroxybenzoic acid	Stab2	0.852199	0.00173984
21-Deoxycortisol	Stab2	-0.970968	3.00111e-06
2'-O-methylcytidine	Stab2	-0.590135	0.0725032
3'-O-methylcytidine	Stab2	-0.590135	0.0725032
4-tert-Butyldimethylsilyloxynebivolol	Stab2	-0.894534	0.000475739
Gentisic acid	Stab2	0.852199	0.00173984
Glucosyl (2E,6E,10x)-10,11-dihydroxy-2,6-farnesadienoate	Stab2	-0.776705	0.00822465
Methyl 6-bromo-4-fluoro-1H-indole-2-carboxylate	Stab2	-0.92632	0.000117881
Nootkatone	Stab2	0.75789	0.0110904
Phloroglucinaldehyde	Stab2	0.852199	0.00173984
Tomatidine	Stab2	0.853106	0.00169945
2-(4-Hydroxy-7-methyl-5-oxo-2,3-dihydro-5H-furo[3,2-g]chromen-2-yl)propan-2-yl hexopyranoside	Stard9	0.78602	0.00702054
2,2'-(4-(2-Hydroxyethylamino)-3-nitrophenylazanediyl)diethanol	Stard9	-0.887447	0.000611663
2,3-Dihydroxybenzoic acid (Pyrocatechuic acid)	Stard9	0.833274	0.0027501
2,4-Dihydroxybenzoic acid	Stard9	0.833274	0.0027501
2,6-Dihydroxybenzoic acid	Stard9	0.833274	0.0027501
21-Deoxycortisol	Stard9	-0.969805	3.50689e-06
2'-O-methylcytidine	Stard9	-0.711177	0.02111
3'-O-methylcytidine	Stard9	-0.711177	0.02111
4-tert-Butyldimethylsilyloxynebivolol	Stard9	-0.917148	0.000186356
Gentisic acid	Stard9	0.833274	0.0027501
Glucosyl (2E,6E,10x)-10,11-dihydroxy-2,6-farnesadienoate	Stard9	-0.771207	0.00900024
Methyl 6-bromo-4-fluoro-1H-indole-2-carboxylate	Stard9	-0.919315	0.000168063
Nootkatone	Stard9	0.810872	0.00442459
Phloroglucinaldehyde	Stard9	0.833274	0.0027501
Tomatidine	Stard9	0.821775	0.00353847
2-(4-Hydroxy-7-methyl-5-oxo-2,3-dihydro-5H-furo[3,2-g]chromen-2-yl)propan-2-yl hexopyranoside	Tnrc6a	0.695795	0.0254478
2,2'-(4-(2-Hydroxyethylamino)-3-nitrophenylazanediyl)diethanol	Tnrc6a	-0.866389	0.00118293
2,3-Dihydroxybenzoic acid (Pyrocatechuic acid)	Tnrc6a	0.854085	0.00165667
2,4-Dihydroxybenzoic acid	Tnrc6a	0.854085	0.00165667
2,6-Dihydroxybenzoic acid	Tnrc6a	0.854085	0.00165667
21-Deoxycortisol	Tnrc6a	-0.971461	2.80388e-06
2'-O-methylcytidine	Tnrc6a	-0.67338	0.0328077
3'-O-methylcytidine	Tnrc6a	-0.67338	0.0328077
4-tert-Butyldimethylsilyloxynebivolol	Tnrc6a	-0.864192	0.0012592
Gentisic acid	Tnrc6a	0.854085	0.00165667
Glucosyl (2E,6E,10x)-10,11-dihydroxy-2,6-farnesadienoate	Tnrc6a	-0.715338	0.0200308
Methyl 6-bromo-4-fluoro-1H-indole-2-carboxylate	Tnrc6a	-0.913286	0.000222545
Nootkatone	Tnrc6a	0.745979	0.0132297
Phloroglucinaldehyde	Tnrc6a	0.854085	0.00165667
Tomatidine	Tnrc6a	0.857252	0.00152355
2-(4-Hydroxy-7-methyl-5-oxo-2,3-dihydro-5H-furo[3,2-g]chromen-2-yl)propan-2-yl hexopyranoside	Trim30b	0.883553	0.000697386
2,2'-(4-(2-Hydroxyethylamino)-3-nitrophenylazanediyl)diethanol	Trim30b	-0.717846	0.0193992
2,3-Dihydroxybenzoic acid (Pyrocatechuic acid)	Trim30b	0.837393	0.00250136
2,4-Dihydroxybenzoic acid	Trim30b	0.837393	0.00250136
2,6-Dihydroxybenzoic acid	Trim30b	0.837393	0.00250136
21-Deoxycortisol	Trim30b	-0.785361	0.00710131
2'-O-methylcytidine	Trim30b	-0.700391	0.0240931
3'-O-methylcytidine	Trim30b	-0.700391	0.0240931
4-tert-Butyldimethylsilyloxynebivolol	Trim30b	-0.889453	0.000570625
Gentisic acid	Trim30b	0.837393	0.00250136
Glucosyl (2E,6E,10x)-10,11-dihydroxy-2,6-farnesadienoate	Trim30b	-0.727151	0.0171758
Methyl 6-bromo-4-fluoro-1H-indole-2-carboxylate	Trim30b	-0.755298	0.0115335
Nootkatone	Trim30b	0.975473	1.53722e-06
Phloroglucinaldehyde	Trim30b	0.837393	0.00250136
Tomatidine	Trim30b	0.648004	0.0427452
2-(4-Hydroxy-7-methyl-5-oxo-2,3-dihydro-5H-furo[3,2-g]chromen-2-yl)propan-2-yl hexopyranoside	U2surp	0.762817	0.0102811
2,2'-(4-(2-Hydroxyethylamino)-3-nitrophenylazanediyl)diethanol	U2surp	-0.886559	0.00063049
2,3-Dihydroxybenzoic acid (Pyrocatechuic acid)	U2surp	0.888171	0.000596607
2,4-Dihydroxybenzoic acid	U2surp	0.888171	0.000596607
2,6-Dihydroxybenzoic acid	U2surp	0.888171	0.000596607
21-Deoxycortisol	U2surp	-0.973329	2.14378e-06
2'-O-methylcytidine	U2surp	-0.711197	0.0211047
3'-O-methylcytidine	U2surp	-0.711197	0.0211047
4-tert-Butyldimethylsilyloxynebivolol	U2surp	-0.935887	6.83842e-05
Gentisic acid	U2surp	0.888171	0.000596607
Glucosyl (2E,6E,10x)-10,11-dihydroxy-2,6-farnesadienoate	U2surp	-0.820734	0.003617
Methyl 6-bromo-4-fluoro-1H-indole-2-carboxylate	U2surp	-0.944712	3.82303e-05
Nootkatone	U2surp	0.851313	0.00177989
Phloroglucinaldehyde	U2surp	0.888171	0.000596607
Tomatidine	U2surp	0.843435	0.00216642
2-(4-Hydroxy-7-methyl-5-oxo-2,3-dihydro-5H-furo[3,2-g]chromen-2-yl)propan-2-yl hexopyranoside	Ushbp1	0.799724	0.00548421
2,2'-(4-(2-Hydroxyethylamino)-3-nitrophenylazanediyl)diethanol	Ushbp1	-0.898075	0.000416843
2,3-Dihydroxybenzoic acid (Pyrocatechuic acid)	Ushbp1	0.876065	0.000886461
2,4-Dihydroxybenzoic acid	Ushbp1	0.876065	0.000886461
2,6-Dihydroxybenzoic acid	Ushbp1	0.876065	0.000886461
21-Deoxycortisol	Ushbp1	-0.969991	3.42165e-06
2'-O-methylcytidine	Ushbp1	-0.70337	0.0232419
3'-O-methylcytidine	Ushbp1	-0.70337	0.0232419
4-tert-Butyldimethylsilyloxynebivolol	Ushbp1	-0.928752	0.000103382
Gentisic acid	Ushbp1	0.876065	0.000886461
Glucosyl (2E,6E,10x)-10,11-dihydroxy-2,6-farnesadienoate	Ushbp1	-0.790379	0.00650242
Methyl 6-bromo-4-fluoro-1H-indole-2-carboxylate	Ushbp1	-0.959289	1.14411e-05
Nootkatone	Ushbp1	0.824876	0.00331167
Phloroglucinaldehyde	Ushbp1	0.876065	0.000886461
Tomatidine	Ushbp1	0.81581	0.00400564
2-(4-Hydroxy-7-methyl-5-oxo-2,3-dihydro-5H-furo[3,2-g]chromen-2-yl)propan-2-yl hexopyranoside	Vsir	0.752246	0.0120713
2,2'-(4-(2-Hydroxyethylamino)-3-nitrophenylazanediyl)diethanol	Vsir	-0.88064	0.000767036
2,3-Dihydroxybenzoic acid (Pyrocatechuic acid)	Vsir	0.796479	0.00582389
2,4-Dihydroxybenzoic acid	Vsir	0.796479	0.00582389
2,6-Dihydroxybenzoic acid	Vsir	0.796479	0.00582389
21-Deoxycortisol	Vsir	-0.96126	9.40347e-06
2'-O-methylcytidine	Vsir	-0.551276	0.0985775
3'-O-methylcytidine	Vsir	-0.551276	0.0985775
4-tert-Butyldimethylsilyloxynebivolol	Vsir	-0.928067	0.000107327
Gentisic acid	Vsir	0.796479	0.00582389
Glucosyl (2E,6E,10x)-10,11-dihydroxy-2,6-farnesadienoate	Vsir	-0.840449	0.00232757
Methyl 6-bromo-4-fluoro-1H-indole-2-carboxylate	Vsir	-0.970217	3.32064e-06
Nootkatone	Vsir	0.755658	0.0114712
Phloroglucinaldehyde	Vsir	0.796479	0.00582389
Tomatidine	Vsir	0.686679	0.0282877
2-(4-Hydroxy-7-methyl-5-oxo-2,3-dihydro-5H-furo[3,2-g]chromen-2-yl)propan-2-yl hexopyranoside	Wdtc1	-0.732026	0.0160847
2,2'-(4-(2-Hydroxyethylamino)-3-nitrophenylazanediyl)diethanol	Wdtc1	0.850336	0.0018249
2,3-Dihydroxybenzoic acid (Pyrocatechuic acid)	Wdtc1	-0.648369	0.0425893
2,4-Dihydroxybenzoic acid	Wdtc1	-0.648369	0.0425893
2,6-Dihydroxybenzoic acid	Wdtc1	-0.648369	0.0425893
21-Deoxycortisol	Wdtc1	0.751027	0.0122907
2'-O-methylcytidine	Wdtc1	0.453188	0.188392
3'-O-methylcytidine	Wdtc1	0.453188	0.188392
4-tert-Butyldimethylsilyloxynebivolol	Wdtc1	0.920321	0.000160036
Gentisic acid	Wdtc1	-0.648369	0.0425893
Glucosyl (2E,6E,10x)-10,11-dihydroxy-2,6-farnesadienoate	Wdtc1	0.979861	7.02442e-07
Methyl 6-bromo-4-fluoro-1H-indole-2-carboxylate	Wdtc1	0.816609	0.0039407
Nootkatone	Wdtc1	-0.75795	0.0110802
Phloroglucinaldehyde	Wdtc1	-0.648369	0.0425893
Tomatidine	Wdtc1	-0.491392	0.149195
2-(4-Hydroxy-7-methyl-5-oxo-2,3-dihydro-5H-furo[3,2-g]chromen-2-yl)propan-2-yl hexopyranoside	Zbed6	0.691532	0.0267501
2,2'-(4-(2-Hydroxyethylamino)-3-nitrophenylazanediyl)diethanol	Zbed6	-0.836854	0.00253296
2,3-Dihydroxybenzoic acid (Pyrocatechuic acid)	Zbed6	0.915146	0.000204527
2,4-Dihydroxybenzoic acid	Zbed6	0.915146	0.000204527
2,6-Dihydroxybenzoic acid	Zbed6	0.915146	0.000204527
21-Deoxycortisol	Zbed6	-0.973878	1.97402e-06
2'-O-methylcytidine	Zbed6	-0.665223	0.0358095
3'-O-methylcytidine	Zbed6	-0.665223	0.0358095
4-tert-Butyldimethylsilyloxynebivolol	Zbed6	-0.873663	0.000954318
Gentisic acid	Zbed6	0.915146	0.000204527
Glucosyl (2E,6E,10x)-10,11-dihydroxy-2,6-farnesadienoate	Zbed6	-0.766985	0.00962974
Methyl 6-bromo-4-fluoro-1H-indole-2-carboxylate	Zbed6	-0.875009	0.000915835
Nootkatone	Zbed6	0.821169	0.00358407
Phloroglucinaldehyde	Zbed6	0.915146	0.000204527
Tomatidine	Zbed6	0.800728	0.00538209
2-(4-Hydroxy-7-methyl-5-oxo-2,3-dihydro-5H-furo[3,2-g]chromen-2-yl)propan-2-yl hexopyranoside	Zfp280d	0.750179	0.0124451
2,2'-(4-(2-Hydroxyethylamino)-3-nitrophenylazanediyl)diethanol	Zfp280d	-0.911418	0.000241787
2,3-Dihydroxybenzoic acid (Pyrocatechuic acid)	Zfp280d	0.858318	0.00148053
2,4-Dihydroxybenzoic acid	Zfp280d	0.858318	0.00148053
2,6-Dihydroxybenzoic acid	Zfp280d	0.858318	0.00148053
21-Deoxycortisol	Zfp280d	-0.974221	1.873e-06
2'-O-methylcytidine	Zfp280d	-0.674619	0.032367
3'-O-methylcytidine	Zfp280d	-0.674619	0.032367
4-tert-Butyldimethylsilyloxynebivolol	Zfp280d	-0.951523	2.27837e-05
Gentisic acid	Zfp280d	0.858318	0.00148053
Glucosyl (2E,6E,10x)-10,11-dihydroxy-2,6-farnesadienoate	Zfp280d	-0.861932	0.00134129
Methyl 6-bromo-4-fluoro-1H-indole-2-carboxylate	Zfp280d	-0.935717	6.90954e-05
Nootkatone	Zfp280d	0.83258	0.00279369
Phloroglucinaldehyde	Zfp280d	0.858318	0.00148053
Tomatidine	Zfp280d	0.823946	0.00337854
2-(4-Hydroxy-7-methyl-5-oxo-2,3-dihydro-5H-furo[3,2-g]chromen-2-yl)propan-2-yl hexopyranoside	Zfp606	0.766973	0.00963156
2,2'-(4-(2-Hydroxyethylamino)-3-nitrophenylazanediyl)diethanol	Zfp606	-0.866495	0.00117935
2,3-Dihydroxybenzoic acid (Pyrocatechuic acid)	Zfp606	0.894102	0.000483335
2,4-Dihydroxybenzoic acid	Zfp606	0.894102	0.000483335
2,6-Dihydroxybenzoic acid	Zfp606	0.894102	0.000483335
21-Deoxycortisol	Zfp606	-0.975145	1.6203e-06
2'-O-methylcytidine	Zfp606	-0.664632	0.0360341
3'-O-methylcytidine	Zfp606	-0.664632	0.0360341
4-tert-Butyldimethylsilyloxynebivolol	Zfp606	-0.932906	8.17184e-05
Gentisic acid	Zfp606	0.894102	0.000483335
Glucosyl (2E,6E,10x)-10,11-dihydroxy-2,6-farnesadienoate	Zfp606	-0.80594	0.00487341
Methyl 6-bromo-4-fluoro-1H-indole-2-carboxylate	Zfp606	-0.944024	4.01326e-05
Nootkatone	Zfp606	0.855621	0.00159109
Phloroglucinaldehyde	Zfp606	0.894102	0.000483335
Tomatidine	Zfp606	0.805019	0.0049607
2-(4-Hydroxy-7-methyl-5-oxo-2,3-dihydro-5H-furo[3,2-g]chromen-2-yl)propan-2-yl hexopyranoside	Zhx1	0.702036	0.0236206
2,2'-(4-(2-Hydroxyethylamino)-3-nitrophenylazanediyl)diethanol	Zhx1	-0.906075	0.000303589
2,3-Dihydroxybenzoic acid (Pyrocatechuic acid)	Zhx1	0.859302	0.00144163
2,4-Dihydroxybenzoic acid	Zhx1	0.859302	0.00144163
2,6-Dihydroxybenzoic acid	Zhx1	0.859302	0.00144163
21-Deoxycortisol	Zhx1	-0.981124	5.42882e-07
2'-O-methylcytidine	Zhx1	-0.653672	0.0403706
3'-O-methylcytidine	Zhx1	-0.653672	0.0403706
4-tert-Butyldimethylsilyloxynebivolol	Zhx1	-0.897027	0.000433688
Gentisic acid	Zhx1	0.859302	0.00144163
Glucosyl (2E,6E,10x)-10,11-dihydroxy-2,6-farnesadienoate	Zhx1	-0.796139	0.00586032
Methyl 6-bromo-4-fluoro-1H-indole-2-carboxylate	Zhx1	-0.932779	8.2323e-05
Nootkatone	Zhx1	0.753273	0.0118884
Phloroglucinaldehyde	Zhx1	0.859302	0.00144163
Tomatidine	Zhx1	0.825748	0.00324982
2-(4-Hydroxy-7-methyl-5-oxo-2,3-dihydro-5H-furo[3,2-g]chromen-2-yl)propan-2-yl hexopyranoside	Zmym6	0.830196	0.00294726
2,2'-(4-(2-Hydroxyethylamino)-3-nitrophenylazanediyl)diethanol	Zmym6	-0.908274	0.000276901
2,3-Dihydroxybenzoic acid (Pyrocatechuic acid)	Zmym6	0.868179	0.00112335
2,4-Dihydroxybenzoic acid	Zmym6	0.868179	0.00112335
2,6-Dihydroxybenzoic acid	Zmym6	0.868179	0.00112335
21-Deoxycortisol	Zmym6	-0.949253	2.72851e-05
2'-O-methylcytidine	Zmym6	-0.705286	0.0227057
3'-O-methylcytidine	Zmym6	-0.705286	0.0227057
4-tert-Butyldimethylsilyloxynebivolol	Zmym6	-0.931417	8.90548e-05
Gentisic acid	Zmym6	0.868179	0.00112335
Glucosyl (2E,6E,10x)-10,11-dihydroxy-2,6-farnesadienoate	Zmym6	-0.795281	0.00595295
Methyl 6-bromo-4-fluoro-1H-indole-2-carboxylate	Zmym6	-0.97452	1.78827e-06
Nootkatone	Zmym6	0.803156	0.00514063
Phloroglucinaldehyde	Zmym6	0.868179	0.00112335
Tomatidine	Zmym6	0.784744	0.00717759
